# Supplementary material for: Inhibitor-induced HER2-HER3 heterodimerisation promotes proliferation through a novel dimer interface
Source: eLife. 2018 May 1;7:e32271. doi: 10.7554/eLife.32271 (PMC5929906; doi:10.7554/eLife.32271)
Supplement: Figure 4—source data 2. [file elife-32271-fig4-data2.pdb]

ATOM      1  N   ASN A   1     144.202  44.701  66.079  1.00 49.78           N  
ATOM      2  CA  ASN A   1     144.580  43.296  65.791  1.00 49.78           C  
ATOM      3  C   ASN A   1     146.074  43.148  65.646  1.00 49.78           C  
ATOM      4  O   ASN A   1     146.689  43.574  64.675  1.00 49.78           O  
ATOM      5  CB  ASN A   1     143.894  42.806  64.501  1.00 49.78           C  
ATOM      6  CG  ASN A   1     144.083  41.297  64.394  1.00 49.78           C  
ATOM      7  ND2 ASN A   1     143.250  40.640  63.543  1.00 49.78           N  
ATOM      8  OD1 ASN A   1     144.952  40.717  65.042  1.00 49.78           O  
ATOM      9  N   GLN A   2     146.690  42.524  66.656  1.00124.82           N  
ATOM     10  CA  GLN A   2     148.095  42.277  66.835  1.00124.82           C  
ATOM     11  C   GLN A   2     148.609  41.198  65.923  1.00124.82           C  
ATOM     12  O   GLN A   2     149.816  40.965  65.886  1.00124.82           O  
ATOM     13  CB  GLN A   2     148.418  41.873  68.283  1.00124.82           C  
ATOM     14  CG  GLN A   2     148.057  42.956  69.305  1.00124.82           C  
ATOM     15  CD  GLN A   2     149.033  44.113  69.144  1.00124.82           C  
ATOM     16  NE2 GLN A   2     148.820  45.207  69.925  1.00124.82           N  
ATOM     17  OE1 GLN A   2     149.963  44.044  68.343  1.00124.82           O  
ATOM     18  N   ALA A   3     147.715  40.436  65.260  1.00 56.49           N  
ATOM     19  CA  ALA A   3     148.098  39.281  64.489  1.00 56.49           C  
ATOM     20  C   ALA A   3     149.275  39.567  63.607  1.00 56.49           C  
ATOM     21  O   ALA A   3     149.451  40.674  63.100  1.00 56.49           O  
ATOM     22  CB  ALA A   3     146.974  38.730  63.592  1.00 56.49           C  
ATOM     23  N   GLN A   4     150.145  38.545  63.450  1.00 55.31           N  
ATOM     24  CA  GLN A   4     151.335  38.689  62.664  1.00 55.31           C  
ATOM     25  C   GLN A   4     151.155  37.902  61.405  1.00 55.31           C  
ATOM     26  O   GLN A   4     150.662  36.775  61.423  1.00 55.31           O  
ATOM     27  CB  GLN A   4     152.603  38.163  63.358  1.00 55.31           C  
ATOM     28  CG  GLN A   4     152.965  38.936  64.627  1.00 55.31           C  
ATOM     29  CD  GLN A   4     154.227  38.316  65.206  1.00 55.31           C  
ATOM     30  NE2 GLN A   4     154.709  37.218  64.563  1.00 55.31           N  
ATOM     31  OE1 GLN A   4     154.774  38.794  66.198  1.00 55.31           O  
ATOM     32  N   MET A   5     151.540  38.496  60.259  1.00 85.01           N  
ATOM     33  CA  MET A   5     151.407  37.783  59.024  1.00 85.01           C  
ATOM     34  C   MET A   5     152.783  37.387  58.575  1.00 85.01           C  
ATOM     35  O   MET A   5     153.605  38.235  58.234  1.00 85.01           O  
ATOM     36  CB  MET A   5     150.780  38.611  57.892  1.00 85.01           C  
ATOM     37  CG  MET A   5     150.649  37.810  56.596  1.00 85.01           C  
ATOM     38  SD  MET A   5     150.083  38.773  55.166  1.00 85.01           S  
ATOM     39  CE  MET A   5     151.637  39.701  55.020  1.00 85.01           C  
ATOM     40  N   ARG A   6     153.063  36.070  58.547  1.00223.20           N  
ATOM     41  CA  ARG A   6     154.386  35.607  58.216  1.00223.20           C  
ATOM     42  C   ARG A   6     154.536  35.427  56.732  1.00223.20           C  
ATOM     43  O   ARG A   6     153.631  34.934  56.059  1.00223.20           O  
ATOM     44  CB  ARG A   6     154.745  34.278  58.909  1.00223.20           C  
ATOM     45  CG  ARG A   6     156.249  34.016  58.985  1.00223.20           C  
ATOM     46  CD  ARG A   6     156.989  35.076  59.808  1.00223.20           C  
ATOM     47  NE  ARG A   6     156.275  35.232  61.106  1.00223.20           N  
ATOM     48  CZ  ARG A   6     156.579  34.431  62.169  1.00223.20           C  
ATOM     49  NH1 ARG A   6     157.531  33.460  62.049  1.00223.20           N1+
ATOM     50  NH2 ARG A   6     155.928  34.604  63.356  1.00223.20           N  
ATOM     51  N   ILE A   7     155.703  35.833  56.178  1.00 93.51           N  
ATOM     52  CA  ILE A   7     155.966  35.640  54.775  1.00 93.51           C  
ATOM     53  C   ILE A   7     157.105  34.659  54.648  1.00 93.51           C  
ATOM     54  O   ILE A   7     158.197  34.864  55.178  1.00 93.51           O  
ATOM     55  CB  ILE A   7     156.293  36.900  54.022  1.00 93.51           C  
ATOM     56  CG1 ILE A   7     155.054  37.814  53.988  1.00 93.51           C  
ATOM     57  CG2 ILE A   7     156.810  36.520  52.624  1.00 93.51           C  
ATOM     58  CD1 ILE A   7     155.318  39.186  53.371  1.00 93.51           C  
ATOM     59  N   LEU A   8     156.872  33.559  53.899  1.00113.78           N  
ATOM     60  CA  LEU A   8     157.792  32.453  53.871  1.00113.78           C  
ATOM     61  C   LEU A   8     158.573  32.373  52.591  1.00113.78           C  
ATOM     62  O   LEU A   8     158.110  32.773  51.524  1.00113.78           O  
ATOM     63  CB  LEU A   8     157.018  31.147  54.086  1.00113.78           C  
ATOM     64  CG  LEU A   8     156.291  31.163  55.447  1.00113.78           C  
ATOM     65  CD1 LEU A   8     155.235  30.064  55.547  1.00113.78           C  
ATOM     66  CD2 LEU A   8     157.287  31.096  56.614  1.00113.78           C  
ATOM     67  N   LYS A   9     159.819  31.854  52.690  1.00190.30           N  
ATOM     68  CA  LYS A   9     160.689  31.694  51.554  1.00190.30           C  
ATOM     69  C   LYS A   9     160.200  30.551  50.727  1.00190.30           C  
ATOM     70  O   LYS A   9     159.967  29.449  51.222  1.00190.30           O  
ATOM     71  CB  LYS A   9     162.161  31.412  51.919  1.00190.30           C  
ATOM     72  CG  LYS A   9     163.042  32.659  51.986  1.00190.30           C  
ATOM     73  CD  LYS A   9     163.352  33.218  50.594  1.00190.30           C  
ATOM     74  CE  LYS A   9     164.792  32.965  50.138  1.00190.30           C  
ATOM     75  NZ  LYS A   9     165.120  31.527  50.265  1.00190.30           N1+
ATOM     76  N   GLU A  10     160.096  30.792  49.408  1.00120.11           N  
ATOM     77  CA  GLU A  10     159.600  29.819  48.482  1.00120.11           C  
ATOM     78  C   GLU A  10     160.508  28.629  48.465  1.00120.11           C  
ATOM     79  O   GLU A  10     160.083  27.511  48.181  1.00120.11           O  
ATOM     80  CB  GLU A  10     159.364  30.374  47.057  1.00120.11           C  
ATOM     81  CG  GLU A  10     160.542  31.097  46.402  1.00120.11           C  
ATOM     82  CD  GLU A  10     160.028  31.694  45.095  1.00120.11           C  
ATOM     83  OE1 GLU A  10     158.904  31.305  44.677  1.00120.11           O  
ATOM     84  OE2 GLU A  10     160.741  32.545  44.499  1.00120.11           O1-
ATOM     85  N   THR A  11     161.784  28.852  48.807  1.00143.97           N  
ATOM     86  CA  THR A  11     162.836  27.874  48.809  1.00143.97           C  
ATOM     87  C   THR A  11     162.545  26.763  49.784  1.00143.97           C  
ATOM     88  O   THR A  11     163.108  25.677  49.665  1.00143.97           O  
ATOM     89  CB  THR A  11     164.141  28.485  49.219  1.00143.97           C  
ATOM     90  CG2 THR A  11     164.077  28.828  50.717  1.00143.97           C  
ATOM     91  OG1 THR A  11     165.204  27.581  48.977  1.00143.97           O  
ATOM     92  N   GLU A  12     161.733  27.037  50.824  1.00175.93           N  
ATOM     93  CA  GLU A  12     161.418  26.110  51.888  1.00175.93           C  
ATOM     94  C   GLU A  12     160.496  24.963  51.511  1.00175.93           C  
ATOM     95  O   GLU A  12     160.414  23.978  52.255  1.00175.93           O  
ATOM     96  CB  GLU A  12     160.834  26.780  53.147  1.00175.93           C  
ATOM     97  CG  GLU A  12     161.884  27.450  54.045  1.00175.93           C  
ATOM     98  CD  GLU A  12     161.920  28.949  53.792  1.00175.93           C  
ATOM     99  OE1 GLU A  12     160.822  29.556  53.676  1.00175.93           O  
ATOM    100  OE2 GLU A  12     163.048  29.509  53.743  1.00175.93           O1-
ATOM    101  N   LEU A  13     159.717  25.077  50.409  1.00148.48           N  
ATOM    102  CA  LEU A  13     158.730  24.058  50.116  1.00148.48           C  
ATOM    103  C   LEU A  13     159.185  23.000  49.126  1.00148.48           C  
ATOM    104  O   LEU A  13     159.990  23.245  48.229  1.00148.48           O  
ATOM    105  CB  LEU A  13     157.404  24.639  49.593  1.00148.48           C  
ATOM    106  CG  LEU A  13     156.656  25.481  50.646  1.00148.48           C  
ATOM    107  CD1 LEU A  13     157.484  26.700  51.082  1.00148.48           C  
ATOM    108  CD2 LEU A  13     155.246  25.859  50.163  1.00148.48           C  
ATOM    109  N   ARG A  14     158.730  21.762  49.443  1.00250.73           N  
ATOM    110  CA  ARG A  14     158.763  20.389  48.976  1.00250.73           C  
ATOM    111  C   ARG A  14     157.665  19.876  48.076  1.00250.73           C  
ATOM    112  O   ARG A  14     157.545  18.647  48.060  1.00250.73           O  
ATOM    113  CB  ARG A  14     158.851  19.389  50.139  1.00250.73           C  
ATOM    114  CG  ARG A  14     160.182  19.459  50.885  1.00250.73           C  
ATOM    115  CD  ARG A  14     161.355  18.900  50.077  1.00250.73           C  
ATOM    116  NE  ARG A  14     161.106  17.447  49.854  1.00250.73           N  
ATOM    117  CZ  ARG A  14     161.564  16.537  50.762  1.00250.73           C  
ATOM    118  NH1 ARG A  14     162.231  16.969  51.872  1.00250.73           N1+
ATOM    119  NH2 ARG A  14     161.358  15.201  50.566  1.00250.73           N  
ATOM    120  N   LYS A  15     156.763  20.714  47.487  1.00246.50           N  
ATOM    121  CA  LYS A  15     155.541  20.261  46.832  1.00246.50           C  
ATOM    122  C   LYS A  15     155.644  18.907  46.175  1.00246.50           C  
ATOM    123  O   LYS A  15     156.006  18.730  45.017  1.00246.50           O  
ATOM    124  CB  LYS A  15     154.854  21.303  45.916  1.00246.50           C  
ATOM    125  CG  LYS A  15     155.699  21.906  44.797  1.00246.50           C  
ATOM    126  CD  LYS A  15     154.871  22.699  43.775  1.00246.50           C  
ATOM    127  CE  LYS A  15     154.627  24.171  44.143  1.00246.50           C  
ATOM    128  NZ  LYS A  15     153.524  24.294  45.121  1.00246.50           N1+
ATOM    129  N   VAL A  16     155.279  17.898  46.988  1.00 76.66           N  
ATOM    130  CA  VAL A  16     155.273  16.490  46.743  1.00 76.66           C  
ATOM    131  C   VAL A  16     154.279  16.128  45.684  1.00 76.66           C  
ATOM    132  O   VAL A  16     154.488  15.139  44.986  1.00 76.66           O  
ATOM    133  CB  VAL A  16     154.931  15.682  47.964  1.00 76.66           C  
ATOM    134  CG1 VAL A  16     154.939  14.190  47.583  1.00 76.66           C  
ATOM    135  CG2 VAL A  16     155.918  16.043  49.088  1.00 76.66           C  
ATOM    136  N   LYS A  17     153.144  16.853  45.568  1.00 93.05           N  
ATOM    137  CA  LYS A  17     152.183  16.446  44.576  1.00 93.05           C  
ATOM    138  C   LYS A  17     151.056  17.442  44.532  1.00 93.05           C  
ATOM    139  O   LYS A  17     150.800  18.131  45.516  1.00 93.05           O  
ATOM    140  CB  LYS A  17     151.587  15.085  44.954  1.00 93.05           C  
ATOM    141  CG  LYS A  17     150.535  14.537  44.005  1.00 93.05           C  
ATOM    142  CD  LYS A  17     150.169  13.097  44.353  1.00 93.05           C  
ATOM    143  CE  LYS A  17     148.878  12.618  43.700  1.00 93.05           C  
ATOM    144  NZ  LYS A  17     148.625  11.217  44.095  1.00 93.05           N1+
ATOM    145  N   VAL A  18     150.346  17.565  43.383  1.00137.72           N  
ATOM    146  CA  VAL A  18     149.215  18.462  43.360  1.00137.72           C  
ATOM    147  C   VAL A  18     148.063  17.762  43.999  1.00137.72           C  
ATOM    148  O   VAL A  18     147.819  16.589  43.729  1.00137.72           O  
ATOM    149  CB  VAL A  18     148.740  18.913  42.010  1.00137.72           C  
ATOM    150  CG1 VAL A  18     149.770  19.877  41.425  1.00137.72           C  
ATOM    151  CG2 VAL A  18     148.478  17.679  41.133  1.00137.72           C  
ATOM    152  N   LEU A  19     147.389  18.433  44.957  1.00167.74           N  
ATOM    153  CA  LEU A  19     146.227  17.848  45.564  1.00167.74           C  
ATOM    154  C   LEU A  19     145.006  17.997  44.727  1.00167.74           C  
ATOM    155  O   LEU A  19     144.217  17.060  44.633  1.00167.74           O  
ATOM    156  CB  LEU A  19     145.761  18.435  46.906  1.00167.74           C  
ATOM    157  CG  LEU A  19     146.747  18.247  48.046  1.00167.74           C  
ATOM    158  CD1 LEU A  19     148.011  19.003  47.681  1.00167.74           C  
ATOM    159  CD2 LEU A  19     146.168  18.666  49.407  1.00167.74           C  
ATOM    160  N   GLY A  20     144.792  19.193  44.133  1.00 55.22           N  
ATOM    161  CA  GLY A  20     143.530  19.412  43.477  1.00 55.22           C  
ATOM    162  C   GLY A  20     143.497  20.756  42.812  1.00 55.22           C  
ATOM    163  O   GLY A  20     144.321  21.631  43.077  1.00 55.22           O  
ATOM    164  N   SER A  21     142.506  20.941  41.909  1.00 90.44           N  
ATOM    165  CA  SER A  21     142.345  22.186  41.209  1.00 90.44           C  
ATOM    166  C   SER A  21     140.955  22.202  40.639  1.00 90.44           C  
ATOM    167  O   SER A  21     140.254  21.188  40.667  1.00 90.44           O  
ATOM    168  CB  SER A  21     143.305  22.325  40.017  1.00 90.44           C  
ATOM    169  OG  SER A  21     144.649  22.205  40.455  1.00 90.44           O  
ATOM    170  N   GLY A  22     140.521  23.367  40.100  1.00 47.75           N  
ATOM    171  CA  GLY A  22     139.204  23.445  39.523  1.00 47.75           C  
ATOM    172  C   GLY A  22     138.671  24.834  39.720  1.00 47.75           C  
ATOM    173  O   GLY A  22     139.167  25.775  39.106  1.00 47.75           O  
ATOM    174  N   ALA A  23     137.614  25.007  40.550  1.00 88.09           N  
ATOM    175  CA  ALA A  23     137.075  26.336  40.686  1.00 88.09           C  
ATOM    176  C   ALA A  23     137.633  26.994  41.905  1.00 88.09           C  
ATOM    177  O   ALA A  23     136.877  27.414  42.778  1.00 88.09           O  
ATOM    178  CB  ALA A  23     135.549  26.340  40.877  1.00 88.09           C  
ATOM    179  N   PHE A  24     138.968  27.152  41.989  1.00239.61           N  
ATOM    180  CA  PHE A  24     139.514  27.870  43.104  1.00239.61           C  
ATOM    181  C   PHE A  24     140.983  27.834  42.917  1.00239.61           C  
ATOM    182  O   PHE A  24     141.678  28.232  43.842  1.00239.61           O  
ATOM    183  CB  PHE A  24     139.299  27.214  44.481  1.00239.61           C  
ATOM    184  CG  PHE A  24     139.486  28.262  45.537  1.00239.61           C  
ATOM    185  CD1 PHE A  24     138.495  29.197  45.723  1.00239.61           C  
ATOM    186  CD2 PHE A  24     140.596  28.315  46.354  1.00239.61           C  
ATOM    187  CE1 PHE A  24     138.608  30.173  46.685  1.00239.61           C  
ATOM    188  CE2 PHE A  24     140.715  29.290  47.320  1.00239.61           C  
ATOM    189  CZ  PHE A  24     139.720  30.224  47.488  1.00239.61           C  
ATOM    190  N   GLY A  25     141.458  27.370  41.730  1.00 92.13           N  
ATOM    191  CA  GLY A  25     142.840  27.226  41.347  1.00 92.13           C  
ATOM    192  C   GLY A  25     143.420  25.930  41.821  1.00 92.13           C  
ATOM    193  O   GLY A  25     142.707  24.936  41.893  1.00 92.13           O  
ATOM    194  N   THR A  26     144.738  25.914  42.154  1.00204.18           N  
ATOM    195  CA  THR A  26     145.426  24.691  42.453  1.00204.18           C  
ATOM    196  C   THR A  26     145.789  24.565  43.902  1.00204.18           C  
ATOM    197  O   THR A  26     146.028  25.506  44.650  1.00204.18           O  
ATOM    198  CB  THR A  26     146.737  24.458  41.753  1.00204.18           C  
ATOM    199  CG2 THR A  26     146.541  24.290  40.247  1.00204.18           C  
ATOM    200  OG1 THR A  26     147.637  25.513  42.035  1.00204.18           O  
ATOM    201  N   VAL A  27     145.819  23.329  44.383  1.00165.97           N  
ATOM    202  CA  VAL A  27     146.331  23.171  45.694  1.00165.97           C  
ATOM    203  C   VAL A  27     147.443  22.198  45.471  1.00165.97           C  
ATOM    204  O   VAL A  27     147.289  21.236  44.726  1.00165.97           O  
ATOM    205  CB  VAL A  27     145.374  22.534  46.670  1.00165.97           C  
ATOM    206  CG1 VAL A  27     144.152  23.429  46.855  1.00165.97           C  
ATOM    207  CG2 VAL A  27     144.959  21.162  46.149  1.00165.97           C  
ATOM    208  N   TYR A  28     148.616  22.421  46.077  1.00149.69           N  
ATOM    209  CA  TYR A  28     149.692  21.498  45.873  1.00149.69           C  
ATOM    210  C   TYR A  28     150.030  21.077  47.257  1.00149.69           C  
ATOM    211  O   TYR A  28     149.645  21.766  48.198  1.00149.69           O  
ATOM    212  CB  TYR A  28     151.004  22.134  45.372  1.00149.69           C  
ATOM    213  CG  TYR A  28     150.775  22.943  44.141  1.00149.69           C  
ATOM    214  CD1 TYR A  28     150.352  24.245  44.265  1.00149.69           C  
ATOM    215  CD2 TYR A  28     150.994  22.424  42.885  1.00149.69           C  
ATOM    216  CE1 TYR A  28     150.140  25.026  43.156  1.00149.69           C  
ATOM    217  CE2 TYR A  28     150.783  23.201  41.769  1.00149.69           C  
ATOM    218  CZ  TYR A  28     150.356  24.501  41.906  1.00149.69           C  
ATOM    219  OH  TYR A  28     150.141  25.303  40.768  1.00149.69           O  
ATOM    220  N   LYS A  29     150.688  19.908  47.432  1.00196.26           N  
ATOM    221  CA  LYS A  29     151.038  19.532  48.772  1.00196.26           C  
ATOM    222  C   LYS A  29     152.461  19.307  48.930  1.00196.26           C  
ATOM    223  O   LYS A  29     153.091  18.740  48.053  1.00196.26           O  
ATOM    224  CB  LYS A  29     150.285  18.340  49.400  1.00196.26           C  
ATOM    225  CG  LYS A  29     150.082  17.094  48.539  1.00196.26           C  
ATOM    226  CD  LYS A  29     151.276  16.160  48.372  1.00196.26           C  
ATOM    227  CE  LYS A  29     150.845  14.807  47.794  1.00196.26           C  
ATOM    228  NZ  LYS A  29     152.013  13.924  47.590  1.00196.26           N1+
ATOM    229  N   GLY A  30     152.996  19.734  50.084  1.00 70.52           N  
ATOM    230  CA  GLY A  30     154.397  19.576  50.261  1.00 70.52           C  
ATOM    231  C   GLY A  30     154.758  19.646  51.706  1.00 70.52           C  
ATOM    232  O   GLY A  30     153.925  19.582  52.612  1.00 70.52           O  
ATOM    233  N   ILE A  31     156.075  19.756  51.937  1.00143.28           N  
ATOM    234  CA  ILE A  31     156.587  19.853  53.265  1.00143.28           C  
ATOM    235  C   ILE A  31     157.316  21.140  53.326  1.00143.28           C  
ATOM    236  O   ILE A  31     157.884  21.565  52.327  1.00143.28           O  
ATOM    237  CB  ILE A  31     157.564  18.762  53.605  1.00143.28           C  
ATOM    238  CG1 ILE A  31     156.875  17.388  53.539  1.00143.28           C  
ATOM    239  CG2 ILE A  31     158.188  19.080  54.974  1.00143.28           C  
ATOM    240  CD1 ILE A  31     155.687  17.254  54.492  1.00143.28           C  
ATOM    241  N   TRP A  32     157.273  21.814  54.488  1.00139.84           N  
ATOM    242  CA  TRP A  32     157.954  23.051  54.705  1.00139.84           C  
ATOM    243  C   TRP A  32     159.135  22.657  55.527  1.00139.84           C  
ATOM    244  O   TRP A  32     159.006  21.868  56.468  1.00139.84           O  
ATOM    245  CB  TRP A  32     157.112  24.041  55.532  1.00139.84           C  
ATOM    246  CG  TRP A  32     157.718  25.408  55.742  1.00139.84           C  
ATOM    247  CD1 TRP A  32     158.616  26.095  54.979  1.00139.84           C  
ATOM    248  CD2 TRP A  32     157.429  26.240  56.876  1.00139.84           C  
ATOM    249  CE2 TRP A  32     158.182  27.405  56.736  1.00139.84           C  
ATOM    250  CE3 TRP A  32     156.606  26.047  57.949  1.00139.84           C  
ATOM    251  NE1 TRP A  32     158.905  27.303  55.567  1.00139.84           N  
ATOM    252  CZ2 TRP A  32     158.124  28.397  57.673  1.00139.84           C  
ATOM    253  CZ3 TRP A  32     156.546  27.051  58.890  1.00139.84           C  
ATOM    254  CH2 TRP A  32     157.292  28.203  58.754  1.00139.84           C  
ATOM    255  N   ILE A  33     160.336  23.122  55.131  1.00107.04           N  
ATOM    256  CA  ILE A  33     161.474  22.799  55.934  1.00107.04           C  
ATOM    257  C   ILE A  33     162.190  24.093  56.198  1.00107.04           C  
ATOM    258  O   ILE A  33     163.016  24.530  55.399  1.00107.04           O  
ATOM    259  CB  ILE A  33     162.412  21.870  55.225  1.00107.04           C  
ATOM    260  CG1 ILE A  33     161.658  20.582  54.854  1.00107.04           C  
ATOM    261  CG2 ILE A  33     163.641  21.630  56.118  1.00107.04           C  
ATOM    262  CD1 ILE A  33     162.374  19.736  53.805  1.00107.04           C  
ATOM    263  N   PRO A  34     161.942  24.715  57.315  1.00105.41           N  
ATOM    264  CA  PRO A  34     162.605  25.964  57.578  1.00105.41           C  
ATOM    265  C   PRO A  34     164.062  25.712  57.754  1.00105.41           C  
ATOM    266  O   PRO A  34     164.450  24.679  58.302  1.00105.41           O  
ATOM    267  CB  PRO A  34     161.888  26.559  58.786  1.00105.41           C  
ATOM    268  CG  PRO A  34     160.459  25.991  58.667  1.00105.41           C  
ATOM    269  CD  PRO A  34     160.636  24.642  57.949  1.00105.41           C  
ATOM    270  N   ASP A  35     164.888  26.671  57.318  1.00 49.08           N  
ATOM    271  CA  ASP A  35     166.304  26.484  57.359  1.00 49.08           C  
ATOM    272  C   ASP A  35     166.708  26.211  58.776  1.00 49.08           C  
ATOM    273  O   ASP A  35     166.074  26.679  59.721  1.00 49.08           O  
ATOM    274  CB  ASP A  35     167.074  27.722  56.864  1.00 49.08           C  
ATOM    275  CG  ASP A  35     166.775  27.908  55.380  1.00 49.08           C  
ATOM    276  OD1 ASP A  35     166.268  26.939  54.753  1.00 49.08           O  
ATOM    277  OD2 ASP A  35     167.046  29.021  54.854  1.00 49.08           O1-
ATOM    278  N   GLY A  36     167.805  25.438  58.944  1.00 36.20           N  
ATOM    279  CA  GLY A  36     168.317  25.096  60.244  1.00 36.20           C  
ATOM    280  C   GLY A  36     167.678  23.840  60.755  1.00 36.20           C  
ATOM    281  O   GLY A  36     168.013  22.737  60.324  1.00 36.20           O  
ATOM    282  N   GLU A  37     166.742  24.000  61.706  1.00 73.17           N  
ATOM    283  CA  GLU A  37     166.079  22.943  62.417  1.00 73.17           C  
ATOM    284  C   GLU A  37     165.705  21.830  61.480  1.00 73.17           C  
ATOM    285  O   GLU A  37     165.300  22.067  60.344  1.00 73.17           O  
ATOM    286  CB  GLU A  37     164.792  23.463  63.067  1.00 73.17           C  
ATOM    287  CG  GLU A  37     163.889  24.128  62.023  1.00 73.17           C  
ATOM    288  CD  GLU A  37     162.782  24.890  62.730  1.00 73.17           C  
ATOM    289  OE1 GLU A  37     162.073  24.275  63.570  1.00 73.17           O  
ATOM    290  OE2 GLU A  37     162.634  26.106  62.435  1.00 73.17           O1-
ATOM    291  N   ASN A  38     165.878  20.567  61.940  1.00 66.90           N  
ATOM    292  CA  ASN A  38     165.516  19.423  61.146  1.00 66.90           C  
ATOM    293  C   ASN A  38     164.081  19.145  61.434  1.00 66.90           C  
ATOM    294  O   ASN A  38     163.746  18.308  62.273  1.00 66.90           O  
ATOM    295  CB  ASN A  38     166.318  18.153  61.494  1.00 66.90           C  
ATOM    296  CG  ASN A  38     167.760  18.340  61.031  1.00 66.90           C  
ATOM    297  ND2 ASN A  38     168.723  18.265  61.989  1.00 66.90           N  
ATOM    298  OD1 ASN A  38     168.023  18.549  59.848  1.00 66.90           O  
ATOM    299  N   VAL A  39     163.194  19.865  60.724  1.00 93.60           N  
ATOM    300  CA  VAL A  39     161.784  19.696  60.912  1.00 93.60           C  
ATOM    301  C   VAL A  39     161.142  19.610  59.563  1.00 93.60           C  
ATOM    302  O   VAL A  39     161.503  20.311  58.621  1.00 93.60           O  
ATOM    303  CB  VAL A  39     161.129  20.847  61.625  1.00 93.60           C  
ATOM    304  CG1 VAL A  39     159.606  20.663  61.551  1.00 93.60           C  
ATOM    305  CG2 VAL A  39     161.652  20.906  63.069  1.00 93.60           C  
ATOM    306  N   LYS A  40     160.164  18.708  59.420  1.00149.59           N  
ATOM    307  CA  LYS A  40     159.467  18.631  58.173  1.00149.59           C  
ATOM    308  C   LYS A  40     158.038  18.918  58.505  1.00149.59           C  
ATOM    309  O   LYS A  40     157.374  18.097  59.142  1.00149.59           O  
ATOM    310  CB  LYS A  40     159.495  17.229  57.536  1.00149.59           C  
ATOM    311  CG  LYS A  40     160.899  16.671  57.281  1.00149.59           C  
ATOM    312  CD  LYS A  40     161.767  17.493  56.328  1.00149.59           C  
ATOM    313  CE  LYS A  40     163.174  16.915  56.151  1.00149.59           C  
ATOM    314  NZ  LYS A  40     163.964  17.764  55.233  1.00149.59           N1+
ATOM    315  N   ILE A  41     157.523  20.080  58.048  1.00146.68           N  
ATOM    316  CA  ILE A  41     156.188  20.467  58.403  1.00146.68           C  
ATOM    317  C   ILE A  41     155.320  20.226  57.208  1.00146.68           C  
ATOM    318  O   ILE A  41     155.520  20.803  56.144  1.00146.68           O  
ATOM    319  CB  ILE A  41     156.077  21.928  58.733  1.00146.68           C  
ATOM    320  CG1 ILE A  41     157.050  22.328  59.860  1.00146.68           C  
ATOM    321  CG2 ILE A  41     154.601  22.217  59.048  1.00146.68           C  
ATOM    322  CD1 ILE A  41     156.827  21.604  61.186  1.00146.68           C  
ATOM    323  N   PRO A  42     154.343  19.386  57.308  1.00129.76           N  
ATOM    324  CA  PRO A  42     153.585  19.192  56.112  1.00129.76           C  
ATOM    325  C   PRO A  42     152.716  20.386  55.859  1.00129.76           C  
ATOM    326  O   PRO A  42     152.141  20.897  56.821  1.00129.76           O  
ATOM    327  CB  PRO A  42     152.824  17.883  56.300  1.00129.76           C  
ATOM    328  CG  PRO A  42     153.731  17.081  57.252  1.00129.76           C  
ATOM    329  CD  PRO A  42     154.469  18.154  58.073  1.00129.76           C  
ATOM    330  N   VAL A  43     152.572  20.818  54.582  1.00 90.83           N  
ATOM    331  CA  VAL A  43     151.812  22.007  54.299  1.00 90.83           C  
ATOM    332  C   VAL A  43     151.023  21.859  53.012  1.00 90.83           C  
ATOM    333  O   VAL A  43     151.200  20.907  52.251  1.00 90.83           O  
ATOM    334  CB  VAL A  43     152.669  23.230  54.150  1.00 90.83           C  
ATOM    335  CG1 VAL A  43     153.368  23.493  55.493  1.00 90.83           C  
ATOM    336  CG2 VAL A  43     153.642  23.017  52.976  1.00 90.83           C  
ATOM    337  N   ALA A  44     150.081  22.806  52.768  1.00 70.12           N  
ATOM    338  CA  ALA A  44     149.291  22.851  51.560  1.00 70.12           C  
ATOM    339  C   ALA A  44     149.577  24.178  50.936  1.00 70.12           C  
ATOM    340  O   ALA A  44     149.582  25.194  51.629  1.00 70.12           O  
ATOM    341  CB  ALA A  44     147.772  22.793  51.794  1.00 70.12           C  
ATOM    342  N   ILE A  45     149.807  24.198  49.606  1.00 97.68           N  
ATOM    343  CA  ILE A  45     150.147  25.416  48.914  1.00 97.68           C  
ATOM    344  C   ILE A  45     148.998  25.760  48.006  1.00 97.68           C  
ATOM    345  O   ILE A  45     148.519  24.887  47.282  1.00 97.68           O  
ATOM    346  CB  ILE A  45     151.367  25.253  48.056  1.00 97.68           C  
ATOM    347  CG1 ILE A  45     152.579  24.848  48.909  1.00 97.68           C  
ATOM    348  CG2 ILE A  45     151.590  26.563  47.301  1.00 97.68           C  
ATOM    349  CD1 ILE A  45     153.773  24.373  48.082  1.00 97.68           C  
ATOM    350  N   LYS A  46     148.535  27.042  47.981  1.00203.45           N  
ATOM    351  CA  LYS A  46     147.284  27.185  47.284  1.00203.45           C  
ATOM    352  C   LYS A  46     146.776  28.580  47.036  1.00203.45           C  
ATOM    353  O   LYS A  46     147.452  29.576  47.289  1.00203.45           O  
ATOM    354  CB  LYS A  46     146.220  26.538  48.203  1.00203.45           C  
ATOM    355  CG  LYS A  46     144.846  26.158  47.658  1.00203.45           C  
ATOM    356  CD  LYS A  46     143.908  25.667  48.757  1.00203.45           C  
ATOM    357  CE  LYS A  46     143.192  26.823  49.459  1.00203.45           C  
ATOM    358  NZ  LYS A  46     142.459  26.331  50.645  1.00203.45           N1+
ATOM    359  N   VAL A  47     145.540  28.549  46.443  1.00118.43           N  
ATOM    360  CA  VAL A  47     144.435  29.417  46.093  1.00118.43           C  
ATOM    361  C   VAL A  47     144.101  29.145  44.639  1.00118.43           C  
ATOM    362  O   VAL A  47     144.140  27.978  44.257  1.00118.43           O  
ATOM    363  CB  VAL A  47     144.482  30.836  46.604  1.00118.43           C  
ATOM    364  CG1 VAL A  47     143.265  31.648  46.127  1.00118.43           C  
ATOM    365  CG2 VAL A  47     144.521  30.702  48.137  1.00118.43           C  
ATOM    366  N   LEU A  48     143.682  30.128  43.798  1.00215.37           N  
ATOM    367  CA  LEU A  48     143.309  29.868  42.410  1.00215.37           C  
ATOM    368  C   LEU A  48     144.504  29.556  41.527  1.00215.37           C  
ATOM    369  O   LEU A  48     144.769  30.225  40.529  1.00215.37           O  
ATOM    370  CB  LEU A  48     142.520  31.010  41.750  1.00215.37           C  
ATOM    371  CG  LEU A  48     141.167  31.283  42.430  1.00215.37           C  
ATOM    372  CD1 LEU A  48     141.356  31.759  43.879  1.00215.37           C  
ATOM    373  CD2 LEU A  48     140.307  32.242  41.593  1.00215.37           C  
ATOM    374  N   ARG A  49     145.245  28.525  41.953  1.00359.83           N  
ATOM    375  CA  ARG A  49     146.497  27.993  41.506  1.00359.83           C  
ATOM    376  C   ARG A  49     147.129  28.132  42.822  1.00359.83           C  
ATOM    377  O   ARG A  49     146.584  27.728  43.831  1.00359.83           O  
ATOM    378  CB  ARG A  49     147.253  28.887  40.515  1.00359.83           C  
ATOM    379  CG  ARG A  49     146.674  28.859  39.102  1.00359.83           C  
ATOM    380  CD  ARG A  49     147.567  29.569  38.086  1.00359.83           C  
ATOM    381  NE  ARG A  49     147.645  30.996  38.502  1.00359.83           N  
ATOM    382  CZ  ARG A  49     148.603  31.812  37.977  1.00359.83           C  
ATOM    383  NH1 ARG A  49     149.507  31.320  37.080  1.00359.83           N1+
ATOM    384  NH2 ARG A  49     148.655  33.124  38.351  1.00359.83           N  
ATOM    385  N   GLU A  50     148.307  28.701  42.890  1.00335.19           N  
ATOM    386  CA  GLU A  50     148.486  29.331  44.113  1.00335.19           C  
ATOM    387  C   GLU A  50     147.275  30.312  44.063  1.00335.19           C  
ATOM    388  O   GLU A  50     146.683  30.546  45.083  1.00335.19           O  
ATOM    389  CB  GLU A  50     149.784  30.154  44.118  1.00335.19           C  
ATOM    390  CG  GLU A  50     151.004  29.436  43.517  1.00335.19           C  
ATOM    391  CD  GLU A  50     151.205  28.067  44.152  1.00335.19           C  
ATOM    392  OE1 GLU A  50     150.456  27.722  45.102  1.00335.19           O  
ATOM    393  OE2 GLU A  50     152.122  27.343  43.682  1.00335.19           O1-
ATOM    394  N   ASN A  51     146.800  30.883  42.915  1.00329.92           N  
ATOM    395  CA  ASN A  51     145.634  31.789  42.749  1.00329.92           C  
ATOM    396  C   ASN A  51     146.149  32.710  41.506  1.00329.92           C  
ATOM    397  O   ASN A  51     147.336  32.558  41.305  1.00329.92           O  
ATOM    398  CB  ASN A  51     145.425  32.722  43.951  1.00329.92           C  
ATOM    399  CG  ASN A  51     144.113  33.450  43.740  1.00329.92           C  
ATOM    400  ND2 ASN A  51     143.642  34.172  44.791  1.00329.92           N  
ATOM    401  OD1 ASN A  51     143.527  33.383  42.663  1.00329.92           O  
ATOM    402  N   THR A  52     145.457  33.486  40.515  1.00302.04           N  
ATOM    403  CA  THR A  52     146.106  34.399  39.455  1.00302.04           C  
ATOM    404  C   THR A  52     146.032  35.960  39.313  1.00302.04           C  
ATOM    405  O   THR A  52     147.056  36.645  39.194  1.00302.04           O  
ATOM    406  CB  THR A  52     145.799  33.876  38.082  1.00302.04           C  
ATOM    407  CG2 THR A  52     144.295  34.042  37.810  1.00302.04           C  
ATOM    408  OG1 THR A  52     146.564  34.571  37.108  1.00302.04           O  
ATOM    409  N   SER A  53     144.814  36.582  39.266  1.00 97.93           N  
ATOM    410  CA  SER A  53     144.639  37.974  38.829  1.00 97.93           C  
ATOM    411  C   SER A  53     144.556  38.906  40.002  1.00 97.93           C  
ATOM    412  O   SER A  53     144.670  38.484  41.146  1.00 97.93           O  
ATOM    413  CB  SER A  53     143.369  38.183  37.989  1.00 97.93           C  
ATOM    414  OG  SER A  53     142.221  37.909  38.778  1.00 97.93           O  
ATOM    415  N   PRO A  54     144.393  40.186  39.750  1.00157.81           N  
ATOM    416  CA  PRO A  54     144.277  41.140  40.823  1.00157.81           C  
ATOM    417  C   PRO A  54     143.073  40.951  41.704  1.00157.81           C  
ATOM    418  O   PRO A  54     143.184  41.157  42.914  1.00157.81           O  
ATOM    419  CB  PRO A  54     144.432  42.525  40.184  1.00157.81           C  
ATOM    420  CG  PRO A  54     144.477  42.257  38.666  1.00157.81           C  
ATOM    421  CD  PRO A  54     144.941  40.797  38.554  1.00157.81           C  
ATOM    422  N   LYS A  55     141.917  40.552  41.143  1.00 79.46           N  
ATOM    423  CA  LYS A  55     140.756  40.354  41.966  1.00 79.46           C  
ATOM    424  C   LYS A  55     141.050  39.223  42.887  1.00 79.46           C  
ATOM    425  O   LYS A  55     140.727  39.262  44.074  1.00 79.46           O  
ATOM    426  CB  LYS A  55     139.501  39.979  41.162  1.00 79.46           C  
ATOM    427  CG  LYS A  55     138.275  39.728  42.042  1.00 79.46           C  
ATOM    428  CD  LYS A  55     137.810  40.964  42.812  1.00 79.46           C  
ATOM    429  CE  LYS A  55     136.583  40.718  43.692  1.00 79.46           C  
ATOM    430  NZ  LYS A  55     136.337  41.900  44.548  1.00 79.46           N1+
ATOM    431  N   ALA A  56     141.697  38.181  42.337  1.00 53.31           N  
ATOM    432  CA  ALA A  56     141.989  37.000  43.084  1.00 53.31           C  
ATOM    433  C   ALA A  56     142.917  37.316  44.221  1.00 53.31           C  
ATOM    434  O   ALA A  56     142.672  36.902  45.355  1.00 53.31           O  
ATOM    435  CB  ALA A  56     142.664  35.937  42.208  1.00 53.31           C  
ATOM    436  N   ASN A  57     143.991  38.090  43.966  1.00 73.39           N  
ATOM    437  CA  ASN A  57     144.944  38.359  45.007  1.00 73.39           C  
ATOM    438  C   ASN A  57     144.267  39.110  46.103  1.00 73.39           C  
ATOM    439  O   ASN A  57     144.469  38.837  47.285  1.00 73.39           O  
ATOM    440  CB  ASN A  57     146.141  39.208  44.550  1.00 73.39           C  
ATOM    441  CG  ASN A  57     147.076  38.335  43.728  1.00 73.39           C  
ATOM    442  ND2 ASN A  57     146.760  37.017  43.615  1.00 73.39           N  
ATOM    443  OD1 ASN A  57     148.071  38.828  43.200  1.00 73.39           O  
ATOM    444  N   LYS A  58     143.415  40.075  45.733  1.00125.19           N  
ATOM    445  CA  LYS A  58     142.771  40.870  46.731  1.00125.19           C  
ATOM    446  C   LYS A  58     141.965  39.956  47.609  1.00125.19           C  
ATOM    447  O   LYS A  58     141.912  40.148  48.821  1.00125.19           O  
ATOM    448  CB  LYS A  58     141.835  41.924  46.108  1.00125.19           C  
ATOM    449  CG  LYS A  58     141.310  42.977  47.087  1.00125.19           C  
ATOM    450  CD  LYS A  58     140.425  42.411  48.195  1.00125.19           C  
ATOM    451  CE  LYS A  58     139.870  43.484  49.135  1.00125.19           C  
ATOM    452  NZ  LYS A  58     140.975  44.134  49.873  1.00125.19           N1+
ATOM    453  N   GLU A  59     141.292  38.948  47.017  1.00 64.59           N  
ATOM    454  CA  GLU A  59     140.454  38.038  47.758  1.00 64.59           C  
ATOM    455  C   GLU A  59     141.243  37.086  48.623  1.00 64.59           C  
ATOM    456  O   GLU A  59     140.858  36.814  49.759  1.00 64.59           O  
ATOM    457  CB  GLU A  59     139.548  37.207  46.837  1.00 64.59           C  
ATOM    458  CG  GLU A  59     138.495  38.066  46.132  1.00 64.59           C  
ATOM    459  CD  GLU A  59     137.661  37.174  45.224  1.00 64.59           C  
ATOM    460  OE1 GLU A  59     137.981  35.959  45.121  1.00 64.59           O  
ATOM    461  OE2 GLU A  59     136.690  37.699  44.616  1.00 64.59           O1-
ATOM    462  N   ILE A  60     142.358  36.536  48.103  1.00103.32           N  
ATOM    463  CA  ILE A  60     143.163  35.563  48.804  1.00103.32           C  
ATOM    464  C   ILE A  60     143.783  36.196  50.004  1.00103.32           C  
ATOM    465  O   ILE A  60     144.015  35.523  51.007  1.00103.32           O  
ATOM    466  CB  ILE A  60     144.300  34.997  47.998  1.00103.32           C  
ATOM    467  CG1 ILE A  60     144.976  33.854  48.785  1.00103.32           C  
ATOM    468  CG2 ILE A  60     145.254  36.144  47.626  1.00103.32           C  
ATOM    469  CD1 ILE A  60     146.115  33.165  48.032  1.00103.32           C  
ATOM    470  N   LEU A  61     144.171  37.481  49.884  1.00121.98           N  
ATOM    471  CA  LEU A  61     144.738  38.201  50.989  1.00121.98           C  
ATOM    472  C   LEU A  61     143.710  38.415  52.057  1.00121.98           C  
ATOM    473  O   LEU A  61     144.030  38.336  53.241  1.00121.98           O  
ATOM    474  CB  LEU A  61     145.355  39.567  50.624  1.00121.98           C  
ATOM    475  CG  LEU A  61     146.772  39.501  50.007  1.00121.98           C  
ATOM    476  CD1 LEU A  61     147.792  38.967  51.024  1.00121.98           C  
ATOM    477  CD2 LEU A  61     146.814  38.719  48.689  1.00121.98           C  
ATOM    478  N   ASP A  62     142.445  38.686  51.676  1.00 43.57           N  
ATOM    479  CA  ASP A  62     141.409  38.920  52.647  1.00 43.57           C  
ATOM    480  C   ASP A  62     141.282  37.678  53.468  1.00 43.57           C  
ATOM    481  O   ASP A  62     141.021  37.737  54.669  1.00 43.57           O  
ATOM    482  CB  ASP A  62     140.030  39.194  52.020  1.00 43.57           C  
ATOM    483  CG  ASP A  62     140.039  40.585  51.402  1.00 43.57           C  
ATOM    484  OD1 ASP A  62     140.904  41.406  51.807  1.00 43.57           O  
ATOM    485  OD2 ASP A  62     139.177  40.847  50.521  1.00 43.57           O1-
ATOM    486  N   GLU A  63     141.442  36.511  52.819  1.00 64.57           N  
ATOM    487  CA  GLU A  63     141.359  35.254  53.500  1.00 64.57           C  
ATOM    488  C   GLU A  63     142.471  35.144  54.497  1.00 64.57           C  
ATOM    489  O   GLU A  63     142.244  34.812  55.658  1.00 64.57           O  
ATOM    490  CB  GLU A  63     141.551  34.047  52.564  1.00 64.57           C  
ATOM    491  CG  GLU A  63     141.530  32.710  53.311  1.00 64.57           C  
ATOM    492  CD  GLU A  63     142.020  31.616  52.372  1.00 64.57           C  
ATOM    493  OE1 GLU A  63     142.161  31.894  51.151  1.00 64.57           O  
ATOM    494  OE2 GLU A  63     142.266  30.484  52.869  1.00 64.57           O1-
ATOM    495  N   ALA A  64     143.706  35.470  54.070  1.00 56.61           N  
ATOM    496  CA  ALA A  64     144.877  35.314  54.885  1.00 56.61           C  
ATOM    497  C   ALA A  64     144.710  36.176  56.091  1.00 56.61           C  
ATOM    498  O   ALA A  64     145.183  35.842  57.176  1.00 56.61           O  
ATOM    499  CB  ALA A  64     146.174  35.752  54.184  1.00 56.61           C  
ATOM    500  N   TYR A  65     144.047  37.330  55.911  1.00 74.85           N  
ATOM    501  CA  TYR A  65     143.837  38.268  56.971  1.00 74.85           C  
ATOM    502  C   TYR A  65     143.062  37.598  58.065  1.00 74.85           C  
ATOM    503  O   TYR A  65     143.455  37.650  59.229  1.00 74.85           O  
ATOM    504  CB  TYR A  65     143.001  39.462  56.475  1.00 74.85           C  
ATOM    505  CG  TYR A  65     142.766  40.452  57.566  1.00 74.85           C  
ATOM    506  CD1 TYR A  65     141.811  40.228  58.532  1.00 74.85           C  
ATOM    507  CD2 TYR A  65     143.482  41.625  57.606  1.00 74.85           C  
ATOM    508  CE1 TYR A  65     141.585  41.146  59.531  1.00 74.85           C  
ATOM    509  CE2 TYR A  65     143.258  42.544  58.601  1.00 74.85           C  
ATOM    510  CZ  TYR A  65     142.311  42.310  59.569  1.00 74.85           C  
ATOM    511  OH  TYR A  65     142.081  43.254  60.592  1.00 74.85           O  
ATOM    512  N   VAL A  66     141.940  36.937  57.725  1.00121.20           N  
ATOM    513  CA  VAL A  66     141.149  36.316  58.745  1.00121.20           C  
ATOM    514  C   VAL A  66     141.897  35.176  59.359  1.00121.20           C  
ATOM    515  O   VAL A  66     141.951  35.043  60.579  1.00121.20           O  
ATOM    516  CB  VAL A  66     139.818  35.812  58.272  1.00121.20           C  
ATOM    517  CG1 VAL A  66     140.023  34.663  57.280  1.00121.20           C  
ATOM    518  CG2 VAL A  66     139.014  35.408  59.514  1.00121.20           C  
ATOM    519  N   MET A  67     142.541  34.346  58.523  1.00127.63           N  
ATOM    520  CA  MET A  67     143.183  33.156  59.000  1.00127.63           C  
ATOM    521  C   MET A  67     144.271  33.534  59.961  1.00127.63           C  
ATOM    522  O   MET A  67     144.446  32.904  61.001  1.00127.63           O  
ATOM    523  CB  MET A  67     143.789  32.342  57.848  1.00127.63           C  
ATOM    524  CG  MET A  67     143.910  30.854  58.162  1.00127.63           C  
ATOM    525  SD  MET A  67     144.381  29.833  56.735  1.00127.63           S  
ATOM    526  CE  MET A  67     143.745  28.291  57.452  1.00127.63           C  
ATOM    527  N   ALA A  68     145.025  34.599  59.647  1.00 58.19           N  
ATOM    528  CA  ALA A  68     146.106  35.044  60.479  1.00 58.19           C  
ATOM    529  C   ALA A  68     145.559  35.486  61.812  1.00 58.19           C  
ATOM    530  O   ALA A  68     146.261  35.451  62.821  1.00 58.19           O  
ATOM    531  CB  ALA A  68     146.883  36.216  59.858  1.00 58.19           C  
ATOM    532  N   GLY A  69     144.315  36.002  61.813  1.00 65.58           N  
ATOM    533  CA  GLY A  69     143.579  36.531  62.938  1.00 65.58           C  
ATOM    534  C   GLY A  69     143.133  35.506  63.957  1.00 65.58           C  
ATOM    535  O   GLY A  69     142.845  35.858  65.102  1.00 65.58           O  
ATOM    536  N   VAL A  70     142.947  34.231  63.567  1.00 55.20           N  
ATOM    537  CA  VAL A  70     142.380  33.300  64.511  1.00 55.20           C  
ATOM    538  C   VAL A  70     143.378  32.252  64.910  1.00 55.20           C  
ATOM    539  O   VAL A  70     144.241  31.863  64.126  1.00 55.20           O  
ATOM    540  CB  VAL A  70     141.188  32.584  63.949  1.00 55.20           C  
ATOM    541  CG1 VAL A  70     140.085  33.617  63.657  1.00 55.20           C  
ATOM    542  CG2 VAL A  70     141.644  31.810  62.702  1.00 55.20           C  
ATOM    543  N   GLY A  71     143.280  31.772  66.173  1.00 37.63           N  
ATOM    544  CA  GLY A  71     144.160  30.739  66.642  1.00 37.63           C  
ATOM    545  C   GLY A  71     143.384  29.848  67.561  1.00 37.63           C  
ATOM    546  O   GLY A  71     142.988  30.254  68.653  1.00 37.63           O  
ATOM    547  N   SER A  72     143.161  28.589  67.135  1.00 95.38           N  
ATOM    548  CA  SER A  72     142.452  27.648  67.951  1.00 95.38           C  
ATOM    549  C   SER A  72     142.739  26.293  67.388  1.00 95.38           C  
ATOM    550  O   SER A  72     143.027  26.150  66.201  1.00 95.38           O  
ATOM    551  CB  SER A  72     140.932  27.865  67.940  1.00 95.38           C  
ATOM    552  OG  SER A  72     140.637  29.127  68.516  1.00 95.38           O  
ATOM    553  N   PRO A  73     142.659  25.282  68.204  1.00 90.31           N  
ATOM    554  CA  PRO A  73     142.980  23.962  67.741  1.00 90.31           C  
ATOM    555  C   PRO A  73     142.086  23.473  66.638  1.00 90.31           C  
ATOM    556  O   PRO A  73     142.507  22.651  65.828  1.00 90.31           O  
ATOM    557  CB  PRO A  73     142.990  23.086  68.991  1.00 90.31           C  
ATOM    558  CG  PRO A  73     143.407  24.065  70.106  1.00 90.31           C  
ATOM    559  CD  PRO A  73     142.897  25.436  69.629  1.00 90.31           C  
ATOM    560  N   TYR A  74     140.832  23.931  66.647  1.00124.34           N  
ATOM    561  CA  TYR A  74     139.738  23.618  65.771  1.00124.34           C  
ATOM    562  C   TYR A  74     139.788  24.330  64.454  1.00124.34           C  
ATOM    563  O   TYR A  74     139.012  23.999  63.562  1.00124.34           O  
ATOM    564  CB  TYR A  74     138.396  23.964  66.429  1.00124.34           C  
ATOM    565  CG  TYR A  74     138.471  23.312  67.762  1.00124.34           C  
ATOM    566  CD1 TYR A  74     138.068  22.012  67.946  1.00124.34           C  
ATOM    567  CD2 TYR A  74     138.985  24.013  68.829  1.00124.34           C  
ATOM    568  CE1 TYR A  74     138.164  21.433  69.188  1.00124.34           C  
ATOM    569  CE2 TYR A  74     139.082  23.438  70.073  1.00124.34           C  
ATOM    570  CZ  TYR A  74     138.668  22.143  70.253  1.00124.34           C  
ATOM    571  OH  TYR A  74     138.766  21.545  71.528  1.00124.34           O  
ATOM    572  N   VAL A  75     140.546  25.437  64.347  1.00 68.50           N  
ATOM    573  CA  VAL A  75     140.524  26.208  63.130  1.00 68.50           C  
ATOM    574  C   VAL A  75     141.812  26.006  62.396  1.00 68.50           C  
ATOM    575  O   VAL A  75     142.876  25.978  63.009  1.00 68.50           O  
ATOM    576  CB  VAL A  75     140.395  27.682  63.382  1.00 68.50           C  
ATOM    577  CG1 VAL A  75     140.397  28.413  62.028  1.00 68.50           C  
ATOM    578  CG2 VAL A  75     139.137  27.926  64.230  1.00 68.50           C  
ATOM    579  N   SER A  76     141.749  25.887  61.049  1.00 68.94           N  
ATOM    580  CA  SER A  76     142.947  25.642  60.293  1.00 68.94           C  
ATOM    581  C   SER A  76     143.899  26.765  60.519  1.00 68.94           C  
ATOM    582  O   SER A  76     143.526  27.937  60.535  1.00 68.94           O  
ATOM    583  CB  SER A  76     142.734  25.437  58.786  1.00 68.94           C  
ATOM    584  OG  SER A  76     142.240  24.125  58.572  1.00 68.94           O  
ATOM    585  N   ARG A  77     145.185  26.408  60.696  1.00208.71           N  
ATOM    586  CA  ARG A  77     146.167  27.392  61.015  1.00208.71           C  
ATOM    587  C   ARG A  77     146.923  27.791  59.790  1.00208.71           C  
ATOM    588  O   ARG A  77     147.178  26.995  58.886  1.00208.71           O  
ATOM    589  CB  ARG A  77     147.060  26.930  62.178  1.00208.71           C  
ATOM    590  CG  ARG A  77     147.726  25.573  61.967  1.00208.71           C  
ATOM    591  CD  ARG A  77     149.062  25.690  61.266  1.00208.71           C  
ATOM    592  NE  ARG A  77     149.691  26.863  61.922  1.00208.71           N  
ATOM    593  CZ  ARG A  77     150.279  26.743  63.147  1.00208.71           C  
ATOM    594  NH1 ARG A  77     150.284  25.544  63.799  1.00208.71           N1+
ATOM    595  NH2 ARG A  77     150.850  27.840  63.722  1.00208.71           N  
ATOM    596  N   LEU A  78     147.253  29.095  59.733  1.00166.31           N  
ATOM    597  CA  LEU A  78     147.877  29.698  58.599  1.00166.31           C  
ATOM    598  C   LEU A  78     149.323  29.849  58.954  1.00166.31           C  
ATOM    599  O   LEU A  78     149.661  30.461  59.966  1.00166.31           O  
ATOM    600  CB  LEU A  78     147.259  31.093  58.350  1.00166.31           C  
ATOM    601  CG  LEU A  78     147.622  31.816  57.040  1.00166.31           C  
ATOM    602  CD1 LEU A  78     149.064  32.321  57.023  1.00166.31           C  
ATOM    603  CD2 LEU A  78     147.264  30.953  55.822  1.00166.31           C  
ATOM    604  N   LEU A  79     150.203  29.189  58.176  1.00139.40           N  
ATOM    605  CA  LEU A  79     151.629  29.264  58.340  1.00139.40           C  
ATOM    606  C   LEU A  79     152.136  30.572  57.841  1.00139.40           C  
ATOM    607  O   LEU A  79     153.065  31.148  58.404  1.00139.40           O  
ATOM    608  CB  LEU A  79     152.400  28.195  57.549  1.00139.40           C  
ATOM    609  CG  LEU A  79     152.166  26.759  58.040  1.00139.40           C  
ATOM    610  CD1 LEU A  79     150.739  26.281  57.763  1.00139.40           C  
ATOM    611  CD2 LEU A  79     153.231  25.797  57.505  1.00139.40           C  
ATOM    612  N   GLY A  80     151.562  31.055  56.726  1.00 64.62           N  
ATOM    613  CA  GLY A  80     152.041  32.280  56.164  1.00 64.62           C  
ATOM    614  C   GLY A  80     151.674  32.321  54.715  1.00 64.62           C  
ATOM    615  O   GLY A  80     150.860  31.545  54.216  1.00 64.62           O  
ATOM    616  N   ILE A  81     152.271  33.276  53.992  1.00219.84           N  
ATOM    617  CA  ILE A  81     151.977  33.398  52.602  1.00219.84           C  
ATOM    618  C   ILE A  81     153.269  33.604  51.870  1.00219.84           C  
ATOM    619  O   ILE A  81     154.263  34.040  52.452  1.00219.84           O  
ATOM    620  CB  ILE A  81     150.975  34.508  52.391  1.00219.84           C  
ATOM    621  CG1 ILE A  81     150.661  34.788  50.921  1.00219.84           C  
ATOM    622  CG2 ILE A  81     151.443  35.723  53.197  1.00219.84           C  
ATOM    623  CD1 ILE A  81     151.769  35.521  50.167  1.00219.84           C  
ATOM    624  N   CYS A  82     153.320  33.201  50.582  1.00136.78           N  
ATOM    625  CA  CYS A  82     154.527  33.425  49.844  1.00136.78           C  
ATOM    626  C   CYS A  82     154.195  34.361  48.719  1.00136.78           C  
ATOM    627  O   CYS A  82     153.254  34.145  47.954  1.00136.78           O  
ATOM    628  CB  CYS A  82     155.205  32.168  49.264  1.00136.78           C  
ATOM    629  SG  CYS A  82     154.431  31.540  47.753  1.00136.78           S  
ATOM    630  N   LEU A  83     154.970  35.457  48.609  1.00146.53           N  
ATOM    631  CA  LEU A  83     154.730  36.432  47.586  1.00146.53           C  
ATOM    632  C   LEU A  83     155.511  36.074  46.368  1.00146.53           C  
ATOM    633  O   LEU A  83     156.655  36.487  46.183  1.00146.53           O  
ATOM    634  CB  LEU A  83     155.148  37.862  47.972  1.00146.53           C  
ATOM    635  CG  LEU A  83     154.160  38.610  48.887  1.00146.53           C  
ATOM    636  CD1 LEU A  83     152.916  39.052  48.106  1.00146.53           C  
ATOM    637  CD2 LEU A  83     153.790  37.791  50.127  1.00146.53           C  
ATOM    638  N   THR A  84     154.853  35.335  45.467  1.00179.42           N  
ATOM    639  CA  THR A  84     155.434  34.901  44.238  1.00179.42           C  
ATOM    640  C   THR A  84     154.470  35.446  43.246  1.00179.42           C  
ATOM    641  O   THR A  84     153.599  36.213  43.653  1.00179.42           O  
ATOM    642  CB  THR A  84     155.384  33.412  44.096  1.00179.42           C  
ATOM    643  CG2 THR A  84     156.322  33.020  42.954  1.00179.42           C  
ATOM    644  OG1 THR A  84     155.856  32.790  45.279  1.00179.42           O  
ATOM    645  N   SER A  85     154.545  34.989  41.972  1.00 79.15           N  
ATOM    646  CA  SER A  85     153.769  35.510  40.872  1.00 79.15           C  
ATOM    647  C   SER A  85     152.357  35.666  41.325  1.00 79.15           C  
ATOM    648  O   SER A  85     151.714  36.668  41.013  1.00 79.15           O  
ATOM    649  CB  SER A  85     153.755  34.577  39.655  1.00 79.15           C  
ATOM    650  OG  SER A  85     155.064  34.463  39.120  1.00 79.15           O  
ATOM    651  N   THR A  86     151.850  34.691  42.101  1.00172.18           N  
ATOM    652  CA  THR A  86     150.563  34.894  42.691  1.00172.18           C  
ATOM    653  C   THR A  86     150.691  34.517  44.134  1.00172.18           C  
ATOM    654  O   THR A  86     151.509  33.672  44.490  1.00172.18           O  
ATOM    655  CB  THR A  86     149.473  34.057  42.141  1.00172.18           C  
ATOM    656  CG2 THR A  86     149.814  32.589  42.449  1.00172.18           C  
ATOM    657  OG1 THR A  86     148.253  34.449  42.757  1.00172.18           O  
ATOM    658  N   VAL A  87     149.863  35.128  45.005  1.00106.58           N  
ATOM    659  CA  VAL A  87     149.931  34.905  46.420  1.00106.58           C  
ATOM    660  C   VAL A  87     149.576  33.490  46.745  1.00106.58           C  
ATOM    661  O   VAL A  87     148.500  33.002  46.407  1.00106.58           O  
ATOM    662  CB  VAL A  87     148.994  35.817  47.160  1.00106.58           C  
ATOM    663  CG1 VAL A  87     148.919  35.396  48.632  1.00106.58           C  
ATOM    664  CG2 VAL A  87     149.471  37.266  46.953  1.00106.58           C  
ATOM    665  N   GLN A  88     150.486  32.800  47.458  1.00117.02           N  
ATOM    666  CA  GLN A  88     150.245  31.434  47.824  1.00117.02           C  
ATOM    667  C   GLN A  88     149.948  31.441  49.278  1.00117.02           C  
ATOM    668  O   GLN A  88     150.646  32.079  50.061  1.00117.02           O  
ATOM    669  CB  GLN A  88     151.470  30.511  47.627  1.00117.02           C  
ATOM    670  CG  GLN A  88     151.963  30.416  46.177  1.00117.02           C  
ATOM    671  CD  GLN A  88     153.066  29.360  46.089  1.00117.02           C  
ATOM    672  NE2 GLN A  88     153.424  28.763  47.255  1.00117.02           N  
ATOM    673  OE1 GLN A  88     153.604  29.075  45.020  1.00117.02           O  
ATOM    674  N   LEU A  89     148.879  30.742  49.678  1.00208.50           N  
ATOM    675  CA  LEU A  89     148.595  30.685  51.067  1.00208.50           C  
ATOM    676  C   LEU A  89     149.157  29.365  51.486  1.00208.50           C  
ATOM    677  O   LEU A  89     148.961  28.369  50.782  1.00208.50           O  
ATOM    678  CB  LEU A  89     147.089  30.762  51.347  1.00208.50           C  
ATOM    679  CG  LEU A  89     146.745  31.106  52.800  1.00208.50           C  
ATOM    680  CD1 LEU A  89     147.246  32.507  53.173  1.00208.50           C  
ATOM    681  CD2 LEU A  89     145.242  30.988  53.033  1.00208.50           C  
ATOM    682  N   VAL A  90     149.937  29.359  52.600  1.00148.30           N  
ATOM    683  CA  VAL A  90     150.524  28.151  53.090  1.00148.30           C  
ATOM    684  C   VAL A  90     149.753  27.818  54.315  1.00148.30           C  
ATOM    685  O   VAL A  90     149.529  28.680  55.161  1.00148.30           O  
ATOM    686  CB  VAL A  90     151.985  28.244  53.461  1.00148.30           C  
ATOM    687  CG1 VAL A  90     152.774  28.639  52.202  1.00148.30           C  
ATOM    688  CG2 VAL A  90     152.177  29.186  54.661  1.00148.30           C  
ATOM    689  N   THR A  91     149.283  26.563  54.423  1.00 76.06           N  
ATOM    690  CA  THR A  91     148.512  26.206  55.573  1.00 76.06           C  
ATOM    691  C   THR A  91     148.895  24.831  55.985  1.00 76.06           C  
ATOM    692  O   THR A  91     149.511  24.088  55.220  1.00 76.06           O  
ATOM    693  CB  THR A  91     147.024  26.205  55.339  1.00 76.06           C  
ATOM    694  CG2 THR A  91     146.589  27.625  54.942  1.00 76.06           C  
ATOM    695  OG1 THR A  91     146.672  25.279  54.320  1.00 76.06           O  
ATOM    696  N   GLN A  92     148.528  24.482  57.234  1.00106.09           N  
ATOM    697  CA  GLN A  92     148.814  23.189  57.759  1.00106.09           C  
ATOM    698  C   GLN A  92     148.151  22.211  56.861  1.00106.09           C  
ATOM    699  O   GLN A  92     146.996  22.374  56.471  1.00106.09           O  
ATOM    700  CB  GLN A  92     148.272  23.003  59.189  1.00106.09           C  
ATOM    701  CG  GLN A  92     148.621  21.669  59.849  1.00106.09           C  
ATOM    702  CD  GLN A  92     148.074  21.734  61.267  1.00106.09           C  
ATOM    703  NE2 GLN A  92     148.755  21.042  62.218  1.00106.09           N  
ATOM    704  OE1 GLN A  92     147.071  22.397  61.523  1.00106.09           O  
ATOM    705  N   LEU A  93     148.907  21.173  56.481  1.00127.75           N  
ATOM    706  CA  LEU A  93     148.373  20.218  55.568  1.00127.75           C  
ATOM    707  C   LEU A  93     147.478  19.281  56.300  1.00127.75           C  
ATOM    708  O   LEU A  93     147.804  18.811  57.389  1.00127.75           O  
ATOM    709  CB  LEU A  93     149.463  19.397  54.845  1.00127.75           C  
ATOM    710  CG  LEU A  93     148.929  18.351  53.844  1.00127.75           C  
ATOM    711  CD1 LEU A  93     148.163  19.023  52.692  1.00127.75           C  
ATOM    712  CD2 LEU A  93     150.054  17.431  53.338  1.00127.75           C  
ATOM    713  N   MET A  94     146.306  18.993  55.700  1.00178.65           N  
ATOM    714  CA  MET A  94     145.387  18.059  56.286  1.00178.65           C  
ATOM    715  C   MET A  94     145.416  16.879  55.342  1.00178.65           C  
ATOM    716  O   MET A  94     144.750  16.893  54.307  1.00178.65           O  
ATOM    717  CB  MET A  94     143.936  18.575  56.264  1.00178.65           C  
ATOM    718  CG  MET A  94     143.709  19.928  56.951  1.00178.65           C  
ATOM    719  SD  MET A  94     143.776  19.927  58.768  1.00178.65           S  
ATOM    720  CE  MET A  94     145.581  19.945  58.903  1.00178.65           C  
ATOM    721  N   PRO A  95     146.114  15.830  55.683  1.00164.38           N  
ATOM    722  CA  PRO A  95     146.330  14.699  54.807  1.00164.38           C  
ATOM    723  C   PRO A  95     145.096  14.071  54.262  1.00164.38           C  
ATOM    724  O   PRO A  95     145.085  13.612  53.119  1.00164.38           O  
ATOM    725  CB  PRO A  95     147.205  13.737  55.608  1.00164.38           C  
ATOM    726  CG  PRO A  95     147.975  14.656  56.579  1.00164.38           C  
ATOM    727  CD  PRO A  95     147.038  15.855  56.805  1.00164.38           C  
ATOM    728  N   TYR A  96     144.064  14.020  55.095  1.00203.82           N  
ATOM    729  CA  TYR A  96     142.814  13.412  54.796  1.00203.82           C  
ATOM    730  C   TYR A  96     141.983  14.212  53.860  1.00203.82           C  
ATOM    731  O   TYR A  96     141.077  13.664  53.248  1.00203.82           O  
ATOM    732  CB  TYR A  96     142.015  13.023  56.041  1.00203.82           C  
ATOM    733  CG  TYR A  96     142.728  11.780  56.399  1.00203.82           C  
ATOM    734  CD1 TYR A  96     143.920  11.822  57.079  1.00203.82           C  
ATOM    735  CD2 TYR A  96     142.206  10.574  56.000  1.00203.82           C  
ATOM    736  CE1 TYR A  96     144.578  10.655  57.379  1.00203.82           C  
ATOM    737  CE2 TYR A  96     142.857   9.406  56.297  1.00203.82           C  
ATOM    738  CZ  TYR A  96     144.041   9.451  56.987  1.00203.82           C  
ATOM    739  OH  TYR A  96     144.709   8.250  57.288  1.00203.82           O  
ATOM    740  N   GLY A  97     142.161  15.539  53.777  1.00 59.33           N  
ATOM    741  CA  GLY A  97     141.298  16.225  52.861  1.00 59.33           C  
ATOM    742  C   GLY A  97     140.084  16.693  53.593  1.00 59.33           C  
ATOM    743  O   GLY A  97     140.059  16.706  54.823  1.00 59.33           O  
ATOM    744  N   CYS A  98     139.055  17.122  52.825  1.00138.90           N  
ATOM    745  CA  CYS A  98     137.816  17.595  53.386  1.00138.90           C  
ATOM    746  C   CYS A  98     137.143  16.432  54.010  1.00138.90           C  
ATOM    747  O   CYS A  98     137.184  15.314  53.502  1.00138.90           O  
ATOM    748  CB  CYS A  98     136.699  17.951  52.384  1.00138.90           C  
ATOM    749  SG  CYS A  98     136.953  19.352  51.276  1.00138.90           S  
ATOM    750  N   LEU A  99     136.408  16.711  55.088  1.00154.30           N  
ATOM    751  CA  LEU A  99     135.717  15.688  55.796  1.00154.30           C  
ATOM    752  C   LEU A  99     134.680  15.079  54.879  1.00154.30           C  
ATOM    753  O   LEU A  99     134.461  13.870  54.914  1.00154.30           O  
ATOM    754  CB  LEU A  99     135.100  16.253  57.091  1.00154.30           C  
ATOM    755  CG  LEU A  99     134.618  15.207  58.111  1.00154.30           C  
ATOM    756  CD1 LEU A  99     134.170  15.875  59.413  1.00154.30           C  
ATOM    757  CD2 LEU A  99     133.515  14.316  57.542  1.00154.30           C  
ATOM    758  N   LEU A 100     134.038  15.879  53.999  1.00 78.52           N  
ATOM    759  CA  LEU A 100     132.987  15.356  53.157  1.00 78.52           C  
ATOM    760  C   LEU A 100     133.505  14.243  52.288  1.00 78.52           C  
ATOM    761  O   LEU A 100     132.915  13.166  52.223  1.00 78.52           O  
ATOM    762  CB  LEU A 100     132.390  16.433  52.232  1.00 78.52           C  
ATOM    763  CG  LEU A 100     131.266  15.919  51.312  1.00 78.52           C  
ATOM    764  CD1 LEU A 100     130.078  15.370  52.118  1.00 78.52           C  
ATOM    765  CD2 LEU A 100     130.845  16.998  50.300  1.00 78.52           C  
ATOM    766  N   ASP A 101     134.638  14.461  51.602  1.00 62.34           N  
ATOM    767  CA  ASP A 101     135.179  13.456  50.731  1.00 62.34           C  
ATOM    768  C   ASP A 101     135.659  12.303  51.556  1.00 62.34           C  
ATOM    769  O   ASP A 101     135.577  11.150  51.135  1.00 62.34           O  
ATOM    770  CB  ASP A 101     136.398  13.973  49.947  1.00 62.34           C  
ATOM    771  CG  ASP A 101     135.962  15.125  49.050  1.00 62.34           C  
ATOM    772  OD1 ASP A 101     134.731  15.274  48.823  1.00 62.34           O  
ATOM    773  OD2 ASP A 101     136.859  15.878  48.585  1.00 62.34           O1-
ATOM    774  N   HIS A 102     136.193  12.601  52.754  1.00 89.06           N  
ATOM    775  CA  HIS A 102     136.774  11.591  53.593  1.00 89.06           C  
ATOM    776  C   HIS A 102     135.740  10.590  53.977  1.00 89.06           C  
ATOM    777  O   HIS A 102     135.979   9.389  53.880  1.00 89.06           O  
ATOM    778  CB  HIS A 102     137.351  12.173  54.897  1.00 89.06           C  
ATOM    779  CG  HIS A 102     138.049  11.160  55.760  1.00 89.06           C  
ATOM    780  CD2 HIS A 102     138.023   9.798  55.730  1.00 89.06           C  
ATOM    781  ND1 HIS A 102     138.880  11.494  56.806  1.00 89.06           N  
ATOM    782  CE1 HIS A 102     139.312  10.329  57.352  1.00 89.06           C  
ATOM    783  NE2 HIS A 102     138.818   9.273  56.733  1.00 89.06           N  
ATOM    784  N   VAL A 103     134.564  11.052  54.430  1.00 57.70           N  
ATOM    785  CA  VAL A 103     133.563  10.124  54.878  1.00 57.70           C  
ATOM    786  C   VAL A 103     133.060   9.332  53.713  1.00 57.70           C  
ATOM    787  O   VAL A 103     132.737   8.154  53.856  1.00 57.70           O  
ATOM    788  CB  VAL A 103     132.373  10.777  55.522  1.00 57.70           C  
ATOM    789  CG1 VAL A 103     132.840  11.540  56.774  1.00 57.70           C  
ATOM    790  CG2 VAL A 103     131.654  11.644  54.479  1.00 57.70           C  
ATOM    791  N   ARG A 104     132.936   9.968  52.531  1.00 65.18           N  
ATOM    792  CA  ARG A 104     132.448   9.247  51.392  1.00 65.18           C  
ATOM    793  C   ARG A 104     133.440   8.181  51.045  1.00 65.18           C  
ATOM    794  O   ARG A 104     133.070   7.060  50.708  1.00 65.18           O  
ATOM    795  CB  ARG A 104     132.269  10.131  50.142  1.00 65.18           C  
ATOM    796  CG  ARG A 104     131.153  11.175  50.252  1.00 65.18           C  
ATOM    797  CD  ARG A 104     131.001  12.027  48.987  1.00 65.18           C  
ATOM    798  NE  ARG A 104     129.856  12.963  49.183  1.00 65.18           N  
ATOM    799  CZ  ARG A 104     129.662  13.985  48.297  1.00 65.18           C  
ATOM    800  NH1 ARG A 104     130.525  14.150  47.253  1.00 65.18           N1+
ATOM    801  NH2 ARG A 104     128.611  14.843  48.452  1.00 65.18           N  
ATOM    802  N   GLU A 105     134.742   8.503  51.112  1.00 57.79           N  
ATOM    803  CA  GLU A 105     135.752   7.555  50.739  1.00 57.79           C  
ATOM    804  C   GLU A 105     135.762   6.389  51.675  1.00 57.79           C  
ATOM    805  O   GLU A 105     135.894   5.251  51.230  1.00 57.79           O  
ATOM    806  CB  GLU A 105     137.178   8.126  50.766  1.00 57.79           C  
ATOM    807  CG  GLU A 105     138.234   7.092  50.364  1.00 57.79           C  
ATOM    808  CD  GLU A 105     139.598   7.760  50.427  1.00 57.79           C  
ATOM    809  OE1 GLU A 105     139.673   8.886  50.988  1.00 57.79           O  
ATOM    810  OE2 GLU A 105     140.581   7.155  49.922  1.00 57.79           O1-
ATOM    811  N   ASN A 106     135.652   6.613  52.999  1.00213.91           N  
ATOM    812  CA  ASN A 106     135.742   5.437  53.812  1.00213.91           C  
ATOM    813  C   ASN A 106     134.541   5.297  54.690  1.00213.91           C  
ATOM    814  O   ASN A 106     134.664   5.289  55.916  1.00213.91           O  
ATOM    815  CB  ASN A 106     137.026   5.359  54.673  1.00213.91           C  
ATOM    816  CG  ASN A 106     137.137   6.511  55.670  1.00213.91           C  
ATOM    817  ND2 ASN A 106     136.163   7.458  55.680  1.00213.91           N  
ATOM    818  OD1 ASN A 106     138.100   6.555  56.434  1.00213.91           O  
ATOM    819  N   ARG A 107     133.361   5.065  54.072  1.00179.16           N  
ATOM    820  CA  ARG A 107     132.156   4.944  54.834  1.00179.16           C  
ATOM    821  C   ARG A 107     132.385   3.793  55.755  1.00179.16           C  
ATOM    822  O   ARG A 107     132.040   3.833  56.933  1.00179.16           O  
ATOM    823  CB  ARG A 107     130.906   4.554  54.021  1.00179.16           C  
ATOM    824  CG  ARG A 107     130.551   5.478  52.859  1.00179.16           C  
ATOM    825  CD  ARG A 107     131.324   5.153  51.585  1.00179.16           C  
ATOM    826  NE  ARG A 107     130.749   3.908  51.008  1.00179.16           N  
ATOM    827  CZ  ARG A 107     130.723   3.749  49.653  1.00179.16           C  
ATOM    828  NH1 ARG A 107     131.226   4.728  48.845  1.00179.16           N1+
ATOM    829  NH2 ARG A 107     130.187   2.619  49.108  1.00179.16           N  
ATOM    830  N   GLY A 108     133.060   2.767  55.217  1.00 83.98           N  
ATOM    831  CA  GLY A 108     133.360   1.512  55.835  1.00 83.98           C  
ATOM    832  C   GLY A 108     134.189   1.677  57.074  1.00 83.98           C  
ATOM    833  O   GLY A 108     134.241   0.764  57.894  1.00 83.98           O  
ATOM    834  N   ARG A 109     134.960   2.770  57.218  1.00190.27           N  
ATOM    835  CA  ARG A 109     135.786   2.825  58.394  1.00190.27           C  
ATOM    836  C   ARG A 109     135.479   4.042  59.206  1.00190.27           C  
ATOM    837  O   ARG A 109     136.368   4.584  59.864  1.00190.27           O  
ATOM    838  CB  ARG A 109     137.278   2.921  58.049  1.00190.27           C  
ATOM    839  CG  ARG A 109     137.797   1.735  57.237  1.00190.27           C  
ATOM    840  CD  ARG A 109     137.195   1.649  55.833  1.00190.27           C  
ATOM    841  NE  ARG A 109     137.940   0.589  55.101  1.00190.27           N  
ATOM    842  CZ  ARG A 109     139.057   0.927  54.394  1.00190.27           C  
ATOM    843  NH1 ARG A 109     139.448   2.233  54.330  1.00190.27           N1+
ATOM    844  NH2 ARG A 109     139.782  -0.037  53.756  1.00190.27           N  
ATOM    845  N   LEU A 110     134.207   4.471  59.243  1.00188.18           N  
ATOM    846  CA  LEU A 110     133.890   5.620  60.034  1.00188.18           C  
ATOM    847  C   LEU A 110     133.155   5.115  61.232  1.00188.18           C  
ATOM    848  O   LEU A 110     132.028   4.643  61.111  1.00188.18           O  
ATOM    849  CB  LEU A 110     132.951   6.576  59.285  1.00188.18           C  
ATOM    850  CG  LEU A 110     132.485   7.792  60.095  1.00188.18           C  
ATOM    851  CD1 LEU A 110     133.661   8.697  60.483  1.00188.18           C  
ATOM    852  CD2 LEU A 110     131.374   8.533  59.334  1.00188.18           C  
ATOM    853  N   GLY A 111     133.779   5.185  62.424  1.00 58.12           N  
ATOM    854  CA  GLY A 111     133.124   4.710  63.608  1.00 58.12           C  
ATOM    855  C   GLY A 111     132.316   5.818  64.214  1.00 58.12           C  
ATOM    856  O   GLY A 111     132.468   6.985  63.857  1.00 58.12           O  
ATOM    857  N   SER A 112     131.449   5.459  65.185  1.00105.38           N  
ATOM    858  CA  SER A 112     130.591   6.390  65.868  1.00105.38           C  
ATOM    859  C   SER A 112     131.446   7.332  66.650  1.00105.38           C  
ATOM    860  O   SER A 112     131.136   8.515  66.784  1.00105.38           O  
ATOM    861  CB  SER A 112     129.704   5.690  66.909  1.00105.38           C  
ATOM    862  OG  SER A 112     128.841   4.752  66.285  1.00105.38           O  
ATOM    863  N   GLN A 113     132.557   6.811  67.198  1.00 59.24           N  
ATOM    864  CA  GLN A 113     133.399   7.610  68.035  1.00 59.24           C  
ATOM    865  C   GLN A 113     133.979   8.731  67.231  1.00 59.24           C  
ATOM    866  O   GLN A 113     134.032   9.865  67.700  1.00 59.24           O  
ATOM    867  CB  GLN A 113     134.561   6.805  68.642  1.00 59.24           C  
ATOM    868  CG  GLN A 113     135.384   7.600  69.657  1.00 59.24           C  
ATOM    869  CD  GLN A 113     134.523   7.795  70.897  1.00 59.24           C  
ATOM    870  NE2 GLN A 113     134.242   9.080  71.239  1.00 59.24           N  
ATOM    871  OE1 GLN A 113     134.105   6.833  71.541  1.00 59.24           O  
ATOM    872  N   ASP A 114     134.430   8.446  65.994  1.00 70.96           N  
ATOM    873  CA  ASP A 114     135.015   9.471  65.175  1.00 70.96           C  
ATOM    874  C   ASP A 114     133.977  10.514  64.858  1.00 70.96           C  
ATOM    875  O   ASP A 114     134.248  11.708  64.969  1.00 70.96           O  
ATOM    876  CB  ASP A 114     135.526   8.938  63.830  1.00 70.96           C  
ATOM    877  CG  ASP A 114     136.753   8.087  64.106  1.00 70.96           C  
ATOM    878  OD1 ASP A 114     137.239   8.099  65.269  1.00 70.96           O  
ATOM    879  OD2 ASP A 114     137.220   7.410  63.152  1.00 70.96           O1-
ATOM    880  N   LEU A 115     132.749  10.095  64.477  1.00 81.50           N  
ATOM    881  CA  LEU A 115     131.736  11.029  64.057  1.00 81.50           C  
ATOM    882  C   LEU A 115     131.365  11.986  65.151  1.00 81.50           C  
ATOM    883  O   LEU A 115     131.396  13.199  64.949  1.00 81.50           O  
ATOM    884  CB  LEU A 115     130.430  10.347  63.604  1.00 81.50           C  
ATOM    885  CG  LEU A 115     130.503   9.723  62.201  1.00 81.50           C  
ATOM    886  CD1 LEU A 115     129.173   9.058  61.803  1.00 81.50           C  
ATOM    887  CD2 LEU A 115     130.945  10.785  61.180  1.00 81.50           C  
ATOM    888  N   LEU A 116     131.041  11.476  66.353  1.00 52.50           N  
ATOM    889  CA  LEU A 116     130.584  12.335  67.413  1.00 52.50           C  
ATOM    890  C   LEU A 116     131.658  13.295  67.806  1.00 52.50           C  
ATOM    891  O   LEU A 116     131.384  14.467  68.061  1.00 52.50           O  
ATOM    892  CB  LEU A 116     130.151  11.561  68.666  1.00 52.50           C  
ATOM    893  CG  LEU A 116     128.898  10.705  68.413  1.00 52.50           C  
ATOM    894  CD1 LEU A 116     128.474   9.937  69.673  1.00 52.50           C  
ATOM    895  CD2 LEU A 116     127.763  11.553  67.816  1.00 52.50           C  
ATOM    896  N   ASN A 117     132.914  12.824  67.871  1.00 58.26           N  
ATOM    897  CA  ASN A 117     133.993  13.687  68.254  1.00 58.26           C  
ATOM    898  C   ASN A 117     134.134  14.761  67.222  1.00 58.26           C  
ATOM    899  O   ASN A 117     134.464  15.901  67.544  1.00 58.26           O  
ATOM    900  CB  ASN A 117     135.345  12.966  68.377  1.00 58.26           C  
ATOM    901  CG  ASN A 117     135.299  12.116  69.639  1.00 58.26           C  
ATOM    902  ND2 ASN A 117     135.144  12.782  70.815  1.00 58.26           N  
ATOM    903  OD1 ASN A 117     135.395  10.892  69.582  1.00 58.26           O  
ATOM    904  N   TRP A 118     133.896  14.425  65.941  1.00 74.24           N  
ATOM    905  CA  TRP A 118     134.014  15.414  64.906  1.00 74.24           C  
ATOM    906  C   TRP A 118     133.001  16.481  65.194  1.00 74.24           C  
ATOM    907  O   TRP A 118     133.290  17.673  65.090  1.00 74.24           O  
ATOM    908  CB  TRP A 118     133.748  14.844  63.497  1.00 74.24           C  
ATOM    909  CG  TRP A 118     134.868  13.964  62.989  1.00 74.24           C  
ATOM    910  CD1 TRP A 118     136.152  13.878  63.442  1.00 74.24           C  
ATOM    911  CD2 TRP A 118     134.763  13.034  61.897  1.00 74.24           C  
ATOM    912  CE2 TRP A 118     136.014  12.432  61.747  1.00 74.24           C  
ATOM    913  CE3 TRP A 118     133.713  12.705  61.089  1.00 74.24           C  
ATOM    914  NE1 TRP A 118     136.854  12.960  62.701  1.00 74.24           N  
ATOM    915  CZ2 TRP A 118     136.235  11.492  60.783  1.00 74.24           C  
ATOM    916  CZ3 TRP A 118     133.941  11.759  60.114  1.00 74.24           C  
ATOM    917  CH2 TRP A 118     135.178  11.167  59.964  1.00 74.24           C  
ATOM    918  N   CYS A 119     131.782  16.077  65.597  1.00 39.10           N  
ATOM    919  CA  CYS A 119     130.743  17.030  65.858  1.00 39.10           C  
ATOM    920  C   CYS A 119     131.175  17.934  66.969  1.00 39.10           C  
ATOM    921  O   CYS A 119     130.951  19.143  66.924  1.00 39.10           O  
ATOM    922  CB  CYS A 119     129.430  16.363  66.299  1.00 39.10           C  
ATOM    923  SG  CYS A 119     128.717  15.309  65.001  1.00 39.10           S  
ATOM    924  N   MET A 120     131.799  17.362  68.013  1.00109.10           N  
ATOM    925  CA  MET A 120     132.231  18.141  69.136  1.00109.10           C  
ATOM    926  C   MET A 120     133.276  19.108  68.669  1.00109.10           C  
ATOM    927  O   MET A 120     133.252  20.291  69.006  1.00109.10           O  
ATOM    928  CB  MET A 120     132.851  17.248  70.226  1.00109.10           C  
ATOM    929  CG  MET A 120     133.235  17.966  71.521  1.00109.10           C  
ATOM    930  SD  MET A 120     133.864  16.849  72.814  1.00109.10           S  
ATOM    931  CE  MET A 120     134.138  18.126  74.076  1.00109.10           C  
ATOM    932  N   GLN A 121     134.201  18.614  67.830  1.00126.92           N  
ATOM    933  CA  GLN A 121     135.330  19.374  67.380  1.00126.92           C  
ATOM    934  C   GLN A 121     134.866  20.563  66.595  1.00126.92           C  
ATOM    935  O   GLN A 121     135.331  21.680  66.814  1.00126.92           O  
ATOM    936  CB  GLN A 121     136.204  18.549  66.421  1.00126.92           C  
ATOM    937  CG  GLN A 121     137.607  19.107  66.198  1.00126.92           C  
ATOM    938  CD  GLN A 121     138.550  18.284  67.061  1.00126.92           C  
ATOM    939  NE2 GLN A 121     139.157  18.919  68.098  1.00126.92           N  
ATOM    940  OE1 GLN A 121     138.731  17.093  66.812  1.00126.92           O  
ATOM    941  N   ILE A 122     133.925  20.357  65.654  1.00137.24           N  
ATOM    942  CA  ILE A 122     133.478  21.459  64.852  1.00137.24           C  
ATOM    943  C   ILE A 122     132.782  22.467  65.707  1.00137.24           C  
ATOM    944  O   ILE A 122     132.939  23.669  65.503  1.00137.24           O  
ATOM    945  CB  ILE A 122     132.650  21.082  63.648  1.00137.24           C  
ATOM    946  CG1 ILE A 122     131.434  20.214  63.990  1.00137.24           C  
ATOM    947  CG2 ILE A 122     133.586  20.466  62.606  1.00137.24           C  
ATOM    948  CD1 ILE A 122     130.615  19.861  62.746  1.00137.24           C  
ATOM    949  N   ALA A 123     131.995  22.014  66.696  1.00 34.09           N  
ATOM    950  CA  ALA A 123     131.289  22.951  67.520  1.00 34.09           C  
ATOM    951  C   ALA A 123     132.274  23.809  68.251  1.00 34.09           C  
ATOM    952  O   ALA A 123     132.083  25.019  68.374  1.00 34.09           O  
ATOM    953  CB  ALA A 123     130.385  22.265  68.558  1.00 34.09           C  
ATOM    954  N   LYS A 124     133.367  23.203  68.750  1.00 32.15           N  
ATOM    955  CA  LYS A 124     134.345  23.939  69.498  1.00 32.15           C  
ATOM    956  C   LYS A 124     134.935  24.980  68.604  1.00 32.15           C  
ATOM    957  O   LYS A 124     135.107  26.130  69.006  1.00 32.15           O  
ATOM    958  CB  LYS A 124     135.501  23.048  69.982  1.00 32.15           C  
ATOM    959  CG  LYS A 124     135.060  21.983  70.988  1.00 32.15           C  
ATOM    960  CD  LYS A 124     136.085  20.868  71.191  1.00 32.15           C  
ATOM    961  CE  LYS A 124     135.656  19.815  72.208  1.00 32.15           C  
ATOM    962  NZ  LYS A 124     136.683  18.753  72.309  1.00 32.15           N1+
ATOM    963  N   GLY A 125     135.249  24.612  67.348  1.00 31.48           N  
ATOM    964  CA  GLY A 125     135.879  25.571  66.494  1.00 31.48           C  
ATOM    965  C   GLY A 125     134.962  26.737  66.300  1.00 31.48           C  
ATOM    966  O   GLY A 125     135.363  27.886  66.466  1.00 31.48           O  
ATOM    967  N   MET A 126     133.685  26.467  65.982  1.00 92.07           N  
ATOM    968  CA  MET A 126     132.733  27.508  65.710  1.00 92.07           C  
ATOM    969  C   MET A 126     132.526  28.339  66.941  1.00 92.07           C  
ATOM    970  O   MET A 126     132.422  29.562  66.860  1.00 92.07           O  
ATOM    971  CB  MET A 126     131.370  26.937  65.277  1.00 92.07           C  
ATOM    972  CG  MET A 126     131.401  26.281  63.892  1.00 92.07           C  
ATOM    973  SD  MET A 126     131.184  27.421  62.489  1.00 92.07           S  
ATOM    974  CE  MET A 126     132.576  28.508  62.886  1.00 92.07           C  
ATOM    975  N   SER A 127     132.472  27.700  68.125  1.00 69.05           N  
ATOM    976  CA  SER A 127     132.232  28.453  69.324  1.00 69.05           C  
ATOM    977  C   SER A 127     133.335  29.451  69.448  1.00 69.05           C  
ATOM    978  O   SER A 127     133.110  30.605  69.811  1.00 69.05           O  
ATOM    979  CB  SER A 127     132.241  27.586  70.597  1.00 69.05           C  
ATOM    980  OG  SER A 127     133.540  27.063  70.832  1.00 69.05           O  
ATOM    981  N   TYR A 128     134.567  29.021  69.121  1.00 48.18           N  
ATOM    982  CA  TYR A 128     135.703  29.887  69.208  1.00 48.18           C  
ATOM    983  C   TYR A 128     135.515  31.021  68.250  1.00 48.18           C  
ATOM    984  O   TYR A 128     135.689  32.184  68.614  1.00 48.18           O  
ATOM    985  CB  TYR A 128     137.005  29.163  68.834  1.00 48.18           C  
ATOM    986  CG  TYR A 128     138.074  30.187  68.695  1.00 48.18           C  
ATOM    987  CD1 TYR A 128     138.710  30.707  69.798  1.00 48.18           C  
ATOM    988  CD2 TYR A 128     138.449  30.618  67.444  1.00 48.18           C  
ATOM    989  CE1 TYR A 128     139.700  31.652  69.654  1.00 48.18           C  
ATOM    990  CE2 TYR A 128     139.436  31.560  67.293  1.00 48.18           C  
ATOM    991  CZ  TYR A 128     140.064  32.080  68.399  1.00 48.18           C  
ATOM    992  OH  TYR A 128     141.078  33.049  68.243  1.00 48.18           O  
ATOM    993  N   LEU A 129     135.092  30.721  67.007  1.00116.88           N  
ATOM    994  CA  LEU A 129     134.957  31.777  66.043  1.00116.88           C  
ATOM    995  C   LEU A 129     133.964  32.783  66.533  1.00116.88           C  
ATOM    996  O   LEU A 129     134.100  33.974  66.257  1.00116.88           O  
ATOM    997  CB  LEU A 129     134.504  31.362  64.626  1.00116.88           C  
ATOM    998  CG  LEU A 129     135.579  30.675  63.755  1.00116.88           C  
ATOM    999  CD1 LEU A 129     135.768  29.197  64.098  1.00116.88           C  
ATOM   1000  CD2 LEU A 129     135.321  30.905  62.262  1.00116.88           C  
ATOM   1001  N   GLU A 130     132.924  32.335  67.255  1.00 68.09           N  
ATOM   1002  CA  GLU A 130     131.910  33.237  67.731  1.00 68.09           C  
ATOM   1003  C   GLU A 130     132.522  34.226  68.680  1.00 68.09           C  
ATOM   1004  O   GLU A 130     132.147  35.398  68.685  1.00 68.09           O  
ATOM   1005  CB  GLU A 130     130.769  32.493  68.453  1.00 68.09           C  
ATOM   1006  CG  GLU A 130     129.566  33.368  68.814  1.00 68.09           C  
ATOM   1007  CD  GLU A 130     128.440  32.442  69.262  1.00 68.09           C  
ATOM   1008  OE1 GLU A 130     128.651  31.201  69.238  1.00 68.09           O  
ATOM   1009  OE2 GLU A 130     127.351  32.957  69.628  1.00 68.09           O1-
ATOM   1010  N   ASP A 131     133.481  33.781  69.514  1.00 75.93           N  
ATOM   1011  CA  ASP A 131     134.091  34.663  70.470  1.00 75.93           C  
ATOM   1012  C   ASP A 131     134.827  35.739  69.728  1.00 75.93           C  
ATOM   1013  O   ASP A 131     134.782  36.912  70.094  1.00 75.93           O  
ATOM   1014  CB  ASP A 131     135.100  33.939  71.377  1.00 75.93           C  
ATOM   1015  CG  ASP A 131     135.441  34.879  72.519  1.00 75.93           C  
ATOM   1016  OD1 ASP A 131     134.965  36.045  72.479  1.00 75.93           O  
ATOM   1017  OD2 ASP A 131     136.170  34.446  73.450  1.00 75.93           O1-
ATOM   1018  N   VAL A 132     135.500  35.352  68.631  1.00 60.08           N  
ATOM   1019  CA  VAL A 132     136.258  36.240  67.797  1.00 60.08           C  
ATOM   1020  C   VAL A 132     135.291  37.213  67.210  1.00 60.08           C  
ATOM   1021  O   VAL A 132     135.680  38.278  66.732  1.00 60.08           O  
ATOM   1022  CB  VAL A 132     136.929  35.530  66.659  1.00 60.08           C  
ATOM   1023  CG1 VAL A 132     137.617  36.576  65.764  1.00 60.08           C  
ATOM   1024  CG2 VAL A 132     137.882  34.472  67.240  1.00 60.08           C  
ATOM   1025  N   ARG A 133     133.993  36.854  67.231  1.00118.60           N  
ATOM   1026  CA  ARG A 133     132.967  37.668  66.648  1.00118.60           C  
ATOM   1027  C   ARG A 133     133.088  37.577  65.160  1.00118.60           C  
ATOM   1028  O   ARG A 133     132.957  38.575  64.453  1.00118.60           O  
ATOM   1029  CB  ARG A 133     133.091  39.156  67.015  1.00118.60           C  
ATOM   1030  CG  ARG A 133     133.072  39.435  68.519  1.00118.60           C  
ATOM   1031  CD  ARG A 133     132.839  40.911  68.851  1.00118.60           C  
ATOM   1032  NE  ARG A 133     133.068  41.087  70.311  1.00118.60           N  
ATOM   1033  CZ  ARG A 133     134.304  41.452  70.757  1.00118.60           C  
ATOM   1034  NH1 ARG A 133     135.300  41.715  69.861  1.00118.60           N1+
ATOM   1035  NH2 ARG A 133     134.546  41.560  72.095  1.00118.60           N  
ATOM   1036  N   LEU A 134     133.346  36.355  64.649  1.00119.91           N  
ATOM   1037  CA  LEU A 134     133.489  36.173  63.234  1.00119.91           C  
ATOM   1038  C   LEU A 134     132.411  35.234  62.755  1.00119.91           C  
ATOM   1039  O   LEU A 134     132.180  34.179  63.344  1.00119.91           O  
ATOM   1040  CB  LEU A 134     134.888  35.603  62.897  1.00119.91           C  
ATOM   1041  CG  LEU A 134     135.259  35.379  61.415  1.00119.91           C  
ATOM   1042  CD1 LEU A 134     136.725  34.936  61.310  1.00119.91           C  
ATOM   1043  CD2 LEU A 134     134.341  34.369  60.712  1.00119.91           C  
ATOM   1044  N   VAL A 135     131.703  35.612  61.665  1.00 70.34           N  
ATOM   1045  CA  VAL A 135     130.682  34.756  61.121  1.00 70.34           C  
ATOM   1046  C   VAL A 135     131.265  34.148  59.882  1.00 70.34           C  
ATOM   1047  O   VAL A 135     131.633  34.847  58.938  1.00 70.34           O  
ATOM   1048  CB  VAL A 135     129.424  35.476  60.731  1.00 70.34           C  
ATOM   1049  CG1 VAL A 135     128.427  34.447  60.166  1.00 70.34           C  
ATOM   1050  CG2 VAL A 135     128.906  36.257  61.953  1.00 70.34           C  
ATOM   1051  N   HIS A 136     131.379  32.808  59.881  1.00 85.53           N  
ATOM   1052  CA  HIS A 136     132.006  32.070  58.819  1.00 85.53           C  
ATOM   1053  C   HIS A 136     131.207  32.139  57.548  1.00 85.53           C  
ATOM   1054  O   HIS A 136     131.752  32.354  56.466  1.00 85.53           O  
ATOM   1055  CB  HIS A 136     132.174  30.589  59.201  1.00 85.53           C  
ATOM   1056  CG  HIS A 136     133.004  29.808  58.232  1.00 85.53           C  
ATOM   1057  CD2 HIS A 136     134.317  29.452  58.293  1.00 85.53           C  
ATOM   1058  ND1 HIS A 136     132.526  29.289  57.051  1.00 85.53           N  
ATOM   1059  CE1 HIS A 136     133.564  28.647  56.459  1.00 85.53           C  
ATOM   1060  NE2 HIS A 136     134.671  28.718  57.176  1.00 85.53           N  
ATOM   1061  N   ARG A 137     129.888  31.908  57.673  1.00241.33           N  
ATOM   1062  CA  ARG A 137     128.880  31.928  56.648  1.00241.33           C  
ATOM   1063  C   ARG A 137     129.089  30.911  55.554  1.00241.33           C  
ATOM   1064  O   ARG A 137     128.347  30.884  54.573  1.00241.33           O  
ATOM   1065  CB  ARG A 137     128.540  33.339  56.121  1.00241.33           C  
ATOM   1066  CG  ARG A 137     129.692  34.183  55.583  1.00241.33           C  
ATOM   1067  CD  ARG A 137     129.347  35.677  55.523  1.00241.33           C  
ATOM   1068  NE  ARG A 137     128.158  35.844  54.640  1.00241.33           N  
ATOM   1069  CZ  ARG A 137     128.330  36.117  53.314  1.00241.33           C  
ATOM   1070  NH1 ARG A 137     129.590  36.232  52.804  1.00241.33           N1+
ATOM   1071  NH2 ARG A 137     127.244  36.279  52.502  1.00241.33           N  
ATOM   1072  N   ASP A 138     130.172  30.123  55.619  1.00181.59           N  
ATOM   1073  CA  ASP A 138     130.441  29.045  54.699  1.00181.59           C  
ATOM   1074  C   ASP A 138     130.428  27.654  55.294  1.00181.59           C  
ATOM   1075  O   ASP A 138     130.941  26.748  54.639  1.00181.59           O  
ATOM   1076  CB  ASP A 138     131.753  29.212  53.913  1.00181.59           C  
ATOM   1077  CG  ASP A 138     131.588  28.453  52.595  1.00181.59           C  
ATOM   1078  OD1 ASP A 138     130.496  27.860  52.378  1.00181.59           O  
ATOM   1079  OD2 ASP A 138     132.551  28.467  51.782  1.00181.59           O1-
ATOM   1080  N   LEU A 139     130.038  27.438  56.568  1.00 96.04           N  
ATOM   1081  CA  LEU A 139     130.275  26.136  57.163  1.00 96.04           C  
ATOM   1082  C   LEU A 139     129.557  25.028  56.440  1.00 96.04           C  
ATOM   1083  O   LEU A 139     128.373  25.120  56.125  1.00 96.04           O  
ATOM   1084  CB  LEU A 139     129.912  26.078  58.662  1.00 96.04           C  
ATOM   1085  CG  LEU A 139     130.248  24.741  59.352  1.00 96.04           C  
ATOM   1086  CD1 LEU A 139     131.760  24.467  59.325  1.00 96.04           C  
ATOM   1087  CD2 LEU A 139     129.669  24.681  60.776  1.00 96.04           C  
ATOM   1088  N   ALA A 140     130.303  23.935  56.151  1.00 63.72           N  
ATOM   1089  CA  ALA A 140     129.790  22.763  55.493  1.00 63.72           C  
ATOM   1090  C   ALA A 140     130.863  21.718  55.558  1.00 63.72           C  
ATOM   1091  O   ALA A 140     132.023  22.020  55.834  1.00 63.72           O  
ATOM   1092  CB  ALA A 140     129.454  22.970  54.010  1.00 63.72           C  
ATOM   1093  N   ALA A 141     130.502  20.457  55.252  1.00 48.80           N  
ATOM   1094  CA  ALA A 141     131.424  19.359  55.350  1.00 48.80           C  
ATOM   1095  C   ALA A 141     132.594  19.628  54.452  1.00 48.80           C  
ATOM   1096  O   ALA A 141     133.724  19.277  54.784  1.00 48.80           O  
ATOM   1097  CB  ALA A 141     130.805  18.021  54.920  1.00 48.80           C  
ATOM   1098  N   ARG A 142     132.352  20.261  53.290  1.00219.25           N  
ATOM   1099  CA  ARG A 142     133.382  20.562  52.332  1.00219.25           C  
ATOM   1100  C   ARG A 142     134.383  21.465  52.985  1.00219.25           C  
ATOM   1101  O   ARG A 142     135.559  21.456  52.627  1.00219.25           O  
ATOM   1102  CB  ARG A 142     132.885  21.358  51.119  1.00219.25           C  
ATOM   1103  CG  ARG A 142     131.685  20.740  50.414  1.00219.25           C  
ATOM   1104  CD  ARG A 142     130.339  21.132  51.028  1.00219.25           C  
ATOM   1105  NE  ARG A 142     129.758  22.227  50.190  1.00219.25           N  
ATOM   1106  CZ  ARG A 142     129.942  23.544  50.506  1.00219.25           C  
ATOM   1107  NH1 ARG A 142     130.686  23.890  51.594  1.00219.25           N1+
ATOM   1108  NH2 ARG A 142     129.363  24.525  49.755  1.00219.25           N  
ATOM   1109  N   ASN A 143     133.953  22.329  53.921  1.00145.55           N  
ATOM   1110  CA  ASN A 143     134.946  23.223  54.443  1.00145.55           C  
ATOM   1111  C   ASN A 143     135.417  22.789  55.807  1.00145.55           C  
ATOM   1112  O   ASN A 143     135.660  23.626  56.675  1.00145.55           O  
ATOM   1113  CB  ASN A 143     134.456  24.669  54.586  1.00145.55           C  
ATOM   1114  CG  ASN A 143     134.164  25.170  53.185  1.00145.55           C  
ATOM   1115  ND2 ASN A 143     133.533  26.369  53.094  1.00145.55           N  
ATOM   1116  OD1 ASN A 143     134.484  24.512  52.196  1.00145.55           O  
ATOM   1117  N   VAL A 144     135.597  21.475  56.034  1.00 93.53           N  
ATOM   1118  CA  VAL A 144     136.126  20.997  57.283  1.00 93.53           C  
ATOM   1119  C   VAL A 144     137.228  20.076  56.882  1.00 93.53           C  
ATOM   1120  O   VAL A 144     137.007  19.156  56.099  1.00 93.53           O  
ATOM   1121  CB  VAL A 144     135.141  20.188  58.084  1.00 93.53           C  
ATOM   1122  CG1 VAL A 144     135.839  19.597  59.324  1.00 93.53           C  
ATOM   1123  CG2 VAL A 144     133.942  21.087  58.422  1.00 93.53           C  
ATOM   1124  N   LEU A 145     138.452  20.294  57.394  1.00155.64           N  
ATOM   1125  CA  LEU A 145     139.528  19.446  56.966  1.00155.64           C  
ATOM   1126  C   LEU A 145     139.885  18.457  58.023  1.00155.64           C  
ATOM   1127  O   LEU A 145     139.564  18.639  59.197  1.00155.64           O  
ATOM   1128  CB  LEU A 145     140.784  20.206  56.511  1.00155.64           C  
ATOM   1129  CG  LEU A 145     140.571  20.834  55.121  1.00155.64           C  
ATOM   1130  CD1 LEU A 145     139.394  21.811  55.118  1.00155.64           C  
ATOM   1131  CD2 LEU A 145     141.848  21.478  54.582  1.00155.64           C  
ATOM   1132  N   VAL A 146     140.536  17.346  57.609  1.00 92.02           N  
ATOM   1133  CA  VAL A 146     140.868  16.344  58.576  1.00 92.02           C  
ATOM   1134  C   VAL A 146     142.364  16.247  58.697  1.00 92.02           C  
ATOM   1135  O   VAL A 146     143.047  15.812  57.770  1.00 92.02           O  
ATOM   1136  CB  VAL A 146     140.337  14.991  58.201  1.00 92.02           C  
ATOM   1137  CG1 VAL A 146     140.807  13.974  59.252  1.00 92.02           C  
ATOM   1138  CG2 VAL A 146     138.806  15.086  58.076  1.00 92.02           C  
ATOM   1139  N   LYS A 147     142.906  16.674  59.863  1.00192.69           N  
ATOM   1140  CA  LYS A 147     144.313  16.578  60.152  1.00192.69           C  
ATOM   1141  C   LYS A 147     144.660  15.152  60.260  1.00192.69           C  
ATOM   1142  O   LYS A 147     145.614  14.652  59.671  1.00192.69           O  
ATOM   1143  CB  LYS A 147     144.757  17.178  61.499  1.00192.69           C  
ATOM   1144  CG  LYS A 147     144.826  18.701  61.597  1.00192.69           C  
ATOM   1145  CD  LYS A 147     145.241  19.153  63.000  1.00192.69           C  
ATOM   1146  CE  LYS A 147     146.640  18.664  63.391  1.00192.69           C  
ATOM   1147  NZ  LYS A 147     146.926  18.977  64.809  1.00192.69           N1+
ATOM   1148  N   SER A 148     143.851  14.472  61.064  1.00 95.88           N  
ATOM   1149  CA  SER A 148     143.980  13.084  61.303  1.00 95.88           C  
ATOM   1150  C   SER A 148     142.597  12.727  61.603  1.00 95.88           C  
ATOM   1151  O   SER A 148     141.754  13.602  61.807  1.00 95.88           O  
ATOM   1152  CB  SER A 148     144.844  12.734  62.526  1.00 95.88           C  
ATOM   1153  OG  SER A 148     144.284  13.303  63.701  1.00 95.88           O  
ATOM   1154  N   PRO A 149     142.333  11.477  61.625  1.00119.16           N  
ATOM   1155  CA  PRO A 149     140.986  11.125  61.892  1.00119.16           C  
ATOM   1156  C   PRO A 149     140.662  11.573  63.276  1.00119.16           C  
ATOM   1157  O   PRO A 149     139.486  11.745  63.590  1.00119.16           O  
ATOM   1158  CB  PRO A 149     140.897   9.630  61.624  1.00119.16           C  
ATOM   1159  CG  PRO A 149     141.962   9.425  60.528  1.00119.16           C  
ATOM   1160  CD  PRO A 149     143.012  10.513  60.782  1.00119.16           C  
ATOM   1161  N   ASN A 150     141.698  11.742  64.116  1.00101.45           N  
ATOM   1162  CA  ASN A 150     141.536  12.196  65.468  1.00101.45           C  
ATOM   1163  C   ASN A 150     141.242  13.661  65.521  1.00101.45           C  
ATOM   1164  O   ASN A 150     140.615  14.127  66.471  1.00101.45           O  
ATOM   1165  CB  ASN A 150     142.778  11.939  66.340  1.00101.45           C  
ATOM   1166  CG  ASN A 150     142.879  10.441  66.592  1.00101.45           C  
ATOM   1167  ND2 ASN A 150     141.821   9.851  67.211  1.00101.45           N  
ATOM   1168  OD1 ASN A 150     143.879   9.811  66.250  1.00101.45           O  
ATOM   1169  N   HIS A 151     141.722  14.454  64.542  1.00103.31           N  
ATOM   1170  CA  HIS A 151     141.505  15.860  64.746  1.00103.31           C  
ATOM   1171  C   HIS A 151     141.076  16.520  63.459  1.00103.31           C  
ATOM   1172  O   HIS A 151     141.641  16.265  62.399  1.00103.31           O  
ATOM   1173  CB  HIS A 151     142.794  16.544  65.246  1.00103.31           C  
ATOM   1174  CG  HIS A 151     142.650  17.959  65.728  1.00103.31           C  
ATOM   1175  CD2 HIS A 151     141.664  18.874  65.525  1.00103.31           C  
ATOM   1176  ND1 HIS A 151     143.596  18.593  66.504  1.00103.31           N  
ATOM   1177  CE1 HIS A 151     143.140  19.851  66.729  1.00103.31           C  
ATOM   1178  NE2 HIS A 151     141.971  20.068  66.155  1.00103.31           N  
ATOM   1179  N   VAL A 152     140.058  17.408  63.529  1.00 75.82           N  
ATOM   1180  CA  VAL A 152     139.546  18.104  62.374  1.00 75.82           C  
ATOM   1181  C   VAL A 152     139.535  19.577  62.667  1.00 75.82           C  
ATOM   1182  O   VAL A 152     139.569  19.990  63.824  1.00 75.82           O  
ATOM   1183  CB  VAL A 152     138.138  17.712  62.013  1.00 75.82           C  
ATOM   1184  CG1 VAL A 152     138.131  16.243  61.561  1.00 75.82           C  
ATOM   1185  CG2 VAL A 152     137.225  17.969  63.224  1.00 75.82           C  
ATOM   1186  N   LYS A 153     139.515  20.420  61.609  1.00 90.58           N  
ATOM   1187  CA  LYS A 153     139.519  21.847  61.803  1.00 90.58           C  
ATOM   1188  C   LYS A 153     138.674  22.479  60.737  1.00 90.58           C  
ATOM   1189  O   LYS A 153     138.453  21.904  59.673  1.00 90.58           O  
ATOM   1190  CB  LYS A 153     140.908  22.490  61.652  1.00 90.58           C  
ATOM   1191  CG  LYS A 153     141.922  22.062  62.710  1.00 90.58           C  
ATOM   1192  CD  LYS A 153     143.327  22.609  62.450  1.00 90.58           C  
ATOM   1193  CE  LYS A 153     144.259  22.451  63.651  1.00 90.58           C  
ATOM   1194  NZ  LYS A 153     145.452  23.312  63.486  1.00 90.58           N1+
ATOM   1195  N   ILE A 154     138.190  23.709  61.005  1.00 74.93           N  
ATOM   1196  CA  ILE A 154     137.365  24.426  60.075  1.00 74.93           C  
ATOM   1197  C   ILE A 154     138.253  25.240  59.171  1.00 74.93           C  
ATOM   1198  O   ILE A 154     139.276  25.765  59.610  1.00 74.93           O  
ATOM   1199  CB  ILE A 154     136.398  25.363  60.742  1.00 74.93           C  
ATOM   1200  CG1 ILE A 154     135.432  24.579  61.647  1.00 74.93           C  
ATOM   1201  CG2 ILE A 154     135.687  26.179  59.651  1.00 74.93           C  
ATOM   1202  CD1 ILE A 154     134.571  25.471  62.541  1.00 74.93           C  
ATOM   1203  N   THR A 155     137.895  25.340  57.867  1.00162.18           N  
ATOM   1204  CA  THR A 155     138.702  26.063  56.907  1.00162.18           C  
ATOM   1205  C   THR A 155     137.828  26.936  56.062  1.00162.18           C  
ATOM   1206  O   THR A 155     136.685  27.217  56.415  1.00162.18           O  
ATOM   1207  CB  THR A 155     139.386  25.197  55.900  1.00162.18           C  
ATOM   1208  CG2 THR A 155     140.273  24.187  56.618  1.00162.18           C  
ATOM   1209  OG1 THR A 155     138.418  24.522  55.114  1.00162.18           O  
ATOM   1210  N   ASP A 156     138.369  27.348  54.888  1.00156.94           N  
ATOM   1211  CA  ASP A 156     137.688  28.180  53.924  1.00156.94           C  
ATOM   1212  C   ASP A 156     137.048  29.394  54.514  1.00156.94           C  
ATOM   1213  O   ASP A 156     135.843  29.429  54.742  1.00156.94           O  
ATOM   1214  CB  ASP A 156     136.509  27.521  53.215  1.00156.94           C  
ATOM   1215  CG  ASP A 156     137.023  26.902  51.960  1.00156.94           C  
ATOM   1216  OD1 ASP A 156     137.771  27.609  51.233  1.00156.94           O  
ATOM   1217  OD2 ASP A 156     136.657  25.726  51.708  1.00156.94           O1-
ATOM   1218  N   PHE A 157     137.872  30.402  54.804  1.00146.92           N  
ATOM   1219  CA  PHE A 157     137.571  31.708  55.316  1.00146.92           C  
ATOM   1220  C   PHE A 157     137.161  32.716  54.266  1.00146.92           C  
ATOM   1221  O   PHE A 157     137.040  33.900  54.582  1.00146.92           O  
ATOM   1222  CB  PHE A 157     138.706  32.271  56.178  1.00146.92           C  
ATOM   1223  CG  PHE A 157     138.664  31.468  57.434  1.00146.92           C  
ATOM   1224  CD1 PHE A 157     137.795  31.812  58.446  1.00146.92           C  
ATOM   1225  CD2 PHE A 157     139.473  30.367  57.601  1.00146.92           C  
ATOM   1226  CE1 PHE A 157     137.736  31.082  59.609  1.00146.92           C  
ATOM   1227  CE2 PHE A 157     139.418  29.633  58.763  1.00146.92           C  
ATOM   1228  CZ  PHE A 157     138.551  29.988  59.770  1.00146.92           C  
ATOM   1229  N   GLY A 158     137.069  32.335  52.976  1.00 85.59           N  
ATOM   1230  CA  GLY A 158     136.854  33.294  51.912  1.00 85.59           C  
ATOM   1231  C   GLY A 158     135.625  34.159  52.112  1.00 85.59           C  
ATOM   1232  O   GLY A 158     135.593  35.298  51.648  1.00 85.59           O  
ATOM   1233  N   LEU A 159     134.525  33.607  52.649  1.00121.74           N  
ATOM   1234  CA  LEU A 159     133.302  34.313  52.944  1.00121.74           C  
ATOM   1235  C   LEU A 159     133.277  35.053  54.248  1.00121.74           C  
ATOM   1236  O   LEU A 159     132.472  35.967  54.422  1.00121.74           O  
ATOM   1237  CB  LEU A 159     132.082  33.386  52.920  1.00121.74           C  
ATOM   1238  CG  LEU A 159     131.844  32.779  51.529  1.00121.74           C  
ATOM   1239  CD1 LEU A 159     130.559  31.939  51.502  1.00121.74           C  
ATOM   1240  CD2 LEU A 159     131.883  33.861  50.437  1.00121.74           C  
ATOM   1241  N   ALA A 160     134.101  34.636  55.224  1.00 72.16           N  
ATOM   1242  CA  ALA A 160     133.999  35.121  56.574  1.00 72.16           C  
ATOM   1243  C   ALA A 160     134.012  36.616  56.666  1.00 72.16           C  
ATOM   1244  O   ALA A 160     134.589  37.318  55.836  1.00 72.16           O  
ATOM   1245  CB  ALA A 160     135.115  34.592  57.490  1.00 72.16           C  
ATOM   1246  N   ARG A 161     133.306  37.131  57.699  1.00116.65           N  
ATOM   1247  CA  ARG A 161     133.245  38.537  57.976  1.00116.65           C  
ATOM   1248  C   ARG A 161     133.390  38.725  59.457  1.00116.65           C  
ATOM   1249  O   ARG A 161     132.855  37.945  60.245  1.00116.65           O  
ATOM   1250  CB  ARG A 161     131.924  39.211  57.545  1.00116.65           C  
ATOM   1251  CG  ARG A 161     131.904  39.692  56.089  1.00116.65           C  
ATOM   1252  CD  ARG A 161     132.038  38.597  55.038  1.00116.65           C  
ATOM   1253  NE  ARG A 161     132.285  39.251  53.719  1.00116.65           N  
ATOM   1254  CZ  ARG A 161     131.267  39.427  52.826  1.00116.65           C  
ATOM   1255  NH1 ARG A 161     130.015  38.968  53.114  1.00116.65           N1+
ATOM   1256  NH2 ARG A 161     131.504  40.055  51.638  1.00116.65           N  
ATOM   1257  N   LEU A 162     134.144  39.773  59.862  1.00162.68           N  
ATOM   1258  CA  LEU A 162     134.350  40.089  61.246  1.00162.68           C  
ATOM   1259  C   LEU A 162     133.397  41.172  61.617  1.00162.68           C  
ATOM   1260  O   LEU A 162     133.408  42.274  61.072  1.00162.68           O  
ATOM   1261  CB  LEU A 162     135.764  40.594  61.582  1.00162.68           C  
ATOM   1262  CG  LEU A 162     136.805  39.469  61.662  1.00162.68           C  
ATOM   1263  CD1 LEU A 162     138.204  40.009  61.999  1.00162.68           C  
ATOM   1264  CD2 LEU A 162     136.338  38.396  62.658  1.00162.68           C  
ATOM   1265  N   LEU A 163     132.546  40.844  62.592  1.00152.11           N  
ATOM   1266  CA  LEU A 163     131.474  41.641  63.089  1.00152.11           C  
ATOM   1267  C   LEU A 163     132.034  42.614  64.104  1.00152.11           C  
ATOM   1268  O   LEU A 163     133.082  42.364  64.698  1.00152.11           O  
ATOM   1269  CB  LEU A 163     130.450  40.609  63.600  1.00152.11           C  
ATOM   1270  CG  LEU A 163     129.125  41.106  64.128  1.00152.11           C  
ATOM   1271  CD1 LEU A 163     128.175  39.948  64.483  1.00152.11           C  
ATOM   1272  CD2 LEU A 163     129.423  41.969  65.329  1.00152.11           C  
ATOM   1273  N   ASP A 164     131.374  43.780  64.310  1.00119.86           N  
ATOM   1274  CA  ASP A 164     131.916  44.787  65.190  1.00119.86           C  
ATOM   1275  C   ASP A 164     131.675  44.402  66.619  1.00119.86           C  
ATOM   1276  O   ASP A 164     131.104  43.362  66.926  1.00119.86           O  
ATOM   1277  CB  ASP A 164     131.378  46.211  64.935  1.00119.86           C  
ATOM   1278  CG  ASP A 164     129.881  46.271  65.199  1.00119.86           C  
ATOM   1279  OD1 ASP A 164     129.463  46.001  66.356  1.00119.86           O  
ATOM   1280  OD2 ASP A 164     129.135  46.619  64.245  1.00119.86           O1-
ATOM   1281  N   ILE A 165     132.096  45.258  67.562  1.00107.76           N  
ATOM   1282  CA  ILE A 165     132.034  44.887  68.946  1.00107.76           C  
ATOM   1283  C   ILE A 165     130.625  44.563  69.340  1.00107.76           C  
ATOM   1284  O   ILE A 165     130.398  43.565  70.023  1.00107.76           O  
ATOM   1285  CB  ILE A 165     132.528  45.971  69.856  1.00107.76           C  
ATOM   1286  CG1 ILE A 165     131.642  47.221  69.730  1.00107.76           C  
ATOM   1287  CG2 ILE A 165     134.011  46.222  69.534  1.00107.76           C  
ATOM   1288  CD1 ILE A 165     131.906  48.263  70.815  1.00107.76           C  
ATOM   1289  N   ASP A 166     129.632  45.381  68.943  1.00115.83           N  
ATOM   1290  CA  ASP A 166     128.294  45.023  69.324  1.00115.83           C  
ATOM   1291  C   ASP A 166     127.436  44.999  68.101  1.00115.83           C  
ATOM   1292  O   ASP A 166     126.440  45.716  68.007  1.00115.83           O  
ATOM   1293  CB  ASP A 166     127.653  46.010  70.316  1.00115.83           C  
ATOM   1294  CG  ASP A 166     128.327  45.829  71.671  1.00115.83           C  
ATOM   1295  OD1 ASP A 166     129.111  44.853  71.819  1.00115.83           O  
ATOM   1296  OD2 ASP A 166     128.062  46.661  72.579  1.00115.83           O1-
ATOM   1297  N   GLU A 167     127.783  44.145  67.125  1.00 88.86           N  
ATOM   1298  CA  GLU A 167     126.964  44.089  65.955  1.00 88.86           C  
ATOM   1299  C   GLU A 167     126.283  42.753  65.973  1.00 88.86           C  
ATOM   1300  O   GLU A 167     126.885  41.720  66.255  1.00 88.86           O  
ATOM   1301  CB  GLU A 167     127.758  44.278  64.649  1.00 88.86           C  
ATOM   1302  CG  GLU A 167     126.924  44.312  63.371  1.00 88.86           C  
ATOM   1303  CD  GLU A 167     127.897  44.484  62.213  1.00 88.86           C  
ATOM   1304  OE1 GLU A 167     129.098  44.758  62.480  1.00 88.86           O  
ATOM   1305  OE2 GLU A 167     127.453  44.337  61.044  1.00 88.86           O1-
ATOM   1306  N   THR A 168     124.956  42.769  65.785  1.00136.37           N  
ATOM   1307  CA  THR A 168     124.153  41.579  65.791  1.00136.37           C  
ATOM   1308  C   THR A 168     124.270  40.780  64.524  1.00136.37           C  
ATOM   1309  O   THR A 168     124.286  39.550  64.570  1.00136.37           O  
ATOM   1310  CB  THR A 168     122.702  41.891  66.007  1.00136.37           C  
ATOM   1311  CG2 THR A 168     122.195  42.733  64.825  1.00136.37           C  
ATOM   1312  OG1 THR A 168     121.949  40.694  66.127  1.00136.37           O  
ATOM   1313  N   GLU A 169     124.329  41.441  63.347  1.00 95.24           N  
ATOM   1314  CA  GLU A 169     124.314  40.630  62.160  1.00 95.24           C  
ATOM   1315  C   GLU A 169     125.050  41.295  61.041  1.00 95.24           C  
ATOM   1316  O   GLU A 169     125.469  42.447  61.133  1.00 95.24           O  
ATOM   1317  CB  GLU A 169     122.908  40.332  61.613  1.00 95.24           C  
ATOM   1318  CG  GLU A 169     122.192  41.563  61.058  1.00 95.24           C  
ATOM   1319  CD  GLU A 169     121.238  42.102  62.109  1.00 95.24           C  
ATOM   1320  OE1 GLU A 169     120.636  41.273  62.842  1.00 95.24           O  
ATOM   1321  OE2 GLU A 169     121.093  43.351  62.190  1.00 95.24           O1-
ATOM   1322  N   TYR A 170     125.217  40.543  59.933  1.00 69.20           N  
ATOM   1323  CA  TYR A 170     125.924  41.009  58.780  1.00 69.20           C  
ATOM   1324  C   TYR A 170     124.978  40.978  57.618  1.00 69.20           C  
ATOM   1325  O   TYR A 170     124.297  39.980  57.386  1.00 69.20           O  
ATOM   1326  CB  TYR A 170     127.121  40.098  58.457  1.00 69.20           C  
ATOM   1327  CG  TYR A 170     127.779  40.577  57.212  1.00 69.20           C  
ATOM   1328  CD1 TYR A 170     128.585  41.690  57.239  1.00 69.20           C  
ATOM   1329  CD2 TYR A 170     127.607  39.902  56.025  1.00 69.20           C  
ATOM   1330  CE1 TYR A 170     129.201  42.135  56.095  1.00 69.20           C  
ATOM   1331  CE2 TYR A 170     128.222  40.344  54.877  1.00 69.20           C  
ATOM   1332  CZ  TYR A 170     129.020  41.464  54.910  1.00 69.20           C  
ATOM   1333  OH  TYR A 170     129.653  41.923  53.736  1.00 69.20           O  
ATOM   1334  N   HIS A 171     124.907  42.089  56.856  1.00 56.60           N  
ATOM   1335  CA  HIS A 171     124.013  42.154  55.737  1.00 56.60           C  
ATOM   1336  C   HIS A 171     124.858  42.140  54.509  1.00 56.60           C  
ATOM   1337  O   HIS A 171     125.632  43.065  54.270  1.00 56.60           O  
ATOM   1338  CB  HIS A 171     123.193  43.450  55.706  1.00 56.60           C  
ATOM   1339  CG  HIS A 171     122.352  43.608  56.936  1.00 56.60           C  
ATOM   1340  CD2 HIS A 171     121.021  43.401  57.124  1.00 56.60           C  
ATOM   1341  ND1 HIS A 171     122.847  44.011  58.156  1.00 56.60           N  
ATOM   1342  CE1 HIS A 171     121.798  44.028  59.017  1.00 56.60           C  
ATOM   1343  NE2 HIS A 171     120.668  43.665  58.435  1.00 56.60           N  
ATOM   1344  N   ALA A 172     124.719  41.084  53.686  1.00 76.57           N  
ATOM   1345  CA  ALA A 172     125.538  40.984  52.514  1.00 76.57           C  
ATOM   1346  C   ALA A 172     124.719  41.313  51.303  1.00 76.57           C  
ATOM   1347  O   ALA A 172     123.551  40.942  51.220  1.00 76.57           O  
ATOM   1348  CB  ALA A 172     126.109  39.573  52.297  1.00 76.57           C  
ATOM   1349  N   ASP A 173     125.278  42.119  50.372  1.00 65.15           N  
ATOM   1350  CA  ASP A 173     124.637  42.359  49.103  1.00 65.15           C  
ATOM   1351  C   ASP A 173     124.820  41.133  48.256  1.00 65.15           C  
ATOM   1352  O   ASP A 173     123.885  40.643  47.625  1.00 65.15           O  
ATOM   1353  CB  ASP A 173     125.255  43.539  48.338  1.00 65.15           C  
ATOM   1354  CG  ASP A 173     124.827  44.805  49.059  1.00 65.15           C  
ATOM   1355  OD1 ASP A 173     124.020  44.687  50.019  1.00 65.15           O  
ATOM   1356  OD2 ASP A 173     125.289  45.907  48.660  1.00 65.15           O1-
ATOM   1357  N   GLY A 174     126.083  40.657  48.268  1.00102.05           N  
ATOM   1358  CA  GLY A 174     126.772  39.521  47.708  1.00102.05           C  
ATOM   1359  C   GLY A 174     126.229  38.878  46.483  1.00102.05           C  
ATOM   1360  O   GLY A 174     125.170  39.213  45.967  1.00102.05           O  
ATOM   1361  N   GLY A 175     127.003  37.862  46.032  1.00 85.20           N  
ATOM   1362  CA  GLY A 175     126.769  37.085  44.857  1.00 85.20           C  
ATOM   1363  C   GLY A 175     126.423  35.695  45.290  1.00 85.20           C  
ATOM   1364  O   GLY A 175     125.676  35.493  46.247  1.00 85.20           O  
ATOM   1365  N   LYS A 176     126.976  34.695  44.576  1.00143.67           N  
ATOM   1366  CA  LYS A 176     126.644  33.323  44.813  1.00143.67           C  
ATOM   1367  C   LYS A 176     127.022  32.917  46.206  1.00143.67           C  
ATOM   1368  O   LYS A 176     128.096  33.248  46.708  1.00143.67           O  
ATOM   1369  CB  LYS A 176     127.343  32.358  43.837  1.00143.67           C  
ATOM   1370  CG  LYS A 176     126.838  32.476  42.397  1.00143.67           C  
ATOM   1371  CD  LYS A 176     127.144  33.826  41.746  1.00143.67           C  
ATOM   1372  CE  LYS A 176     128.593  33.974  41.280  1.00143.67           C  
ATOM   1373  NZ  LYS A 176     128.779  33.290  39.981  1.00143.67           N1+
ATOM   1374  N   VAL A 177     126.101  32.187  46.870  1.00133.78           N  
ATOM   1375  CA  VAL A 177     126.307  31.677  48.195  1.00133.78           C  
ATOM   1376  C   VAL A 177     125.662  30.317  48.212  1.00133.78           C  
ATOM   1377  O   VAL A 177     124.602  30.151  47.609  1.00133.78           O  
ATOM   1378  CB  VAL A 177     125.628  32.502  49.244  1.00133.78           C  
ATOM   1379  CG1 VAL A 177     125.912  31.871  50.608  1.00133.78           C  
ATOM   1380  CG2 VAL A 177     126.104  33.955  49.133  1.00133.78           C  
ATOM   1381  N   PRO A 178     126.259  29.322  48.838  1.00112.21           N  
ATOM   1382  CA  PRO A 178     125.708  27.986  48.903  1.00112.21           C  
ATOM   1383  C   PRO A 178     124.369  27.983  49.581  1.00112.21           C  
ATOM   1384  O   PRO A 178     124.323  28.062  50.808  1.00112.21           O  
ATOM   1385  CB  PRO A 178     126.745  27.152  49.655  1.00112.21           C  
ATOM   1386  CG  PRO A 178     127.530  28.191  50.481  1.00112.21           C  
ATOM   1387  CD  PRO A 178     127.474  29.467  49.622  1.00112.21           C  
ATOM   1388  N   ILE A 179     123.278  27.792  48.815  1.00165.50           N  
ATOM   1389  CA  ILE A 179     121.963  27.926  49.376  1.00165.50           C  
ATOM   1390  C   ILE A 179     121.585  26.814  50.318  1.00165.50           C  
ATOM   1391  O   ILE A 179     121.030  27.070  51.383  1.00165.50           O  
ATOM   1392  CB  ILE A 179     120.879  28.088  48.350  1.00165.50           C  
ATOM   1393  CG1 ILE A 179     119.770  28.945  48.964  1.00165.50           C  
ATOM   1394  CG2 ILE A 179     120.379  26.706  47.897  1.00165.50           C  
ATOM   1395  CD1 ILE A 179     120.210  30.397  49.166  1.00165.50           C  
ATOM   1396  N   LYS A 180     121.883  25.544  49.983  1.00215.23           N  
ATOM   1397  CA  LYS A 180     121.379  24.459  50.784  1.00215.23           C  
ATOM   1398  C   LYS A 180     121.929  24.439  52.185  1.00215.23           C  
ATOM   1399  O   LYS A 180     121.393  23.747  53.051  1.00215.23           O  
ATOM   1400  CB  LYS A 180     121.437  23.079  50.109  1.00215.23           C  
ATOM   1401  CG  LYS A 180     122.769  22.662  49.510  1.00215.23           C  
ATOM   1402  CD  LYS A 180     122.683  21.272  48.879  1.00215.23           C  
ATOM   1403  CE  LYS A 180     121.765  21.217  47.654  1.00215.23           C  
ATOM   1404  NZ  LYS A 180     120.348  21.318  48.066  1.00215.23           N1+
ATOM   1405  N   TRP A 181     123.096  25.061  52.409  1.00144.22           N  
ATOM   1406  CA  TRP A 181     123.684  25.208  53.718  1.00144.22           C  
ATOM   1407  C   TRP A 181     123.152  26.369  54.520  1.00144.22           C  
ATOM   1408  O   TRP A 181     123.352  26.432  55.732  1.00144.22           O  
ATOM   1409  CB  TRP A 181     125.214  25.271  53.684  1.00144.22           C  
ATOM   1410  CG  TRP A 181     125.794  23.891  53.523  1.00144.22           C  
ATOM   1411  CD1 TRP A 181     126.289  23.066  54.488  1.00144.22           C  
ATOM   1412  CD2 TRP A 181     125.862  23.160  52.289  1.00144.22           C  
ATOM   1413  CE2 TRP A 181     126.402  21.908  52.584  1.00144.22           C  
ATOM   1414  CE3 TRP A 181     125.498  23.499  51.017  1.00144.22           C  
ATOM   1415  NE1 TRP A 181     126.659  21.866  53.936  1.00144.22           N  
ATOM   1416  CZ2 TRP A 181     126.588  20.973  51.608  1.00144.22           C  
ATOM   1417  CZ3 TRP A 181     125.694  22.554  50.034  1.00144.22           C  
ATOM   1418  CH2 TRP A 181     126.228  21.316  50.325  1.00144.22           C  
ATOM   1419  N   MET A 182     122.547  27.364  53.850  1.00126.21           N  
ATOM   1420  CA  MET A 182     122.139  28.617  54.437  1.00126.21           C  
ATOM   1421  C   MET A 182     120.849  28.522  55.199  1.00126.21           C  
ATOM   1422  O   MET A 182     119.966  27.732  54.872  1.00126.21           O  
ATOM   1423  CB  MET A 182     121.824  29.641  53.338  1.00126.21           C  
ATOM   1424  CG  MET A 182     122.987  29.977  52.409  1.00126.21           C  
ATOM   1425  SD  MET A 182     124.005  31.368  52.967  1.00126.21           S  
ATOM   1426  CE  MET A 182     122.850  32.604  52.304  1.00126.21           C  
ATOM   1427  N   ALA A 183     120.707  29.392  56.226  1.00 46.77           N  
ATOM   1428  CA  ALA A 183     119.510  29.496  57.013  1.00 46.77           C  
ATOM   1429  C   ALA A 183     118.499  30.273  56.218  1.00 46.77           C  
ATOM   1430  O   ALA A 183     118.856  31.052  55.338  1.00 46.77           O  
ATOM   1431  CB  ALA A 183     119.726  30.210  58.358  1.00 46.77           C  
ATOM   1432  N   LEU A 184     117.199  30.104  56.538  1.00 60.46           N  
ATOM   1433  CA  LEU A 184     116.141  30.708  55.778  1.00 60.46           C  
ATOM   1434  C   LEU A 184     116.323  32.194  55.792  1.00 60.46           C  
ATOM   1435  O   LEU A 184     116.139  32.851  54.769  1.00 60.46           O  
ATOM   1436  CB  LEU A 184     114.742  30.408  56.351  1.00 60.46           C  
ATOM   1437  CG  LEU A 184     113.602  31.017  55.512  1.00 60.46           C  
ATOM   1438  CD1 LEU A 184     113.525  30.352  54.129  1.00 60.46           C  
ATOM   1439  CD2 LEU A 184     112.260  30.980  56.260  1.00 60.46           C  
ATOM   1440  N   GLU A 185     116.715  32.770  56.945  1.00118.32           N  
ATOM   1441  CA  GLU A 185     116.866  34.194  57.030  1.00118.32           C  
ATOM   1442  C   GLU A 185     117.895  34.645  56.045  1.00118.32           C  
ATOM   1443  O   GLU A 185     117.714  35.659  55.372  1.00118.32           O  
ATOM   1444  CB  GLU A 185     117.292  34.693  58.427  1.00118.32           C  
ATOM   1445  CG  GLU A 185     118.523  33.999  59.021  1.00118.32           C  
ATOM   1446  CD  GLU A 185     118.053  33.071  60.133  1.00118.32           C  
ATOM   1447  OE1 GLU A 185     117.393  33.585  61.074  1.00118.32           O  
ATOM   1448  OE2 GLU A 185     118.343  31.847  60.066  1.00118.32           O1-
ATOM   1449  N   SER A 186     119.007  33.903  55.918  1.00101.62           N  
ATOM   1450  CA  SER A 186     120.029  34.346  55.014  1.00101.62           C  
ATOM   1451  C   SER A 186     119.531  34.308  53.596  1.00101.62           C  
ATOM   1452  O   SER A 186     119.857  35.200  52.810  1.00101.62           O  
ATOM   1453  CB  SER A 186     121.351  33.566  55.153  1.00101.62           C  
ATOM   1454  OG  SER A 186     121.154  32.177  54.951  1.00101.62           O  
ATOM   1455  N   ILE A 187     118.725  33.293  53.215  1.00107.96           N  
ATOM   1456  CA  ILE A 187     118.296  33.271  51.843  1.00107.96           C  
ATOM   1457  C   ILE A 187     117.404  34.441  51.568  1.00107.96           C  
ATOM   1458  O   ILE A 187     117.610  35.168  50.596  1.00107.96           O  
ATOM   1459  CB  ILE A 187     117.502  32.052  51.438  1.00107.96           C  
ATOM   1460  CG1 ILE A 187     118.342  30.760  51.451  1.00107.96           C  
ATOM   1461  CG2 ILE A 187     116.882  32.346  50.062  1.00107.96           C  
ATOM   1462  CD1 ILE A 187     118.471  30.083  52.810  1.00107.96           C  
ATOM   1463  N   LEU A 188     116.370  34.647  52.410  1.00119.97           N  
ATOM   1464  CA  LEU A 188     115.467  35.719  52.105  1.00119.97           C  
ATOM   1465  C   LEU A 188     116.110  37.071  52.279  1.00119.97           C  
ATOM   1466  O   LEU A 188     116.150  37.866  51.341  1.00119.97           O  
ATOM   1467  CB  LEU A 188     114.207  35.712  52.994  1.00119.97           C  
ATOM   1468  CG  LEU A 188     113.264  34.504  52.798  1.00119.97           C  
ATOM   1469  CD1 LEU A 188     112.622  34.489  51.403  1.00119.97           C  
ATOM   1470  CD2 LEU A 188     113.955  33.179  53.143  1.00119.97           C  
ATOM   1471  N   ARG A 189     116.593  37.345  53.514  1.00138.94           N  
ATOM   1472  CA  ARG A 189     117.152  38.586  54.010  1.00138.94           C  
ATOM   1473  C   ARG A 189     118.591  38.859  53.663  1.00138.94           C  
ATOM   1474  O   ARG A 189     118.989  40.021  53.588  1.00138.94           O  
ATOM   1475  CB  ARG A 189     117.021  38.705  55.541  1.00138.94           C  
ATOM   1476  CG  ARG A 189     115.570  38.777  56.031  1.00138.94           C  
ATOM   1477  CD  ARG A 189     115.436  38.881  57.554  1.00138.94           C  
ATOM   1478  NE  ARG A 189     115.915  40.231  57.967  1.00138.94           N  
ATOM   1479  CZ  ARG A 189     116.032  40.533  59.294  1.00138.94           C  
ATOM   1480  NH1 ARG A 189     115.713  39.599  60.236  1.00138.94           N1+
ATOM   1481  NH2 ARG A 189     116.473  41.767  59.679  1.00138.94           N  
ATOM   1482  N   ARG A 190     119.429  37.821  53.475  1.00158.63           N  
ATOM   1483  CA  ARG A 190     120.842  38.043  53.294  1.00158.63           C  
ATOM   1484  C   ARG A 190     121.426  38.483  54.607  1.00158.63           C  
ATOM   1485  O   ARG A 190     122.428  39.197  54.652  1.00158.63           O  
ATOM   1486  CB  ARG A 190     121.164  39.091  52.211  1.00158.63           C  
ATOM   1487  CG  ARG A 190     120.884  38.587  50.793  1.00158.63           C  
ATOM   1488  CD  ARG A 190     121.192  39.600  49.686  1.00158.63           C  
ATOM   1489  NE  ARG A 190     120.055  40.563  49.603  1.00158.63           N  
ATOM   1490  CZ  ARG A 190     120.051  41.697  50.361  1.00158.63           C  
ATOM   1491  NH1 ARG A 190     121.087  41.951  51.211  1.00158.63           N1+
ATOM   1492  NH2 ARG A 190     119.013  42.579  50.265  1.00158.63           N  
ATOM   1493  N   ARG A 191     120.803  38.043  55.723  1.00119.43           N  
ATOM   1494  CA  ARG A 191     121.286  38.333  57.046  1.00119.43           C  
ATOM   1495  C   ARG A 191     122.115  37.166  57.494  1.00119.43           C  
ATOM   1496  O   ARG A 191     121.731  36.013  57.295  1.00119.43           O  
ATOM   1497  CB  ARG A 191     120.148  38.503  58.069  1.00119.43           C  
ATOM   1498  CG  ARG A 191     120.613  38.718  59.510  1.00119.43           C  
ATOM   1499  CD  ARG A 191     119.447  38.879  60.486  1.00119.43           C  
ATOM   1500  NE  ARG A 191     119.998  38.868  61.870  1.00119.43           N  
ATOM   1501  CZ  ARG A 191     119.143  38.866  62.934  1.00119.43           C  
ATOM   1502  NH1 ARG A 191     117.794  38.898  62.726  1.00119.43           N1+
ATOM   1503  NH2 ARG A 191     119.638  38.828  64.205  1.00119.43           N  
ATOM   1504  N   PHE A 192     123.288  37.439  58.107  1.00157.81           N  
ATOM   1505  CA  PHE A 192     124.134  36.376  58.581  1.00157.81           C  
ATOM   1506  C   PHE A 192     124.485  36.646  60.011  1.00157.81           C  
ATOM   1507  O   PHE A 192     124.849  37.762  60.380  1.00157.81           O  
ATOM   1508  CB  PHE A 192     125.467  36.258  57.812  1.00157.81           C  
ATOM   1509  CG  PHE A 192     125.204  35.747  56.434  1.00157.81           C  
ATOM   1510  CD1 PHE A 192     124.815  36.606  55.433  1.00157.81           C  
ATOM   1511  CD2 PHE A 192     125.340  34.407  56.146  1.00157.81           C  
ATOM   1512  CE1 PHE A 192     124.571  36.142  54.162  1.00157.81           C  
ATOM   1513  CE2 PHE A 192     125.099  33.937  54.877  1.00157.81           C  
ATOM   1514  CZ  PHE A 192     124.715  34.805  53.883  1.00157.81           C  
ATOM   1515  N   THR A 193     124.389  35.601  60.855  1.00 46.04           N  
ATOM   1516  CA  THR A 193     124.705  35.726  62.248  1.00 46.04           C  
ATOM   1517  C   THR A 193     125.361  34.453  62.665  1.00 46.04           C  
ATOM   1518  O   THR A 193     125.549  33.541  61.862  1.00 46.04           O  
ATOM   1519  CB  THR A 193     123.494  35.906  63.113  1.00 46.04           C  
ATOM   1520  CG2 THR A 193     122.762  37.186  62.673  1.00 46.04           C  
ATOM   1521  OG1 THR A 193     122.634  34.782  62.990  1.00 46.04           O  
ATOM   1522  N   HIS A 194     125.758  34.375  63.948  1.00 56.70           N  
ATOM   1523  CA  HIS A 194     126.370  33.184  64.451  1.00 56.70           C  
ATOM   1524  C   HIS A 194     125.334  32.111  64.387  1.00 56.70           C  
ATOM   1525  O   HIS A 194     125.626  30.950  64.104  1.00 56.70           O  
ATOM   1526  CB  HIS A 194     126.838  33.313  65.907  1.00 56.70           C  
ATOM   1527  CG  HIS A 194     127.927  34.331  66.047  1.00 56.70           C  
ATOM   1528  CD2 HIS A 194     127.917  35.558  66.634  1.00 56.70           C  
ATOM   1529  ND1 HIS A 194     129.198  34.162  65.546  1.00 56.70           N  
ATOM   1530  CE1 HIS A 194     129.890  35.288  65.852  1.00 56.70           C  
ATOM   1531  NE2 HIS A 194     129.155  36.164  66.513  1.00 56.70           N  
ATOM   1532  N   GLN A 195     124.075  32.496  64.648  1.00 61.37           N  
ATOM   1533  CA  GLN A 195     122.982  31.571  64.653  1.00 61.37           C  
ATOM   1534  C   GLN A 195     122.789  30.997  63.283  1.00 61.37           C  
ATOM   1535  O   GLN A 195     122.404  29.840  63.144  1.00 61.37           O  
ATOM   1536  CB  GLN A 195     121.662  32.209  65.112  1.00 61.37           C  
ATOM   1537  CG  GLN A 195     121.685  32.596  66.591  1.00 61.37           C  
ATOM   1538  CD  GLN A 195     122.075  31.352  67.380  1.00 61.37           C  
ATOM   1539  NE2 GLN A 195     121.105  30.774  68.137  1.00 61.37           N  
ATOM   1540  OE1 GLN A 195     123.219  30.904  67.319  1.00 61.37           O  
ATOM   1541  N   SER A 196     123.005  31.789  62.218  1.00 99.54           N  
ATOM   1542  CA  SER A 196     122.842  31.245  60.896  1.00 99.54           C  
ATOM   1543  C   SER A 196     123.932  30.243  60.697  1.00 99.54           C  
ATOM   1544  O   SER A 196     123.802  29.287  59.933  1.00 99.54           O  
ATOM   1545  CB  SER A 196     123.030  32.298  59.791  1.00 99.54           C  
ATOM   1546  OG  SER A 196     122.141  33.385  59.987  1.00 99.54           O  
ATOM   1547  N   ASP A 197     125.067  30.471  61.375  1.00106.46           N  
ATOM   1548  CA  ASP A 197     126.184  29.588  61.266  1.00106.46           C  
ATOM   1549  C   ASP A 197     125.744  28.283  61.878  1.00106.46           C  
ATOM   1550  O   ASP A 197     126.135  27.212  61.415  1.00106.46           O  
ATOM   1551  CB  ASP A 197     127.398  30.134  62.053  1.00106.46           C  
ATOM   1552  CG  ASP A 197     128.694  29.706  61.377  1.00106.46           C  
ATOM   1553  OD1 ASP A 197     128.619  29.015  60.326  1.00106.46           O  
ATOM   1554  OD2 ASP A 197     129.779  30.097  61.886  1.00106.46           O1-
ATOM   1555  N   VAL A 198     124.905  28.333  62.943  1.00158.55           N  
ATOM   1556  CA  VAL A 198     124.497  27.100  63.576  1.00158.55           C  
ATOM   1557  C   VAL A 198     123.648  26.287  62.650  1.00158.55           C  
ATOM   1558  O   VAL A 198     123.680  25.059  62.695  1.00158.55           O  
ATOM   1559  CB  VAL A 198     123.789  27.174  64.916  1.00158.55           C  
ATOM   1560  CG1 VAL A 198     124.654  27.954  65.908  1.00158.55           C  
ATOM   1561  CG2 VAL A 198     122.352  27.667  64.783  1.00158.55           C  
ATOM   1562  N   TRP A 199     122.841  26.946  61.800  1.00 91.33           N  
ATOM   1563  CA  TRP A 199     122.004  26.239  60.866  1.00 91.33           C  
ATOM   1564  C   TRP A 199     122.910  25.455  59.965  1.00 91.33           C  
ATOM   1565  O   TRP A 199     122.670  24.283  59.677  1.00 91.33           O  
ATOM   1566  CB  TRP A 199     121.221  27.195  59.949  1.00 91.33           C  
ATOM   1567  CG  TRP A 199     120.260  26.527  58.994  1.00 91.33           C  
ATOM   1568  CD1 TRP A 199     120.511  25.843  57.840  1.00 91.33           C  
ATOM   1569  CD2 TRP A 199     118.832  26.586  59.129  1.00 91.33           C  
ATOM   1570  CE2 TRP A 199     118.285  25.913  58.036  1.00 91.33           C  
ATOM   1571  CE3 TRP A 199     118.042  27.164  60.081  1.00 91.33           C  
ATOM   1572  NE1 TRP A 199     119.328  25.457  57.256  1.00 91.33           N  
ATOM   1573  CZ2 TRP A 199     116.931  25.804  57.880  1.00 91.33           C  
ATOM   1574  CZ3 TRP A 199     116.680  27.048  59.923  1.00 91.33           C  
ATOM   1575  CH2 TRP A 199     116.134  26.381  58.845  1.00 91.33           C  
ATOM   1576  N   SER A 200     123.996  26.094  59.494  1.00 85.15           N  
ATOM   1577  CA  SER A 200     124.884  25.418  58.593  1.00 85.15           C  
ATOM   1578  C   SER A 200     125.518  24.281  59.333  1.00 85.15           C  
ATOM   1579  O   SER A 200     125.888  23.265  58.749  1.00 85.15           O  
ATOM   1580  CB  SER A 200     126.002  26.312  58.022  1.00 85.15           C  
ATOM   1581  OG  SER A 200     126.937  26.657  59.030  1.00 85.15           O  
ATOM   1582  N   TYR A 201     125.658  24.421  60.659  1.00 59.61           N  
ATOM   1583  CA  TYR A 201     126.251  23.387  61.454  1.00 59.61           C  
ATOM   1584  C   TYR A 201     125.374  22.174  61.377  1.00 59.61           C  
ATOM   1585  O   TYR A 201     125.859  21.049  61.261  1.00 59.61           O  
ATOM   1586  CB  TYR A 201     126.376  23.823  62.925  1.00 59.61           C  
ATOM   1587  CG  TYR A 201     126.952  22.716  63.738  1.00 59.61           C  
ATOM   1588  CD1 TYR A 201     126.125  21.783  64.318  1.00 59.61           C  
ATOM   1589  CD2 TYR A 201     128.312  22.610  63.926  1.00 59.61           C  
ATOM   1590  CE1 TYR A 201     126.643  20.761  65.077  1.00 59.61           C  
ATOM   1591  CE2 TYR A 201     128.837  21.589  64.684  1.00 59.61           C  
ATOM   1592  CZ  TYR A 201     128.000  20.664  65.262  1.00 59.61           C  
ATOM   1593  OH  TYR A 201     128.533  19.617  66.042  1.00 59.61           O  
ATOM   1594  N   GLY A 202     124.044  22.379  61.429  1.00 32.22           N  
ATOM   1595  CA  GLY A 202     123.130  21.273  61.408  1.00 32.22           C  
ATOM   1596  C   GLY A 202     123.287  20.499  60.133  1.00 32.22           C  
ATOM   1597  O   GLY A 202     123.327  19.269  60.156  1.00 32.22           O  
ATOM   1598  N   VAL A 203     123.379  21.194  58.979  1.00129.96           N  
ATOM   1599  CA  VAL A 203     123.517  20.488  57.733  1.00129.96           C  
ATOM   1600  C   VAL A 203     124.818  19.757  57.694  1.00129.96           C  
ATOM   1601  O   VAL A 203     124.901  18.656  57.153  1.00129.96           O  
ATOM   1602  CB  VAL A 203     123.417  21.327  56.485  1.00129.96           C  
ATOM   1603  CG1 VAL A 203     121.955  21.687  56.236  1.00129.96           C  
ATOM   1604  CG2 VAL A 203     124.281  22.577  56.648  1.00129.96           C  
ATOM   1605  N   THR A 204     125.877  20.350  58.265  1.00 43.61           N  
ATOM   1606  CA  THR A 204     127.162  19.718  58.216  1.00 43.61           C  
ATOM   1607  C   THR A 204     127.076  18.393  58.915  1.00 43.61           C  
ATOM   1608  O   THR A 204     127.580  17.384  58.423  1.00 43.61           O  
ATOM   1609  CB  THR A 204     128.226  20.536  58.893  1.00 43.61           C  
ATOM   1610  CG2 THR A 204     129.568  19.792  58.790  1.00 43.61           C  
ATOM   1611  OG1 THR A 204     128.330  21.812  58.278  1.00 43.61           O  
ATOM   1612  N   VAL A 205     126.414  18.358  60.084  1.00 41.65           N  
ATOM   1613  CA  VAL A 205     126.301  17.144  60.843  1.00 41.65           C  
ATOM   1614  C   VAL A 205     125.543  16.135  60.034  1.00 41.65           C  
ATOM   1615  O   VAL A 205     125.925  14.968  59.967  1.00 41.65           O  
ATOM   1616  CB  VAL A 205     125.561  17.342  62.135  1.00 41.65           C  
ATOM   1617  CG1 VAL A 205     125.370  15.976  62.814  1.00 41.65           C  
ATOM   1618  CG2 VAL A 205     126.344  18.355  62.989  1.00 41.65           C  
ATOM   1619  N   TRP A 206     124.461  16.576  59.366  1.00 77.53           N  
ATOM   1620  CA  TRP A 206     123.631  15.678  58.616  1.00 77.53           C  
ATOM   1621  C   TRP A 206     124.482  15.030  57.577  1.00 77.53           C  
ATOM   1622  O   TRP A 206     124.434  13.817  57.389  1.00 77.53           O  
ATOM   1623  CB  TRP A 206     122.483  16.400  57.887  1.00 77.53           C  
ATOM   1624  CG  TRP A 206     121.513  15.489  57.167  1.00 77.53           C  
ATOM   1625  CD1 TRP A 206     120.408  14.860  57.662  1.00 77.53           C  
ATOM   1626  CD2 TRP A 206     121.582  15.148  55.773  1.00 77.53           C  
ATOM   1627  CE2 TRP A 206     120.492  14.321  55.496  1.00 77.53           C  
ATOM   1628  CE3 TRP A 206     122.475  15.499  54.802  1.00 77.53           C  
ATOM   1629  NE1 TRP A 206     119.782  14.154  56.664  1.00 77.53           N  
ATOM   1630  CZ2 TRP A 206     120.278  13.832  54.240  1.00 77.53           C  
ATOM   1631  CZ3 TRP A 206     122.258  14.999  53.537  1.00 77.53           C  
ATOM   1632  CH2 TRP A 206     121.181  14.182  53.261  1.00 77.53           C  
ATOM   1633  N   GLU A 207     125.328  15.821  56.902  1.00 62.77           N  
ATOM   1634  CA  GLU A 207     126.137  15.290  55.847  1.00 62.77           C  
ATOM   1635  C   GLU A 207     126.974  14.184  56.422  1.00 62.77           C  
ATOM   1636  O   GLU A 207     127.123  13.128  55.809  1.00 62.77           O  
ATOM   1637  CB  GLU A 207     127.079  16.358  55.273  1.00 62.77           C  
ATOM   1638  CG  GLU A 207     126.320  17.529  54.644  1.00 62.77           C  
ATOM   1639  CD  GLU A 207     127.305  18.660  54.396  1.00 62.77           C  
ATOM   1640  OE1 GLU A 207     128.116  18.543  53.439  1.00 62.77           O  
ATOM   1641  OE2 GLU A 207     127.258  19.656  55.165  1.00 62.77           O1-
ATOM   1642  N   LEU A 208     127.528  14.399  57.630  1.00 67.23           N  
ATOM   1643  CA  LEU A 208     128.398  13.446  58.266  1.00 67.23           C  
ATOM   1644  C   LEU A 208     127.657  12.190  58.627  1.00 67.23           C  
ATOM   1645  O   LEU A 208     128.157  11.083  58.432  1.00 67.23           O  
ATOM   1646  CB  LEU A 208     129.011  13.996  59.566  1.00 67.23           C  
ATOM   1647  CG  LEU A 208     129.816  15.291  59.350  1.00 67.23           C  
ATOM   1648  CD1 LEU A 208     130.549  15.724  60.630  1.00 67.23           C  
ATOM   1649  CD2 LEU A 208     130.740  15.174  58.127  1.00 67.23           C  
ATOM   1650  N   MET A 209     126.437  12.328  59.173  1.00105.84           N  
ATOM   1651  CA  MET A 209     125.681  11.187  59.608  1.00105.84           C  
ATOM   1652  C   MET A 209     125.310  10.346  58.427  1.00105.84           C  
ATOM   1653  O   MET A 209     125.170   9.129  58.533  1.00105.84           O  
ATOM   1654  CB  MET A 209     124.358  11.552  60.308  1.00105.84           C  
ATOM   1655  CG  MET A 209     124.499  12.293  61.641  1.00105.84           C  
ATOM   1656  SD  MET A 209     125.319  11.357  62.966  1.00105.84           S  
ATOM   1657  CE  MET A 209     126.995  11.886  62.520  1.00105.84           C  
ATOM   1658  N   THR A 210     125.072  11.010  57.287  1.00176.42           N  
ATOM   1659  CA  THR A 210     124.650  10.425  56.048  1.00176.42           C  
ATOM   1660  C   THR A 210     125.814   9.759  55.384  1.00176.42           C  
ATOM   1661  O   THR A 210     125.667   9.124  54.341  1.00176.42           O  
ATOM   1662  CB  THR A 210     124.111  11.427  55.087  1.00176.42           C  
ATOM   1663  CG2 THR A 210     123.307  10.630  54.062  1.00176.42           C  
ATOM   1664  OG1 THR A 210     123.196  12.287  55.736  1.00176.42           O  
ATOM   1665  N   PHE A 211     127.029   9.957  55.918  1.00 97.71           N  
ATOM   1666  CA  PHE A 211     128.179   9.411  55.261  1.00 97.71           C  
ATOM   1667  C   PHE A 211     128.387  10.098  53.948  1.00 97.71           C  
ATOM   1668  O   PHE A 211     128.992   9.520  53.045  1.00 97.71           O  
ATOM   1669  CB  PHE A 211     128.090   7.899  54.971  1.00 97.71           C  
ATOM   1670  CG  PHE A 211     128.289   7.146  56.241  1.00 97.71           C  
ATOM   1671  CD1 PHE A 211     129.537   7.095  56.819  1.00 97.71           C  
ATOM   1672  CD2 PHE A 211     127.252   6.467  56.837  1.00 97.71           C  
ATOM   1673  CE1 PHE A 211     129.747   6.398  57.985  1.00 97.71           C  
ATOM   1674  CE2 PHE A 211     127.458   5.767  58.002  1.00 97.71           C  
ATOM   1675  CZ  PHE A 211     128.704   5.732  58.581  1.00 97.71           C  
ATOM   1676  N   GLY A 212     127.929  11.365  53.823  1.00 58.10           N  
ATOM   1677  CA  GLY A 212     128.259  12.111  52.637  1.00 58.10           C  
ATOM   1678  C   GLY A 212     127.129  12.302  51.659  1.00 58.10           C  
ATOM   1679  O   GLY A 212     127.384  12.706  50.526  1.00 58.10           O  
ATOM   1680  N   ALA A 213     125.858  12.039  52.020  1.00 46.82           N  
ATOM   1681  CA  ALA A 213     124.846  12.275  51.020  1.00 46.82           C  
ATOM   1682  C   ALA A 213     124.678  13.751  50.820  1.00 46.82           C  
ATOM   1683  O   ALA A 213     125.094  14.558  51.650  1.00 46.82           O  
ATOM   1684  CB  ALA A 213     123.460  11.690  51.331  1.00 46.82           C  
ATOM   1685  N   LYS A 214     124.080  14.144  49.674  1.00102.71           N  
ATOM   1686  CA  LYS A 214     123.894  15.535  49.359  1.00102.71           C  
ATOM   1687  C   LYS A 214     122.588  15.990  49.928  1.00102.71           C  
ATOM   1688  O   LYS A 214     121.569  15.306  49.830  1.00102.71           O  
ATOM   1689  CB  LYS A 214     123.888  15.825  47.848  1.00102.71           C  
ATOM   1690  CG  LYS A 214     125.237  15.529  47.191  1.00102.71           C  
ATOM   1691  CD  LYS A 214     125.203  15.529  45.662  1.00102.71           C  
ATOM   1692  CE  LYS A 214     124.333  14.422  45.062  1.00102.71           C  
ATOM   1693  NZ  LYS A 214     124.946  13.098  45.309  1.00102.71           N1+
ATOM   1694  N   PRO A 215     122.613  17.153  50.530  1.00 80.72           N  
ATOM   1695  CA  PRO A 215     121.424  17.692  51.121  1.00 80.72           C  
ATOM   1696  C   PRO A 215     120.454  18.047  50.051  1.00 80.72           C  
ATOM   1697  O   PRO A 215     120.872  18.624  49.049  1.00 80.72           O  
ATOM   1698  CB  PRO A 215     121.876  18.896  51.947  1.00 80.72           C  
ATOM   1699  CG  PRO A 215     123.335  18.563  52.312  1.00 80.72           C  
ATOM   1700  CD  PRO A 215     123.821  17.659  51.164  1.00 80.72           C  
ATOM   1701  N   TYR A 216     119.163  17.724  50.252  1.00 82.06           N  
ATOM   1702  CA  TYR A 216     118.149  18.084  49.303  1.00 82.06           C  
ATOM   1703  C   TYR A 216     118.585  17.622  47.949  1.00 82.06           C  
ATOM   1704  O   TYR A 216     118.453  18.356  46.972  1.00 82.06           O  
ATOM   1705  CB  TYR A 216     117.981  19.610  49.180  1.00 82.06           C  
ATOM   1706  CG  TYR A 216     117.722  20.208  50.522  1.00 82.06           C  
ATOM   1707  CD1 TYR A 216     116.463  20.206  51.079  1.00 82.06           C  
ATOM   1708  CD2 TYR A 216     118.756  20.789  51.222  1.00 82.06           C  
ATOM   1709  CE1 TYR A 216     116.243  20.769  52.316  1.00 82.06           C  
ATOM   1710  CE2 TYR A 216     118.542  21.353  52.457  1.00 82.06           C  
ATOM   1711  CZ  TYR A 216     117.282  21.344  53.008  1.00 82.06           C  
ATOM   1712  OH  TYR A 216     117.058  21.922  54.276  1.00 82.06           O  
ATOM   1713  N   ASP A 217     119.106  16.389  47.847  1.00 42.74           N  
ATOM   1714  CA  ASP A 217     119.623  15.931  46.589  1.00 42.74           C  
ATOM   1715  C   ASP A 217     118.548  16.001  45.546  1.00 42.74           C  
ATOM   1716  O   ASP A 217     117.413  15.580  45.766  1.00 42.74           O  
ATOM   1717  CB  ASP A 217     120.120  14.474  46.655  1.00 42.74           C  
ATOM   1718  CG  ASP A 217     120.809  14.113  45.347  1.00 42.74           C  
ATOM   1719  OD1 ASP A 217     121.022  15.029  44.510  1.00 42.74           O  
ATOM   1720  OD2 ASP A 217     121.133  12.908  45.169  1.00 42.74           O1-
ATOM   1721  N   GLY A 218     118.891  16.582  44.378  1.00 29.64           N  
ATOM   1722  CA  GLY A 218     118.012  16.624  43.242  1.00 29.64           C  
ATOM   1723  C   GLY A 218     117.097  17.807  43.319  1.00 29.64           C  
ATOM   1724  O   GLY A 218     116.398  18.119  42.356  1.00 29.64           O  
ATOM   1725  N   ILE A 219     117.086  18.522  44.455  1.00103.62           N  
ATOM   1726  CA  ILE A 219     116.169  19.620  44.574  1.00103.62           C  
ATOM   1727  C   ILE A 219     116.864  20.867  44.126  1.00103.62           C  
ATOM   1728  O   ILE A 219     117.972  21.180  44.556  1.00103.62           O  
ATOM   1729  CB  ILE A 219     115.705  19.834  45.990  1.00103.62           C  
ATOM   1730  CG1 ILE A 219     114.944  18.595  46.494  1.00103.62           C  
ATOM   1731  CG2 ILE A 219     114.870  21.124  46.048  1.00103.62           C  
ATOM   1732  CD1 ILE A 219     113.685  18.277  45.689  1.00103.62           C  
ATOM   1733  N   PRO A 220     116.210  21.574  43.246  1.00154.90           N  
ATOM   1734  CA  PRO A 220     116.711  22.803  42.688  1.00154.90           C  
ATOM   1735  C   PRO A 220     116.967  23.796  43.783  1.00154.90           C  
ATOM   1736  O   PRO A 220     116.178  23.870  44.723  1.00154.90           O  
ATOM   1737  CB  PRO A 220     115.607  23.292  41.754  1.00154.90           C  
ATOM   1738  CG  PRO A 220     114.325  22.728  42.395  1.00154.90           C  
ATOM   1739  CD  PRO A 220     114.783  21.408  43.032  1.00154.90           C  
ATOM   1740  N   ALA A 221     118.046  24.593  43.652  1.00 32.02           N  
ATOM   1741  CA  ALA A 221     118.448  25.567  44.631  1.00 32.02           C  
ATOM   1742  C   ALA A 221     117.370  26.595  44.788  1.00 32.02           C  
ATOM   1743  O   ALA A 221     117.106  27.068  45.892  1.00 32.02           O  
ATOM   1744  CB  ALA A 221     119.731  26.313  44.226  1.00 32.02           C  
ATOM   1745  N   ARG A 222     116.719  26.967  43.672  1.00116.49           N  
ATOM   1746  CA  ARG A 222     115.709  27.988  43.666  1.00116.49           C  
ATOM   1747  C   ARG A 222     114.554  27.560  44.517  1.00116.49           C  
ATOM   1748  O   ARG A 222     113.888  28.392  45.129  1.00116.49           O  
ATOM   1749  CB  ARG A 222     115.151  28.268  42.259  1.00116.49           C  
ATOM   1750  CG  ARG A 222     114.497  27.046  41.610  1.00116.49           C  
ATOM   1751  CD  ARG A 222     113.841  27.338  40.258  1.00116.49           C  
ATOM   1752  NE  ARG A 222     114.926  27.609  39.274  1.00116.49           N  
ATOM   1753  CZ  ARG A 222     115.367  28.886  39.081  1.00116.49           C  
ATOM   1754  NH1 ARG A 222     114.813  29.913  39.790  1.00116.49           N1+
ATOM   1755  NH2 ARG A 222     116.360  29.137  38.178  1.00116.49           N  
ATOM   1756  N   GLU A 223     114.263  26.249  44.524  1.00100.36           N  
ATOM   1757  CA  GLU A 223     113.158  25.658  45.227  1.00100.36           C  
ATOM   1758  C   GLU A 223     113.350  25.667  46.720  1.00100.36           C  
ATOM   1759  O   GLU A 223     112.375  25.732  47.470  1.00100.36           O  
ATOM   1760  CB  GLU A 223     112.921  24.209  44.786  1.00100.36           C  
ATOM   1761  CG  GLU A 223     111.597  23.635  45.278  1.00100.36           C  
ATOM   1762  CD  GLU A 223     111.467  22.240  44.690  1.00100.36           C  
ATOM   1763  OE1 GLU A 223     112.453  21.462  44.789  1.00100.36           O  
ATOM   1764  OE2 GLU A 223     110.382  21.936  44.126  1.00100.36           O1-
ATOM   1765  N   ILE A 224     114.609  25.628  47.198  1.00131.07           N  
ATOM   1766  CA  ILE A 224     114.888  25.459  48.602  1.00131.07           C  
ATOM   1767  C   ILE A 224     114.166  26.463  49.465  1.00131.07           C  
ATOM   1768  O   ILE A 224     113.574  26.024  50.452  1.00131.07           O  
ATOM   1769  CB  ILE A 224     116.350  25.623  48.925  1.00131.07           C  
ATOM   1770  CG1 ILE A 224     117.212  24.577  48.191  1.00131.07           C  
ATOM   1771  CG2 ILE A 224     116.499  25.572  50.458  1.00131.07           C  
ATOM   1772  CD1 ILE A 224     116.933  23.136  48.612  1.00131.07           C  
ATOM   1773  N   PRO A 225     114.147  27.757  49.227  1.00 71.00           N  
ATOM   1774  CA  PRO A 225     113.471  28.655  50.122  1.00 71.00           C  
ATOM   1775  C   PRO A 225     112.032  28.282  50.310  1.00 71.00           C  
ATOM   1776  O   PRO A 225     111.514  28.488  51.407  1.00 71.00           O  
ATOM   1777  CB  PRO A 225     113.613  30.046  49.508  1.00 71.00           C  
ATOM   1778  CG  PRO A 225     113.751  29.758  48.003  1.00 71.00           C  
ATOM   1779  CD  PRO A 225     114.463  28.397  47.958  1.00 71.00           C  
ATOM   1780  N   ASP A 226     111.358  27.766  49.264  1.00 35.05           N  
ATOM   1781  CA  ASP A 226     109.965  27.437  49.386  1.00 35.05           C  
ATOM   1782  C   ASP A 226     109.786  26.312  50.360  1.00 35.05           C  
ATOM   1783  O   ASP A 226     109.000  26.412  51.300  1.00 35.05           O  
ATOM   1784  CB  ASP A 226     109.336  26.984  48.054  1.00 35.05           C  
ATOM   1785  CG  ASP A 226     109.248  28.181  47.115  1.00 35.05           C  
ATOM   1786  OD1 ASP A 226     109.568  29.314  47.563  1.00 35.05           O  
ATOM   1787  OD2 ASP A 226     108.862  27.975  45.933  1.00 35.05           O1-
ATOM   1788  N   LEU A 227     110.570  25.232  50.197  1.00130.21           N  
ATOM   1789  CA  LEU A 227     110.403  24.045  50.985  1.00130.21           C  
ATOM   1790  C   LEU A 227     110.588  24.376  52.428  1.00130.21           C  
ATOM   1791  O   LEU A 227     109.815  23.937  53.276  1.00130.21           O  
ATOM   1792  CB  LEU A 227     111.423  22.954  50.592  1.00130.21           C  
ATOM   1793  CG  LEU A 227     111.343  21.625  51.375  1.00130.21           C  
ATOM   1794  CD1 LEU A 227     111.887  21.764  52.807  1.00130.21           C  
ATOM   1795  CD2 LEU A 227     109.927  21.030  51.328  1.00130.21           C  
ATOM   1796  N   LEU A 228     111.609  25.180  52.747  1.00148.91           N  
ATOM   1797  CA  LEU A 228     111.904  25.455  54.117  1.00148.91           C  
ATOM   1798  C   LEU A 228     110.761  26.210  54.724  1.00148.91           C  
ATOM   1799  O   LEU A 228     110.339  25.922  55.842  1.00148.91           O  
ATOM   1800  CB  LEU A 228     113.197  26.267  54.257  1.00148.91           C  
ATOM   1801  CG  LEU A 228     113.756  26.231  55.679  1.00148.91           C  
ATOM   1802  CD1 LEU A 228     114.058  24.784  56.084  1.00148.91           C  
ATOM   1803  CD2 LEU A 228     115.003  27.108  55.810  1.00148.91           C  
ATOM   1804  N   GLU A 229     110.200  27.178  53.976  1.00 40.39           N  
ATOM   1805  CA  GLU A 229     109.121  27.985  54.468  1.00 40.39           C  
ATOM   1806  C   GLU A 229     107.971  27.072  54.764  1.00 40.39           C  
ATOM   1807  O   GLU A 229     107.263  27.252  55.755  1.00 40.39           O  
ATOM   1808  CB  GLU A 229     108.686  29.049  53.443  1.00 40.39           C  
ATOM   1809  CG  GLU A 229     109.788  30.085  53.189  1.00 40.39           C  
ATOM   1810  CD  GLU A 229     109.311  31.089  52.149  1.00 40.39           C  
ATOM   1811  OE1 GLU A 229     108.324  31.817  52.433  1.00 40.39           O  
ATOM   1812  OE2 GLU A 229     109.935  31.142  51.056  1.00 40.39           O1-
ATOM   1813  N   LYS A 230     107.781  26.039  53.922  1.00103.66           N  
ATOM   1814  CA  LYS A 230     106.716  25.097  54.119  1.00103.66           C  
ATOM   1815  C   LYS A 230     106.927  24.433  55.442  1.00103.66           C  
ATOM   1816  O   LYS A 230     105.965  24.048  56.104  1.00103.66           O  
ATOM   1817  CB  LYS A 230     106.633  24.007  53.034  1.00103.66           C  
ATOM   1818  CG  LYS A 230     105.822  24.412  51.797  1.00103.66           C  
ATOM   1819  CD  LYS A 230     106.423  25.550  50.974  1.00103.66           C  
ATOM   1820  CE  LYS A 230     105.599  25.914  49.738  1.00103.66           C  
ATOM   1821  NZ  LYS A 230     104.340  26.575  50.145  1.00103.66           N1+
ATOM   1822  N   GLY A 231     108.191  24.290  55.881  1.00 42.76           N  
ATOM   1823  CA  GLY A 231     108.403  23.668  57.155  1.00 42.76           C  
ATOM   1824  C   GLY A 231     109.102  22.358  56.975  1.00 42.76           C  
ATOM   1825  O   GLY A 231     109.440  21.697  57.955  1.00 42.76           O  
ATOM   1826  N   GLU A 232     109.345  21.934  55.723  1.00 56.29           N  
ATOM   1827  CA  GLU A 232     110.019  20.679  55.553  1.00 56.29           C  
ATOM   1828  C   GLU A 232     111.486  20.866  55.805  1.00 56.29           C  
ATOM   1829  O   GLU A 232     112.025  21.962  55.656  1.00 56.29           O  
ATOM   1830  CB  GLU A 232     109.878  20.073  54.147  1.00 56.29           C  
ATOM   1831  CG  GLU A 232     110.504  18.681  54.037  1.00 56.29           C  
ATOM   1832  CD  GLU A 232     110.319  18.179  52.613  1.00 56.29           C  
ATOM   1833  OE1 GLU A 232     111.136  18.574  51.739  1.00 56.29           O  
ATOM   1834  OE2 GLU A 232     109.362  17.394  52.378  1.00 56.29           O1-
ATOM   1835  N   ARG A 233     112.165  19.785  56.246  1.00259.11           N  
ATOM   1836  CA  ARG A 233     113.592  19.809  56.404  1.00259.11           C  
ATOM   1837  C   ARG A 233     114.174  18.444  56.176  1.00259.11           C  
ATOM   1838  O   ARG A 233     113.458  17.500  55.848  1.00259.11           O  
ATOM   1839  CB  ARG A 233     114.143  20.546  57.644  1.00259.11           C  
ATOM   1840  CG  ARG A 233     113.521  20.222  58.995  1.00259.11           C  
ATOM   1841  CD  ARG A 233     112.618  21.363  59.477  1.00259.11           C  
ATOM   1842  NE  ARG A 233     113.381  22.647  59.401  1.00259.11           N  
ATOM   1843  CZ  ARG A 233     112.773  23.761  58.891  1.00259.11           C  
ATOM   1844  NH1 ARG A 233     111.506  23.680  58.394  1.00259.11           N1+
ATOM   1845  NH2 ARG A 233     113.419  24.962  58.871  1.00259.11           N  
ATOM   1846  N   LEU A 234     115.511  18.321  56.309  1.00 80.47           N  
ATOM   1847  CA  LEU A 234     116.216  17.112  55.961  1.00 80.47           C  
ATOM   1848  C   LEU A 234     115.757  15.955  56.812  1.00 80.47           C  
ATOM   1849  O   LEU A 234     115.322  16.109  57.951  1.00 80.47           O  
ATOM   1850  CB  LEU A 234     117.746  17.249  56.090  1.00 80.47           C  
ATOM   1851  CG  LEU A 234     118.362  18.197  55.040  1.00 80.47           C  
ATOM   1852  CD1 LEU A 234     119.875  18.371  55.249  1.00 80.47           C  
ATOM   1853  CD2 LEU A 234     118.034  17.724  53.615  1.00 80.47           C  
ATOM   1854  N   PRO A 235     115.828  14.782  56.226  1.00 76.93           N  
ATOM   1855  CA  PRO A 235     115.395  13.546  56.842  1.00 76.93           C  
ATOM   1856  C   PRO A 235     116.320  13.042  57.911  1.00 76.93           C  
ATOM   1857  O   PRO A 235     117.474  13.464  57.955  1.00 76.93           O  
ATOM   1858  CB  PRO A 235     115.221  12.546  55.696  1.00 76.93           C  
ATOM   1859  CG  PRO A 235     115.998  13.162  54.519  1.00 76.93           C  
ATOM   1860  CD  PRO A 235     115.910  14.672  54.780  1.00 76.93           C  
ATOM   1861  N   GLN A 236     115.833  12.134  58.788  1.00117.45           N  
ATOM   1862  CA  GLN A 236     116.655  11.614  59.850  1.00117.45           C  
ATOM   1863  C   GLN A 236     117.543  10.551  59.279  1.00117.45           C  
ATOM   1864  O   GLN A 236     117.091   9.665  58.555  1.00117.45           O  
ATOM   1865  CB  GLN A 236     115.886  10.951  61.009  1.00117.45           C  
ATOM   1866  CG  GLN A 236     115.012  11.897  61.827  1.00117.45           C  
ATOM   1867  CD  GLN A 236     114.340  11.087  62.931  1.00117.45           C  
ATOM   1868  NE2 GLN A 236     114.803   9.823  63.124  1.00117.45           N  
ATOM   1869  OE1 GLN A 236     113.432  11.565  63.611  1.00117.45           O  
ATOM   1870  N   PRO A 237     118.810  10.621  59.588  1.00102.51           N  
ATOM   1871  CA  PRO A 237     119.724   9.630  59.074  1.00102.51           C  
ATOM   1872  C   PRO A 237     119.525   8.290  59.729  1.00102.51           C  
ATOM   1873  O   PRO A 237     119.311   8.248  60.939  1.00102.51           O  
ATOM   1874  CB  PRO A 237     121.121  10.213  59.255  1.00102.51           C  
ATOM   1875  CG  PRO A 237     120.882  11.735  59.214  1.00102.51           C  
ATOM   1876  CD  PRO A 237     119.454  11.914  59.756  1.00102.51           C  
ATOM   1877  N   PRO A 238     119.654   7.213  58.999  1.00 80.82           N  
ATOM   1878  CA  PRO A 238     119.373   5.902  59.530  1.00 80.82           C  
ATOM   1879  C   PRO A 238     120.191   5.492  60.717  1.00 80.82           C  
ATOM   1880  O   PRO A 238     119.686   4.754  61.562  1.00 80.82           O  
ATOM   1881  CB  PRO A 238     119.472   4.952  58.339  1.00 80.82           C  
ATOM   1882  CG  PRO A 238     119.101   5.840  57.135  1.00 80.82           C  
ATOM   1883  CD  PRO A 238     119.538   7.256  57.550  1.00 80.82           C  
ATOM   1884  N   ILE A 239     121.454   5.930  60.789  1.00178.34           N  
ATOM   1885  CA  ILE A 239     122.362   5.607  61.856  1.00178.34           C  
ATOM   1886  C   ILE A 239     121.903   6.301  63.106  1.00178.34           C  
ATOM   1887  O   ILE A 239     122.197   5.874  64.223  1.00178.34           O  
ATOM   1888  CB  ILE A 239     123.724   6.162  61.628  1.00178.34           C  
ATOM   1889  CG1 ILE A 239     124.231   5.923  60.209  1.00178.34           C  
ATOM   1890  CG2 ILE A 239     124.620   5.470  62.647  1.00178.34           C  
ATOM   1891  CD1 ILE A 239     125.464   6.774  59.921  1.00178.34           C  
ATOM   1892  N   CYS A 240     121.258   7.466  62.908  1.00130.11           N  
ATOM   1893  CA  CYS A 240     120.921   8.421  63.924  1.00130.11           C  
ATOM   1894  C   CYS A 240     119.789   7.998  64.814  1.00130.11           C  
ATOM   1895  O   CYS A 240     118.784   7.441  64.376  1.00130.11           O  
ATOM   1896  CB  CYS A 240     120.548   9.755  63.247  1.00130.11           C  
ATOM   1897  SG  CYS A 240     120.561  11.205  64.325  1.00130.11           S  
ATOM   1898  N   THR A 241     119.947   8.277  66.126  1.00 56.50           N  
ATOM   1899  CA  THR A 241     118.907   8.043  67.086  1.00 56.50           C  
ATOM   1900  C   THR A 241     118.129   9.316  67.143  1.00 56.50           C  
ATOM   1901  O   THR A 241     118.543  10.335  66.595  1.00 56.50           O  
ATOM   1902  CB  THR A 241     119.395   7.752  68.477  1.00 56.50           C  
ATOM   1903  CG2 THR A 241     120.173   6.427  68.472  1.00 56.50           C  
ATOM   1904  OG1 THR A 241     120.210   8.814  68.951  1.00 56.50           O  
ATOM   1905  N   ILE A 242     116.984   9.292  67.843  1.00100.25           N  
ATOM   1906  CA  ILE A 242     116.103  10.417  67.940  1.00100.25           C  
ATOM   1907  C   ILE A 242     116.868  11.540  68.565  1.00100.25           C  
ATOM   1908  O   ILE A 242     116.693  12.706  68.210  1.00100.25           O  
ATOM   1909  CB  ILE A 242     114.894  10.080  68.777  1.00100.25           C  
ATOM   1910  CG1 ILE A 242     113.773  11.116  68.610  1.00100.25           C  
ATOM   1911  CG2 ILE A 242     115.356   9.879  70.231  1.00100.25           C  
ATOM   1912  CD1 ILE A 242     114.104  12.487  69.179  1.00100.25           C  
ATOM   1913  N   ASP A 243     117.753  11.199  69.518  1.00 67.92           N  
ATOM   1914  CA  ASP A 243     118.495  12.177  70.256  1.00 67.92           C  
ATOM   1915  C   ASP A 243     119.302  13.030  69.323  1.00 67.92           C  
ATOM   1916  O   ASP A 243     119.230  14.257  69.384  1.00 67.92           O  
ATOM   1917  CB  ASP A 243     119.498  11.520  71.216  1.00 67.92           C  
ATOM   1918  CG  ASP A 243     118.717  10.729  72.253  1.00 67.92           C  
ATOM   1919  OD1 ASP A 243     118.199  11.349  73.221  1.00 67.92           O  
ATOM   1920  OD2 ASP A 243     118.637   9.482  72.090  1.00 67.92           O1-
ATOM   1921  N   VAL A 244     120.092  12.407  68.427  1.00 57.70           N  
ATOM   1922  CA  VAL A 244     120.937  13.186  67.565  1.00 57.70           C  
ATOM   1923  C   VAL A 244     120.124  13.986  66.587  1.00 57.70           C  
ATOM   1924  O   VAL A 244     120.393  15.166  66.363  1.00 57.70           O  
ATOM   1925  CB  VAL A 244     121.939  12.366  66.806  1.00 57.70           C  
ATOM   1926  CG1 VAL A 244     122.692  13.298  65.839  1.00 57.70           C  
ATOM   1927  CG2 VAL A 244     122.856  11.646  67.811  1.00 57.70           C  
ATOM   1928  N   TYR A 245     119.078  13.378  66.000  1.00132.90           N  
ATOM   1929  CA  TYR A 245     118.301  14.060  65.003  1.00132.90           C  
ATOM   1930  C   TYR A 245     117.685  15.285  65.598  1.00132.90           C  
ATOM   1931  O   TYR A 245     117.573  16.311  64.928  1.00132.90           O  
ATOM   1932  CB  TYR A 245     117.182  13.200  64.394  1.00132.90           C  
ATOM   1933  CG  TYR A 245     116.416  14.060  63.447  1.00132.90           C  
ATOM   1934  CD1 TYR A 245     116.847  14.237  62.152  1.00132.90           C  
ATOM   1935  CD2 TYR A 245     115.273  14.702  63.863  1.00132.90           C  
ATOM   1936  CE1 TYR A 245     116.140  15.031  61.280  1.00132.90           C  
ATOM   1937  CE2 TYR A 245     114.561  15.495  62.998  1.00132.90           C  
ATOM   1938  CZ  TYR A 245     114.994  15.658  61.705  1.00132.90           C  
ATOM   1939  OH  TYR A 245     114.260  16.471  60.817  1.00132.90           O  
ATOM   1940  N   MET A 246     117.271  15.214  66.876  1.00161.61           N  
ATOM   1941  CA  MET A 246     116.625  16.335  67.501  1.00161.61           C  
ATOM   1942  C   MET A 246     117.541  17.514  67.501  1.00161.61           C  
ATOM   1943  O   MET A 246     117.102  18.639  67.265  1.00161.61           O  
ATOM   1944  CB  MET A 246     116.251  16.117  68.974  1.00161.61           C  
ATOM   1945  CG  MET A 246     114.990  15.288  69.185  1.00161.61           C  
ATOM   1946  SD  MET A 246     113.461  16.058  68.571  1.00161.61           S  
ATOM   1947  CE  MET A 246     113.798  15.735  66.816  1.00161.61           C  
ATOM   1948  N   ILE A 247     118.839  17.297  67.770  1.00101.59           N  
ATOM   1949  CA  ILE A 247     119.741  18.408  67.846  1.00101.59           C  
ATOM   1950  C   ILE A 247     119.800  19.074  66.504  1.00101.59           C  
ATOM   1951  O   ILE A 247     119.832  20.299  66.402  1.00101.59           O  
ATOM   1952  CB  ILE A 247     121.132  18.015  68.286  1.00101.59           C  
ATOM   1953  CG1 ILE A 247     121.890  19.228  68.843  1.00101.59           C  
ATOM   1954  CG2 ILE A 247     121.875  17.349  67.117  1.00101.59           C  
ATOM   1955  CD1 ILE A 247     123.139  18.828  69.628  1.00101.59           C  
ATOM   1956  N   MET A 248     119.806  18.267  65.431  1.00112.75           N  
ATOM   1957  CA  MET A 248     119.909  18.758  64.090  1.00112.75           C  
ATOM   1958  C   MET A 248     118.713  19.620  63.821  1.00112.75           C  
ATOM   1959  O   MET A 248     118.829  20.736  63.317  1.00112.75           O  
ATOM   1960  CB  MET A 248     119.885  17.562  63.123  1.00112.75           C  
ATOM   1961  CG  MET A 248     120.646  17.745  61.816  1.00112.75           C  
ATOM   1962  SD  MET A 248     120.727  16.213  60.840  1.00112.75           S  
ATOM   1963  CE  MET A 248     121.200  15.156  62.241  1.00112.75           C  
ATOM   1964  N   VAL A 249     117.524  19.136  64.222  1.00 99.84           N  
ATOM   1965  CA  VAL A 249     116.296  19.813  63.931  1.00 99.84           C  
ATOM   1966  C   VAL A 249     116.267  21.151  64.614  1.00 99.84           C  
ATOM   1967  O   VAL A 249     115.797  22.135  64.046  1.00 99.84           O  
ATOM   1968  CB  VAL A 249     115.085  19.022  64.334  1.00 99.84           C  
ATOM   1969  CG1 VAL A 249     114.819  19.192  65.840  1.00 99.84           C  
ATOM   1970  CG2 VAL A 249     113.932  19.425  63.406  1.00 99.84           C  
ATOM   1971  N   LYS A 250     116.786  21.234  65.853  1.00118.85           N  
ATOM   1972  CA  LYS A 250     116.752  22.471  66.585  1.00118.85           C  
ATOM   1973  C   LYS A 250     117.544  23.492  65.821  1.00118.85           C  
ATOM   1974  O   LYS A 250     117.231  24.681  65.829  1.00118.85           O  
ATOM   1975  CB  LYS A 250     117.372  22.351  67.989  1.00118.85           C  
ATOM   1976  CG  LYS A 250     116.683  21.308  68.875  1.00118.85           C  
ATOM   1977  CD  LYS A 250     115.199  21.584  69.126  1.00118.85           C  
ATOM   1978  CE  LYS A 250     114.472  20.446  69.848  1.00118.85           C  
ATOM   1979  NZ  LYS A 250     114.861  20.415  71.276  1.00118.85           N1+
ATOM   1980  N   CYS A 251     118.614  23.049  65.141  1.00 70.84           N  
ATOM   1981  CA  CYS A 251     119.456  23.949  64.401  1.00 70.84           C  
ATOM   1982  C   CYS A 251     118.699  24.541  63.244  1.00 70.84           C  
ATOM   1983  O   CYS A 251     119.079  25.575  62.701  1.00 70.84           O  
ATOM   1984  CB  CYS A 251     120.730  23.273  63.865  1.00 70.84           C  
ATOM   1985  SG  CYS A 251     121.826  22.724  65.210  1.00 70.84           S  
ATOM   1986  N   TRP A 252     117.684  23.811  62.763  1.00164.31           N  
ATOM   1987  CA  TRP A 252     116.831  24.137  61.652  1.00164.31           C  
ATOM   1988  C   TRP A 252     115.656  25.032  61.958  1.00164.31           C  
ATOM   1989  O   TRP A 252     114.872  25.336  61.061  1.00164.31           O  
ATOM   1990  CB  TRP A 252     116.419  22.864  60.899  1.00164.31           C  
ATOM   1991  CG  TRP A 252     117.643  22.283  60.223  1.00164.31           C  
ATOM   1992  CD1 TRP A 252     118.795  22.931  59.878  1.00164.31           C  
ATOM   1993  CD2 TRP A 252     117.824  20.910  59.843  1.00164.31           C  
ATOM   1994  CE2 TRP A 252     119.096  20.804  59.275  1.00164.31           C  
ATOM   1995  CE3 TRP A 252     117.004  19.826  59.961  1.00164.31           C  
ATOM   1996  NE1 TRP A 252     119.678  22.052  59.301  1.00164.31           N  
ATOM   1997  CZ2 TRP A 252     119.564  19.608  58.812  1.00164.31           C  
ATOM   1998  CZ3 TRP A 252     117.479  18.622  59.492  1.00164.31           C  
ATOM   1999  CH2 TRP A 252     118.733  18.515  58.928  1.00164.31           C  
ATOM   2000  N   MET A 253     115.395  25.389  63.227  1.00124.21           N  
ATOM   2001  CA  MET A 253     114.212  26.176  63.462  1.00124.21           C  
ATOM   2002  C   MET A 253     114.281  27.537  62.830  1.00124.21           C  
ATOM   2003  O   MET A 253     115.346  28.094  62.573  1.00124.21           O  
ATOM   2004  CB  MET A 253     113.793  26.228  64.937  1.00124.21           C  
ATOM   2005  CG  MET A 253     114.965  26.224  65.908  1.00124.21           C  
ATOM   2006  SD  MET A 253     114.507  25.593  67.545  1.00124.21           S  
ATOM   2007  CE  MET A 253     116.200  25.613  68.189  1.00124.21           C  
ATOM   2008  N   ILE A 254     113.090  28.082  62.507  1.00 66.55           N  
ATOM   2009  CA  ILE A 254     112.953  29.336  61.823  1.00 66.55           C  
ATOM   2010  C   ILE A 254     113.443  30.463  62.680  1.00 66.55           C  
ATOM   2011  O   ILE A 254     114.052  31.403  62.171  1.00 66.55           O  
ATOM   2012  CB  ILE A 254     111.555  29.580  61.348  1.00 66.55           C  
ATOM   2013  CG1 ILE A 254     111.213  28.470  60.336  1.00 66.55           C  
ATOM   2014  CG2 ILE A 254     111.473  30.998  60.755  1.00 66.55           C  
ATOM   2015  CD1 ILE A 254     109.738  28.362  59.975  1.00 66.55           C  
ATOM   2016  N   ASP A 255     113.181  30.415  64.002  1.00 56.98           N  
ATOM   2017  CA  ASP A 255     113.629  31.468  64.873  1.00 56.98           C  
ATOM   2018  C   ASP A 255     115.063  31.203  65.234  1.00 56.98           C  
ATOM   2019  O   ASP A 255     115.360  30.254  65.957  1.00 56.98           O  
ATOM   2020  CB  ASP A 255     112.837  31.537  66.190  1.00 56.98           C  
ATOM   2021  CG  ASP A 255     113.247  32.800  66.933  1.00 56.98           C  
ATOM   2022  OD1 ASP A 255     113.928  33.661  66.316  1.00 56.98           O  
ATOM   2023  OD2 ASP A 255     112.885  32.921  68.133  1.00 56.98           O1-
ATOM   2024  N   SER A 256     115.980  32.084  64.776  1.00 47.63           N  
ATOM   2025  CA  SER A 256     117.400  31.922  64.947  1.00 47.63           C  
ATOM   2026  C   SER A 256     117.751  31.824  66.398  1.00 47.63           C  
ATOM   2027  O   SER A 256     118.533  30.964  66.801  1.00 47.63           O  
ATOM   2028  CB  SER A 256     118.202  33.101  64.358  1.00 47.63           C  
ATOM   2029  OG  SER A 256     117.891  34.310  65.039  1.00 47.63           O  
ATOM   2030  N   GLU A 257     117.143  32.681  67.232  1.00 89.57           N  
ATOM   2031  CA  GLU A 257     117.465  32.739  68.627  1.00 89.57           C  
ATOM   2032  C   GLU A 257     117.144  31.423  69.257  1.00 89.57           C  
ATOM   2033  O   GLU A 257     117.742  31.056  70.268  1.00 89.57           O  
ATOM   2034  CB  GLU A 257     116.653  33.801  69.384  1.00 89.57           C  
ATOM   2035  CG  GLU A 257     116.934  35.230  68.920  1.00 89.57           C  
ATOM   2036  CD  GLU A 257     118.406  35.524  69.161  1.00 89.57           C  
ATOM   2037  OE1 GLU A 257     118.894  35.242  70.288  1.00 89.57           O  
ATOM   2038  OE2 GLU A 257     119.066  36.032  68.215  1.00 89.57           O1-
ATOM   2039  N   CYS A 258     116.139  30.714  68.714  1.00 78.91           N  
ATOM   2040  CA  CYS A 258     115.702  29.469  69.274  1.00 78.91           C  
ATOM   2041  C   CYS A 258     116.752  28.404  69.112  1.00 78.91           C  
ATOM   2042  O   CYS A 258     116.916  27.551  69.982  1.00 78.91           O  
ATOM   2043  CB  CYS A 258     114.383  28.976  68.665  1.00 78.91           C  
ATOM   2044  SG  CYS A 258     113.602  27.728  69.729  1.00 78.91           S  
ATOM   2045  N   ARG A 259     117.504  28.431  67.995  1.00123.21           N  
ATOM   2046  CA  ARG A 259     118.500  27.436  67.697  1.00123.21           C  
ATOM   2047  C   ARG A 259     119.478  27.384  68.837  1.00123.21           C  
ATOM   2048  O   ARG A 259     119.566  28.314  69.636  1.00123.21           O  
ATOM   2049  CB  ARG A 259     119.270  27.761  66.405  1.00123.21           C  
ATOM   2050  CG  ARG A 259     118.366  27.739  65.169  1.00123.21           C  
ATOM   2051  CD  ARG A 259     119.069  28.061  63.847  1.00123.21           C  
ATOM   2052  NE  ARG A 259     119.234  29.536  63.738  1.00123.21           N  
ATOM   2053  CZ  ARG A 259     119.430  30.107  62.512  1.00123.21           C  
ATOM   2054  NH1 ARG A 259     119.456  29.332  61.389  1.00123.21           N1+
ATOM   2055  NH2 ARG A 259     119.600  31.455  62.399  1.00123.21           N  
ATOM   2056  N   PRO A 260     120.188  26.288  68.957  1.00167.90           N  
ATOM   2057  CA  PRO A 260     121.124  26.142  70.042  1.00167.90           C  
ATOM   2058  C   PRO A 260     122.367  26.940  69.823  1.00167.90           C  
ATOM   2059  O   PRO A 260     122.620  27.376  68.701  1.00167.90           O  
ATOM   2060  CB  PRO A 260     121.423  24.651  70.154  1.00167.90           C  
ATOM   2061  CG  PRO A 260     120.183  23.981  69.547  1.00167.90           C  
ATOM   2062  CD  PRO A 260     119.653  25.005  68.529  1.00167.90           C  
ATOM   2063  N   ARG A 261     123.145  27.147  70.904  1.00119.39           N  
ATOM   2064  CA  ARG A 261     124.390  27.853  70.850  1.00119.39           C  
ATOM   2065  C   ARG A 261     125.460  26.830  70.676  1.00119.39           C  
ATOM   2066  O   ARG A 261     125.304  25.674  71.062  1.00119.39           O  
ATOM   2067  CB  ARG A 261     124.723  28.608  72.145  1.00119.39           C  
ATOM   2068  CG  ARG A 261     123.927  29.898  72.324  1.00119.39           C  
ATOM   2069  CD  ARG A 261     122.419  29.693  72.416  1.00119.39           C  
ATOM   2070  NE  ARG A 261     121.807  31.041  72.588  1.00119.39           N  
ATOM   2071  CZ  ARG A 261     120.453  31.170  72.698  1.00119.39           C  
ATOM   2072  NH1 ARG A 261     119.656  30.062  72.663  1.00119.39           N1+
ATOM   2073  NH2 ARG A 261     119.895  32.408  72.842  1.00119.39           N  
ATOM   2074  N   PHE A 262     126.599  27.246  70.097  1.00 71.52           N  
ATOM   2075  CA  PHE A 262     127.658  26.319  69.852  1.00 71.52           C  
ATOM   2076  C   PHE A 262     128.102  25.747  71.163  1.00 71.52           C  
ATOM   2077  O   PHE A 262     128.356  24.548  71.272  1.00 71.52           O  
ATOM   2078  CB  PHE A 262     128.847  26.970  69.127  1.00 71.52           C  
ATOM   2079  CG  PHE A 262     128.377  27.268  67.740  1.00 71.52           C  
ATOM   2080  CD1 PHE A 262     128.342  26.268  66.794  1.00 71.52           C  
ATOM   2081  CD2 PHE A 262     127.973  28.534  67.381  1.00 71.52           C  
ATOM   2082  CE1 PHE A 262     127.914  26.521  65.511  1.00 71.52           C  
ATOM   2083  CE2 PHE A 262     127.545  28.793  66.099  1.00 71.52           C  
ATOM   2084  CZ  PHE A 262     127.515  27.788  65.162  1.00 71.52           C  
ATOM   2085  N   ARG A 263     128.170  26.581  72.214  1.00188.92           N  
ATOM   2086  CA  ARG A 263     128.621  26.114  73.494  1.00188.92           C  
ATOM   2087  C   ARG A 263     127.720  24.996  73.926  1.00188.92           C  
ATOM   2088  O   ARG A 263     128.166  24.009  74.507  1.00188.92           O  
ATOM   2089  CB  ARG A 263     128.526  27.199  74.578  1.00188.92           C  
ATOM   2090  CG  ARG A 263     129.293  28.467  74.216  1.00188.92           C  
ATOM   2091  CD  ARG A 263     128.605  29.317  73.147  1.00188.92           C  
ATOM   2092  NE  ARG A 263     127.924  30.448  73.839  1.00188.92           N  
ATOM   2093  CZ  ARG A 263     127.008  31.197  73.159  1.00188.92           C  
ATOM   2094  NH1 ARG A 263     126.669  30.850  71.884  1.00188.92           N1+
ATOM   2095  NH2 ARG A 263     126.433  32.287  73.745  1.00188.92           N  
ATOM   2096  N   GLU A 264     126.410  25.131  73.670  1.00 83.38           N  
ATOM   2097  CA  GLU A 264     125.450  24.134  74.055  1.00 83.38           C  
ATOM   2098  C   GLU A 264     125.751  22.873  73.297  1.00 83.38           C  
ATOM   2099  O   GLU A 264     125.782  21.778  73.860  1.00 83.38           O  
ATOM   2100  CB  GLU A 264     124.039  24.555  73.612  1.00 83.38           C  
ATOM   2101  CG  GLU A 264     123.613  25.932  74.127  1.00 83.38           C  
ATOM   2102  CD  GLU A 264     122.665  25.744  75.296  1.00 83.38           C  
ATOM   2103  OE1 GLU A 264     121.577  25.151  75.069  1.00 83.38           O  
ATOM   2104  OE2 GLU A 264     123.007  26.192  76.423  1.00 83.38           O1-
ATOM   2105  N   LEU A 265     126.013  23.011  71.983  1.00104.88           N  
ATOM   2106  CA  LEU A 265     126.238  21.878  71.131  1.00104.88           C  
ATOM   2107  C   LEU A 265     127.438  21.117  71.590  1.00104.88           C  
ATOM   2108  O   LEU A 265     127.422  19.886  71.602  1.00104.88           O  
ATOM   2109  CB  LEU A 265     126.417  22.249  69.641  1.00104.88           C  
ATOM   2110  CG  LEU A 265     125.093  22.530  68.894  1.00104.88           C  
ATOM   2111  CD1 LEU A 265     124.260  23.619  69.581  1.00104.88           C  
ATOM   2112  CD2 LEU A 265     125.343  22.857  67.412  1.00104.88           C  
ATOM   2113  N   VAL A 266     128.507  21.817  72.009  1.00 93.72           N  
ATOM   2114  CA  VAL A 266     129.679  21.095  72.402  1.00 93.72           C  
ATOM   2115  C   VAL A 266     129.332  20.208  73.555  1.00 93.72           C  
ATOM   2116  O   VAL A 266     129.751  19.053  73.595  1.00 93.72           O  
ATOM   2117  CB  VAL A 266     130.837  21.967  72.808  1.00 93.72           C  
ATOM   2118  CG1 VAL A 266     131.172  22.891  71.626  1.00 93.72           C  
ATOM   2119  CG2 VAL A 266     130.528  22.684  74.131  1.00 93.72           C  
ATOM   2120  N   SER A 267     128.543  20.712  74.523  1.00 72.56           N  
ATOM   2121  CA  SER A 267     128.237  19.920  75.682  1.00 72.56           C  
ATOM   2122  C   SER A 267     127.434  18.713  75.298  1.00 72.56           C  
ATOM   2123  O   SER A 267     127.714  17.606  75.757  1.00 72.56           O  
ATOM   2124  CB  SER A 267     127.437  20.680  76.757  1.00 72.56           C  
ATOM   2125  OG  SER A 267     126.132  20.985  76.290  1.00 72.56           O  
ATOM   2126  N   GLU A 268     126.428  18.889  74.420  1.00 81.87           N  
ATOM   2127  CA  GLU A 268     125.537  17.812  74.087  1.00 81.87           C  
ATOM   2128  C   GLU A 268     126.298  16.673  73.482  1.00 81.87           C  
ATOM   2129  O   GLU A 268     126.176  15.535  73.932  1.00 81.87           O  
ATOM   2130  CB  GLU A 268     124.489  18.231  73.042  1.00 81.87           C  
ATOM   2131  CG  GLU A 268     123.468  19.244  73.556  1.00 81.87           C  
ATOM   2132  CD  GLU A 268     122.429  18.480  74.361  1.00 81.87           C  
ATOM   2133  OE1 GLU A 268     122.816  17.812  75.358  1.00 81.87           O  
ATOM   2134  OE2 GLU A 268     121.231  18.549  73.980  1.00 81.87           O1-
ATOM   2135  N   PHE A 269     127.135  16.963  72.469  1.00 73.54           N  
ATOM   2136  CA  PHE A 269     127.873  15.957  71.751  1.00 73.54           C  
ATOM   2137  C   PHE A 269     128.884  15.314  72.641  1.00 73.54           C  
ATOM   2138  O   PHE A 269     129.191  14.134  72.481  1.00 73.54           O  
ATOM   2139  CB  PHE A 269     128.610  16.488  70.505  1.00 73.54           C  
ATOM   2140  CG  PHE A 269     127.608  16.691  69.417  1.00 73.54           C  
ATOM   2141  CD1 PHE A 269     127.141  15.612  68.700  1.00 73.54           C  
ATOM   2142  CD2 PHE A 269     127.145  17.947  69.098  1.00 73.54           C  
ATOM   2143  CE1 PHE A 269     126.220  15.775  67.692  1.00 73.54           C  
ATOM   2144  CE2 PHE A 269     126.224  18.118  68.089  1.00 73.54           C  
ATOM   2145  CZ  PHE A 269     125.759  17.033  67.385  1.00 73.54           C  
ATOM   2146  N   SER A 270     129.464  16.087  73.574  1.00 32.53           N  
ATOM   2147  CA  SER A 270     130.465  15.541  74.443  1.00 32.53           C  
ATOM   2148  C   SER A 270     129.861  14.396  75.192  1.00 32.53           C  
ATOM   2149  O   SER A 270     130.449  13.318  75.271  1.00 32.53           O  
ATOM   2150  CB  SER A 270     130.939  16.546  75.505  1.00 32.53           C  
ATOM   2151  OG  SER A 270     131.515  17.682  74.882  1.00 32.53           O  
ATOM   2152  N   ARG A 271     128.645  14.596  75.737  1.00 80.17           N  
ATOM   2153  CA  ARG A 271     128.015  13.589  76.541  1.00 80.17           C  
ATOM   2154  C   ARG A 271     127.822  12.353  75.717  1.00 80.17           C  
ATOM   2155  O   ARG A 271     128.128  11.251  76.171  1.00 80.17           O  
ATOM   2156  CB  ARG A 271     126.629  14.022  77.044  1.00 80.17           C  
ATOM   2157  CG  ARG A 271     126.663  15.222  77.992  1.00 80.17           C  
ATOM   2158  CD  ARG A 271     125.274  15.648  78.470  1.00 80.17           C  
ATOM   2159  NE  ARG A 271     125.450  16.791  79.409  1.00 80.17           N  
ATOM   2160  CZ  ARG A 271     125.546  18.063  78.926  1.00 80.17           C  
ATOM   2161  NH1 ARG A 271     125.481  18.290  77.581  1.00 80.17           N1+
ATOM   2162  NH2 ARG A 271     125.712  19.108  79.789  1.00 80.17           N  
ATOM   2163  N   MET A 272     127.330  12.490  74.469  1.00163.63           N  
ATOM   2164  CA  MET A 272     127.127  11.305  73.682  1.00163.63           C  
ATOM   2165  C   MET A 272     128.426  10.634  73.349  1.00163.63           C  
ATOM   2166  O   MET A 272     128.469   9.417  73.174  1.00163.63           O  
ATOM   2167  CB  MET A 272     126.276  11.413  72.394  1.00163.63           C  
ATOM   2168  CG  MET A 272     126.249  12.726  71.619  1.00163.63           C  
ATOM   2169  SD  MET A 272     124.859  13.807  72.073  1.00163.63           S  
ATOM   2170  CE  MET A 272     124.999  14.891  70.623  1.00163.63           C  
ATOM   2171  N   ALA A 273     129.525  11.400  73.253  1.00 46.66           N  
ATOM   2172  CA  ALA A 273     130.808  10.847  72.919  1.00 46.66           C  
ATOM   2173  C   ALA A 273     131.155   9.803  73.937  1.00 46.66           C  
ATOM   2174  O   ALA A 273     131.896   8.866  73.641  1.00 46.66           O  
ATOM   2175  CB  ALA A 273     131.937  11.893  72.928  1.00 46.66           C  
ATOM   2176  N   ARG A 274     130.665   9.961  75.182  1.00125.89           N  
ATOM   2177  CA  ARG A 274     130.977   9.027  76.229  1.00125.89           C  
ATOM   2178  C   ARG A 274     130.513   7.653  75.843  1.00125.89           C  
ATOM   2179  O   ARG A 274     131.248   6.689  76.055  1.00125.89           O  
ATOM   2180  CB  ARG A 274     130.307   9.369  77.573  1.00125.89           C  
ATOM   2181  CG  ARG A 274     130.794  10.684  78.186  1.00125.89           C  
ATOM   2182  CD  ARG A 274     130.304  10.913  79.619  1.00125.89           C  
ATOM   2183  NE  ARG A 274     130.850  12.220  80.088  1.00125.89           N  
ATOM   2184  CZ  ARG A 274     130.136  13.367  79.889  1.00125.89           C  
ATOM   2185  NH1 ARG A 274     128.934  13.316  79.246  1.00125.89           N1+
ATOM   2186  NH2 ARG A 274     130.613  14.563  80.344  1.00125.89           N  
ATOM   2187  N   ASP A 275     129.279   7.520  75.298  1.00128.39           N  
ATOM   2188  CA  ASP A 275     128.765   6.244  74.855  1.00128.39           C  
ATOM   2189  C   ASP A 275     128.290   6.380  73.442  1.00128.39           C  
ATOM   2190  O   ASP A 275     127.093   6.541  73.207  1.00128.39           O  
ATOM   2191  CB  ASP A 275     127.528   5.741  75.618  1.00128.39           C  
ATOM   2192  CG  ASP A 275     127.960   4.930  76.820  1.00128.39           C  
ATOM   2193  OD1 ASP A 275     128.739   3.964  76.601  1.00128.39           O  
ATOM   2194  OD2 ASP A 275     127.499   5.231  77.953  1.00128.39           O1-
ATOM   2195  N   PRO A 276     129.173   6.274  72.491  1.00 96.45           N  
ATOM   2196  CA  PRO A 276     128.805   6.476  71.118  1.00 96.45           C  
ATOM   2197  C   PRO A 276     127.784   5.539  70.553  1.00 96.45           C  
ATOM   2198  O   PRO A 276     126.871   6.000  69.873  1.00 96.45           O  
ATOM   2199  CB  PRO A 276     130.119   6.513  70.337  1.00 96.45           C  
ATOM   2200  CG  PRO A 276     131.135   7.030  71.372  1.00 96.45           C  
ATOM   2201  CD  PRO A 276     130.580   6.547  72.724  1.00 96.45           C  
ATOM   2202  N   GLN A 277     127.866   4.238  70.867  1.00 79.21           N  
ATOM   2203  CA  GLN A 277     127.001   3.274  70.258  1.00 79.21           C  
ATOM   2204  C   GLN A 277     125.579   3.561  70.621  1.00 79.21           C  
ATOM   2205  O   GLN A 277     124.668   3.162  69.899  1.00 79.21           O  
ATOM   2206  CB  GLN A 277     127.355   1.826  70.632  1.00 79.21           C  
ATOM   2207  CG  GLN A 277     128.733   1.432  70.095  1.00 79.21           C  
ATOM   2208  CD  GLN A 277     128.993  -0.035  70.402  1.00 79.21           C  
ATOM   2209  NE2 GLN A 277     130.075  -0.294  71.182  1.00 79.21           N  
ATOM   2210  OE1 GLN A 277     128.273  -0.929  69.957  1.00 79.21           O  
ATOM   2211  N   ARG A 278     125.336   4.196  71.781  1.00159.89           N  
ATOM   2212  CA  ARG A 278     123.980   4.472  72.161  1.00159.89           C  
ATOM   2213  C   ARG A 278     123.318   5.485  71.257  1.00159.89           C  
ATOM   2214  O   ARG A 278     122.117   5.393  71.025  1.00159.89           O  
ATOM   2215  CB  ARG A 278     123.810   4.868  73.646  1.00159.89           C  
ATOM   2216  CG  ARG A 278     124.544   6.115  74.138  1.00159.89           C  
ATOM   2217  CD  ARG A 278     124.446   6.251  75.661  1.00159.89           C  
ATOM   2218  NE  ARG A 278     125.164   7.486  76.076  1.00159.89           N  
ATOM   2219  CZ  ARG A 278     124.672   8.231  77.108  1.00159.89           C  
ATOM   2220  NH1 ARG A 278     123.541   7.831  77.759  1.00159.89           N1+
ATOM   2221  NH2 ARG A 278     125.306   9.379  77.486  1.00159.89           N  
ATOM   2222  N   PHE A 279     124.037   6.531  70.802  1.00107.91           N  
ATOM   2223  CA  PHE A 279     123.492   7.550  69.934  1.00107.91           C  
ATOM   2224  C   PHE A 279     123.467   7.186  68.476  1.00107.91           C  
ATOM   2225  O   PHE A 279     122.555   7.578  67.750  1.00107.91           O  
ATOM   2226  CB  PHE A 279     124.232   8.886  70.079  1.00107.91           C  
ATOM   2227  CG  PHE A 279     124.008   9.270  71.497  1.00107.91           C  
ATOM   2228  CD1 PHE A 279     124.851   8.795  72.472  1.00107.91           C  
ATOM   2229  CD2 PHE A 279     122.954  10.078  71.853  1.00107.91           C  
ATOM   2230  CE1 PHE A 279     124.654   9.133  73.788  1.00107.91           C  
ATOM   2231  CE2 PHE A 279     122.752  10.418  73.169  1.00107.91           C  
ATOM   2232  CZ  PHE A 279     123.604   9.946  74.139  1.00107.91           C  
ATOM   2233  N   VAL A 280     124.510   6.483  67.997  1.00140.19           N  
ATOM   2234  CA  VAL A 280     124.671   6.162  66.608  1.00140.19           C  
ATOM   2235  C   VAL A 280     124.742   4.675  66.468  1.00140.19           C  
ATOM   2236  O   VAL A 280     125.600   4.020  67.059  1.00140.19           O  
ATOM   2237  CB  VAL A 280     125.935   6.801  66.100  1.00140.19           C  
ATOM   2238  CG1 VAL A 280     126.965   6.709  67.230  1.00140.19           C  
ATOM   2239  CG2 VAL A 280     126.445   6.087  64.846  1.00140.19           C  
ATOM   2240  N   VAL A 281     123.827   4.103  65.657  1.00 55.19           N  
ATOM   2241  CA  VAL A 281     123.800   2.681  65.473  1.00 55.19           C  
ATOM   2242  C   VAL A 281     124.470   2.404  64.165  1.00 55.19           C  
ATOM   2243  O   VAL A 281     123.864   2.533  63.103  1.00 55.19           O  
ATOM   2244  CB  VAL A 281     122.397   2.145  65.386  1.00 55.19           C  
ATOM   2245  CG1 VAL A 281     122.446   0.638  65.086  1.00 55.19           C  
ATOM   2246  CG2 VAL A 281     121.661   2.494  66.690  1.00 55.19           C  
ATOM   2247  N   ILE A 282     125.743   1.972  64.209  1.00 86.19           N  
ATOM   2248  CA  ILE A 282     126.470   1.735  62.996  1.00 86.19           C  
ATOM   2249  C   ILE A 282     126.898   0.310  63.011  1.00 86.19           C  
ATOM   2250  O   ILE A 282     127.126  -0.231  64.087  1.00 86.19           O  
ATOM   2251  CB  ILE A 282     127.717   2.563  62.872  1.00 86.19           C  
ATOM   2252  CG1 ILE A 282     127.373   4.062  62.912  1.00 86.19           C  
ATOM   2253  CG2 ILE A 282     128.444   2.141  61.585  1.00 86.19           C  
ATOM   2254  CD1 ILE A 282     128.597   4.970  63.019  1.00 86.19           C  
ATOM   2255  N   GLN A 283     127.025  -0.293  61.802  1.00137.92           N  
ATOM   2256  CA  GLN A 283     127.354  -1.669  61.498  1.00137.92           C  
ATOM   2257  C   GLN A 283     128.577  -2.124  62.249  1.00137.92           C  
ATOM   2258  O   GLN A 283     128.582  -2.135  63.466  1.00137.92           O  
ATOM   2259  CB  GLN A 283     127.599  -1.904  59.996  1.00137.92           C  
ATOM   2260  CG  GLN A 283     127.775  -3.376  59.616  1.00137.92           C  
ATOM   2261  CD  GLN A 283     127.990  -3.441  58.111  1.00137.92           C  
ATOM   2262  NE2 GLN A 283     127.986  -4.679  57.547  1.00137.92           N  
ATOM   2263  OE1 GLN A 283     128.153  -2.415  57.453  1.00137.92           O  
ATOM   2264  N   ASN A 284     129.654  -2.587  61.593  1.00196.11           N  
ATOM   2265  CA  ASN A 284     130.742  -3.066  62.414  1.00196.11           C  
ATOM   2266  C   ASN A 284     131.544  -1.921  62.979  1.00196.11           C  
ATOM   2267  O   ASN A 284     132.711  -1.717  62.645  1.00196.11           O  
ATOM   2268  CB  ASN A 284     131.696  -4.016  61.668  1.00196.11           C  
ATOM   2269  CG  ASN A 284     132.293  -3.308  60.459  1.00196.11           C  
ATOM   2270  ND2 ASN A 284     133.368  -3.921  59.897  1.00196.11           N  
ATOM   2271  OD1 ASN A 284     131.829  -2.258  60.015  1.00196.11           O  
ATOM   2272  N   GLU A 285     130.918  -1.177  63.906  1.00140.66           N  
ATOM   2273  CA  GLU A 285     131.437  -0.057  64.616  1.00140.66           C  
ATOM   2274  C   GLU A 285     132.496  -0.530  65.555  1.00140.66           C  
ATOM   2275  O   GLU A 285     133.502   0.148  65.755  1.00140.66           O  
ATOM   2276  CB  GLU A 285     130.358   0.615  65.480  1.00140.66           C  
ATOM   2277  CG  GLU A 285     130.868   1.793  66.305  1.00140.66           C  
ATOM   2278  CD  GLU A 285     129.739   2.248  67.218  1.00140.66           C  
ATOM   2279  OE1 GLU A 285     128.608   1.704  67.102  1.00140.66           O  
ATOM   2280  OE2 GLU A 285     130.005   3.151  68.054  1.00140.66           O1-
ATOM   2281  N   ASP A 286     132.280  -1.706  66.176  1.00262.61           N  
ATOM   2282  CA  ASP A 286     133.198  -2.189  67.165  1.00262.61           C  
ATOM   2283  C   ASP A 286     133.788  -3.466  66.688  1.00262.61           C  
ATOM   2284  O   ASP A 286     133.316  -4.051  65.717  1.00262.61           O  
ATOM   2285  CB  ASP A 286     132.521  -2.493  68.513  1.00262.61           C  
ATOM   2286  CG  ASP A 286     133.589  -2.708  69.580  1.00262.61           C  
ATOM   2287  OD1 ASP A 286     134.742  -2.239  69.383  1.00262.61           O  
ATOM   2288  OD2 ASP A 286     133.258  -3.348  70.614  1.00262.61           O1-
ATOM   2289  N   LEU A 287     134.894  -3.871  67.342  1.00315.45           N  
ATOM   2290  CA  LEU A 287     135.611  -5.095  67.128  1.00315.45           C  
ATOM   2291  C   LEU A 287     136.726  -4.895  68.101  1.00315.45           C  
ATOM   2292  O   LEU A 287     136.499  -4.706  69.295  1.00315.45           O  
ATOM   2293  CB  LEU A 287     136.220  -5.202  65.714  1.00315.45           C  
ATOM   2294  CG  LEU A 287     136.595  -6.634  65.262  1.00315.45           C  
ATOM   2295  CD1 LEU A 287     137.694  -7.296  66.107  1.00315.45           C  
ATOM   2296  CD2 LEU A 287     135.333  -7.503  65.161  1.00315.45           C  
ATOM   2297  N   GLY A 288     137.971  -4.930  67.600  1.00167.24           N  
ATOM   2298  CA  GLY A 288     139.085  -4.464  68.365  1.00167.24           C  
ATOM   2299  C   GLY A 288     139.031  -3.043  67.932  1.00167.24           C  
ATOM   2300  O   GLY A 288     137.957  -2.455  68.054  1.00167.24           O  
ATOM   2301  N   PRO A 289     140.055  -2.386  67.488  1.00189.23           N  
ATOM   2302  CA  PRO A 289     139.707  -1.153  66.860  1.00189.23           C  
ATOM   2303  C   PRO A 289     139.042  -1.675  65.624  1.00189.23           C  
ATOM   2304  O   PRO A 289     139.748  -2.078  64.701  1.00189.23           O  
ATOM   2305  CB  PRO A 289     141.023  -0.401  66.684  1.00189.23           C  
ATOM   2306  CG  PRO A 289     141.867  -0.907  67.875  1.00189.23           C  
ATOM   2307  CD  PRO A 289     141.339  -2.328  68.160  1.00189.23           C  
ATOM   2308  N   ALA A 290     137.697  -1.694  65.574  1.00 60.08           N  
ATOM   2309  CA  ALA A 290     137.086  -2.301  64.439  1.00 60.08           C  
ATOM   2310  C   ALA A 290     137.355  -1.418  63.280  1.00 60.08           C  
ATOM   2311  O   ALA A 290     137.753  -1.873  62.209  1.00 60.08           O  
ATOM   2312  CB  ALA A 290     135.563  -2.431  64.576  1.00 60.08           C  
ATOM   2313  N   SER A 291     137.181  -0.103  63.516  1.00130.06           N  
ATOM   2314  CA  SER A 291     137.239   0.873  62.477  1.00130.06           C  
ATOM   2315  C   SER A 291     138.397   1.825  62.705  1.00130.06           C  
ATOM   2316  O   SER A 291     138.348   2.679  63.590  1.00130.06           O  
ATOM   2317  CB  SER A 291     135.941   1.682  62.508  1.00130.06           C  
ATOM   2318  OG  SER A 291     136.022   2.772  61.619  1.00130.06           O  
ATOM   2319  N   PRO A 292     139.462   1.648  61.949  1.00136.53           N  
ATOM   2320  CA  PRO A 292     140.621   2.528  62.077  1.00136.53           C  
ATOM   2321  C   PRO A 292     140.892   3.454  60.893  1.00136.53           C  
ATOM   2322  O   PRO A 292     140.250   3.262  59.864  1.00136.53           O  
ATOM   2323  CB  PRO A 292     141.815   1.602  62.310  1.00136.53           C  
ATOM   2324  CG  PRO A 292     141.404   0.300  61.608  1.00136.53           C  
ATOM   2325  CD  PRO A 292     139.880   0.265  61.777  1.00136.53           C  
ATOM   2326  N   LEU A 293     141.853   4.432  61.008  1.00182.03           N  
ATOM   2327  CA  LEU A 293     142.342   5.303  59.925  1.00182.03           C  
ATOM   2328  C   LEU A 293     143.887   5.735  60.099  1.00182.03           C  
ATOM   2329  O   LEU A 293     144.345   5.630  61.234  1.00182.03           O  
ATOM   2330  CB  LEU A 293     141.474   6.556  59.746  1.00182.03           C  
ATOM   2331  CG  LEU A 293     140.026   6.224  59.324  1.00182.03           C  
ATOM   2332  CD1 LEU A 293     139.158   7.483  59.145  1.00182.03           C  
ATOM   2333  CD2 LEU A 293     140.023   5.330  58.076  1.00182.03           C  
ATOM   2334  N   ASP A 294     144.705   6.237  59.034  1.00180.37           N  
ATOM   2335  CA  ASP A 294     146.225   6.535  58.860  1.00180.37           C  
ATOM   2336  C   ASP A 294     146.934   8.044  58.951  1.00180.37           C  
ATOM   2337  O   ASP A 294     146.400   8.811  59.747  1.00180.37           O  
ATOM   2338  CB  ASP A 294     146.772   5.930  57.551  1.00180.37           C  
ATOM   2339  CG  ASP A 294     146.719   4.410  57.656  1.00180.37           C  
ATOM   2340  OD1 ASP A 294     146.284   3.907  58.726  1.00180.37           O  
ATOM   2341  OD2 ASP A 294     147.105   3.733  56.666  1.00180.37           O1-
ATOM   2342  N   SER A 295     148.175   8.484  58.258  1.00281.32           N  
ATOM   2343  CA  SER A 295     149.007   9.857  58.219  1.00281.32           C  
ATOM   2344  C   SER A 295     150.329  10.227  57.105  1.00281.32           C  
ATOM   2345  O   SER A 295     150.539   9.259  56.389  1.00281.32           O  
ATOM   2346  CB  SER A 295     149.545  10.226  59.610  1.00281.32           C  
ATOM   2347  OG  SER A 295     150.490   9.258  60.036  1.00281.32           O  
ATOM   2348  N   THR A 296     151.228  11.477  56.860  1.00358.33           N  
ATOM   2349  CA  THR A 296     152.329  11.832  55.821  1.00358.33           C  
ATOM   2350  C   THR A 296     153.548  10.938  55.719  1.00358.33           C  
ATOM   2351  O   THR A 296     153.622  10.117  54.807  1.00358.33           O  
ATOM   2352  CB  THR A 296     152.786  13.264  55.891  1.00358.33           C  
ATOM   2353  CG2 THR A 296     153.452  13.557  57.242  1.00358.33           C  
ATOM   2354  OG1 THR A 296     153.683  13.530  54.822  1.00358.33           O  
ATOM   2355  N   PHE A 297     154.542  11.033  56.625  1.00207.76           N  
ATOM   2356  CA  PHE A 297     155.663  10.127  56.529  1.00207.76           C  
ATOM   2357  C   PHE A 297     156.422  10.311  57.792  1.00207.76           C  
ATOM   2358  O   PHE A 297     157.093  11.322  57.983  1.00207.76           O  
ATOM   2359  CB  PHE A 297     156.640  10.436  55.380  1.00207.76           C  
ATOM   2360  CG  PHE A 297     157.587   9.283  55.269  1.00207.76           C  
ATOM   2361  CD1 PHE A 297     158.573   9.079  56.208  1.00207.76           C  
ATOM   2362  CD2 PHE A 297     157.501   8.408  54.210  1.00207.76           C  
ATOM   2363  CE1 PHE A 297     159.445   8.020  56.107  1.00207.76           C  
ATOM   2364  CE2 PHE A 297     158.370   7.348  54.101  1.00207.76           C  
ATOM   2365  CZ  PHE A 297     159.344   7.149  55.050  1.00207.76           C  
ATOM   2366  N   TYR A 298     156.409   9.300  58.667  1.00151.57           N  
ATOM   2367  CA  TYR A 298     157.039   9.535  59.923  1.00151.57           C  
ATOM   2368  C   TYR A 298     158.511   9.519  59.748  1.00151.57           C  
ATOM   2369  O   TYR A 298     159.098   8.602  59.175  1.00151.57           O  
ATOM   2370  CB  TYR A 298     156.680   8.489  60.996  1.00151.57           C  
ATOM   2371  CG  TYR A 298     155.252   8.678  61.386  1.00151.57           C  
ATOM   2372  CD1 TYR A 298     154.230   8.116  60.655  1.00151.57           C  
ATOM   2373  CD2 TYR A 298     154.940   9.426  62.498  1.00151.57           C  
ATOM   2374  CE1 TYR A 298     152.919   8.298  61.033  1.00151.57           C  
ATOM   2375  CE2 TYR A 298     153.632   9.611  62.880  1.00151.57           C  
ATOM   2376  CZ  TYR A 298     152.617   9.045  62.147  1.00151.57           C  
ATOM   2377  OH  TYR A 298     151.274   9.232  62.538  1.00151.57           O  
ATOM   2378  N   ARG A 299     159.126  10.595  60.254  1.00283.59           N  
ATOM   2379  CA  ARG A 299     160.533  10.815  60.226  1.00283.59           C  
ATOM   2380  C   ARG A 299     160.690  12.026  61.078  1.00283.59           C  
ATOM   2381  O   ARG A 299     160.373  12.011  62.266  1.00283.59           O  
ATOM   2382  CB  ARG A 299     161.075  11.181  58.837  1.00283.59           C  
ATOM   2383  CG  ARG A 299     161.010  10.039  57.825  1.00283.59           C  
ATOM   2384  CD  ARG A 299     161.482  10.446  56.429  1.00283.59           C  
ATOM   2385  NE  ARG A 299     160.630  11.585  55.983  1.00283.59           N  
ATOM   2386  CZ  ARG A 299     161.022  12.866  56.247  1.00283.59           C  
ATOM   2387  NH1 ARG A 299     162.177  13.092  56.937  1.00283.59           N1+
ATOM   2388  NH2 ARG A 299     160.274  13.918  55.803  1.00283.59           N  
ATOM   2389  N   SER A 300     161.228  13.093  60.461  1.00135.15           N  
ATOM   2390  CA  SER A 300     161.440  14.392  61.036  1.00135.15           C  
ATOM   2391  C   SER A 300     160.139  15.152  61.082  1.00135.15           C  
ATOM   2392  O   SER A 300     160.108  16.344  61.376  1.00135.15           O  
ATOM   2393  CB  SER A 300     162.442  15.229  60.220  1.00135.15           C  
ATOM   2394  OG  SER A 300     162.624  16.502  60.820  1.00135.15           O  
ATOM   2395  N   LEU A 301     159.014  14.492  60.776  1.00138.52           N  
ATOM   2396  CA  LEU A 301     157.731  15.140  60.689  1.00138.52           C  
ATOM   2397  C   LEU A 301     157.381  15.800  61.993  1.00138.52           C  
ATOM   2398  O   LEU A 301     157.450  15.189  63.059  1.00138.52           O  
ATOM   2399  CB  LEU A 301     156.617  14.106  60.406  1.00138.52           C  
ATOM   2400  CG  LEU A 301     155.187  14.593  60.059  1.00138.52           C  
ATOM   2401  CD1 LEU A 301     154.235  13.388  60.072  1.00138.52           C  
ATOM   2402  CD2 LEU A 301     154.655  15.742  60.932  1.00138.52           C  
ATOM   2403  N   LEU A 302     156.952  17.083  61.901  1.00147.76           N  
ATOM   2404  CA  LEU A 302     156.541  17.898  63.014  1.00147.76           C  
ATOM   2405  C   LEU A 302     155.314  18.627  62.508  1.00147.76           C  
ATOM   2406  O   LEU A 302     155.365  19.299  61.480  1.00147.76           O  
ATOM   2407  CB  LEU A 302     157.655  18.916  63.340  1.00147.76           C  
ATOM   2408  CG  LEU A 302     157.566  19.644  64.691  1.00147.76           C  
ATOM   2409  CD1 LEU A 302     158.732  20.630  64.872  1.00147.76           C  
ATOM   2410  CD2 LEU A 302     156.210  20.306  64.888  1.00147.76           C  
ATOM   2411  N   GLU A 303     154.157  18.528  63.196  1.00155.44           N  
ATOM   2412  CA  GLU A 303     153.001  19.157  62.621  1.00155.44           C  
ATOM   2413  C   GLU A 303     153.077  20.603  62.885  1.00155.44           C  
ATOM   2414  O   GLU A 303     153.839  21.028  63.741  1.00155.44           O  
ATOM   2415  CB  GLU A 303     151.639  18.619  63.107  1.00155.44           C  
ATOM   2416  CG  GLU A 303     151.240  19.053  64.514  1.00155.44           C  
ATOM   2417  CD  GLU A 303     149.953  18.331  64.878  1.00155.44           C  
ATOM   2418  OE1 GLU A 303     149.429  17.584  64.010  1.00155.44           O  
ATOM   2419  OE2 GLU A 303     149.482  18.507  66.033  1.00155.44           O1-
ATOM   2420  N   ASP A 304     152.304  21.412  62.145  1.00 99.05           N  
ATOM   2421  CA  ASP A 304     152.420  22.817  62.375  1.00 99.05           C  
ATOM   2422  C   ASP A 304     152.031  23.069  63.799  1.00 99.05           C  
ATOM   2423  O   ASP A 304     152.610  23.917  64.472  1.00 99.05           O  
ATOM   2424  CB  ASP A 304     151.520  23.680  61.477  1.00 99.05           C  
ATOM   2425  CG  ASP A 304     152.097  25.090  61.510  1.00 99.05           C  
ATOM   2426  OD1 ASP A 304     152.895  25.392  62.436  1.00 99.05           O  
ATOM   2427  OD2 ASP A 304     151.765  25.883  60.593  1.00 99.05           O1-
ATOM   2428  N   ASP A 305     151.034  22.324  64.306  1.00 71.50           N  
ATOM   2429  CA  ASP A 305     150.605  22.516  65.662  1.00 71.50           C  
ATOM   2430  C   ASP A 305     151.687  22.090  66.601  1.00 71.50           C  
ATOM   2431  O   ASP A 305     151.967  22.765  67.592  1.00 71.50           O  
ATOM   2432  CB  ASP A 305     149.318  21.742  65.981  1.00 71.50           C  
ATOM   2433  CG  ASP A 305     148.201  22.408  65.185  1.00 71.50           C  
ATOM   2434  OD1 ASP A 305     148.349  23.617  64.862  1.00 71.50           O  
ATOM   2435  OD2 ASP A 305     147.191  21.717  64.888  1.00 71.50           O1-
ATOM   2436  N   ASP A 306     152.339  20.959  66.282  1.00 63.15           N  
ATOM   2437  CA  ASP A 306     153.403  20.418  67.070  1.00 63.15           C  
ATOM   2438  C   ASP A 306     154.483  21.417  67.003  1.00 63.15           C  
ATOM   2439  O   ASP A 306     155.358  21.454  67.867  1.00 63.15           O  
ATOM   2440  CB  ASP A 306     153.960  19.098  66.526  1.00 63.15           C  
ATOM   2441  CG  ASP A 306     152.892  18.043  66.750  1.00 63.15           C  
ATOM   2442  OD1 ASP A 306     151.880  18.364  67.429  1.00 63.15           O  
ATOM   2443  OD2 ASP A 306     153.069  16.906  66.238  1.00 63.15           O1-
ATOM   2444  N   MET A 307     154.465  22.249  65.940  1.00164.31           N  
ATOM   2445  CA  MET A 307     155.400  23.322  65.842  1.00164.31           C  
ATOM   2446  C   MET A 307     154.748  24.339  66.715  1.00164.31           C  
ATOM   2447  O   MET A 307     154.233  25.351  66.229  1.00164.31           O  
ATOM   2448  CB  MET A 307     155.533  23.896  64.420  1.00164.31           C  
ATOM   2449  CG  MET A 307     156.817  24.698  64.194  1.00164.31           C  
ATOM   2450  SD  MET A 307     156.909  26.283  65.077  1.00164.31           S  
ATOM   2451  CE  MET A 307     158.553  26.713  64.436  1.00164.31           C  
ATOM   2452  N   GLY A 308     154.740  23.986  68.029  1.00107.53           N  
ATOM   2453  CA  GLY A 308     154.244  24.647  69.193  1.00107.53           C  
ATOM   2454  C   GLY A 308     155.430  25.374  69.666  1.00107.53           C  
ATOM   2455  O   GLY A 308     156.551  24.977  69.349  1.00107.53           O  
ATOM   2456  N   ASP A 309     155.220  26.428  70.481  1.00214.26           N  
ATOM   2457  CA  ASP A 309     156.302  27.351  70.586  1.00214.26           C  
ATOM   2458  C   ASP A 309     156.472  27.694  69.146  1.00214.26           C  
ATOM   2459  O   ASP A 309     157.578  27.818  68.623  1.00214.26           O  
ATOM   2460  CB  ASP A 309     157.619  26.763  71.131  1.00214.26           C  
ATOM   2461  CG  ASP A 309     157.489  26.624  72.639  1.00214.26           C  
ATOM   2462  OD1 ASP A 309     156.731  27.430  73.242  1.00214.26           O  
ATOM   2463  OD2 ASP A 309     158.148  25.713  73.209  1.00214.26           O1-
ATOM   2464  N   LEU A 310     155.303  27.867  68.485  1.00195.82           N  
ATOM   2465  CA  LEU A 310     155.148  28.077  67.091  1.00195.82           C  
ATOM   2466  C   LEU A 310     155.766  29.404  66.896  1.00195.82           C  
ATOM   2467  O   LEU A 310     156.087  30.070  67.882  1.00195.82           O  
ATOM   2468  CB  LEU A 310     153.646  28.069  66.700  1.00195.82           C  
ATOM   2469  CG  LEU A 310     153.255  28.271  65.218  1.00195.82           C  
ATOM   2470  CD1 LEU A 310     153.347  29.738  64.777  1.00195.82           C  
ATOM   2471  CD2 LEU A 310     154.024  27.306  64.301  1.00195.82           C  
ATOM   2472  N   VAL A 311     156.028  29.773  65.631  1.00149.29           N  
ATOM   2473  CA  VAL A 311     156.613  31.050  65.386  1.00149.29           C  
ATOM   2474  C   VAL A 311     155.718  32.030  66.087  1.00149.29           C  
ATOM   2475  O   VAL A 311     154.500  31.864  66.121  1.00149.29           O  
ATOM   2476  CB  VAL A 311     156.658  31.433  63.937  1.00149.29           C  
ATOM   2477  CG1 VAL A 311     157.506  30.398  63.178  1.00149.29           C  
ATOM   2478  CG2 VAL A 311     155.218  31.563  63.415  1.00149.29           C  
ATOM   2479  N   ASP A 312     156.313  33.060  66.708  1.00205.16           N  
ATOM   2480  CA  ASP A 312     155.566  33.900  67.595  1.00205.16           C  
ATOM   2481  C   ASP A 312     154.397  34.506  66.891  1.00205.16           C  
ATOM   2482  O   ASP A 312     154.361  34.627  65.667  1.00205.16           O  
ATOM   2483  CB  ASP A 312     156.425  35.036  68.173  1.00205.16           C  
ATOM   2484  CG  ASP A 312     157.510  34.388  69.025  1.00205.16           C  
ATOM   2485  OD1 ASP A 312     157.276  33.254  69.521  1.00205.16           O  
ATOM   2486  OD2 ASP A 312     158.591  35.016  69.182  1.00205.16           O1-
ATOM   2487  N   ALA A 313     153.358  34.832  67.683  1.00252.10           N  
ATOM   2488  CA  ALA A 313     152.211  35.505  67.161  1.00252.10           C  
ATOM   2489  C   ALA A 313     151.899  36.572  68.156  1.00252.10           C  
ATOM   2490  O   ALA A 313     152.037  36.366  69.361  1.00252.10           O  
ATOM   2491  CB  ALA A 313     150.967  34.606  67.031  1.00252.10           C  
ATOM   2492  N   GLU A 314     151.496  37.760  67.674  1.00141.96           N  
ATOM   2493  CA  GLU A 314     151.154  38.820  68.573  1.00141.96           C  
ATOM   2494  C   GLU A 314     149.632  38.824  68.578  1.00141.96           C  
ATOM   2495  O   GLU A 314     149.023  38.651  69.668  1.00141.96           O  
ATOM   2496  CB  GLU A 314     151.640  40.203  68.088  1.00141.96           C  
ATOM   2497  CG  GLU A 314     151.321  41.374  69.026  1.00141.96           C  
ATOM   2498  CD  GLU A 314     152.244  41.301  70.236  1.00141.96           C  
ATOM   2499  OE1 GLU A 314     153.000  40.300  70.344  1.00141.96           O  
ATOM   2500  OE2 GLU A 314     152.203  42.245  71.071  1.00141.96           O1-
ATOM   2501  OXT GLU A 314     149.058  38.981  67.469  1.00141.96           O  
ATOM   2502  PA  AMP A 315     139.186  25.139  48.551  1.00311.51           P  
ATOM   2503  PB  AMP A 315     136.818  26.165  47.018  1.00311.51           P  
ATOM   2504  PG  AMP A 315     134.774  23.984  46.551  1.00311.51           P  
ATOM   2505  C5' AMP A 315     139.827  22.901  47.199  1.00311.51           C  
ATOM   2506  O5' AMP A 315     139.326  23.515  48.425  1.00311.51           O  
ATOM   2507  C4' AMP A 315     140.277  21.447  47.433  1.00311.51           C  
ATOM   2508  O4' AMP A 315     141.580  21.398  48.065  1.00311.51           O  
ATOM   2509  C3' AMP A 315     139.290  20.621  48.317  1.00311.51           C  
ATOM   2510  O3' AMP A 315     138.787  19.402  47.708  1.00311.51           O  
ATOM   2511  C2' AMP A 315     140.040  20.357  49.620  1.00311.51           C  
ATOM   2512  O2' AMP A 315     139.752  19.048  50.157  1.00311.51           O  
ATOM   2513  C1' AMP A 315     141.511  20.610  49.264  1.00311.51           C  
ATOM   2514  C1S AMP A 315     133.448  26.205  45.465  1.00311.51           C  
ATOM   2515  N1  AMP A 315     145.063  20.296  53.123  1.00311.51           N  
ATOM   2516  O1A AMP A 315     140.554  25.712  48.332  1.00311.51           O  
ATOM   2517  O1B AMP A 315     136.832  27.284  48.001  1.00311.51           O  
ATOM   2518  S1G AMP A 315     133.323  24.589  46.091  1.00311.51           S  
ATOM   2519  C2  AMP A 315     144.664  19.298  52.264  1.00311.51           C  
ATOM   2520  C2S AMP A 315     132.300  27.144  45.848  1.00311.51           C  
ATOM   2521  O2A AMP A 315     138.432  25.484  49.784  1.00311.51           O  
ATOM   2522  O2B AMP A 315     136.706  26.453  45.561  1.00311.51           O  
ATOM   2523  O2G AMP A 315     134.642  22.831  47.506  1.00311.51           O  
ATOM   2524  O2S AMP A 315     132.503  28.069  46.674  1.00311.51           O  
ATOM   2525  N3  AMP A 315     143.722  19.561  51.312  1.00311.51           N  
ATOM   2526  O3A AMP A 315     138.245  25.470  47.245  1.00311.51           O  
ATOM   2527  O3B AMP A 315     135.635  25.166  47.435  1.00311.51           O  
ATOM   2528  O3G AMP A 315     135.504  23.782  45.211  1.00311.51           O  
ATOM   2529  C4  AMP A 315     143.156  20.814  51.209  1.00311.51           C  
ATOM   2530  C5  AMP A 315     143.555  21.863  52.077  1.00311.51           C  
ATOM   2531  C6  AMP A 315     144.542  21.582  53.065  1.00311.51           C  
ATOM   2532  N6  AMP A 315     144.951  22.523  53.926  1.00311.51           N  
ATOM   2533  N7  AMP A 315     142.871  22.936  51.733  1.00311.51           N  
ATOM   2534  C8  AMP A 315     142.081  22.638  50.702  1.00311.51           C  
ATOM   2535  N9  AMP A 315     142.240  21.339  50.375  1.00311.51           N  
ATOM   2536  NS  AMP A 315     131.060  27.046  45.374  1.00311.51           N  
ATOM   2537  N   VAL B 316     150.681  74.931  31.236  1.00 90.45           N  
ATOM   2538  CA  VAL B 316     151.956  74.570  31.889  1.00 90.45           C  
ATOM   2539  C   VAL B 316     153.004  75.623  31.724  1.00 90.45           C  
ATOM   2540  O   VAL B 316     153.393  75.973  30.610  1.00 90.45           O  
ATOM   2541  CB  VAL B 316     152.475  73.271  31.346  1.00 90.45           C  
ATOM   2542  CG1 VAL B 316     152.709  73.432  29.837  1.00 90.45           C  
ATOM   2543  CG2 VAL B 316     153.741  72.872  32.123  1.00 90.45           C  
ATOM   2544  N   LEU B 317     153.465  76.184  32.858  1.00162.30           N  
ATOM   2545  CA  LEU B 317     154.475  77.197  32.813  1.00162.30           C  
ATOM   2546  C   LEU B 317     155.296  77.092  34.055  1.00162.30           C  
ATOM   2547  O   LEU B 317     155.010  76.282  34.936  1.00162.30           O  
ATOM   2548  CB  LEU B 317     153.913  78.633  32.724  1.00162.30           C  
ATOM   2549  CG  LEU B 317     152.980  79.069  33.878  1.00162.30           C  
ATOM   2550  CD1 LEU B 317     151.764  78.140  33.986  1.00162.30           C  
ATOM   2551  CD2 LEU B 317     153.717  79.280  35.212  1.00162.30           C  
ATOM   2552  N   ALA B 318     156.381  77.890  34.124  1.00 44.49           N  
ATOM   2553  CA  ALA B 318     157.178  77.930  35.313  1.00 44.49           C  
ATOM   2554  C   ALA B 318     157.895  79.249  35.342  1.00 44.49           C  
ATOM   2555  O   ALA B 318     158.391  79.726  34.324  1.00 44.49           O  
ATOM   2556  CB  ALA B 318     158.250  76.828  35.359  1.00 44.49           C  
ATOM   2557  N   ARG B 319     157.982  79.860  36.540  1.00125.02           N  
ATOM   2558  CA  ARG B 319     158.638  81.122  36.745  1.00125.02           C  
ATOM   2559  C   ARG B 319     160.114  80.910  36.590  1.00125.02           C  
ATOM   2560  O   ARG B 319     160.664  79.913  37.052  1.00125.02           O  
ATOM   2561  CB  ARG B 319     158.382  81.655  38.170  1.00125.02           C  
ATOM   2562  CG  ARG B 319     159.281  82.799  38.648  1.00125.02           C  
ATOM   2563  CD  ARG B 319     158.976  84.181  38.068  1.00125.02           C  
ATOM   2564  NE  ARG B 319     159.788  85.147  38.863  1.00125.02           N  
ATOM   2565  CZ  ARG B 319     160.577  86.075  38.247  1.00125.02           C  
ATOM   2566  NH1 ARG B 319     160.585  86.178  36.886  1.00125.02           N1+
ATOM   2567  NH2 ARG B 319     161.377  86.886  38.999  1.00125.02           N  
ATOM   2568  N   ILE B 320     160.800  81.861  35.926  1.00 95.34           N  
ATOM   2569  CA  ILE B 320     162.220  81.751  35.737  1.00 95.34           C  
ATOM   2570  C   ILE B 320     162.860  82.792  36.609  1.00 95.34           C  
ATOM   2571  O   ILE B 320     162.359  83.909  36.730  1.00 95.34           O  
ATOM   2572  CB  ILE B 320     162.655  81.974  34.312  1.00 95.34           C  
ATOM   2573  CG1 ILE B 320     162.077  80.884  33.388  1.00 95.34           C  
ATOM   2574  CG2 ILE B 320     164.191  82.027  34.284  1.00 95.34           C  
ATOM   2575  CD1 ILE B 320     162.583  79.473  33.698  1.00 95.34           C  
ATOM   2576  N   PHE B 321     163.983  82.433  37.271  1.00 83.29           N  
ATOM   2577  CA  PHE B 321     164.634  83.330  38.192  1.00 83.29           C  
ATOM   2578  C   PHE B 321     165.924  83.840  37.618  1.00 83.29           C  
ATOM   2579  O   PHE B 321     166.506  83.248  36.710  1.00 83.29           O  
ATOM   2580  CB  PHE B 321     164.992  82.692  39.554  1.00 83.29           C  
ATOM   2581  CG  PHE B 321     163.753  82.533  40.370  1.00 83.29           C  
ATOM   2582  CD1 PHE B 321     163.251  83.609  41.063  1.00 83.29           C  
ATOM   2583  CD2 PHE B 321     163.103  81.323  40.462  1.00 83.29           C  
ATOM   2584  CE1 PHE B 321     162.114  83.490  41.825  1.00 83.29           C  
ATOM   2585  CE2 PHE B 321     161.964  81.198  41.224  1.00 83.29           C  
ATOM   2586  CZ  PHE B 321     161.466  82.282  41.906  1.00 83.29           C  
ATOM   2587  N   LYS B 322     166.380  84.997  38.146  1.00 66.71           N  
ATOM   2588  CA  LYS B 322     167.619  85.617  37.761  1.00 66.71           C  
ATOM   2589  C   LYS B 322     168.556  85.360  38.903  1.00 66.71           C  
ATOM   2590  O   LYS B 322     168.169  85.469  40.065  1.00 66.71           O  
ATOM   2591  CB  LYS B 322     167.513  87.151  37.635  1.00 66.71           C  
ATOM   2592  CG  LYS B 322     166.466  87.645  36.629  1.00 66.71           C  
ATOM   2593  CD  LYS B 322     166.109  89.129  36.799  1.00 66.71           C  
ATOM   2594  CE  LYS B 322     165.060  89.654  35.811  1.00 66.71           C  
ATOM   2595  NZ  LYS B 322     164.623  91.016  36.203  1.00 66.71           N1+
ATOM   2596  N   GLU B 323     169.832  85.032  38.630  1.00151.62           N  
ATOM   2597  CA  GLU B 323     170.633  84.701  39.770  1.00151.62           C  
ATOM   2598  C   GLU B 323     170.863  85.907  40.621  1.00151.62           C  
ATOM   2599  O   GLU B 323     171.320  85.799  41.757  1.00151.62           O  
ATOM   2600  CB  GLU B 323     171.913  83.883  39.545  1.00151.62           C  
ATOM   2601  CG  GLU B 323     173.189  84.589  39.137  1.00151.62           C  
ATOM   2602  CD  GLU B 323     174.226  83.571  39.581  1.00151.62           C  
ATOM   2603  OE1 GLU B 323     174.069  82.378  39.208  1.00151.62           O  
ATOM   2604  OE2 GLU B 323     175.156  83.958  40.336  1.00151.62           O1-
ATOM   2605  N   THR B 324     170.605  87.099  40.063  1.00107.71           N  
ATOM   2606  CA  THR B 324     170.725  88.326  40.799  1.00107.71           C  
ATOM   2607  C   THR B 324     169.741  88.289  41.935  1.00107.71           C  
ATOM   2608  O   THR B 324     169.997  88.823  43.014  1.00107.71           O  
ATOM   2609  CB  THR B 324     170.359  89.509  39.960  1.00107.71           C  
ATOM   2610  CG2 THR B 324     170.595  90.782  40.783  1.00107.71           C  
ATOM   2611  OG1 THR B 324     171.151  89.537  38.783  1.00107.71           O  
ATOM   2612  N   GLU B 325     168.551  87.709  41.686  1.00 80.17           N  
ATOM   2613  CA  GLU B 325     167.484  87.610  42.646  1.00 80.17           C  
ATOM   2614  C   GLU B 325     167.798  86.605  43.715  1.00 80.17           C  
ATOM   2615  O   GLU B 325     167.354  86.740  44.855  1.00 80.17           O  
ATOM   2616  CB  GLU B 325     166.156  87.188  41.989  1.00 80.17           C  
ATOM   2617  CG  GLU B 325     165.601  88.227  41.009  1.00 80.17           C  
ATOM   2618  CD  GLU B 325     164.407  87.610  40.291  1.00 80.17           C  
ATOM   2619  OE1 GLU B 325     164.583  86.527  39.675  1.00 80.17           O  
ATOM   2620  OE2 GLU B 325     163.302  88.210  40.352  1.00 80.17           O1-
ATOM   2621  N   LEU B 326     168.565  85.553  43.381  1.00182.86           N  
ATOM   2622  CA  LEU B 326     168.681  84.484  44.323  1.00182.86           C  
ATOM   2623  C   LEU B 326     170.060  84.476  44.932  1.00182.86           C  
ATOM   2624  O   LEU B 326     171.062  84.623  44.233  1.00182.86           O  
ATOM   2625  CB  LEU B 326     168.338  83.191  43.578  1.00182.86           C  
ATOM   2626  CG  LEU B 326     167.924  82.009  44.446  1.00182.86           C  
ATOM   2627  CD1 LEU B 326     166.898  82.424  45.513  1.00182.86           C  
ATOM   2628  CD2 LEU B 326     167.304  80.948  43.529  1.00182.86           C  
ATOM   2629  N   ARG B 327     170.131  84.341  46.281  1.00101.05           N  
ATOM   2630  CA  ARG B 327     171.377  84.310  47.007  1.00101.05           C  
ATOM   2631  C   ARG B 327     171.402  83.073  47.850  1.00101.05           C  
ATOM   2632  O   ARG B 327     170.380  82.665  48.397  1.00101.05           O  
ATOM   2633  CB  ARG B 327     171.574  85.471  47.992  1.00101.05           C  
ATOM   2634  CG  ARG B 327     172.073  86.765  47.361  1.00101.05           C  
ATOM   2635  CD  ARG B 327     172.401  87.836  48.401  1.00101.05           C  
ATOM   2636  NE  ARG B 327     173.096  88.945  47.691  1.00101.05           N  
ATOM   2637  CZ  ARG B 327     174.450  88.893  47.532  1.00101.05           C  
ATOM   2638  NH1 ARG B 327     175.151  87.831  48.028  1.00101.05           N1+
ATOM   2639  NH2 ARG B 327     175.101  89.897  46.875  1.00101.05           N  
ATOM   2640  N   LYS B 328     172.601  82.470  48.005  1.00171.28           N  
ATOM   2641  CA  LYS B 328     172.759  81.232  48.717  1.00171.28           C  
ATOM   2642  C   LYS B 328     173.473  81.548  50.007  1.00171.28           C  
ATOM   2643  O   LYS B 328     174.592  82.060  49.986  1.00171.28           O  
ATOM   2644  CB  LYS B 328     173.626  80.292  47.865  1.00171.28           C  
ATOM   2645  CG  LYS B 328     173.353  78.797  47.972  1.00171.28           C  
ATOM   2646  CD  LYS B 328     173.896  78.070  46.735  1.00171.28           C  
ATOM   2647  CE  LYS B 328     173.256  78.568  45.430  1.00171.28           C  
ATOM   2648  NZ  LYS B 328     174.113  78.260  44.260  1.00171.28           N1+
ATOM   2649  N   LEU B 329     172.786  81.361  51.160  1.00130.90           N  
ATOM   2650  CA  LEU B 329     173.325  81.597  52.480  1.00130.90           C  
ATOM   2651  C   LEU B 329     174.255  80.525  52.982  1.00130.90           C  
ATOM   2652  O   LEU B 329     175.399  80.805  53.339  1.00130.90           O  
ATOM   2653  CB  LEU B 329     172.208  81.740  53.526  1.00130.90           C  
ATOM   2654  CG  LEU B 329     171.388  83.037  53.391  1.00130.90           C  
ATOM   2655  CD1 LEU B 329     172.215  84.256  53.814  1.00130.90           C  
ATOM   2656  CD2 LEU B 329     170.807  83.207  51.981  1.00130.90           C  
ATOM   2657  N   LYS B 330     173.783  79.258  52.996  1.00143.06           N  
ATOM   2658  CA  LYS B 330     174.513  78.172  53.602  1.00143.06           C  
ATOM   2659  C   LYS B 330     174.039  76.906  52.949  1.00143.06           C  
ATOM   2660  O   LYS B 330     172.998  76.906  52.301  1.00143.06           O  
ATOM   2661  CB  LYS B 330     174.198  78.045  55.102  1.00143.06           C  
ATOM   2662  CG  LYS B 330     175.110  77.090  55.866  1.00143.06           C  
ATOM   2663  CD  LYS B 330     176.544  77.604  56.002  1.00143.06           C  
ATOM   2664  CE  LYS B 330     176.643  79.008  56.605  1.00143.06           C  
ATOM   2665  NZ  LYS B 330     178.065  79.404  56.727  1.00143.06           N1+
ATOM   2666  N   VAL B 331     174.780  75.786  53.105  1.00123.39           N  
ATOM   2667  CA  VAL B 331     174.400  74.572  52.427  1.00123.39           C  
ATOM   2668  C   VAL B 331     173.841  73.569  53.398  1.00123.39           C  
ATOM   2669  O   VAL B 331     174.417  73.332  54.458  1.00123.39           O  
ATOM   2670  CB  VAL B 331     175.554  73.921  51.718  1.00123.39           C  
ATOM   2671  CG1 VAL B 331     176.602  73.501  52.763  1.00123.39           C  
ATOM   2672  CG2 VAL B 331     175.024  72.758  50.866  1.00123.39           C  
ATOM   2673  N   LEU B 332     172.646  73.016  53.080  1.00116.83           N  
ATOM   2674  CA  LEU B 332     172.000  71.998  53.869  1.00116.83           C  
ATOM   2675  C   LEU B 332     172.626  70.640  53.701  1.00116.83           C  
ATOM   2676  O   LEU B 332     172.847  69.940  54.688  1.00116.83           O  
ATOM   2677  CB  LEU B 332     170.495  71.879  53.583  1.00116.83           C  
ATOM   2678  CG  LEU B 332     169.709  73.110  54.070  1.00116.83           C  
ATOM   2679  CD1 LEU B 332     170.103  74.376  53.306  1.00116.83           C  
ATOM   2680  CD2 LEU B 332     168.201  72.865  54.026  1.00116.83           C  
ATOM   2681  N   GLY B 333     172.924  70.222  52.447  1.00 25.61           N  
ATOM   2682  CA  GLY B 333     173.490  68.911  52.243  1.00 25.61           C  
ATOM   2683  C   GLY B 333     173.312  68.502  50.804  1.00 25.61           C  
ATOM   2684  O   GLY B 333     172.570  69.131  50.051  1.00 25.61           O  
ATOM   2685  N   SER B 334     174.003  67.409  50.401  1.00 35.46           N  
ATOM   2686  CA  SER B 334     173.976  66.882  49.058  1.00 35.46           C  
ATOM   2687  C   SER B 334     172.972  65.768  48.984  1.00 35.46           C  
ATOM   2688  O   SER B 334     172.138  65.614  49.874  1.00 35.46           O  
ATOM   2689  CB  SER B 334     175.329  66.314  48.598  1.00 35.46           C  
ATOM   2690  OG  SER B 334     175.664  65.170  49.370  1.00 35.46           O  
ATOM   2691  N   GLY B 335     173.019  64.966  47.893  1.00 28.30           N  
ATOM   2692  CA  GLY B 335     172.077  63.891  47.733  1.00 28.30           C  
ATOM   2693  C   GLY B 335     172.473  63.065  46.548  1.00 28.30           C  
ATOM   2694  O   GLY B 335     173.624  63.095  46.113  1.00 28.30           O  
ATOM   2695  N   VAL B 336     171.517  62.282  46.000  1.00118.93           N  
ATOM   2696  CA  VAL B 336     171.850  61.426  44.898  1.00118.93           C  
ATOM   2697  C   VAL B 336     172.328  62.265  43.755  1.00118.93           C  
ATOM   2698  O   VAL B 336     173.406  62.018  43.215  1.00118.93           O  
ATOM   2699  CB  VAL B 336     170.707  60.558  44.434  1.00118.93           C  
ATOM   2700  CG1 VAL B 336     170.378  59.549  45.545  1.00118.93           C  
ATOM   2701  CG2 VAL B 336     169.509  61.439  44.050  1.00118.93           C  
ATOM   2702  N   PHE B 337     171.543  63.287  43.356  1.00115.08           N  
ATOM   2703  CA  PHE B 337     171.983  64.159  42.306  1.00115.08           C  
ATOM   2704  C   PHE B 337     171.600  65.576  42.622  1.00115.08           C  
ATOM   2705  O   PHE B 337     170.557  66.067  42.200  1.00115.08           O  
ATOM   2706  CB  PHE B 337     171.432  63.735  40.923  1.00115.08           C  
ATOM   2707  CG  PHE B 337     170.016  63.262  41.069  1.00115.08           C  
ATOM   2708  CD1 PHE B 337     168.945  64.110  41.229  1.00115.08           C  
ATOM   2709  CD2 PHE B 337     169.760  61.911  41.025  1.00115.08           C  
ATOM   2710  CE1 PHE B 337     167.663  63.634  41.362  1.00115.08           C  
ATOM   2711  CE2 PHE B 337     168.481  61.422  41.154  1.00115.08           C  
ATOM   2712  CZ  PHE B 337     167.427  62.283  41.326  1.00115.08           C  
ATOM   2713  N   GLY B 338     172.462  66.309  43.350  1.00 33.32           N  
ATOM   2714  CA  GLY B 338     172.118  67.679  43.607  1.00 33.32           C  
ATOM   2715  C   GLY B 338     172.520  68.055  44.994  1.00 33.32           C  
ATOM   2716  O   GLY B 338     172.740  67.197  45.848  1.00 33.32           O  
ATOM   2717  N   THR B 339     172.618  69.379  45.245  1.00 43.10           N  
ATOM   2718  CA  THR B 339     172.979  69.870  46.546  1.00 43.10           C  
ATOM   2719  C   THR B 339     172.013  70.960  46.920  1.00 43.10           C  
ATOM   2720  O   THR B 339     171.841  71.932  46.185  1.00 43.10           O  
ATOM   2721  CB  THR B 339     174.361  70.455  46.580  1.00 43.10           C  
ATOM   2722  CG2 THR B 339     174.665  70.931  48.009  1.00 43.10           C  
ATOM   2723  OG1 THR B 339     175.313  69.480  46.180  1.00 43.10           O  
ATOM   2724  N   VAL B 340     171.357  70.829  48.094  1.00 46.51           N  
ATOM   2725  CA  VAL B 340     170.395  71.808  48.523  1.00 46.51           C  
ATOM   2726  C   VAL B 340     171.069  72.856  49.358  1.00 46.51           C  
ATOM   2727  O   VAL B 340     171.955  72.562  50.161  1.00 46.51           O  
ATOM   2728  CB  VAL B 340     169.271  71.224  49.332  1.00 46.51           C  
ATOM   2729  CG1 VAL B 340     168.397  72.372  49.865  1.00 46.51           C  
ATOM   2730  CG2 VAL B 340     168.506  70.221  48.449  1.00 46.51           C  
ATOM   2731  N   HIS B 341     170.645  74.127  49.183  1.00 61.46           N  
ATOM   2732  CA  HIS B 341     171.222  75.222  49.914  1.00 61.46           C  
ATOM   2733  C   HIS B 341     170.136  76.045  50.536  1.00 61.46           C  
ATOM   2734  O   HIS B 341     169.015  76.126  50.035  1.00 61.46           O  
ATOM   2735  CB  HIS B 341     172.037  76.189  49.036  1.00 61.46           C  
ATOM   2736  CG  HIS B 341     173.382  75.670  48.616  1.00 61.46           C  
ATOM   2737  CD2 HIS B 341     173.747  74.911  47.546  1.00 61.46           C  
ATOM   2738  ND1 HIS B 341     174.544  75.926  49.308  1.00 61.46           N  
ATOM   2739  CE1 HIS B 341     175.549  75.318  48.628  1.00 61.46           C  
ATOM   2740  NE2 HIS B 341     175.114  74.689  47.551  1.00 61.46           N  
ATOM   2741  N   LYS B 342     170.468  76.657  51.690  1.00133.23           N  
ATOM   2742  CA  LYS B 342     169.617  77.562  52.407  1.00133.23           C  
ATOM   2743  C   LYS B 342     169.939  78.905  51.827  1.00133.23           C  
ATOM   2744  O   LYS B 342     171.113  79.243  51.678  1.00133.23           O  
ATOM   2745  CB  LYS B 342     169.988  77.602  53.903  1.00133.23           C  
ATOM   2746  CG  LYS B 342     168.939  78.164  54.866  1.00133.23           C  
ATOM   2747  CD  LYS B 342     168.559  79.632  54.686  1.00133.23           C  
ATOM   2748  CE  LYS B 342     167.564  80.102  55.751  1.00133.23           C  
ATOM   2749  NZ  LYS B 342     167.100  81.474  55.463  1.00133.23           N1+
ATOM   2750  N   GLY B 343     168.915  79.713  51.484  1.00 29.24           N  
ATOM   2751  CA  GLY B 343     169.214  80.987  50.889  1.00 29.24           C  
ATOM   2752  C   GLY B 343     167.985  81.844  50.884  1.00 29.24           C  
ATOM   2753  O   GLY B 343     166.910  81.426  51.311  1.00 29.24           O  
ATOM   2754  N   VAL B 344     168.129  83.088  50.376  1.00 55.51           N  
ATOM   2755  CA  VAL B 344     167.042  84.027  50.343  1.00 55.51           C  
ATOM   2756  C   VAL B 344     166.787  84.415  48.920  1.00 55.51           C  
ATOM   2757  O   VAL B 344     167.554  84.076  48.020  1.00 55.51           O  
ATOM   2758  CB  VAL B 344     167.333  85.291  51.092  1.00 55.51           C  
ATOM   2759  CG1 VAL B 344     167.488  84.959  52.586  1.00 55.51           C  
ATOM   2760  CG2 VAL B 344     168.578  85.948  50.473  1.00 55.51           C  
ATOM   2761  N   TRP B 345     165.643  85.088  48.678  1.00 96.93           N  
ATOM   2762  CA  TRP B 345     165.331  85.538  47.352  1.00 96.93           C  
ATOM   2763  C   TRP B 345     164.920  86.970  47.446  1.00 96.93           C  
ATOM   2764  O   TRP B 345     163.968  87.315  48.143  1.00 96.93           O  
ATOM   2765  CB  TRP B 345     164.182  84.748  46.696  1.00 96.93           C  
ATOM   2766  CG  TRP B 345     163.826  85.216  45.305  1.00 96.93           C  
ATOM   2767  CD1 TRP B 345     164.537  85.100  44.147  1.00 96.93           C  
ATOM   2768  CD2 TRP B 345     162.596  85.875  44.962  1.00 96.93           C  
ATOM   2769  CE2 TRP B 345     162.637  86.140  43.595  1.00 96.93           C  
ATOM   2770  CE3 TRP B 345     161.522  86.231  45.722  1.00 96.93           C  
ATOM   2771  NE1 TRP B 345     163.835  85.662  43.108  1.00 96.93           N  
ATOM   2772  CZ2 TRP B 345     161.599  86.769  42.967  1.00 96.93           C  
ATOM   2773  CZ3 TRP B 345     160.476  86.863  45.087  1.00 96.93           C  
ATOM   2774  CH2 TRP B 345     160.514  87.129  43.735  1.00 96.93           C  
ATOM   2775  N   ILE B 346     165.625  87.849  46.716  1.00 79.36           N  
ATOM   2776  CA  ILE B 346     165.331  89.250  46.767  1.00 79.36           C  
ATOM   2777  C   ILE B 346     164.725  89.605  45.447  1.00 79.36           C  
ATOM   2778  O   ILE B 346     165.370  89.535  44.405  1.00 79.36           O  
ATOM   2779  CB  ILE B 346     166.589  90.038  46.936  1.00 79.36           C  
ATOM   2780  CG1 ILE B 346     167.283  89.544  48.213  1.00 79.36           C  
ATOM   2781  CG2 ILE B 346     166.246  91.537  46.945  1.00 79.36           C  
ATOM   2782  CD1 ILE B 346     168.778  89.831  48.277  1.00 79.36           C  
ATOM   2783  N   PRO B 347     163.488  90.000  45.476  1.00 87.27           N  
ATOM   2784  CA  PRO B 347     162.782  90.352  44.276  1.00 87.27           C  
ATOM   2785  C   PRO B 347     163.269  91.668  43.767  1.00 87.27           C  
ATOM   2786  O   PRO B 347     164.089  92.302  44.427  1.00 87.27           O  
ATOM   2787  CB  PRO B 347     161.294  90.330  44.633  1.00 87.27           C  
ATOM   2788  CG  PRO B 347     161.260  90.291  46.171  1.00 87.27           C  
ATOM   2789  CD  PRO B 347     162.585  89.610  46.544  1.00 87.27           C  
ATOM   2790  N   GLU B 348     162.762  92.090  42.594  1.00 89.95           N  
ATOM   2791  CA  GLU B 348     163.164  93.290  41.921  1.00 89.95           C  
ATOM   2792  C   GLU B 348     162.890  94.447  42.822  1.00 89.95           C  
ATOM   2793  O   GLU B 348     163.494  95.511  42.681  1.00 89.95           O  
ATOM   2794  CB  GLU B 348     162.427  93.496  40.584  1.00 89.95           C  
ATOM   2795  CG  GLU B 348     162.911  94.713  39.790  1.00 89.95           C  
ATOM   2796  CD  GLU B 348     162.133  95.926  40.273  1.00 89.95           C  
ATOM   2797  OE1 GLU B 348     161.177  95.727  41.069  1.00 89.95           O  
ATOM   2798  OE2 GLU B 348     162.475  97.064  39.854  1.00 89.95           O1-
ATOM   2799  N   GLY B 349     161.928  94.279  43.746  1.00 30.26           N  
ATOM   2800  CA  GLY B 349     161.612  95.318  44.682  1.00 30.26           C  
ATOM   2801  C   GLY B 349     162.817  95.576  45.534  1.00 30.26           C  
ATOM   2802  O   GLY B 349     163.108  96.720  45.884  1.00 30.26           O  
ATOM   2803  N   GLU B 350     163.549  94.502  45.888  1.00113.21           N  
ATOM   2804  CA  GLU B 350     164.698  94.587  46.745  1.00113.21           C  
ATOM   2805  C   GLU B 350     164.256  95.041  48.100  1.00113.21           C  
ATOM   2806  O   GLU B 350     165.057  95.560  48.877  1.00113.21           O  
ATOM   2807  CB  GLU B 350     165.800  95.547  46.250  1.00113.21           C  
ATOM   2808  CG  GLU B 350     166.731  94.969  45.176  1.00113.21           C  
ATOM   2809  CD  GLU B 350     166.084  95.081  43.803  1.00113.21           C  
ATOM   2810  OE1 GLU B 350     166.117  96.194  43.215  1.00113.21           O  
ATOM   2811  OE2 GLU B 350     165.557  94.047  43.317  1.00113.21           O1-
ATOM   2812  N   SER B 351     162.955  94.870  48.411  1.00 96.18           N  
ATOM   2813  CA  SER B 351     162.440  95.234  49.701  1.00 96.18           C  
ATOM   2814  C   SER B 351     162.855  94.256  50.766  1.00 96.18           C  
ATOM   2815  O   SER B 351     163.611  94.594  51.674  1.00 96.18           O  
ATOM   2816  CB  SER B 351     160.902  95.332  49.721  1.00 96.18           C  
ATOM   2817  OG  SER B 351     160.320  94.080  49.392  1.00 96.18           O  
ATOM   2818  N   ILE B 352     162.407  92.987  50.648  1.00 70.91           N  
ATOM   2819  CA  ILE B 352     162.612  92.011  51.687  1.00 70.91           C  
ATOM   2820  C   ILE B 352     163.383  90.858  51.124  1.00 70.91           C  
ATOM   2821  O   ILE B 352     163.458  90.676  49.911  1.00 70.91           O  
ATOM   2822  CB  ILE B 352     161.337  91.398  52.188  1.00 70.91           C  
ATOM   2823  CG1 ILE B 352     160.680  90.591  51.052  1.00 70.91           C  
ATOM   2824  CG2 ILE B 352     160.440  92.512  52.755  1.00 70.91           C  
ATOM   2825  CD1 ILE B 352     159.608  89.609  51.520  1.00 70.91           C  
ATOM   2826  N   LYS B 353     163.996  90.064  52.028  1.00196.93           N  
ATOM   2827  CA  LYS B 353     164.783  88.907  51.699  1.00196.93           C  
ATOM   2828  C   LYS B 353     163.957  87.727  52.131  1.00196.93           C  
ATOM   2829  O   LYS B 353     163.664  87.571  53.314  1.00196.93           O  
ATOM   2830  CB  LYS B 353     166.059  88.882  52.557  1.00196.93           C  
ATOM   2831  CG  LYS B 353     167.237  88.093  52.002  1.00196.93           C  
ATOM   2832  CD  LYS B 353     168.059  88.854  50.966  1.00196.93           C  
ATOM   2833  CE  LYS B 353     168.828  90.047  51.542  1.00196.93           C  
ATOM   2834  NZ  LYS B 353     170.017  89.580  52.290  1.00196.93           N1+
ATOM   2835  N   ILE B 354     163.571  86.839  51.197  1.00148.96           N  
ATOM   2836  CA  ILE B 354     162.713  85.754  51.589  1.00148.96           C  
ATOM   2837  C   ILE B 354     163.432  84.450  51.560  1.00148.96           C  
ATOM   2838  O   ILE B 354     164.150  84.110  50.622  1.00148.96           O  
ATOM   2839  CB  ILE B 354     161.477  85.670  50.761  1.00148.96           C  
ATOM   2840  CG1 ILE B 354     161.831  85.616  49.278  1.00148.96           C  
ATOM   2841  CG2 ILE B 354     160.554  86.822  51.146  1.00148.96           C  
ATOM   2842  CD1 ILE B 354     160.577  85.549  48.426  1.00148.96           C  
ATOM   2843  N   PRO B 355     163.233  83.719  52.625  1.00 80.36           N  
ATOM   2844  CA  PRO B 355     163.879  82.447  52.752  1.00 80.36           C  
ATOM   2845  C   PRO B 355     163.420  81.466  51.726  1.00 80.36           C  
ATOM   2846  O   PRO B 355     162.213  81.301  51.548  1.00 80.36           O  
ATOM   2847  CB  PRO B 355     163.655  82.001  54.192  1.00 80.36           C  
ATOM   2848  CG  PRO B 355     163.546  83.332  54.959  1.00 80.36           C  
ATOM   2849  CD  PRO B 355     162.995  84.330  53.923  1.00 80.36           C  
ATOM   2850  N   VAL B 356     164.377  80.784  51.062  1.00 52.18           N  
ATOM   2851  CA  VAL B 356     164.029  79.814  50.063  1.00 52.18           C  
ATOM   2852  C   VAL B 356     165.070  78.730  50.066  1.00 52.18           C  
ATOM   2853  O   VAL B 356     166.137  78.880  50.660  1.00 52.18           O  
ATOM   2854  CB  VAL B 356     163.965  80.380  48.672  1.00 52.18           C  
ATOM   2855  CG1 VAL B 356     162.864  81.455  48.638  1.00 52.18           C  
ATOM   2856  CG2 VAL B 356     165.356  80.903  48.278  1.00 52.18           C  
ATOM   2857  N   CYS B 357     164.762  77.583  49.417  1.00 96.00           N  
ATOM   2858  CA  CYS B 357     165.687  76.480  49.341  1.00 96.00           C  
ATOM   2859  C   CYS B 357     166.099  76.297  47.917  1.00 96.00           C  
ATOM   2860  O   CYS B 357     165.265  76.072  47.041  1.00 96.00           O  
ATOM   2861  CB  CYS B 357     165.113  75.118  49.768  1.00 96.00           C  
ATOM   2862  SG  CYS B 357     165.089  74.875  51.564  1.00 96.00           S  
ATOM   2863  N   ILE B 358     167.420  76.334  47.661  1.00 60.40           N  
ATOM   2864  CA  ILE B 358     167.888  76.248  46.309  1.00 60.40           C  
ATOM   2865  C   ILE B 358     168.606  74.947  46.112  1.00 60.40           C  
ATOM   2866  O   ILE B 358     169.597  74.662  46.783  1.00 60.40           O  
ATOM   2867  CB  ILE B 358     168.876  77.334  45.982  1.00 60.40           C  
ATOM   2868  CG1 ILE B 358     168.262  78.715  46.262  1.00 60.40           C  
ATOM   2869  CG2 ILE B 358     169.317  77.148  44.521  1.00 60.40           C  
ATOM   2870  CD1 ILE B 358     169.287  79.850  46.268  1.00 60.40           C  
ATOM   2871  N   LYS B 359     168.125  74.114  45.166  1.00 93.51           N  
ATOM   2872  CA  LYS B 359     168.818  72.885  44.912  1.00 93.51           C  
ATOM   2873  C   LYS B 359     169.589  73.049  43.638  1.00 93.51           C  
ATOM   2874  O   LYS B 359     169.105  73.641  42.673  1.00 93.51           O  
ATOM   2875  CB  LYS B 359     167.912  71.651  44.783  1.00 93.51           C  
ATOM   2876  CG  LYS B 359     168.717  70.376  44.535  1.00 93.51           C  
ATOM   2877  CD  LYS B 359     167.964  69.094  44.883  1.00 93.51           C  
ATOM   2878  CE  LYS B 359     166.577  69.003  44.250  1.00 93.51           C  
ATOM   2879  NZ  LYS B 359     165.903  67.764  44.699  1.00 93.51           N1+
ATOM   2880  N   VAL B 360     170.836  72.536  43.612  1.00 52.54           N  
ATOM   2881  CA  VAL B 360     171.659  72.694  42.449  1.00 52.54           C  
ATOM   2882  C   VAL B 360     171.853  71.360  41.797  1.00 52.54           C  
ATOM   2883  O   VAL B 360     172.303  70.402  42.423  1.00 52.54           O  
ATOM   2884  CB  VAL B 360     173.026  73.234  42.757  1.00 52.54           C  
ATOM   2885  CG1 VAL B 360     173.858  73.238  41.463  1.00 52.54           C  
ATOM   2886  CG2 VAL B 360     172.872  74.624  43.397  1.00 52.54           C  
ATOM   2887  N   ILE B 361     171.524  71.273  40.492  1.00 92.21           N  
ATOM   2888  CA  ILE B 361     171.686  70.039  39.778  1.00 92.21           C  
ATOM   2889  C   ILE B 361     172.645  70.290  38.663  1.00 92.21           C  
ATOM   2890  O   ILE B 361     172.632  71.352  38.045  1.00 92.21           O  
ATOM   2891  CB  ILE B 361     170.420  69.530  39.145  1.00 92.21           C  
ATOM   2892  CG1 ILE B 361     169.347  69.242  40.209  1.00 92.21           C  
ATOM   2893  CG2 ILE B 361     170.781  68.300  38.297  1.00 92.21           C  
ATOM   2894  CD1 ILE B 361     168.761  70.502  40.841  1.00 92.21           C  
ATOM   2895  N   GLU B 362     173.533  69.316  38.391  1.00105.65           N  
ATOM   2896  CA  GLU B 362     174.481  69.521  37.344  1.00105.65           C  
ATOM   2897  C   GLU B 362     174.708  68.238  36.620  1.00105.65           C  
ATOM   2898  O   GLU B 362     174.422  67.152  37.124  1.00105.65           O  
ATOM   2899  CB  GLU B 362     175.819  70.073  37.863  1.00105.65           C  
ATOM   2900  CG  GLU B 362     176.408  69.263  39.015  1.00105.65           C  
ATOM   2901  CD  GLU B 362     177.707  69.934  39.438  1.00105.65           C  
ATOM   2902  OE1 GLU B 362     177.951  71.086  38.991  1.00105.65           O  
ATOM   2903  OE2 GLU B 362     178.473  69.302  40.214  1.00105.65           O1-
ATOM   2904  N   ASP B 363     175.183  68.361  35.366  1.00 95.35           N  
ATOM   2905  CA  ASP B 363     175.554  67.230  34.572  1.00 95.35           C  
ATOM   2906  C   ASP B 363     176.944  66.914  35.017  1.00 95.35           C  
ATOM   2907  O   ASP B 363     177.892  67.628  34.689  1.00 95.35           O  
ATOM   2908  CB  ASP B 363     175.609  67.562  33.071  1.00 95.35           C  
ATOM   2909  CG  ASP B 363     175.918  66.298  32.282  1.00 95.35           C  
ATOM   2910  OD1 ASP B 363     176.922  65.609  32.606  1.00 95.35           O  
ATOM   2911  OD2 ASP B 363     175.151  66.016  31.325  1.00 95.35           O1-
ATOM   2912  N   LYS B 364     177.109  65.798  35.747  1.00 87.59           N  
ATOM   2913  CA  LYS B 364     178.388  65.513  36.331  1.00 87.59           C  
ATOM   2914  C   LYS B 364     179.446  65.444  35.274  1.00 87.59           C  
ATOM   2915  O   LYS B 364     180.546  65.958  35.468  1.00 87.59           O  
ATOM   2916  CB  LYS B 364     178.427  64.193  37.118  1.00 87.59           C  
ATOM   2917  CG  LYS B 364     177.760  64.304  38.489  1.00 87.59           C  
ATOM   2918  CD  LYS B 364     177.549  62.963  39.188  1.00 87.59           C  
ATOM   2919  CE  LYS B 364     177.183  63.101  40.668  1.00 87.59           C  
ATOM   2920  NZ  LYS B 364     175.905  63.833  40.813  1.00 87.59           N1+
ATOM   2921  N   SER B 365     179.134  64.848  34.111  1.00 98.68           N  
ATOM   2922  CA  SER B 365     180.113  64.664  33.074  1.00 98.68           C  
ATOM   2923  C   SER B 365     180.659  66.004  32.698  1.00 98.68           C  
ATOM   2924  O   SER B 365     181.838  66.133  32.370  1.00 98.68           O  
ATOM   2925  CB  SER B 365     179.494  64.109  31.783  1.00 98.68           C  
ATOM   2926  OG  SER B 365     178.700  62.970  32.064  1.00 98.68           O  
ATOM   2927  N   GLY B 366     179.811  67.046  32.740  1.00 26.38           N  
ATOM   2928  CA  GLY B 366     180.258  68.350  32.346  1.00 26.38           C  
ATOM   2929  C   GLY B 366     180.016  68.455  30.876  1.00 26.38           C  
ATOM   2930  O   GLY B 366     180.441  69.409  30.224  1.00 26.38           O  
ATOM   2931  N   ARG B 367     179.391  67.405  30.310  1.00112.28           N  
ATOM   2932  CA  ARG B 367     179.059  67.359  28.916  1.00112.28           C  
ATOM   2933  C   ARG B 367     177.886  68.229  28.542  1.00112.28           C  
ATOM   2934  O   ARG B 367     177.923  68.896  27.509  1.00112.28           O  
ATOM   2935  CB  ARG B 367     178.903  65.908  28.403  1.00112.28           C  
ATOM   2936  CG  ARG B 367     177.923  65.010  29.164  1.00112.28           C  
ATOM   2937  CD  ARG B 367     176.464  65.122  28.734  1.00112.28           C  
ATOM   2938  NE  ARG B 367     175.691  64.127  29.533  1.00112.28           N  
ATOM   2939  CZ  ARG B 367     175.414  62.889  29.030  1.00112.28           C  
ATOM   2940  NH1 ARG B 367     175.823  62.550  27.774  1.00112.28           N1+
ATOM   2941  NH2 ARG B 367     174.708  61.994  29.781  1.00112.28           N  
ATOM   2942  N   GLN B 368     176.822  68.284  29.372  1.00101.34           N  
ATOM   2943  CA  GLN B 368     175.649  69.034  28.989  1.00101.34           C  
ATOM   2944  C   GLN B 368     175.503  70.209  29.905  1.00101.34           C  
ATOM   2945  O   GLN B 368     176.093  70.247  30.984  1.00101.34           O  
ATOM   2946  CB  GLN B 368     174.331  68.252  29.155  1.00101.34           C  
ATOM   2947  CG  GLN B 368     174.213  66.974  28.323  1.00101.34           C  
ATOM   2948  CD  GLN B 368     173.841  67.336  26.896  1.00101.34           C  
ATOM   2949  NE2 GLN B 368     173.538  66.295  26.075  1.00101.34           N  
ATOM   2950  OE1 GLN B 368     173.818  68.505  26.517  1.00101.34           O  
ATOM   2951  N   SER B 369     174.688  71.203  29.482  1.00 51.55           N  
ATOM   2952  CA  SER B 369     174.465  72.386  30.265  1.00 51.55           C  
ATOM   2953  C   SER B 369     172.987  72.572  30.456  1.00 51.55           C  
ATOM   2954  O   SER B 369     172.161  72.013  29.739  1.00 51.55           O  
ATOM   2955  CB  SER B 369     174.994  73.675  29.610  1.00 51.55           C  
ATOM   2956  OG  SER B 369     174.246  73.976  28.440  1.00 51.55           O  
ATOM   2957  N   PHE B 370     172.650  73.337  31.508  1.00140.58           N  
ATOM   2958  CA  PHE B 370     171.338  73.694  31.988  1.00140.58           C  
ATOM   2959  C   PHE B 370     170.719  74.895  31.328  1.00140.58           C  
ATOM   2960  O   PHE B 370     169.720  75.396  31.838  1.00140.58           O  
ATOM   2961  CB  PHE B 370     171.227  73.793  33.520  1.00140.58           C  
ATOM   2962  CG  PHE B 370     171.415  72.405  34.028  1.00140.58           C  
ATOM   2963  CD1 PHE B 370     170.345  71.548  34.141  1.00140.58           C  
ATOM   2964  CD2 PHE B 370     172.668  71.955  34.376  1.00140.58           C  
ATOM   2965  CE1 PHE B 370     170.519  70.265  34.604  1.00140.58           C  
ATOM   2966  CE2 PHE B 370     172.849  70.674  34.840  1.00140.58           C  
ATOM   2967  CZ  PHE B 370     171.773  69.826  34.956  1.00140.58           C  
ATOM   2968  N   GLN B 371     171.359  75.491  30.301  1.00 65.17           N  
ATOM   2969  CA  GLN B 371     170.886  76.714  29.697  1.00 65.17           C  
ATOM   2970  C   GLN B 371     169.464  76.637  29.168  1.00 65.17           C  
ATOM   2971  O   GLN B 371     168.727  77.611  29.310  1.00 65.17           O  
ATOM   2972  CB  GLN B 371     171.778  77.159  28.525  1.00 65.17           C  
ATOM   2973  CG  GLN B 371     173.217  77.471  28.941  1.00 65.17           C  
ATOM   2974  CD  GLN B 371     173.195  78.689  29.854  1.00 65.17           C  
ATOM   2975  NE2 GLN B 371     174.391  79.289  30.098  1.00 65.17           N  
ATOM   2976  OE1 GLN B 371     172.140  79.097  30.337  1.00 65.17           O  
ATOM   2977  N   ALA B 372     169.015  75.525  28.539  1.00 57.99           N  
ATOM   2978  CA  ALA B 372     167.680  75.518  27.970  1.00 57.99           C  
ATOM   2979  C   ALA B 372     166.709  74.871  28.921  1.00 57.99           C  
ATOM   2980  O   ALA B 372     167.051  73.906  29.602  1.00 57.99           O  
ATOM   2981  CB  ALA B 372     167.585  74.750  26.641  1.00 57.99           C  
ATOM   2982  N   VAL B 373     165.462  75.405  29.021  1.00248.63           N  
ATOM   2983  CA  VAL B 373     164.590  74.837  30.015  1.00248.63           C  
ATOM   2984  C   VAL B 373     164.256  73.384  29.810  1.00248.63           C  
ATOM   2985  O   VAL B 373     164.928  72.515  30.353  1.00248.63           O  
ATOM   2986  CB  VAL B 373     163.303  75.583  30.224  1.00248.63           C  
ATOM   2987  CG1 VAL B 373     163.608  76.877  30.978  1.00248.63           C  
ATOM   2988  CG2 VAL B 373     162.657  75.852  28.863  1.00248.63           C  
ATOM   2989  N   THR B 374     163.253  73.091  28.963  1.00213.11           N  
ATOM   2990  CA  THR B 374     162.729  71.783  28.654  1.00213.11           C  
ATOM   2991  C   THR B 374     161.302  71.774  29.098  1.00213.11           C  
ATOM   2992  O   THR B 374     160.902  72.542  29.972  1.00213.11           O  
ATOM   2993  CB  THR B 374     163.379  70.571  29.272  1.00213.11           C  
ATOM   2994  CG2 THR B 374     163.056  70.551  30.765  1.00213.11           C  
ATOM   2995  OG1 THR B 374     162.878  69.384  28.682  1.00213.11           O  
ATOM   2996  N   ASP B 375     160.499  70.888  28.485  1.00120.27           N  
ATOM   2997  CA  ASP B 375     159.104  70.739  28.786  1.00120.27           C  
ATOM   2998  C   ASP B 375     158.954  70.142  30.145  1.00120.27           C  
ATOM   2999  O   ASP B 375     158.021  70.459  30.879  1.00120.27           O  
ATOM   3000  CB  ASP B 375     158.394  69.798  27.803  1.00120.27           C  
ATOM   3001  CG  ASP B 375     158.404  70.499  26.460  1.00120.27           C  
ATOM   3002  OD1 ASP B 375     158.764  71.706  26.445  1.00120.27           O  
ATOM   3003  OD2 ASP B 375     158.060  69.848  25.438  1.00120.27           O1-
ATOM   3004  N   HIS B 376     159.882  69.241  30.500  1.00 66.21           N  
ATOM   3005  CA  HIS B 376     159.847  68.529  31.744  1.00 66.21           C  
ATOM   3006  C   HIS B 376     159.947  69.485  32.889  1.00 66.21           C  
ATOM   3007  O   HIS B 376     159.262  69.325  33.898  1.00 66.21           O  
ATOM   3008  CB  HIS B 376     161.005  67.521  31.875  1.00 66.21           C  
ATOM   3009  CG  HIS B 376     161.001  66.791  33.185  1.00 66.21           C  
ATOM   3010  CD2 HIS B 376     161.886  66.841  34.220  1.00 66.21           C  
ATOM   3011  ND1 HIS B 376     160.024  65.901  33.569  1.00 66.21           N  
ATOM   3012  CE1 HIS B 376     160.360  65.462  34.809  1.00 66.21           C  
ATOM   3013  NE2 HIS B 376     161.482  66.006  35.246  1.00 66.21           N  
ATOM   3014  N   MET B 377     160.806  70.509  32.765  1.00108.58           N  
ATOM   3015  CA  MET B 377     161.012  71.462  33.821  1.00108.58           C  
ATOM   3016  C   MET B 377     159.715  72.163  34.033  1.00108.58           C  
ATOM   3017  O   MET B 377     159.363  72.522  35.155  1.00108.58           O  
ATOM   3018  CB  MET B 377     162.036  72.564  33.485  1.00108.58           C  
ATOM   3019  CG  MET B 377     163.463  72.074  33.236  1.00108.58           C  
ATOM   3020  SD  MET B 377     164.268  71.257  34.637  1.00108.58           S  
ATOM   3021  CE  MET B 377     165.745  70.773  33.694  1.00108.58           C  
ATOM   3022  N   LEU B 378     158.994  72.413  32.926  1.00 44.34           N  
ATOM   3023  CA  LEU B 378     157.725  73.067  32.976  1.00 44.34           C  
ATOM   3024  C   LEU B 378     156.764  72.164  33.684  1.00 44.34           C  
ATOM   3025  O   LEU B 378     155.915  72.628  34.443  1.00 44.34           O  
ATOM   3026  CB  LEU B 378     157.172  73.382  31.574  1.00 44.34           C  
ATOM   3027  CG  LEU B 378     158.061  74.373  30.793  1.00 44.34           C  
ATOM   3028  CD1 LEU B 378     157.465  74.716  29.418  1.00 44.34           C  
ATOM   3029  CD2 LEU B 378     158.369  75.623  31.633  1.00 44.34           C  
ATOM   3030  N   ALA B 379     156.868  70.841  33.444  1.00 33.38           N  
ATOM   3031  CA  ALA B 379     155.965  69.908  34.055  1.00 33.38           C  
ATOM   3032  C   ALA B 379     156.131  69.965  35.540  1.00 33.38           C  
ATOM   3033  O   ALA B 379     155.150  70.056  36.271  1.00 33.38           O  
ATOM   3034  CB  ALA B 379     156.212  68.456  33.608  1.00 33.38           C  
ATOM   3035  N   ILE B 380     157.382  69.937  36.030  1.00 55.26           N  
ATOM   3036  CA  ILE B 380     157.626  70.007  37.445  1.00 55.26           C  
ATOM   3037  C   ILE B 380     157.180  71.345  37.948  1.00 55.26           C  
ATOM   3038  O   ILE B 380     156.522  71.458  38.980  1.00 55.26           O  
ATOM   3039  CB  ILE B 380     159.084  69.921  37.781  1.00 55.26           C  
ATOM   3040  CG1 ILE B 380     159.667  68.561  37.362  1.00 55.26           C  
ATOM   3041  CG2 ILE B 380     159.239  70.249  39.276  1.00 55.26           C  
ATOM   3042  CD1 ILE B 380     161.197  68.524  37.372  1.00 55.26           C  
ATOM   3043  N   GLY B 381     157.515  72.399  37.189  1.00 50.54           N  
ATOM   3044  CA  GLY B 381     157.318  73.764  37.585  1.00 50.54           C  
ATOM   3045  C   GLY B 381     155.870  74.091  37.787  1.00 50.54           C  
ATOM   3046  O   GLY B 381     155.548  75.022  38.521  1.00 50.54           O  
ATOM   3047  N   SER B 382     154.975  73.422  37.041  1.00124.32           N  
ATOM   3048  CA  SER B 382     153.568  73.713  37.043  1.00124.32           C  
ATOM   3049  C   SER B 382     152.756  73.071  38.143  1.00124.32           C  
ATOM   3050  O   SER B 382     151.595  73.446  38.305  1.00124.32           O  
ATOM   3051  CB  SER B 382     152.911  73.308  35.719  1.00124.32           C  
ATOM   3052  OG  SER B 382     153.545  74.004  34.658  1.00124.32           O  
ATOM   3053  N   LEU B 383     153.276  72.087  38.911  1.00127.96           N  
ATOM   3054  CA  LEU B 383     152.384  71.415  39.836  1.00127.96           C  
ATOM   3055  C   LEU B 383     152.184  72.151  41.129  1.00127.96           C  
ATOM   3056  O   LEU B 383     153.086  72.813  41.642  1.00127.96           O  
ATOM   3057  CB  LEU B 383     152.762  69.982  40.274  1.00127.96           C  
ATOM   3058  CG  LEU B 383     152.700  68.882  39.200  1.00127.96           C  
ATOM   3059  CD1 LEU B 383     153.997  68.786  38.393  1.00127.96           C  
ATOM   3060  CD2 LEU B 383     152.270  67.541  39.808  1.00127.96           C  
ATOM   3061  N   ASP B 384     150.960  72.026  41.700  1.00 69.15           N  
ATOM   3062  CA  ASP B 384     150.665  72.669  42.953  1.00 69.15           C  
ATOM   3063  C   ASP B 384     149.608  71.876  43.678  1.00 69.15           C  
ATOM   3064  O   ASP B 384     148.495  71.720  43.178  1.00 69.15           O  
ATOM   3065  CB  ASP B 384     150.119  74.094  42.767  1.00 69.15           C  
ATOM   3066  CG  ASP B 384     150.210  74.836  44.091  1.00 69.15           C  
ATOM   3067  OD1 ASP B 384     150.822  74.285  45.044  1.00 69.15           O  
ATOM   3068  OD2 ASP B 384     149.668  75.971  44.164  1.00 69.15           O1-
ATOM   3069  N   HIS B 385     149.939  71.344  44.879  1.00 56.93           N  
ATOM   3070  CA  HIS B 385     149.002  70.599  45.680  1.00 56.93           C  
ATOM   3071  C   HIS B 385     149.376  70.837  47.113  1.00 56.93           C  
ATOM   3072  O   HIS B 385     150.540  71.074  47.427  1.00 56.93           O  
ATOM   3073  CB  HIS B 385     149.060  69.081  45.433  1.00 56.93           C  
ATOM   3074  CG  HIS B 385     148.014  68.316  46.189  1.00 56.93           C  
ATOM   3075  CD2 HIS B 385     148.099  67.665  47.380  1.00 56.93           C  
ATOM   3076  ND1 HIS B 385     146.715  68.147  45.761  1.00 56.93           N  
ATOM   3077  CE1 HIS B 385     146.084  67.408  46.708  1.00 56.93           C  
ATOM   3078  NE2 HIS B 385     146.883  67.092  47.710  1.00 56.93           N  
ATOM   3079  N   ALA B 386     148.404  70.727  48.038  1.00 54.79           N  
ATOM   3080  CA  ALA B 386     148.652  71.046  49.417  1.00 54.79           C  
ATOM   3081  C   ALA B 386     149.758  70.175  49.938  1.00 54.79           C  
ATOM   3082  O   ALA B 386     150.568  70.599  50.759  1.00 54.79           O  
ATOM   3083  CB  ALA B 386     147.422  70.808  50.312  1.00 54.79           C  
ATOM   3084  N   HIS B 387     149.762  68.911  49.504  1.00166.83           N  
ATOM   3085  CA  HIS B 387     150.645  67.843  49.878  1.00166.83           C  
ATOM   3086  C   HIS B 387     151.948  67.750  49.129  1.00166.83           C  
ATOM   3087  O   HIS B 387     152.529  66.666  49.093  1.00166.83           O  
ATOM   3088  CB  HIS B 387     149.923  66.494  49.966  1.00166.83           C  
ATOM   3089  CG  HIS B 387     148.851  66.646  51.006  1.00166.83           C  
ATOM   3090  CD2 HIS B 387     147.517  66.382  50.967  1.00166.83           C  
ATOM   3091  ND1 HIS B 387     149.093  67.169  52.257  1.00166.83           N  
ATOM   3092  CE1 HIS B 387     147.902  67.200  52.907  1.00166.83           C  
ATOM   3093  NE2 HIS B 387     146.916  66.732  52.164  1.00166.83           N  
ATOM   3094  N   ILE B 388     152.350  68.772  48.347  1.00157.60           N  
ATOM   3095  CA  ILE B 388     153.631  68.687  47.684  1.00157.60           C  
ATOM   3096  C   ILE B 388     154.422  69.932  47.942  1.00157.60           C  
ATOM   3097  O   ILE B 388     153.870  70.966  48.310  1.00157.60           O  
ATOM   3098  CB  ILE B 388     153.527  68.491  46.189  1.00157.60           C  
ATOM   3099  CG1 ILE B 388     152.683  69.590  45.532  1.00157.60           C  
ATOM   3100  CG2 ILE B 388     153.015  67.081  45.884  1.00157.60           C  
ATOM   3101  CD1 ILE B 388     152.573  69.405  44.018  1.00157.60           C  
ATOM   3102  N   VAL B 389     155.765  69.833  47.829  1.00 71.19           N  
ATOM   3103  CA  VAL B 389     156.606  70.977  48.010  1.00 71.19           C  
ATOM   3104  C   VAL B 389     156.668  71.609  46.650  1.00 71.19           C  
ATOM   3105  O   VAL B 389     157.440  71.203  45.782  1.00 71.19           O  
ATOM   3106  CB  VAL B 389     157.990  70.569  48.439  1.00 71.19           C  
ATOM   3107  CG1 VAL B 389     158.852  71.817  48.619  1.00 71.19           C  
ATOM   3108  CG2 VAL B 389     157.892  69.715  49.712  1.00 71.19           C  
ATOM   3109  N   ARG B 390     155.852  72.660  46.458  1.00152.72           N  
ATOM   3110  CA  ARG B 390     155.664  73.343  45.207  1.00152.72           C  
ATOM   3111  C   ARG B 390     156.967  73.916  44.756  1.00152.72           C  
ATOM   3112  O   ARG B 390     157.783  74.332  45.571  1.00152.72           O  
ATOM   3113  CB  ARG B 390     154.717  74.532  45.391  1.00152.72           C  
ATOM   3114  CG  ARG B 390     154.420  75.354  44.143  1.00152.72           C  
ATOM   3115  CD  ARG B 390     153.903  76.733  44.537  1.00152.72           C  
ATOM   3116  NE  ARG B 390     153.182  76.544  45.828  1.00152.72           N  
ATOM   3117  CZ  ARG B 390     153.007  77.605  46.667  1.00152.72           C  
ATOM   3118  NH1 ARG B 390     153.359  78.855  46.248  1.00152.72           N1+
ATOM   3119  NH2 ARG B 390     152.496  77.416  47.919  1.00152.72           N  
ATOM   3120  N   LEU B 391     157.201  73.952  43.429  1.00123.57           N  
ATOM   3121  CA  LEU B 391     158.422  74.521  42.944  1.00123.57           C  
ATOM   3122  C   LEU B 391     158.159  75.946  42.574  1.00123.57           C  
ATOM   3123  O   LEU B 391     157.318  76.246  41.729  1.00123.57           O  
ATOM   3124  CB  LEU B 391     159.032  73.721  41.778  1.00123.57           C  
ATOM   3125  CG  LEU B 391     160.258  74.368  41.116  1.00123.57           C  
ATOM   3126  CD1 LEU B 391     161.041  73.341  40.299  1.00123.57           C  
ATOM   3127  CD2 LEU B 391     159.833  75.516  40.193  1.00123.57           C  
ATOM   3128  N   LEU B 392     158.876  76.866  43.252  1.00 52.66           N  
ATOM   3129  CA  LEU B 392     158.721  78.279  43.067  1.00 52.66           C  
ATOM   3130  C   LEU B 392     159.191  78.677  41.702  1.00 52.66           C  
ATOM   3131  O   LEU B 392     158.567  79.516  41.054  1.00 52.66           O  
ATOM   3132  CB  LEU B 392     159.499  79.106  44.105  1.00 52.66           C  
ATOM   3133  CG  LEU B 392     159.032  78.863  45.554  1.00 52.66           C  
ATOM   3134  CD1 LEU B 392     159.780  79.775  46.540  1.00 52.66           C  
ATOM   3135  CD2 LEU B 392     157.503  78.962  45.684  1.00 52.66           C  
ATOM   3136  N   GLY B 393     160.315  78.103  41.224  1.00 34.18           N  
ATOM   3137  CA  GLY B 393     160.770  78.489  39.918  1.00 34.18           C  
ATOM   3138  C   GLY B 393     162.122  77.898  39.660  1.00 34.18           C  
ATOM   3139  O   GLY B 393     162.725  77.274  40.533  1.00 34.18           O  
ATOM   3140  N   LEU B 394     162.628  78.101  38.424  1.00 66.25           N  
ATOM   3141  CA  LEU B 394     163.895  77.566  38.009  1.00 66.25           C  
ATOM   3142  C   LEU B 394     164.815  78.706  37.684  1.00 66.25           C  
ATOM   3143  O   LEU B 394     164.380  79.836  37.464  1.00 66.25           O  
ATOM   3144  CB  LEU B 394     163.797  76.747  36.709  1.00 66.25           C  
ATOM   3145  CG  LEU B 394     162.815  75.563  36.777  1.00 66.25           C  
ATOM   3146  CD1 LEU B 394     162.773  74.798  35.445  1.00 66.25           C  
ATOM   3147  CD2 LEU B 394     163.117  74.652  37.973  1.00 66.25           C  
ATOM   3148  N   CYS B 395     166.137  78.432  37.688  1.00 58.70           N  
ATOM   3149  CA  CYS B 395     167.110  79.412  37.288  1.00 58.70           C  
ATOM   3150  C   CYS B 395     168.108  78.686  36.432  1.00 58.70           C  
ATOM   3151  O   CYS B 395     168.977  77.990  36.951  1.00 58.70           O  
ATOM   3152  CB  CYS B 395     167.881  80.024  38.471  1.00 58.70           C  
ATOM   3153  SG  CYS B 395     169.106  81.261  37.945  1.00 58.70           S  
ATOM   3154  N   PRO B 396     168.021  78.847  35.135  1.00 73.09           N  
ATOM   3155  CA  PRO B 396     168.902  78.127  34.244  1.00 73.09           C  
ATOM   3156  C   PRO B 396     170.303  78.653  34.263  1.00 73.09           C  
ATOM   3157  O   PRO B 396     170.513  79.782  34.699  1.00 73.09           O  
ATOM   3158  CB  PRO B 396     168.252  78.198  32.863  1.00 73.09           C  
ATOM   3159  CG  PRO B 396     166.752  78.339  33.170  1.00 73.09           C  
ATOM   3160  CD  PRO B 396     166.713  79.059  34.530  1.00 73.09           C  
ATOM   3161  N   GLY B 397     171.274  77.839  33.799  1.00 31.61           N  
ATOM   3162  CA  GLY B 397     172.653  78.227  33.771  1.00 31.61           C  
ATOM   3163  C   GLY B 397     173.432  76.981  33.525  1.00 31.61           C  
ATOM   3164  O   GLY B 397     172.863  75.946  33.194  1.00 31.61           O  
ATOM   3165  N   SER B 398     174.762  77.035  33.711  1.00 71.83           N  
ATOM   3166  CA  SER B 398     175.568  75.877  33.460  1.00 71.83           C  
ATOM   3167  C   SER B 398     175.060  74.791  34.349  1.00 71.83           C  
ATOM   3168  O   SER B 398     175.125  73.611  34.005  1.00 71.83           O  
ATOM   3169  CB  SER B 398     177.051  76.082  33.800  1.00 71.83           C  
ATOM   3170  OG  SER B 398     177.767  74.884  33.539  1.00 71.83           O  
ATOM   3171  N   SER B 399     174.531  75.178  35.524  1.00 88.67           N  
ATOM   3172  CA  SER B 399     173.998  74.230  36.455  1.00 88.67           C  
ATOM   3173  C   SER B 399     172.598  74.673  36.760  1.00 88.67           C  
ATOM   3174  O   SER B 399     172.330  75.867  36.878  1.00 88.67           O  
ATOM   3175  CB  SER B 399     174.791  74.207  37.775  1.00 88.67           C  
ATOM   3176  OG  SER B 399     174.242  73.261  38.677  1.00 88.67           O  
ATOM   3177  N   LEU B 400     171.656  73.714  36.877  1.00127.76           N  
ATOM   3178  CA  LEU B 400     170.283  74.056  37.125  1.00127.76           C  
ATOM   3179  C   LEU B 400     170.080  74.313  38.586  1.00127.76           C  
ATOM   3180  O   LEU B 400     170.667  73.647  39.437  1.00127.76           O  
ATOM   3181  CB  LEU B 400     169.308  72.970  36.627  1.00127.76           C  
ATOM   3182  CG  LEU B 400     167.807  73.274  36.804  1.00127.76           C  
ATOM   3183  CD1 LEU B 400     166.961  72.283  36.007  1.00127.76           C  
ATOM   3184  CD2 LEU B 400     167.371  73.237  38.269  1.00127.76           C  
ATOM   3185  N   GLN B 401     169.225  75.309  38.908  1.00 73.87           N  
ATOM   3186  CA  GLN B 401     168.950  75.616  40.286  1.00 73.87           C  
ATOM   3187  C   GLN B 401     167.461  75.610  40.489  1.00 73.87           C  
ATOM   3188  O   GLN B 401     166.736  76.432  39.932  1.00 73.87           O  
ATOM   3189  CB  GLN B 401     169.502  76.990  40.717  1.00 73.87           C  
ATOM   3190  CG  GLN B 401     171.035  77.045  40.670  1.00 73.87           C  
ATOM   3191  CD  GLN B 401     171.528  78.425  41.098  1.00 73.87           C  
ATOM   3192  NE2 GLN B 401     172.877  78.601  41.088  1.00 73.87           N  
ATOM   3193  OE1 GLN B 401     170.754  79.324  41.424  1.00 73.87           O  
ATOM   3194  N   LEU B 402     166.970  74.672  41.324  1.00 68.29           N  
ATOM   3195  CA  LEU B 402     165.562  74.553  41.597  1.00 68.29           C  
ATOM   3196  C   LEU B 402     165.289  75.331  42.844  1.00 68.29           C  
ATOM   3197  O   LEU B 402     166.037  75.223  43.814  1.00 68.29           O  
ATOM   3198  CB  LEU B 402     165.126  73.105  41.893  1.00 68.29           C  
ATOM   3199  CG  LEU B 402     165.367  72.125  40.731  1.00 68.29           C  
ATOM   3200  CD1 LEU B 402     164.911  70.700  41.091  1.00 68.29           C  
ATOM   3201  CD2 LEU B 402     164.732  72.641  39.432  1.00 68.29           C  
ATOM   3202  N   VAL B 403     164.209  76.143  42.858  1.00120.42           N  
ATOM   3203  CA  VAL B 403     163.989  76.908  44.049  1.00120.42           C  
ATOM   3204  C   VAL B 403     162.646  76.563  44.615  1.00120.42           C  
ATOM   3205  O   VAL B 403     161.654  76.445  43.896  1.00120.42           O  
ATOM   3206  CB  VAL B 403     164.073  78.392  43.833  1.00120.42           C  
ATOM   3207  CG1 VAL B 403     162.697  78.939  43.436  1.00120.42           C  
ATOM   3208  CG2 VAL B 403     164.693  79.027  45.080  1.00120.42           C  
ATOM   3209  N   THR B 404     162.598  76.382  45.950  1.00125.57           N  
ATOM   3210  CA  THR B 404     161.388  75.979  46.593  1.00125.57           C  
ATOM   3211  C   THR B 404     161.355  76.662  47.933  1.00125.57           C  
ATOM   3212  O   THR B 404     162.308  77.331  48.325  1.00125.57           O  
ATOM   3213  CB  THR B 404     161.386  74.508  46.846  1.00125.57           C  
ATOM   3214  CG2 THR B 404     159.962  74.121  47.200  1.00125.57           C  
ATOM   3215  OG1 THR B 404     161.730  73.800  45.667  1.00125.57           O  
ATOM   3216  N   GLN B 405     160.238  76.501  48.673  1.00 63.05           N  
ATOM   3217  CA  GLN B 405     160.066  77.075  49.976  1.00 63.05           C  
ATOM   3218  C   GLN B 405     161.019  76.384  50.902  1.00 63.05           C  
ATOM   3219  O   GLN B 405     161.457  75.263  50.643  1.00 63.05           O  
ATOM   3220  CB  GLN B 405     158.650  76.852  50.539  1.00 63.05           C  
ATOM   3221  CG  GLN B 405     157.546  77.511  49.707  1.00 63.05           C  
ATOM   3222  CD  GLN B 405     156.192  77.098  50.274  1.00 63.05           C  
ATOM   3223  NE2 GLN B 405     155.176  77.986  50.108  1.00 63.05           N  
ATOM   3224  OE1 GLN B 405     156.034  76.018  50.842  1.00 63.05           O  
ATOM   3225  N   TYR B 406     161.355  77.053  52.024  1.00 87.05           N  
ATOM   3226  CA  TYR B 406     162.293  76.533  52.982  1.00 87.05           C  
ATOM   3227  C   TYR B 406     161.519  76.028  54.164  1.00 87.05           C  
ATOM   3228  O   TYR B 406     160.752  76.765  54.783  1.00 87.05           O  
ATOM   3229  CB  TYR B 406     163.281  77.630  53.441  1.00 87.05           C  
ATOM   3230  CG  TYR B 406     164.163  77.153  54.546  1.00 87.05           C  
ATOM   3231  CD1 TYR B 406     165.145  76.217  54.323  1.00 87.05           C  
ATOM   3232  CD2 TYR B 406     164.029  77.681  55.810  1.00 87.05           C  
ATOM   3233  CE1 TYR B 406     165.961  75.790  55.344  1.00 87.05           C  
ATOM   3234  CE2 TYR B 406     164.841  77.260  56.836  1.00 87.05           C  
ATOM   3235  CZ  TYR B 406     165.806  76.311  56.605  1.00 87.05           C  
ATOM   3236  OH  TYR B 406     166.639  75.878  57.659  1.00 87.05           O  
ATOM   3237  N   LEU B 407     161.686  74.724  54.487  1.00 74.29           N  
ATOM   3238  CA  LEU B 407     160.970  74.135  55.586  1.00 74.29           C  
ATOM   3239  C   LEU B 407     161.966  73.755  56.651  1.00 74.29           C  
ATOM   3240  O   LEU B 407     162.676  72.756  56.539  1.00 74.29           O  
ATOM   3241  CB  LEU B 407     160.211  72.863  55.170  1.00 74.29           C  
ATOM   3242  CG  LEU B 407     159.211  73.105  54.020  1.00 74.29           C  
ATOM   3243  CD1 LEU B 407     158.457  71.815  53.656  1.00 74.29           C  
ATOM   3244  CD2 LEU B 407     158.278  74.292  54.314  1.00 74.29           C  
ATOM   3245  N   PRO B 408     161.992  74.525  57.708  1.00 77.12           N  
ATOM   3246  CA  PRO B 408     162.928  74.318  58.788  1.00 77.12           C  
ATOM   3247  C   PRO B 408     162.649  73.061  59.548  1.00 77.12           C  
ATOM   3248  O   PRO B 408     163.484  72.646  60.349  1.00 77.12           O  
ATOM   3249  CB  PRO B 408     162.841  75.571  59.656  1.00 77.12           C  
ATOM   3250  CG  PRO B 408     162.389  76.668  58.677  1.00 77.12           C  
ATOM   3251  CD  PRO B 408     161.569  75.914  57.617  1.00 77.12           C  
ATOM   3252  N   LEU B 409     161.468  72.467  59.324  1.00156.49           N  
ATOM   3253  CA  LEU B 409     160.993  71.305  60.014  1.00156.49           C  
ATOM   3254  C   LEU B 409     161.853  70.140  59.599  1.00156.49           C  
ATOM   3255  O   LEU B 409     161.884  69.105  60.261  1.00156.49           O  
ATOM   3256  CB  LEU B 409     159.508  71.035  59.697  1.00156.49           C  
ATOM   3257  CG  LEU B 409     158.748  70.224  60.768  1.00156.49           C  
ATOM   3258  CD1 LEU B 409     159.253  68.788  60.925  1.00156.49           C  
ATOM   3259  CD2 LEU B 409     158.723  70.991  62.100  1.00156.49           C  
ATOM   3260  N   GLY B 410     162.512  70.231  58.427  1.00 29.12           N  
ATOM   3261  CA  GLY B 410     163.401  69.176  58.035  1.00 29.12           C  
ATOM   3262  C   GLY B 410     162.588  68.061  57.463  1.00 29.12           C  
ATOM   3263  O   GLY B 410     161.374  68.170  57.309  1.00 29.12           O  
ATOM   3264  N   SER B 411     163.266  66.940  57.151  1.00 77.24           N  
ATOM   3265  CA  SER B 411     162.644  65.791  56.559  1.00 77.24           C  
ATOM   3266  C   SER B 411     161.781  65.125  57.586  1.00 77.24           C  
ATOM   3267  O   SER B 411     161.918  65.361  58.783  1.00 77.24           O  
ATOM   3268  CB  SER B 411     163.677  64.756  56.078  1.00 77.24           C  
ATOM   3269  OG  SER B 411     163.035  63.561  55.663  1.00 77.24           O  
ATOM   3270  N   LEU B 412     160.817  64.315  57.109  1.00156.78           N  
ATOM   3271  CA  LEU B 412     159.911  63.556  57.925  1.00156.78           C  
ATOM   3272  C   LEU B 412     160.657  62.433  58.582  1.00156.78           C  
ATOM   3273  O   LEU B 412     160.327  62.023  59.693  1.00156.78           O  
ATOM   3274  CB  LEU B 412     158.708  63.036  57.106  1.00156.78           C  
ATOM   3275  CG  LEU B 412     157.670  62.170  57.848  1.00156.78           C  
ATOM   3276  CD1 LEU B 412     158.068  60.694  57.899  1.00156.78           C  
ATOM   3277  CD2 LEU B 412     157.405  62.718  59.252  1.00156.78           C  
ATOM   3278  N   LEU B 413     161.677  61.887  57.893  1.00 78.64           N  
ATOM   3279  CA  LEU B 413     162.443  60.791  58.415  1.00 78.64           C  
ATOM   3280  C   LEU B 413     163.173  61.201  59.655  1.00 78.64           C  
ATOM   3281  O   LEU B 413     163.115  60.522  60.678  1.00 78.64           O  
ATOM   3282  CB  LEU B 413     163.536  60.313  57.452  1.00 78.64           C  
ATOM   3283  CG  LEU B 413     164.409  59.196  58.053  1.00 78.64           C  
ATOM   3284  CD1 LEU B 413     163.642  57.870  58.168  1.00 78.64           C  
ATOM   3285  CD2 LEU B 413     165.742  59.069  57.306  1.00 78.64           C  
ATOM   3286  N   ASP B 414     163.851  62.355  59.607  1.00 55.69           N  
ATOM   3287  CA  ASP B 414     164.661  62.818  60.694  1.00 55.69           C  
ATOM   3288  C   ASP B 414     163.755  63.006  61.867  1.00 55.69           C  
ATOM   3289  O   ASP B 414     164.188  62.959  63.016  1.00 55.69           O  
ATOM   3290  CB  ASP B 414     165.329  64.170  60.388  1.00 55.69           C  
ATOM   3291  CG  ASP B 414     166.372  63.941  59.302  1.00 55.69           C  
ATOM   3292  OD1 ASP B 414     166.732  62.757  59.067  1.00 55.69           O  
ATOM   3293  OD2 ASP B 414     166.825  64.947  58.693  1.00 55.69           O1-
ATOM   3294  N   HIS B 415     162.477  63.301  61.582  1.00 81.94           N  
ATOM   3295  CA  HIS B 415     161.471  63.561  62.569  1.00 81.94           C  
ATOM   3296  C   HIS B 415     161.130  62.323  63.351  1.00 81.94           C  
ATOM   3297  O   HIS B 415     161.169  62.318  64.579  1.00 81.94           O  
ATOM   3298  CB  HIS B 415     160.185  64.076  61.893  1.00 81.94           C  
ATOM   3299  CG  HIS B 415     159.160  64.663  62.815  1.00 81.94           C  
ATOM   3300  CD2 HIS B 415     157.969  64.164  63.245  1.00 81.94           C  
ATOM   3301  ND1 HIS B 415     159.268  65.915  63.376  1.00 81.94           N  
ATOM   3302  CE1 HIS B 415     158.145  66.113  64.111  1.00 81.94           C  
ATOM   3303  NE2 HIS B 415     157.326  65.078  64.062  1.00 81.94           N  
ATOM   3304  N   VAL B 416     160.827  61.224  62.639  1.00144.33           N  
ATOM   3305  CA  VAL B 416     160.351  59.991  63.198  1.00144.33           C  
ATOM   3306  C   VAL B 416     161.449  59.362  63.993  1.00144.33           C  
ATOM   3307  O   VAL B 416     161.218  58.429  64.759  1.00144.33           O  
ATOM   3308  CB  VAL B 416     159.918  59.031  62.131  1.00144.33           C  
ATOM   3309  CG1 VAL B 416     159.422  57.743  62.795  1.00144.33           C  
ATOM   3310  CG2 VAL B 416     158.874  59.721  61.242  1.00144.33           C  
ATOM   3311  N   ARG B 417     162.700  59.732  63.687  1.00174.45           N  
ATOM   3312  CA  ARG B 417     163.819  59.236  64.429  1.00174.45           C  
ATOM   3313  C   ARG B 417     163.919  59.896  65.776  1.00174.45           C  
ATOM   3314  O   ARG B 417     164.154  59.239  66.790  1.00174.45           O  
ATOM   3315  CB  ARG B 417     165.110  59.438  63.624  1.00174.45           C  
ATOM   3316  CG  ARG B 417     166.306  58.636  64.117  1.00174.45           C  
ATOM   3317  CD  ARG B 417     167.290  58.326  62.987  1.00174.45           C  
ATOM   3318  NE  ARG B 417     167.279  59.486  62.051  1.00174.45           N  
ATOM   3319  CZ  ARG B 417     167.672  59.324  60.754  1.00174.45           C  
ATOM   3320  NH1 ARG B 417     168.061  58.096  60.303  1.00174.45           N1+
ATOM   3321  NH2 ARG B 417     167.677  60.393  59.906  1.00174.45           N  
ATOM   3322  N   GLN B 418     163.749  61.231  65.826  1.00 79.73           N  
ATOM   3323  CA  GLN B 418     163.911  61.928  67.069  1.00 79.73           C  
ATOM   3324  C   GLN B 418     162.803  61.591  68.022  1.00 79.73           C  
ATOM   3325  O   GLN B 418     163.055  61.351  69.198  1.00 79.73           O  
ATOM   3326  CB  GLN B 418     163.921  63.456  66.886  1.00 79.73           C  
ATOM   3327  CG  GLN B 418     164.168  64.237  68.178  1.00 79.73           C  
ATOM   3328  CD  GLN B 418     164.149  65.720  67.834  1.00 79.73           C  
ATOM   3329  NE2 GLN B 418     163.798  66.041  66.560  1.00 79.73           N  
ATOM   3330  OE1 GLN B 418     164.445  66.570  68.672  1.00 79.73           O  
ATOM   3331  N   HIS B 419     161.545  61.640  67.543  1.00115.73           N  
ATOM   3332  CA  HIS B 419     160.352  61.446  68.327  1.00115.73           C  
ATOM   3333  C   HIS B 419     159.908  60.025  68.551  1.00115.73           C  
ATOM   3334  O   HIS B 419     159.378  59.706  69.613  1.00115.73           O  
ATOM   3335  CB  HIS B 419     159.210  62.294  67.771  1.00115.73           C  
ATOM   3336  CG  HIS B 419     159.694  63.710  67.777  1.00115.73           C  
ATOM   3337  CD2 HIS B 419     160.275  64.440  66.786  1.00115.73           C  
ATOM   3338  ND1 HIS B 419     159.705  64.515  68.893  1.00115.73           N  
ATOM   3339  CE1 HIS B 419     160.291  65.682  68.528  1.00115.73           C  
ATOM   3340  NE2 HIS B 419     160.655  65.684  67.258  1.00115.73           N  
ATOM   3341  N   ARG B 420     160.057  59.144  67.544  1.00230.37           N  
ATOM   3342  CA  ARG B 420     159.638  57.770  67.644  1.00230.37           C  
ATOM   3343  C   ARG B 420     158.174  57.668  67.987  1.00230.37           C  
ATOM   3344  O   ARG B 420     157.361  58.467  67.525  1.00230.37           O  
ATOM   3345  CB  ARG B 420     160.490  56.869  68.558  1.00230.37           C  
ATOM   3346  CG  ARG B 420     160.516  57.246  70.032  1.00230.37           C  
ATOM   3347  CD  ARG B 420     161.439  56.338  70.843  1.00230.37           C  
ATOM   3348  NE  ARG B 420     160.987  54.931  70.642  1.00230.37           N  
ATOM   3349  CZ  ARG B 420     161.489  54.186  69.613  1.00230.37           C  
ATOM   3350  NH1 ARG B 420     162.414  54.721  68.763  1.00230.37           N1+
ATOM   3351  NH2 ARG B 420     161.069  52.899  69.438  1.00230.37           N  
ATOM   3352  N   GLY B 421     157.821  56.669  68.828  1.00 56.50           N  
ATOM   3353  CA  GLY B 421     156.493  56.265  69.214  1.00 56.50           C  
ATOM   3354  C   GLY B 421     155.730  57.381  69.859  1.00 56.50           C  
ATOM   3355  O   GLY B 421     154.499  57.361  69.863  1.00 56.50           O  
ATOM   3356  N   ALA B 422     156.426  58.371  70.443  1.00 39.77           N  
ATOM   3357  CA  ALA B 422     155.777  59.439  71.150  1.00 39.77           C  
ATOM   3358  C   ALA B 422     154.770  60.060  70.234  1.00 39.77           C  
ATOM   3359  O   ALA B 422     153.719  60.516  70.681  1.00 39.77           O  
ATOM   3360  CB  ALA B 422     156.748  60.549  71.585  1.00 39.77           C  
ATOM   3361  N   LEU B 423     155.063  60.088  68.923  1.00 58.12           N  
ATOM   3362  CA  LEU B 423     154.162  60.654  67.957  1.00 58.12           C  
ATOM   3363  C   LEU B 423     152.841  59.966  68.081  1.00 58.12           C  
ATOM   3364  O   LEU B 423     152.766  58.764  68.327  1.00 58.12           O  
ATOM   3365  CB  LEU B 423     154.627  60.410  66.517  1.00 58.12           C  
ATOM   3366  CG  LEU B 423     155.983  61.053  66.198  1.00 58.12           C  
ATOM   3367  CD1 LEU B 423     156.403  60.761  64.750  1.00 58.12           C  
ATOM   3368  CD2 LEU B 423     155.963  62.555  66.520  1.00 58.12           C  
ATOM   3369  N   GLY B 424     151.744  60.730  67.909  1.00 25.61           N  
ATOM   3370  CA  GLY B 424     150.443  60.145  68.037  1.00 25.61           C  
ATOM   3371  C   GLY B 424     150.292  59.129  66.954  1.00 25.61           C  
ATOM   3372  O   GLY B 424     150.763  59.300  65.831  1.00 25.61           O  
ATOM   3373  N   PRO B 425     149.624  58.064  67.292  1.00158.33           N  
ATOM   3374  CA  PRO B 425     149.367  57.026  66.339  1.00158.33           C  
ATOM   3375  C   PRO B 425     148.449  57.576  65.309  1.00158.33           C  
ATOM   3376  O   PRO B 425     148.274  56.953  64.263  1.00158.33           O  
ATOM   3377  CB  PRO B 425     148.798  55.858  67.135  1.00158.33           C  
ATOM   3378  CG  PRO B 425     149.422  56.042  68.529  1.00158.33           C  
ATOM   3379  CD  PRO B 425     149.642  57.559  68.655  1.00158.33           C  
ATOM   3380  N   GLN B 426     147.795  58.706  65.618  1.00 94.74           N  
ATOM   3381  CA  GLN B 426     146.944  59.282  64.628  1.00 94.74           C  
ATOM   3382  C   GLN B 426     147.773  59.846  63.516  1.00 94.74           C  
ATOM   3383  O   GLN B 426     147.410  59.716  62.350  1.00 94.74           O  
ATOM   3384  CB  GLN B 426     146.019  60.397  65.126  1.00 94.74           C  
ATOM   3385  CG  GLN B 426     145.163  60.929  63.975  1.00 94.74           C  
ATOM   3386  CD  GLN B 426     144.025  61.742  64.552  1.00 94.74           C  
ATOM   3387  NE2 GLN B 426     143.867  63.012  64.090  1.00 94.74           N  
ATOM   3388  OE1 GLN B 426     143.289  61.234  65.396  1.00 94.74           O  
ATOM   3389  N   LEU B 427     148.905  60.503  63.841  1.00 99.66           N  
ATOM   3390  CA  LEU B 427     149.713  61.101  62.811  1.00 99.66           C  
ATOM   3391  C   LEU B 427     150.318  60.044  61.948  1.00 99.66           C  
ATOM   3392  O   LEU B 427     150.354  60.171  60.725  1.00 99.66           O  
ATOM   3393  CB  LEU B 427     150.897  61.948  63.308  1.00 99.66           C  
ATOM   3394  CG  LEU B 427     150.492  63.201  64.096  1.00 99.66           C  
ATOM   3395  CD1 LEU B 427     150.072  62.839  65.523  1.00 99.66           C  
ATOM   3396  CD2 LEU B 427     151.574  64.286  64.030  1.00 99.66           C  
ATOM   3397  N   LEU B 428     150.767  58.940  62.566  1.00 96.75           N  
ATOM   3398  CA  LEU B 428     151.465  57.920  61.850  1.00 96.75           C  
ATOM   3399  C   LEU B 428     150.578  57.434  60.750  1.00 96.75           C  
ATOM   3400  O   LEU B 428     151.066  56.838  59.794  1.00 96.75           O  
ATOM   3401  CB  LEU B 428     151.872  56.733  62.743  1.00 96.75           C  
ATOM   3402  CG  LEU B 428     152.890  57.127  63.836  1.00 96.75           C  
ATOM   3403  CD1 LEU B 428     153.381  55.903  64.629  1.00 96.75           C  
ATOM   3404  CD2 LEU B 428     154.042  57.957  63.248  1.00 96.75           C  
ATOM   3405  N   LEU B 429     149.248  57.485  60.951  1.00139.91           N  
ATOM   3406  CA  LEU B 429     148.287  57.236  59.904  1.00139.91           C  
ATOM   3407  C   LEU B 429     148.005  58.444  59.047  1.00139.91           C  
ATOM   3408  O   LEU B 429     147.743  58.312  57.853  1.00139.91           O  
ATOM   3409  CB  LEU B 429     146.954  56.656  60.401  1.00139.91           C  
ATOM   3410  CG  LEU B 429     147.101  55.205  60.901  1.00139.91           C  
ATOM   3411  CD1 LEU B 429     147.870  55.136  62.230  1.00139.91           C  
ATOM   3412  CD2 LEU B 429     145.752  54.473  60.928  1.00139.91           C  
ATOM   3413  N   ASN B 430     148.002  59.651  59.655  1.00 86.10           N  
ATOM   3414  CA  ASN B 430     147.661  60.893  59.002  1.00 86.10           C  
ATOM   3415  C   ASN B 430     148.678  61.216  57.957  1.00 86.10           C  
ATOM   3416  O   ASN B 430     148.390  61.900  56.977  1.00 86.10           O  
ATOM   3417  CB  ASN B 430     147.644  62.101  59.958  1.00 86.10           C  
ATOM   3418  CG  ASN B 430     146.440  61.983  60.880  1.00 86.10           C  
ATOM   3419  ND2 ASN B 430     145.311  61.451  60.339  1.00 86.10           N  
ATOM   3420  OD1 ASN B 430     146.502  62.362  62.049  1.00 86.10           O  
ATOM   3421  N   TRP B 431     149.935  60.832  58.213  1.00110.42           N  
ATOM   3422  CA  TRP B 431     151.016  61.051  57.298  1.00110.42           C  
ATOM   3423  C   TRP B 431     150.889  60.120  56.135  1.00110.42           C  
ATOM   3424  O   TRP B 431     151.267  60.458  55.016  1.00110.42           O  
ATOM   3425  CB  TRP B 431     152.392  60.866  57.970  1.00110.42           C  
ATOM   3426  CG  TRP B 431     152.675  61.968  58.967  1.00110.42           C  
ATOM   3427  CD1 TRP B 431     152.059  63.182  59.068  1.00110.42           C  
ATOM   3428  CD2 TRP B 431     153.646  61.917  60.027  1.00110.42           C  
ATOM   3429  CE2 TRP B 431     153.561  63.124  60.722  1.00110.42           C  
ATOM   3430  CE3 TRP B 431     154.534  60.946  60.396  1.00110.42           C  
ATOM   3431  NE1 TRP B 431     152.584  63.891  60.121  1.00110.42           N  
ATOM   3432  CZ2 TRP B 431     154.362  63.379  61.798  1.00110.42           C  
ATOM   3433  CZ3 TRP B 431     155.343  61.208  61.481  1.00110.42           C  
ATOM   3434  CH2 TRP B 431     155.259  62.402  62.168  1.00110.42           C  
ATOM   3435  N   GLY B 432     150.403  58.891  56.383  1.00 34.87           N  
ATOM   3436  CA  GLY B 432     150.235  57.925  55.339  1.00 34.87           C  
ATOM   3437  C   GLY B 432     149.202  58.422  54.378  1.00 34.87           C  
ATOM   3438  O   GLY B 432     149.301  58.194  53.174  1.00 34.87           O  
ATOM   3439  N   VAL B 433     148.134  59.053  54.899  1.00118.64           N  
ATOM   3440  CA  VAL B 433     147.102  59.551  54.042  1.00118.64           C  
ATOM   3441  C   VAL B 433     147.606  60.721  53.245  1.00118.64           C  
ATOM   3442  O   VAL B 433     147.385  60.820  52.040  1.00118.64           O  
ATOM   3443  CB  VAL B 433     145.859  59.950  54.791  1.00118.64           C  
ATOM   3444  CG1 VAL B 433     146.100  61.237  55.593  1.00118.64           C  
ATOM   3445  CG2 VAL B 433     144.715  60.051  53.780  1.00118.64           C  
ATOM   3446  N   GLN B 434     148.335  61.628  53.913  1.00120.02           N  
ATOM   3447  CA  GLN B 434     148.793  62.864  53.348  1.00120.02           C  
ATOM   3448  C   GLN B 434     149.739  62.600  52.208  1.00120.02           C  
ATOM   3449  O   GLN B 434     149.576  63.155  51.122  1.00120.02           O  
ATOM   3450  CB  GLN B 434     149.499  63.664  54.451  1.00120.02           C  
ATOM   3451  CG  GLN B 434     149.726  65.142  54.178  1.00120.02           C  
ATOM   3452  CD  GLN B 434     150.079  65.753  55.527  1.00120.02           C  
ATOM   3453  NE2 GLN B 434     149.615  67.005  55.776  1.00120.02           N  
ATOM   3454  OE1 GLN B 434     150.731  65.117  56.352  1.00120.02           O  
ATOM   3455  N   ILE B 435     150.725  61.702  52.404  1.00113.65           N  
ATOM   3456  CA  ILE B 435     151.677  61.400  51.370  1.00113.65           C  
ATOM   3457  C   ILE B 435     150.974  60.800  50.189  1.00113.65           C  
ATOM   3458  O   ILE B 435     151.369  61.029  49.047  1.00113.65           O  
ATOM   3459  CB  ILE B 435     152.813  60.481  51.766  1.00113.65           C  
ATOM   3460  CG1 ILE B 435     153.904  61.216  52.575  1.00113.65           C  
ATOM   3461  CG2 ILE B 435     153.373  59.840  50.485  1.00113.65           C  
ATOM   3462  CD1 ILE B 435     153.555  61.573  54.015  1.00113.65           C  
ATOM   3463  N   ALA B 436     149.934  59.983  50.436  1.00 41.63           N  
ATOM   3464  CA  ALA B 436     149.203  59.313  49.397  1.00 41.63           C  
ATOM   3465  C   ALA B 436     148.509  60.298  48.500  1.00 41.63           C  
ATOM   3466  O   ALA B 436     148.439  60.089  47.289  1.00 41.63           O  
ATOM   3467  CB  ALA B 436     148.131  58.363  49.957  1.00 41.63           C  
ATOM   3468  N   LYS B 437     147.943  61.375  49.081  1.00127.55           N  
ATOM   3469  CA  LYS B 437     147.194  62.360  48.346  1.00127.55           C  
ATOM   3470  C   LYS B 437     148.098  63.085  47.389  1.00127.55           C  
ATOM   3471  O   LYS B 437     147.788  63.220  46.205  1.00127.55           O  
ATOM   3472  CB  LYS B 437     146.607  63.432  49.282  1.00127.55           C  
ATOM   3473  CG  LYS B 437     145.880  62.868  50.508  1.00127.55           C  
ATOM   3474  CD  LYS B 437     144.655  62.009  50.200  1.00127.55           C  
ATOM   3475  CE  LYS B 437     143.335  62.774  50.294  1.00127.55           C  
ATOM   3476  NZ  LYS B 437     142.202  61.842  50.106  1.00127.55           N1+
ATOM   3477  N   GLY B 438     149.261  63.558  47.878  1.00 23.28           N  
ATOM   3478  CA  GLY B 438     150.151  64.301  47.037  1.00 23.28           C  
ATOM   3479  C   GLY B 438     150.586  63.408  45.921  1.00 23.28           C  
ATOM   3480  O   GLY B 438     150.637  63.823  44.765  1.00 23.28           O  
ATOM   3481  N   MET B 439     150.902  62.141  46.245  1.00 47.44           N  
ATOM   3482  CA  MET B 439     151.357  61.199  45.261  1.00 47.44           C  
ATOM   3483  C   MET B 439     150.273  60.954  44.254  1.00 47.44           C  
ATOM   3484  O   MET B 439     150.546  60.823  43.062  1.00 47.44           O  
ATOM   3485  CB  MET B 439     151.775  59.845  45.864  1.00 47.44           C  
ATOM   3486  CG  MET B 439     153.094  59.917  46.636  1.00 47.44           C  
ATOM   3487  SD  MET B 439     154.539  60.285  45.593  1.00 47.44           S  
ATOM   3488  CE  MET B 439     154.732  58.601  44.938  1.00 47.44           C  
ATOM   3489  N   TYR B 440     149.011  60.881  44.710  1.00 62.95           N  
ATOM   3490  CA  TYR B 440     147.883  60.663  43.846  1.00 62.95           C  
ATOM   3491  C   TYR B 440     147.787  61.823  42.899  1.00 62.95           C  
ATOM   3492  O   TYR B 440     147.532  61.659  41.706  1.00 62.95           O  
ATOM   3493  CB  TYR B 440     146.574  60.584  44.659  1.00 62.95           C  
ATOM   3494  CG  TYR B 440     145.432  60.452  43.717  1.00 62.95           C  
ATOM   3495  CD1 TYR B 440     145.187  59.252  43.094  1.00 62.95           C  
ATOM   3496  CD2 TYR B 440     144.599  61.519  43.471  1.00 62.95           C  
ATOM   3497  CE1 TYR B 440     144.136  59.120  42.220  1.00 62.95           C  
ATOM   3498  CE2 TYR B 440     143.544  61.393  42.598  1.00 62.95           C  
ATOM   3499  CZ  TYR B 440     143.315  60.192  41.970  1.00 62.95           C  
ATOM   3500  OH  TYR B 440     142.236  60.057  41.072  1.00 62.95           O  
ATOM   3501  N   TYR B 441     148.015  63.039  43.425  1.00 70.30           N  
ATOM   3502  CA  TYR B 441     147.921  64.259  42.675  1.00 70.30           C  
ATOM   3503  C   TYR B 441     148.912  64.201  41.558  1.00 70.30           C  
ATOM   3504  O   TYR B 441     148.597  64.502  40.408  1.00 70.30           O  
ATOM   3505  CB  TYR B 441     148.254  65.453  43.595  1.00 70.30           C  
ATOM   3506  CG  TYR B 441     148.353  66.751  42.865  1.00 70.30           C  
ATOM   3507  CD1 TYR B 441     147.238  67.507  42.579  1.00 70.30           C  
ATOM   3508  CD2 TYR B 441     149.590  67.226  42.492  1.00 70.30           C  
ATOM   3509  CE1 TYR B 441     147.361  68.709  41.919  1.00 70.30           C  
ATOM   3510  CE2 TYR B 441     149.720  68.425  41.832  1.00 70.30           C  
ATOM   3511  CZ  TYR B 441     148.602  69.169  41.544  1.00 70.30           C  
ATOM   3512  OH  TYR B 441     148.729  70.401  40.869  1.00 70.30           O  
ATOM   3513  N   LEU B 442     150.137  63.766  41.875  1.00164.94           N  
ATOM   3514  CA  LEU B 442     151.207  63.734  40.933  1.00164.94           C  
ATOM   3515  C   LEU B 442     150.844  62.756  39.853  1.00164.94           C  
ATOM   3516  O   LEU B 442     151.101  63.002  38.675  1.00164.94           O  
ATOM   3517  CB  LEU B 442     152.503  63.328  41.655  1.00164.94           C  
ATOM   3518  CG  LEU B 442     153.797  63.749  40.952  1.00164.94           C  
ATOM   3519  CD1 LEU B 442     153.869  65.275  40.826  1.00164.94           C  
ATOM   3520  CD2 LEU B 442     155.022  63.242  41.716  1.00164.94           C  
ATOM   3521  N   GLU B 443     150.212  61.620  40.217  1.00108.98           N  
ATOM   3522  CA  GLU B 443     149.887  60.645  39.213  1.00108.98           C  
ATOM   3523  C   GLU B 443     148.860  61.193  38.267  1.00108.98           C  
ATOM   3524  O   GLU B 443     148.868  60.859  37.083  1.00108.98           O  
ATOM   3525  CB  GLU B 443     149.451  59.266  39.739  1.00108.98           C  
ATOM   3526  CG  GLU B 443     148.138  59.195  40.500  1.00108.98           C  
ATOM   3527  CD  GLU B 443     147.909  57.711  40.748  1.00108.98           C  
ATOM   3528  OE1 GLU B 443     148.619  56.895  40.102  1.00108.98           O  
ATOM   3529  OE2 GLU B 443     147.028  57.373  41.582  1.00108.98           O1-
ATOM   3530  N   GLU B 444     147.946  62.056  38.751  1.00 48.64           N  
ATOM   3531  CA  GLU B 444     146.938  62.586  37.874  1.00 48.64           C  
ATOM   3532  C   GLU B 444     147.619  63.337  36.767  1.00 48.64           C  
ATOM   3533  O   GLU B 444     147.284  63.186  35.594  1.00 48.64           O  
ATOM   3534  CB  GLU B 444     146.010  63.594  38.577  1.00 48.64           C  
ATOM   3535  CG  GLU B 444     145.097  62.972  39.633  1.00 48.64           C  
ATOM   3536  CD  GLU B 444     144.304  64.093  40.294  1.00 48.64           C  
ATOM   3537  OE1 GLU B 444     144.526  65.279  39.930  1.00 48.64           O  
ATOM   3538  OE2 GLU B 444     143.467  63.773  41.179  1.00 48.64           O1-
ATOM   3539  N   HIS B 445     148.613  64.160  37.137  1.00 96.21           N  
ATOM   3540  CA  HIS B 445     149.376  65.004  36.261  1.00 96.21           C  
ATOM   3541  C   HIS B 445     150.330  64.205  35.431  1.00 96.21           C  
ATOM   3542  O   HIS B 445     150.960  64.747  34.525  1.00 96.21           O  
ATOM   3543  CB  HIS B 445     150.135  66.111  37.007  1.00 96.21           C  
ATOM   3544  CG  HIS B 445     149.174  67.149  37.499  1.00 96.21           C  
ATOM   3545  CD2 HIS B 445     148.416  67.178  38.628  1.00 96.21           C  
ATOM   3546  ND1 HIS B 445     148.856  68.295  36.803  1.00 96.21           N  
ATOM   3547  CE1 HIS B 445     147.927  68.954  37.539  1.00 96.21           C  
ATOM   3548  NE2 HIS B 445     147.627  68.314  38.654  1.00 96.21           N  
ATOM   3549  N   GLY B 446     150.560  62.928  35.784  1.00 31.49           N  
ATOM   3550  CA  GLY B 446     151.399  62.110  34.955  1.00 31.49           C  
ATOM   3551  C   GLY B 446     152.828  62.310  35.343  1.00 31.49           C  
ATOM   3552  O   GLY B 446     153.733  61.985  34.576  1.00 31.49           O  
ATOM   3553  N   MET B 447     153.078  62.850  36.550  1.00 57.11           N  
ATOM   3554  CA  MET B 447     154.446  63.062  36.929  1.00 57.11           C  
ATOM   3555  C   MET B 447     154.934  61.924  37.779  1.00 57.11           C  
ATOM   3556  O   MET B 447     154.377  61.638  38.839  1.00 57.11           O  
ATOM   3557  CB  MET B 447     154.676  64.369  37.710  1.00 57.11           C  
ATOM   3558  CG  MET B 447     156.128  64.571  38.155  1.00 57.11           C  
ATOM   3559  SD  MET B 447     157.324  64.900  36.826  1.00 57.11           S  
ATOM   3560  CE  MET B 447     156.781  66.604  36.516  1.00 57.11           C  
ATOM   3561  N   VAL B 448     156.005  61.238  37.317  1.00121.10           N  
ATOM   3562  CA  VAL B 448     156.572  60.147  38.066  1.00121.10           C  
ATOM   3563  C   VAL B 448     157.671  60.706  38.929  1.00121.10           C  
ATOM   3564  O   VAL B 448     158.429  61.577  38.504  1.00121.10           O  
ATOM   3565  CB  VAL B 448     157.156  59.053  37.219  1.00121.10           C  
ATOM   3566  CG1 VAL B 448     158.598  59.414  36.824  1.00121.10           C  
ATOM   3567  CG2 VAL B 448     156.997  57.730  37.981  1.00121.10           C  
ATOM   3568  N   HIS B 449     157.711  60.261  40.202  1.00108.54           N  
ATOM   3569  CA  HIS B 449     158.623  60.730  41.215  1.00108.54           C  
ATOM   3570  C   HIS B 449     160.030  60.220  41.073  1.00108.54           C  
ATOM   3571  O   HIS B 449     160.973  61.006  40.992  1.00108.54           O  
ATOM   3572  CB  HIS B 449     158.107  60.336  42.607  1.00108.54           C  
ATOM   3573  CG  HIS B 449     158.662  61.169  43.717  1.00108.54           C  
ATOM   3574  CD2 HIS B 449     158.049  62.125  44.468  1.00108.54           C  
ATOM   3575  ND1 HIS B 449     159.954  61.091  44.186  1.00108.54           N  
ATOM   3576  CE1 HIS B 449     160.059  61.996  45.191  1.00108.54           C  
ATOM   3577  NE2 HIS B 449     158.928  62.647  45.400  1.00108.54           N  
ATOM   3578  N   ARG B 450     160.198  58.879  41.040  1.00271.50           N  
ATOM   3579  CA  ARG B 450     161.472  58.241  40.847  1.00271.50           C  
ATOM   3580  C   ARG B 450     162.354  58.312  42.080  1.00271.50           C  
ATOM   3581  O   ARG B 450     163.390  57.645  42.114  1.00271.50           O  
ATOM   3582  CB  ARG B 450     162.222  58.948  39.705  1.00271.50           C  
ATOM   3583  CG  ARG B 450     163.279  58.124  39.000  1.00271.50           C  
ATOM   3584  CD  ARG B 450     162.710  57.262  37.880  1.00271.50           C  
ATOM   3585  NE  ARG B 450     163.037  57.933  36.594  1.00271.50           N  
ATOM   3586  CZ  ARG B 450     164.246  57.718  35.998  1.00271.50           C  
ATOM   3587  NH1 ARG B 450     165.152  56.868  36.565  1.00271.50           N1+
ATOM   3588  NH2 ARG B 450     164.549  58.364  34.835  1.00271.50           N  
ATOM   3589  N   ASN B 451     161.995  59.094  43.128  1.00239.22           N  
ATOM   3590  CA  ASN B 451     162.822  59.105  44.314  1.00239.22           C  
ATOM   3591  C   ASN B 451     161.953  59.470  45.492  1.00239.22           C  
ATOM   3592  O   ASN B 451     162.210  60.447  46.195  1.00239.22           O  
ATOM   3593  CB  ASN B 451     163.992  60.117  44.204  1.00239.22           C  
ATOM   3594  CG  ASN B 451     164.990  59.984  45.362  1.00239.22           C  
ATOM   3595  ND2 ASN B 451     164.971  61.326  45.582  1.00239.22           N  
ATOM   3596  OD1 ASN B 451     164.509  59.164  44.584  1.00239.22           O  
ATOM   3597  N   LEU B 452     160.931  58.643  45.775  1.00140.16           N  
ATOM   3598  CA  LEU B 452     160.042  58.908  46.870  1.00140.16           C  
ATOM   3599  C   LEU B 452     160.618  58.180  48.050  1.00140.16           C  
ATOM   3600  O   LEU B 452     161.003  57.017  47.932  1.00140.16           O  
ATOM   3601  CB  LEU B 452     158.631  58.335  46.621  1.00140.16           C  
ATOM   3602  CG  LEU B 452     157.520  58.799  47.589  1.00140.16           C  
ATOM   3603  CD1 LEU B 452     157.871  58.533  49.057  1.00140.16           C  
ATOM   3604  CD2 LEU B 452     157.089  60.246  47.314  1.00140.16           C  
ATOM   3605  N   ALA B 453     160.717  58.862  49.212  1.00 54.18           N  
ATOM   3606  CA  ALA B 453     161.236  58.258  50.409  1.00 54.18           C  
ATOM   3607  C   ALA B 453     160.974  59.191  51.559  1.00 54.18           C  
ATOM   3608  O   ALA B 453     160.557  60.335  51.375  1.00 54.18           O  
ATOM   3609  CB  ALA B 453     162.750  57.988  50.373  1.00 54.18           C  
ATOM   3610  N   ALA B 454     161.209  58.693  52.791  1.00 49.85           N  
ATOM   3611  CA  ALA B 454     161.008  59.427  54.015  1.00 49.85           C  
ATOM   3612  C   ALA B 454     161.937  60.600  54.055  1.00 49.85           C  
ATOM   3613  O   ALA B 454     161.619  61.646  54.618  1.00 49.85           O  
ATOM   3614  CB  ALA B 454     161.292  58.578  55.266  1.00 49.85           C  
ATOM   3615  N   ARG B 455     163.148  60.431  53.505  1.00165.00           N  
ATOM   3616  CA  ARG B 455     164.087  61.513  53.448  1.00165.00           C  
ATOM   3617  C   ARG B 455     163.468  62.545  52.562  1.00165.00           C  
ATOM   3618  O   ARG B 455     163.699  63.742  52.728  1.00165.00           O  
ATOM   3619  CB  ARG B 455     165.422  61.116  52.791  1.00165.00           C  
ATOM   3620  CG  ARG B 455     165.287  60.738  51.311  1.00165.00           C  
ATOM   3621  CD  ARG B 455     166.583  60.240  50.663  1.00165.00           C  
ATOM   3622  NE  ARG B 455     166.485  58.755  50.590  1.00165.00           N  
ATOM   3623  CZ  ARG B 455     165.936  58.148  49.497  1.00165.00           C  
ATOM   3624  NH1 ARG B 455     165.630  58.869  48.380  1.00165.00           N1+
ATOM   3625  NH2 ARG B 455     165.683  56.808  49.527  1.00165.00           N  
ATOM   3626  N   ASN B 456     162.681  62.094  51.563  1.00115.25           N  
ATOM   3627  CA  ASN B 456     162.123  63.027  50.627  1.00115.25           C  
ATOM   3628  C   ASN B 456     160.707  63.390  50.968  1.00115.25           C  
ATOM   3629  O   ASN B 456     159.896  63.611  50.070  1.00115.25           O  
ATOM   3630  CB  ASN B 456     162.121  62.494  49.186  1.00115.25           C  
ATOM   3631  CG  ASN B 456     163.564  62.484  48.709  1.00115.25           C  
ATOM   3632  ND2 ASN B 456     164.030  61.313  48.200  1.00115.25           N  
ATOM   3633  OD1 ASN B 456     164.263  63.491  48.801  1.00115.25           O  
ATOM   3634  N   VAL B 457     160.373  63.479  52.270  1.00142.62           N  
ATOM   3635  CA  VAL B 457     159.103  64.016  52.684  1.00142.62           C  
ATOM   3636  C   VAL B 457     159.428  65.080  53.684  1.00142.62           C  
ATOM   3637  O   VAL B 457     160.247  64.865  54.574  1.00142.62           O  
ATOM   3638  CB  VAL B 457     158.154  63.048  53.338  1.00142.62           C  
ATOM   3639  CG1 VAL B 457     157.470  62.204  52.264  1.00142.62           C  
ATOM   3640  CG2 VAL B 457     158.950  62.169  54.306  1.00142.62           C  
ATOM   3641  N   LEU B 458     158.791  66.262  53.554  1.00 69.63           N  
ATOM   3642  CA  LEU B 458     159.108  67.384  54.395  1.00 69.63           C  
ATOM   3643  C   LEU B 458     157.896  67.776  55.186  1.00 69.63           C  
ATOM   3644  O   LEU B 458     156.763  67.574  54.752  1.00 69.63           O  
ATOM   3645  CB  LEU B 458     159.532  68.623  53.588  1.00 69.63           C  
ATOM   3646  CG  LEU B 458     160.788  68.393  52.727  1.00 69.63           C  
ATOM   3647  CD1 LEU B 458     161.167  69.661  51.945  1.00 69.63           C  
ATOM   3648  CD2 LEU B 458     161.950  67.836  53.565  1.00 69.63           C  
ATOM   3649  N   LEU B 459     158.120  68.374  56.377  1.00122.08           N  
ATOM   3650  CA  LEU B 459     157.038  68.727  57.261  1.00122.08           C  
ATOM   3651  C   LEU B 459     156.817  70.219  57.232  1.00122.08           C  
ATOM   3652  O   LEU B 459     157.718  70.987  57.561  1.00122.08           O  
ATOM   3653  CB  LEU B 459     157.394  68.269  58.686  1.00122.08           C  
ATOM   3654  CG  LEU B 459     157.331  66.733  58.831  1.00122.08           C  
ATOM   3655  CD1 LEU B 459     158.230  66.207  59.948  1.00122.08           C  
ATOM   3656  CD2 LEU B 459     155.890  66.287  59.108  1.00122.08           C  
ATOM   3657  N   LYS B 460     155.658  70.682  56.697  1.00178.65           N  
ATOM   3658  CA  LYS B 460     155.333  72.087  56.764  1.00178.65           C  
ATOM   3659  C   LYS B 460     154.729  72.467  58.088  1.00178.65           C  
ATOM   3660  O   LYS B 460     155.198  73.380  58.766  1.00178.65           O  
ATOM   3661  CB  LYS B 460     154.426  72.605  55.625  1.00178.65           C  
ATOM   3662  CG  LYS B 460     152.992  72.082  55.601  1.00178.65           C  
ATOM   3663  CD  LYS B 460     152.058  72.936  54.733  1.00178.65           C  
ATOM   3664  CE  LYS B 460     152.652  73.376  53.392  1.00178.65           C  
ATOM   3665  NZ  LYS B 460     153.566  74.526  53.581  1.00178.65           N1+
ATOM   3666  N   SER B 461     153.653  71.760  58.494  1.00 62.24           N  
ATOM   3667  CA  SER B 461     153.019  72.008  59.759  1.00 62.24           C  
ATOM   3668  C   SER B 461     153.484  70.885  60.611  1.00 62.24           C  
ATOM   3669  O   SER B 461     153.946  69.877  60.082  1.00 62.24           O  
ATOM   3670  CB  SER B 461     151.484  71.914  59.715  1.00 62.24           C  
ATOM   3671  OG  SER B 461     150.948  72.909  58.855  1.00 62.24           O  
ATOM   3672  N   PRO B 462     153.389  70.986  61.900  1.00 77.66           N  
ATOM   3673  CA  PRO B 462     153.809  69.871  62.685  1.00 77.66           C  
ATOM   3674  C   PRO B 462     152.909  68.728  62.342  1.00 77.66           C  
ATOM   3675  O   PRO B 462     153.284  67.579  62.567  1.00 77.66           O  
ATOM   3676  CB  PRO B 462     153.758  70.354  64.132  1.00 77.66           C  
ATOM   3677  CG  PRO B 462     154.062  71.861  64.005  1.00 77.66           C  
ATOM   3678  CD  PRO B 462     153.549  72.246  62.604  1.00 77.66           C  
ATOM   3679  N   SER B 463     151.683  69.042  61.886  1.00110.36           N  
ATOM   3680  CA  SER B 463     150.726  68.063  61.457  1.00110.36           C  
ATOM   3681  C   SER B 463     150.911  67.670  60.015  1.00110.36           C  
ATOM   3682  O   SER B 463     150.736  66.503  59.664  1.00110.36           O  
ATOM   3683  CB  SER B 463     149.285  68.581  61.569  1.00110.36           C  
ATOM   3684  OG  SER B 463     149.023  68.989  62.902  1.00110.36           O  
ATOM   3685  N   GLN B 464     151.267  68.643  59.144  1.00124.98           N  
ATOM   3686  CA  GLN B 464     151.265  68.451  57.709  1.00124.98           C  
ATOM   3687  C   GLN B 464     152.617  68.159  57.127  1.00124.98           C  
ATOM   3688  O   GLN B 464     153.609  68.811  57.445  1.00124.98           O  
ATOM   3689  CB  GLN B 464     150.762  69.683  56.927  1.00124.98           C  
ATOM   3690  CG  GLN B 464     149.269  69.737  56.587  1.00124.98           C  
ATOM   3691  CD  GLN B 464     148.431  69.103  57.679  1.00124.98           C  
ATOM   3692  NE2 GLN B 464     147.526  68.182  57.249  1.00124.98           N  
ATOM   3693  OE1 GLN B 464     148.558  69.403  58.864  1.00124.98           O  
ATOM   3694  N   VAL B 465     152.653  67.179  56.193  1.00 95.08           N  
ATOM   3695  CA  VAL B 465     153.838  66.802  55.466  1.00 95.08           C  
ATOM   3696  C   VAL B 465     153.626  67.156  54.025  1.00 95.08           C  
ATOM   3697  O   VAL B 465     152.527  67.534  53.620  1.00 95.08           O  
ATOM   3698  CB  VAL B 465     154.169  65.327  55.478  1.00 95.08           C  
ATOM   3699  CG1 VAL B 465     154.542  64.887  56.898  1.00 95.08           C  
ATOM   3700  CG2 VAL B 465     152.985  64.543  54.891  1.00 95.08           C  
ATOM   3701  N   GLN B 466     154.702  67.083  53.209  1.00124.30           N  
ATOM   3702  CA  GLN B 466     154.523  67.450  51.837  1.00124.30           C  
ATOM   3703  C   GLN B 466     155.577  66.710  51.033  1.00124.30           C  
ATOM   3704  O   GLN B 466     156.746  66.686  51.415  1.00124.30           O  
ATOM   3705  CB  GLN B 466     154.708  68.968  51.750  1.00124.30           C  
ATOM   3706  CG  GLN B 466     153.768  69.662  50.783  1.00124.30           C  
ATOM   3707  CD  GLN B 466     153.908  71.153  51.040  1.00124.30           C  
ATOM   3708  NE2 GLN B 466     155.173  71.619  51.224  1.00124.30           N  
ATOM   3709  OE1 GLN B 466     152.922  71.887  51.066  1.00124.30           O  
ATOM   3710  N   VAL B 467     155.202  66.070  49.896  1.00130.73           N  
ATOM   3711  CA  VAL B 467     156.181  65.335  49.121  1.00130.73           C  
ATOM   3712  C   VAL B 467     157.089  66.278  48.398  1.00130.73           C  
ATOM   3713  O   VAL B 467     156.685  67.358  47.971  1.00130.73           O  
ATOM   3714  CB  VAL B 467     155.659  64.339  48.117  1.00130.73           C  
ATOM   3715  CG1 VAL B 467     155.131  63.103  48.848  1.00130.73           C  
ATOM   3716  CG2 VAL B 467     154.596  65.017  47.253  1.00130.73           C  
ATOM   3717  N   ALA B 468     158.367  65.870  48.244  1.00 57.26           N  
ATOM   3718  CA  ALA B 468     159.340  66.731  47.636  1.00 57.26           C  
ATOM   3719  C   ALA B 468     160.255  65.931  46.757  1.00 57.26           C  
ATOM   3720  O   ALA B 468     160.149  64.709  46.664  1.00 57.26           O  
ATOM   3721  CB  ALA B 468     160.230  67.458  48.658  1.00 57.26           C  
ATOM   3722  N   ASP B 469     161.165  66.650  46.060  1.00 69.70           N  
ATOM   3723  CA  ASP B 469     162.201  66.098  45.223  1.00 69.70           C  
ATOM   3724  C   ASP B 469     161.665  65.205  44.147  1.00 69.70           C  
ATOM   3725  O   ASP B 469     162.241  64.152  43.878  1.00 69.70           O  
ATOM   3726  CB  ASP B 469     163.246  65.286  46.015  1.00 69.70           C  
ATOM   3727  CG  ASP B 469     164.096  66.249  46.832  1.00 69.70           C  
ATOM   3728  OD1 ASP B 469     163.985  67.480  46.597  1.00 69.70           O  
ATOM   3729  OD2 ASP B 469     164.867  65.769  47.704  1.00 69.70           O1-
ATOM   3730  N   PHE B 470     160.573  65.605  43.467  1.00 78.84           N  
ATOM   3731  CA  PHE B 470     160.042  64.753  42.439  1.00 78.84           C  
ATOM   3732  C   PHE B 470     160.426  65.221  41.062  1.00 78.84           C  
ATOM   3733  O   PHE B 470     160.709  66.395  40.830  1.00 78.84           O  
ATOM   3734  CB  PHE B 470     158.513  64.566  42.520  1.00 78.84           C  
ATOM   3735  CG  PHE B 470     157.854  65.901  42.597  1.00 78.84           C  
ATOM   3736  CD1 PHE B 470     157.594  66.643  41.467  1.00 78.84           C  
ATOM   3737  CD2 PHE B 470     157.485  66.403  43.825  1.00 78.84           C  
ATOM   3738  CE1 PHE B 470     156.980  67.870  41.566  1.00 78.84           C  
ATOM   3739  CE2 PHE B 470     156.873  67.628  43.928  1.00 78.84           C  
ATOM   3740  CZ  PHE B 470     156.619  68.365  42.796  1.00 78.84           C  
ATOM   3741  N   GLY B 471     160.521  64.256  40.121  1.00 45.74           N  
ATOM   3742  CA  GLY B 471     160.767  64.512  38.728  1.00 45.74           C  
ATOM   3743  C   GLY B 471     162.216  64.816  38.499  1.00 45.74           C  
ATOM   3744  O   GLY B 471     162.686  64.811  37.364  1.00 45.74           O  
ATOM   3745  N   VAL B 472     162.984  65.012  39.582  1.00133.48           N  
ATOM   3746  CA  VAL B 472     164.352  65.444  39.490  1.00133.48           C  
ATOM   3747  C   VAL B 472     165.204  64.472  38.730  1.00133.48           C  
ATOM   3748  O   VAL B 472     166.223  64.864  38.164  1.00133.48           O  
ATOM   3749  CB  VAL B 472     165.002  65.664  40.824  1.00133.48           C  
ATOM   3750  CG1 VAL B 472     164.393  66.917  41.463  1.00133.48           C  
ATOM   3751  CG2 VAL B 472     164.809  64.401  41.676  1.00133.48           C  
ATOM   3752  N   ALA B 473     164.862  63.174  38.764  1.00 55.81           N  
ATOM   3753  CA  ALA B 473     165.631  62.147  38.106  1.00 55.81           C  
ATOM   3754  C   ALA B 473     165.617  62.281  36.606  1.00 55.81           C  
ATOM   3755  O   ALA B 473     166.633  62.074  35.946  1.00 55.81           O  
ATOM   3756  CB  ALA B 473     165.110  60.737  38.432  1.00 55.81           C  
ATOM   3757  N   ASP B 474     164.452  62.627  36.034  1.00105.62           N  
ATOM   3758  CA  ASP B 474     164.201  62.695  34.617  1.00105.62           C  
ATOM   3759  C   ASP B 474     164.958  63.841  34.017  1.00105.62           C  
ATOM   3760  O   ASP B 474     164.926  64.079  32.810  1.00105.62           O  
ATOM   3761  CB  ASP B 474     162.704  62.847  34.318  1.00105.62           C  
ATOM   3762  CG  ASP B 474     162.054  61.533  34.735  1.00105.62           C  
ATOM   3763  OD1 ASP B 474     162.642  60.461  34.432  1.00105.62           O  
ATOM   3764  OD2 ASP B 474     160.972  61.583  35.378  1.00105.62           O1-
ATOM   3765  N   LEU B 475     165.534  64.661  34.897  1.00157.14           N  
ATOM   3766  CA  LEU B 475     166.311  65.827  34.616  1.00157.14           C  
ATOM   3767  C   LEU B 475     167.666  65.424  34.061  1.00157.14           C  
ATOM   3768  O   LEU B 475     168.337  66.232  33.418  1.00157.14           O  
ATOM   3769  CB  LEU B 475     166.448  66.622  35.927  1.00157.14           C  
ATOM   3770  CG  LEU B 475     166.723  68.129  35.829  1.00157.14           C  
ATOM   3771  CD1 LEU B 475     166.833  68.715  37.245  1.00157.14           C  
ATOM   3772  CD2 LEU B 475     167.907  68.483  34.923  1.00157.14           C  
ATOM   3773  N   LEU B 476     168.148  64.187  34.342  1.00111.96           N  
ATOM   3774  CA  LEU B 476     169.479  63.816  33.918  1.00111.96           C  
ATOM   3775  C   LEU B 476     169.484  62.589  33.042  1.00111.96           C  
ATOM   3776  O   LEU B 476     168.522  61.825  32.992  1.00111.96           O  
ATOM   3777  CB  LEU B 476     170.411  63.515  35.103  1.00111.96           C  
ATOM   3778  CG  LEU B 476     170.574  64.692  36.086  1.00111.96           C  
ATOM   3779  CD1 LEU B 476     169.254  65.023  36.804  1.00111.96           C  
ATOM   3780  CD2 LEU B 476     171.722  64.426  37.071  1.00111.96           C  
ATOM   3781  N   PRO B 477     170.576  62.407  32.320  1.00 82.42           N  
ATOM   3782  CA  PRO B 477     170.723  61.229  31.497  1.00 82.42           C  
ATOM   3783  C   PRO B 477     170.960  60.044  32.385  1.00 82.42           C  
ATOM   3784  O   PRO B 477     171.524  60.225  33.463  1.00 82.42           O  
ATOM   3785  CB  PRO B 477     171.862  61.536  30.524  1.00 82.42           C  
ATOM   3786  CG  PRO B 477     171.812  63.069  30.383  1.00 82.42           C  
ATOM   3787  CD  PRO B 477     171.255  63.554  31.734  1.00 82.42           C  
ATOM   3788  N   PRO B 478     170.586  58.860  31.983  1.00 85.43           N  
ATOM   3789  CA  PRO B 478     170.697  57.734  32.870  1.00 85.43           C  
ATOM   3790  C   PRO B 478     172.097  57.392  33.272  1.00 85.43           C  
ATOM   3791  O   PRO B 478     172.954  57.257  32.400  1.00 85.43           O  
ATOM   3792  CB  PRO B 478     169.934  56.598  32.193  1.00 85.43           C  
ATOM   3793  CG  PRO B 478     168.867  57.334  31.359  1.00 85.43           C  
ATOM   3794  CD  PRO B 478     169.504  58.695  31.027  1.00 85.43           C  
ATOM   3795  N   ASP B 479     172.326  57.250  34.597  1.00125.07           N  
ATOM   3796  CA  ASP B 479     173.570  56.846  35.200  1.00125.07           C  
ATOM   3797  C   ASP B 479     173.239  55.897  36.294  1.00125.07           C  
ATOM   3798  O   ASP B 479     172.926  56.302  37.412  1.00125.07           O  
ATOM   3799  CB  ASP B 479     174.358  57.951  35.910  1.00125.07           C  
ATOM   3800  CG  ASP B 479     175.299  58.579  34.916  1.00125.07           C  
ATOM   3801  OD1 ASP B 479     175.859  57.818  34.082  1.00125.07           O  
ATOM   3802  OD2 ASP B 479     175.485  59.821  34.988  1.00125.07           O1-
ATOM   3803  N   ASP B 480     173.314  54.598  35.989  1.00 69.27           N  
ATOM   3804  CA  ASP B 480     172.980  53.586  36.941  1.00 69.27           C  
ATOM   3805  C   ASP B 480     174.008  53.531  38.028  1.00 69.27           C  
ATOM   3806  O   ASP B 480     173.685  53.183  39.162  1.00 69.27           O  
ATOM   3807  CB  ASP B 480     172.896  52.188  36.306  1.00 69.27           C  
ATOM   3808  CG  ASP B 480     171.715  52.170  35.342  1.00 69.27           C  
ATOM   3809  OD1 ASP B 480     170.933  53.159  35.338  1.00 69.27           O  
ATOM   3810  OD2 ASP B 480     171.585  51.168  34.589  1.00 69.27           O1-
ATOM   3811  N   LYS B 481     175.277  53.835  37.690  1.00 88.86           N  
ATOM   3812  CA  LYS B 481     176.404  53.733  38.583  1.00 88.86           C  
ATOM   3813  C   LYS B 481     176.342  54.729  39.704  1.00 88.86           C  
ATOM   3814  O   LYS B 481     176.768  54.431  40.818  1.00 88.86           O  
ATOM   3815  CB  LYS B 481     177.752  53.930  37.860  1.00 88.86           C  
ATOM   3816  CG  LYS B 481     178.977  53.677  38.745  1.00 88.86           C  
ATOM   3817  CD  LYS B 481     180.283  53.515  37.960  1.00 88.86           C  
ATOM   3818  CE  LYS B 481     180.440  52.142  37.300  1.00 88.86           C  
ATOM   3819  NZ  LYS B 481     181.723  52.074  36.563  1.00 88.86           N1+
ATOM   3820  N   GLN B 482     175.801  55.932  39.444  1.00 81.75           N  
ATOM   3821  CA  GLN B 482     175.812  57.032  40.370  1.00 81.75           C  
ATOM   3822  C   GLN B 482     175.065  56.728  41.628  1.00 81.75           C  
ATOM   3823  O   GLN B 482     175.372  57.306  42.670  1.00 81.75           O  
ATOM   3824  CB  GLN B 482     175.185  58.310  39.786  1.00 81.75           C  
ATOM   3825  CG  GLN B 482     175.190  59.487  40.764  1.00 81.75           C  
ATOM   3826  CD  GLN B 482     174.539  60.674  40.072  1.00 81.75           C  
ATOM   3827  NE2 GLN B 482     174.330  60.558  38.734  1.00 81.75           N  
ATOM   3828  OE1 GLN B 482     174.218  61.677  40.707  1.00 81.75           O  
ATOM   3829  N   LEU B 483     174.030  55.871  41.573  1.00127.09           N  
ATOM   3830  CA  LEU B 483     173.269  55.637  42.765  1.00127.09           C  
ATOM   3831  C   LEU B 483     174.096  54.828  43.703  1.00127.09           C  
ATOM   3832  O   LEU B 483     173.955  53.607  43.750  1.00127.09           O  
ATOM   3833  CB  LEU B 483     171.998  54.816  42.508  1.00127.09           C  
ATOM   3834  CG  LEU B 483     171.032  55.452  41.493  1.00127.09           C  
ATOM   3835  CD1 LEU B 483     171.633  55.475  40.079  1.00127.09           C  
ATOM   3836  CD2 LEU B 483     169.658  54.771  41.541  1.00127.09           C  
ATOM   3837  N   LEU B 484     174.975  55.483  44.491  1.00177.51           N  
ATOM   3838  CA  LEU B 484     175.742  54.703  45.406  1.00177.51           C  
ATOM   3839  C   LEU B 484     176.750  55.548  46.107  1.00177.51           C  
ATOM   3840  O   LEU B 484     177.284  56.508  45.557  1.00177.51           O  
ATOM   3841  CB  LEU B 484     176.506  53.532  44.736  1.00177.51           C  
ATOM   3842  CG  LEU B 484     177.494  53.914  43.607  1.00177.51           C  
ATOM   3843  CD1 LEU B 484     178.740  54.642  44.142  1.00177.51           C  
ATOM   3844  CD2 LEU B 484     177.857  52.691  42.747  1.00177.51           C  
ATOM   3845  N   TYR B 485     177.004  55.199  47.379  1.00282.49           N  
ATOM   3846  CA  TYR B 485     178.082  55.756  48.134  1.00282.49           C  
ATOM   3847  C   TYR B 485     178.649  54.541  48.779  1.00282.49           C  
ATOM   3848  O   TYR B 485     177.966  53.519  48.843  1.00282.49           O  
ATOM   3849  CB  TYR B 485     177.679  56.739  49.249  1.00282.49           C  
ATOM   3850  CG  TYR B 485     178.932  57.335  49.802  1.00282.49           C  
ATOM   3851  CD1 TYR B 485     179.534  58.396  49.163  1.00282.49           C  
ATOM   3852  CD2 TYR B 485     179.505  56.845  50.954  1.00282.49           C  
ATOM   3853  CE1 TYR B 485     180.687  58.957  49.660  1.00282.49           C  
ATOM   3854  CE2 TYR B 485     180.658  57.402  51.457  1.00282.49           C  
ATOM   3855  CZ  TYR B 485     181.251  58.459  50.810  1.00282.49           C  
ATOM   3856  OH  TYR B 485     182.433  59.030  51.327  1.00282.49           O  
ATOM   3857  N   SER B 486     179.908  54.592  49.248  1.00198.10           N  
ATOM   3858  CA  SER B 486     180.460  53.407  49.832  1.00198.10           C  
ATOM   3859  C   SER B 486     179.592  53.038  50.991  1.00198.10           C  
ATOM   3860  O   SER B 486     179.164  53.909  51.746  1.00198.10           O  
ATOM   3861  CB  SER B 486     181.905  53.586  50.334  1.00198.10           C  
ATOM   3862  OG  SER B 486     182.767  53.868  49.240  1.00198.10           O  
ATOM   3863  N   GLU B 487     179.299  51.721  51.102  1.00261.70           N  
ATOM   3864  CA  GLU B 487     178.466  51.100  52.098  1.00261.70           C  
ATOM   3865  C   GLU B 487     177.190  50.742  51.410  1.00261.70           C  
ATOM   3866  O   GLU B 487     176.932  51.202  50.299  1.00261.70           O  
ATOM   3867  CB  GLU B 487     178.122  51.956  53.333  1.00261.70           C  
ATOM   3868  CG  GLU B 487     179.326  52.269  54.223  1.00261.70           C  
ATOM   3869  CD  GLU B 487     178.836  53.119  55.387  1.00261.70           C  
ATOM   3870  OE1 GLU B 487     177.660  53.568  55.336  1.00261.70           O  
ATOM   3871  OE2 GLU B 487     179.630  53.333  56.342  1.00261.70           O1-
ATOM   3872  N   ALA B 488     176.356  49.889  52.035  1.00246.13           N  
ATOM   3873  CA  ALA B 488     175.130  49.550  51.374  1.00246.13           C  
ATOM   3874  C   ALA B 488     174.358  50.818  51.253  1.00246.13           C  
ATOM   3875  O   ALA B 488     174.310  51.606  52.196  1.00246.13           O  
ATOM   3876  CB  ALA B 488     174.267  48.535  52.146  1.00246.13           C  
ATOM   3877  N   LYS B 489     173.746  51.068  50.078  1.00281.53           N  
ATOM   3878  CA  LYS B 489     173.040  52.307  49.984  1.00281.53           C  
ATOM   3879  C   LYS B 489     171.941  52.260  48.975  1.00281.53           C  
ATOM   3880  O   LYS B 489     171.694  51.261  48.302  1.00281.53           O  
ATOM   3881  CB  LYS B 489     173.928  53.527  49.683  1.00281.53           C  
ATOM   3882  CG  LYS B 489     174.647  54.021  50.938  1.00281.53           C  
ATOM   3883  CD  LYS B 489     175.720  55.077  50.693  1.00281.53           C  
ATOM   3884  CE  LYS B 489     176.228  55.701  51.993  1.00281.53           C  
ATOM   3885  NZ  LYS B 489     176.719  54.639  52.898  1.00281.53           N1+
ATOM   3886  N   THR B 490     171.259  53.414  48.910  1.00188.70           N  
ATOM   3887  CA  THR B 490     170.103  53.837  48.173  1.00188.70           C  
ATOM   3888  C   THR B 490     170.568  54.234  46.801  1.00188.70           C  
ATOM   3889  O   THR B 490     171.770  54.161  46.547  1.00188.70           O  
ATOM   3890  CB  THR B 490     169.580  55.045  48.932  1.00188.70           C  
ATOM   3891  CG2 THR B 490     170.526  56.218  48.642  1.00188.70           C  
ATOM   3892  OG1 THR B 490     168.241  55.405  48.642  1.00188.70           O  
ATOM   3893  N   PRO B 491     169.737  54.639  45.863  1.00183.70           N  
ATOM   3894  CA  PRO B 491     168.298  54.660  45.972  1.00183.70           C  
ATOM   3895  C   PRO B 491     167.608  53.368  45.668  1.00183.70           C  
ATOM   3896  O   PRO B 491     166.379  53.342  45.695  1.00183.70           O  
ATOM   3897  CB  PRO B 491     167.801  55.817  45.102  1.00183.70           C  
ATOM   3898  CG  PRO B 491     168.974  56.123  44.165  1.00183.70           C  
ATOM   3899  CD  PRO B 491     170.204  55.696  44.978  1.00183.70           C  
ATOM   3900  N   ILE B 492     168.362  52.300  45.372  1.00 76.72           N  
ATOM   3901  CA  ILE B 492     167.828  51.035  44.948  1.00 76.72           C  
ATOM   3902  C   ILE B 492     166.925  50.462  45.994  1.00 76.72           C  
ATOM   3903  O   ILE B 492     166.008  49.707  45.678  1.00 76.72           O  
ATOM   3904  CB  ILE B 492     168.886  50.012  44.653  1.00 76.72           C  
ATOM   3905  CG1 ILE B 492     168.266  48.774  43.982  1.00 76.72           C  
ATOM   3906  CG2 ILE B 492     169.634  49.705  45.960  1.00 76.72           C  
ATOM   3907  CD1 ILE B 492     169.301  47.795  43.428  1.00 76.72           C  
ATOM   3908  N   LYS B 493     167.190  50.753  47.276  1.00188.20           N  
ATOM   3909  CA  LYS B 493     166.416  50.193  48.347  1.00188.20           C  
ATOM   3910  C   LYS B 493     164.982  50.643  48.295  1.00188.20           C  
ATOM   3911  O   LYS B 493     164.148  50.130  49.041  1.00188.20           O  
ATOM   3912  CB  LYS B 493     167.070  50.356  49.736  1.00188.20           C  
ATOM   3913  CG  LYS B 493     167.948  51.596  49.870  1.00188.20           C  
ATOM   3914  CD  LYS B 493     168.591  51.762  51.250  1.00188.20           C  
ATOM   3915  CE  LYS B 493     170.019  51.210  51.313  1.00188.20           C  
ATOM   3916  NZ  LYS B 493     170.624  51.508  52.629  1.00188.20           N1+
ATOM   3917  N   TRP B 494     164.698  51.752  47.590  1.00172.02           N  
ATOM   3918  CA  TRP B 494     163.351  52.175  47.302  1.00172.02           C  
ATOM   3919  C   TRP B 494     162.756  51.631  46.026  1.00172.02           C  
ATOM   3920  O   TRP B 494     161.537  51.480  45.932  1.00172.02           O  
ATOM   3921  CB  TRP B 494     163.200  53.700  47.326  1.00172.02           C  
ATOM   3922  CG  TRP B 494     163.185  54.195  48.748  1.00172.02           C  
ATOM   3923  CD1 TRP B 494     162.131  54.594  49.514  1.00172.02           C  
ATOM   3924  CD2 TRP B 494     164.344  54.248  49.591  1.00172.02           C  
ATOM   3925  CE2 TRP B 494     163.921  54.690  50.845  1.00172.02           C  
ATOM   3926  CE3 TRP B 494     165.649  53.945  49.346  1.00172.02           C  
ATOM   3927  NE1 TRP B 494     162.562  54.901  50.782  1.00172.02           N  
ATOM   3928  CZ2 TRP B 494     164.802  54.838  51.877  1.00172.02           C  
ATOM   3929  CZ3 TRP B 494     166.528  54.107  50.392  1.00172.02           C  
ATOM   3930  CH2 TRP B 494     166.121  54.542  51.632  1.00172.02           C  
ATOM   3931  N   MET B 495     163.573  51.368  44.980  1.00164.47           N  
ATOM   3932  CA  MET B 495     162.964  51.067  43.706  1.00164.47           C  
ATOM   3933  C   MET B 495     162.315  49.730  43.584  1.00164.47           C  
ATOM   3934  O   MET B 495     162.783  48.709  44.086  1.00164.47           O  
ATOM   3935  CB  MET B 495     163.798  51.312  42.424  1.00164.47           C  
ATOM   3936  CG  MET B 495     165.308  51.122  42.498  1.00164.47           C  
ATOM   3937  SD  MET B 495     166.197  52.648  42.919  1.00164.47           S  
ATOM   3938  CE  MET B 495     166.103  53.375  41.259  1.00164.47           C  
ATOM   3939  N   ALA B 496     161.181  49.742  42.848  1.00 48.08           N  
ATOM   3940  CA  ALA B 496     160.447  48.554  42.538  1.00 48.08           C  
ATOM   3941  C   ALA B 496     161.414  47.717  41.770  1.00 48.08           C  
ATOM   3942  O   ALA B 496     162.330  48.245  41.148  1.00 48.08           O  
ATOM   3943  CB  ALA B 496     159.219  48.810  41.645  1.00 48.08           C  
ATOM   3944  N   LEU B 497     161.233  46.386  41.795  1.00 62.09           N  
ATOM   3945  CA  LEU B 497     162.176  45.470  41.222  1.00 62.09           C  
ATOM   3946  C   LEU B 497     162.325  45.718  39.750  1.00 62.09           C  
ATOM   3947  O   LEU B 497     163.431  45.613  39.223  1.00 62.09           O  
ATOM   3948  CB  LEU B 497     161.742  44.002  41.399  1.00 62.09           C  
ATOM   3949  CG  LEU B 497     162.721  42.973  40.802  1.00 62.09           C  
ATOM   3950  CD1 LEU B 497     164.063  42.979  41.554  1.00 62.09           C  
ATOM   3951  CD2 LEU B 497     162.083  41.575  40.724  1.00 62.09           C  
ATOM   3952  N   GLU B 498     161.225  46.058  39.049  1.00144.67           N  
ATOM   3953  CA  GLU B 498     161.259  46.223  37.619  1.00144.67           C  
ATOM   3954  C   GLU B 498     162.216  47.317  37.303  1.00144.67           C  
ATOM   3955  O   GLU B 498     162.953  47.249  36.322  1.00144.67           O  
ATOM   3956  CB  GLU B 498     159.949  46.750  37.006  1.00144.67           C  
ATOM   3957  CG  GLU B 498     158.689  45.991  37.390  1.00144.67           C  
ATOM   3958  CD  GLU B 498     158.130  46.706  38.609  1.00144.67           C  
ATOM   3959  OE1 GLU B 498     157.428  47.737  38.426  1.00144.67           O  
ATOM   3960  OE2 GLU B 498     158.412  46.235  39.742  1.00144.67           O1-
ATOM   3961  N   SER B 499     162.196  48.379  38.124  1.00 51.14           N  
ATOM   3962  CA  SER B 499     163.018  49.527  37.903  1.00 51.14           C  
ATOM   3963  C   SER B 499     164.450  49.119  38.004  1.00 51.14           C  
ATOM   3964  O   SER B 499     165.300  49.641  37.286  1.00 51.14           O  
ATOM   3965  CB  SER B 499     162.787  50.609  38.965  1.00 51.14           C  
ATOM   3966  OG  SER B 499     161.432  51.023  38.927  1.00 51.14           O  
ATOM   3967  N   ILE B 500     164.772  48.205  38.936  1.00105.19           N  
ATOM   3968  CA  ILE B 500     166.140  47.802  39.064  1.00105.19           C  
ATOM   3969  C   ILE B 500     166.569  47.018  37.865  1.00105.19           C  
ATOM   3970  O   ILE B 500     167.660  47.236  37.342  1.00105.19           O  
ATOM   3971  CB  ILE B 500     166.450  46.951  40.265  1.00105.19           C  
ATOM   3972  CG1 ILE B 500     166.346  47.754  41.572  1.00105.19           C  
ATOM   3973  CG2 ILE B 500     167.849  46.349  40.045  1.00105.19           C  
ATOM   3974  CD1 ILE B 500     164.925  48.087  42.003  1.00105.19           C  
ATOM   3975  N   HIS B 501     165.758  46.035  37.431  1.00 89.87           N  
ATOM   3976  CA  HIS B 501     166.162  45.252  36.298  1.00 89.87           C  
ATOM   3977  C   HIS B 501     166.114  46.062  35.029  1.00 89.87           C  
ATOM   3978  O   HIS B 501     167.118  46.244  34.342  1.00 89.87           O  
ATOM   3979  CB  HIS B 501     165.247  44.036  36.053  1.00 89.87           C  
ATOM   3980  CG  HIS B 501     165.238  43.002  37.145  1.00 89.87           C  
ATOM   3981  CD2 HIS B 501     166.183  42.665  38.067  1.00 89.87           C  
ATOM   3982  ND1 HIS B 501     164.181  42.146  37.367  1.00 89.87           N  
ATOM   3983  CE1 HIS B 501     164.534  41.341  38.401  1.00 89.87           C  
ATOM   3984  NE2 HIS B 501     165.741  41.618  38.859  1.00 89.87           N  
ATOM   3985  N   PHE B 502     164.897  46.542  34.703  1.00157.62           N  
ATOM   3986  CA  PHE B 502     164.517  47.231  33.497  1.00157.62           C  
ATOM   3987  C   PHE B 502     164.845  48.692  33.429  1.00157.62           C  
ATOM   3988  O   PHE B 502     165.066  49.217  32.344  1.00157.62           O  
ATOM   3989  CB  PHE B 502     163.022  47.066  33.208  1.00157.62           C  
ATOM   3990  CG  PHE B 502     162.852  45.597  33.080  1.00157.62           C  
ATOM   3991  CD1 PHE B 502     163.040  44.981  31.867  1.00157.62           C  
ATOM   3992  CD2 PHE B 502     162.536  44.837  34.182  1.00157.62           C  
ATOM   3993  CE1 PHE B 502     162.893  43.620  31.751  1.00157.62           C  
ATOM   3994  CE2 PHE B 502     162.388  43.476  34.071  1.00157.62           C  
ATOM   3995  CZ  PHE B 502     162.565  42.868  32.853  1.00157.62           C  
ATOM   3996  N   GLY B 503     164.835  49.438  34.542  1.00 39.04           N  
ATOM   3997  CA  GLY B 503     165.006  50.848  34.351  1.00 39.04           C  
ATOM   3998  C   GLY B 503     163.651  51.348  33.959  1.00 39.04           C  
ATOM   3999  O   GLY B 503     163.510  52.412  33.357  1.00 39.04           O  
ATOM   4000  N   LYS B 504     162.608  50.551  34.282  1.00131.56           N  
ATOM   4001  CA  LYS B 504     161.260  50.928  33.970  1.00131.56           C  
ATOM   4002  C   LYS B 504     160.711  51.661  35.141  1.00131.56           C  
ATOM   4003  O   LYS B 504     160.491  51.082  36.202  1.00131.56           O  
ATOM   4004  CB  LYS B 504     160.283  49.756  33.802  1.00131.56           C  
ATOM   4005  CG  LYS B 504     160.402  48.961  32.509  1.00131.56           C  
ATOM   4006  CD  LYS B 504     159.548  47.691  32.541  1.00131.56           C  
ATOM   4007  CE  LYS B 504     158.069  47.974  32.825  1.00131.56           C  
ATOM   4008  NZ  LYS B 504     157.305  46.707  32.872  1.00131.56           N1+
ATOM   4009  N   TYR B 505     160.428  52.961  34.972  1.00 88.86           N  
ATOM   4010  CA  TYR B 505     159.878  53.669  36.085  1.00 88.86           C  
ATOM   4011  C   TYR B 505     158.476  54.031  35.726  1.00 88.86           C  
ATOM   4012  O   TYR B 505     158.217  54.609  34.671  1.00 88.86           O  
ATOM   4013  CB  TYR B 505     160.641  54.956  36.439  1.00 88.86           C  
ATOM   4014  CG  TYR B 505     162.013  54.553  36.870  1.00 88.86           C  
ATOM   4015  CD1 TYR B 505     163.005  54.355  35.937  1.00 88.86           C  
ATOM   4016  CD2 TYR B 505     162.309  54.364  38.203  1.00 88.86           C  
ATOM   4017  CE1 TYR B 505     164.271  53.985  36.329  1.00 88.86           C  
ATOM   4018  CE2 TYR B 505     163.573  53.995  38.602  1.00 88.86           C  
ATOM   4019  CZ  TYR B 505     164.557  53.806  37.662  1.00 88.86           C  
ATOM   4020  OH  TYR B 505     165.858  53.427  38.058  1.00 88.86           O  
ATOM   4021  N   THR B 506     157.525  53.665  36.606  1.00119.81           N  
ATOM   4022  CA  THR B 506     156.140  53.931  36.344  1.00119.81           C  
ATOM   4023  C   THR B 506     155.485  54.393  37.614  1.00119.81           C  
ATOM   4024  O   THR B 506     156.113  54.424  38.671  1.00119.81           O  
ATOM   4025  CB  THR B 506     155.420  52.716  35.837  1.00119.81           C  
ATOM   4026  CG2 THR B 506     155.490  51.594  36.891  1.00119.81           C  
ATOM   4027  OG1 THR B 506     154.076  53.045  35.525  1.00119.81           O  
ATOM   4028  N   HIS B 507     154.195  54.787  37.537  1.00 69.04           N  
ATOM   4029  CA  HIS B 507     153.489  55.240  38.706  1.00 69.04           C  
ATOM   4030  C   HIS B 507     153.421  54.100  39.667  1.00 69.04           C  
ATOM   4031  O   HIS B 507     153.460  54.294  40.880  1.00 69.04           O  
ATOM   4032  CB  HIS B 507     152.053  55.728  38.441  1.00 69.04           C  
ATOM   4033  CG  HIS B 507     152.025  57.071  37.777  1.00 69.04           C  
ATOM   4034  CD2 HIS B 507     151.862  57.403  36.468  1.00 69.04           C  
ATOM   4035  ND1 HIS B 507     152.197  58.261  38.448  1.00 69.04           N  
ATOM   4036  CE1 HIS B 507     152.134  59.247  37.518  1.00 69.04           C  
ATOM   4037  NE2 HIS B 507     151.932  58.775  36.302  1.00 69.04           N  
ATOM   4038  N   GLN B 508     153.290  52.875  39.133  1.00105.23           N  
ATOM   4039  CA  GLN B 508     153.202  51.672  39.910  1.00105.23           C  
ATOM   4040  C   GLN B 508     154.512  51.422  40.596  1.00105.23           C  
ATOM   4041  O   GLN B 508     154.551  50.778  41.643  1.00105.23           O  
ATOM   4042  CB  GLN B 508     152.871  50.440  39.048  1.00105.23           C  
ATOM   4043  CG  GLN B 508     151.483  50.506  38.402  1.00105.23           C  
ATOM   4044  CD  GLN B 508     151.497  51.607  37.350  1.00105.23           C  
ATOM   4045  NE2 GLN B 508     152.120  51.306  36.180  1.00105.23           N  
ATOM   4046  OE1 GLN B 508     150.973  52.701  37.557  1.00105.23           O  
ATOM   4047  N   SER B 509     155.630  51.844  39.972  1.00 48.26           N  
ATOM   4048  CA  SER B 509     156.919  51.654  40.574  1.00 48.26           C  
ATOM   4049  C   SER B 509     157.062  52.589  41.740  1.00 48.26           C  
ATOM   4050  O   SER B 509     157.796  52.303  42.687  1.00 48.26           O  
ATOM   4051  CB  SER B 509     158.088  51.909  39.614  1.00 48.26           C  
ATOM   4052  OG  SER B 509     159.310  51.694  40.302  1.00 48.26           O  
ATOM   4053  N   ASP B 510     156.397  53.761  41.672  1.00 49.51           N  
ATOM   4054  CA  ASP B 510     156.408  54.714  42.749  1.00 49.51           C  
ATOM   4055  C   ASP B 510     155.653  54.138  43.911  1.00 49.51           C  
ATOM   4056  O   ASP B 510     156.016  54.355  45.065  1.00 49.51           O  
ATOM   4057  CB  ASP B 510     155.758  56.065  42.395  1.00 49.51           C  
ATOM   4058  CG  ASP B 510     156.676  56.860  41.467  1.00 49.51           C  
ATOM   4059  OD1 ASP B 510     157.856  56.457  41.287  1.00 49.51           O  
ATOM   4060  OD2 ASP B 510     156.200  57.897  40.932  1.00 49.51           O1-
ATOM   4061  N   VAL B 511     154.572  53.382  43.633  1.00 45.12           N  
ATOM   4062  CA  VAL B 511     153.773  52.797  44.678  1.00 45.12           C  
ATOM   4063  C   VAL B 511     154.654  51.904  45.485  1.00 45.12           C  
ATOM   4064  O   VAL B 511     154.553  51.852  46.710  1.00 45.12           O  
ATOM   4065  CB  VAL B 511     152.643  51.946  44.175  1.00 45.12           C  
ATOM   4066  CG1 VAL B 511     152.025  51.207  45.376  1.00 45.12           C  
ATOM   4067  CG2 VAL B 511     151.640  52.843  43.432  1.00 45.12           C  
ATOM   4068  N   TRP B 512     155.549  51.166  44.810  1.00 75.59           N  
ATOM   4069  CA  TRP B 512     156.457  50.309  45.512  1.00 75.59           C  
ATOM   4070  C   TRP B 512     157.242  51.176  46.449  1.00 75.59           C  
ATOM   4071  O   TRP B 512     157.308  50.915  47.650  1.00 75.59           O  
ATOM   4072  CB  TRP B 512     157.501  49.685  44.573  1.00 75.59           C  
ATOM   4073  CG  TRP B 512     158.507  48.800  45.263  1.00 75.59           C  
ATOM   4074  CD1 TRP B 512     159.534  49.150  46.090  1.00 75.59           C  
ATOM   4075  CD2 TRP B 512     158.598  47.379  45.083  1.00 75.59           C  
ATOM   4076  CE2 TRP B 512     159.684  46.936  45.837  1.00 75.59           C  
ATOM   4077  CE3 TRP B 512     157.845  46.517  44.341  1.00 75.59           C  
ATOM   4078  NE1 TRP B 512     160.244  48.032  46.456  1.00 75.59           N  
ATOM   4079  CZ2 TRP B 512     160.033  45.617  45.863  1.00 75.59           C  
ATOM   4080  CZ3 TRP B 512     158.199  45.188  44.375  1.00 75.59           C  
ATOM   4081  CH2 TRP B 512     159.269  44.743  45.122  1.00 75.59           C  
ATOM   4082  N   SER B 513     157.818  52.274  45.921  1.00 88.83           N  
ATOM   4083  CA  SER B 513     158.668  53.112  46.714  1.00 88.83           C  
ATOM   4084  C   SER B 513     157.867  53.698  47.834  1.00 88.83           C  
ATOM   4085  O   SER B 513     158.422  54.065  48.869  1.00 88.83           O  
ATOM   4086  CB  SER B 513     159.326  54.259  45.923  1.00 88.83           C  
ATOM   4087  OG  SER B 513     158.373  55.252  45.580  1.00 88.83           O  
ATOM   4088  N   TYR B 514     156.540  53.818  47.646  1.00 73.14           N  
ATOM   4089  CA  TYR B 514     155.661  54.338  48.656  1.00 73.14           C  
ATOM   4090  C   TYR B 514     155.624  53.401  49.827  1.00 73.14           C  
ATOM   4091  O   TYR B 514     155.648  53.834  50.977  1.00 73.14           O  
ATOM   4092  CB  TYR B 514     154.214  54.505  48.155  1.00 73.14           C  
ATOM   4093  CG  TYR B 514     153.357  54.864  49.323  1.00 73.14           C  
ATOM   4094  CD1 TYR B 514     153.184  56.175  49.706  1.00 73.14           C  
ATOM   4095  CD2 TYR B 514     152.725  53.872  50.039  1.00 73.14           C  
ATOM   4096  CE1 TYR B 514     152.390  56.484  50.787  1.00 73.14           C  
ATOM   4097  CE2 TYR B 514     151.932  54.175  51.119  1.00 73.14           C  
ATOM   4098  CZ  TYR B 514     151.765  55.485  51.493  1.00 73.14           C  
ATOM   4099  OH  TYR B 514     150.950  55.797  52.601  1.00 73.14           O  
ATOM   4100  N   GLY B 515     155.547  52.082  49.562  1.00 35.06           N  
ATOM   4101  CA  GLY B 515     155.444  51.110  50.617  1.00 35.06           C  
ATOM   4102  C   GLY B 515     156.664  51.159  51.481  1.00 35.06           C  
ATOM   4103  O   GLY B 515     156.582  51.130  52.707  1.00 35.06           O  
ATOM   4104  N   VAL B 516     157.843  51.260  50.855  1.00 54.63           N  
ATOM   4105  CA  VAL B 516     159.070  51.265  51.588  1.00 54.63           C  
ATOM   4106  C   VAL B 516     159.076  52.467  52.472  1.00 54.63           C  
ATOM   4107  O   VAL B 516     159.731  52.467  53.509  1.00 54.63           O  
ATOM   4108  CB  VAL B 516     160.276  51.344  50.704  1.00 54.63           C  
ATOM   4109  CG1 VAL B 516     161.527  51.457  51.590  1.00 54.63           C  
ATOM   4110  CG2 VAL B 516     160.275  50.113  49.783  1.00 54.63           C  
ATOM   4111  N   THR B 517     158.408  53.552  52.041  1.00 66.97           N  
ATOM   4112  CA  THR B 517     158.373  54.771  52.798  1.00 66.97           C  
ATOM   4113  C   THR B 517     157.546  54.630  54.042  1.00 66.97           C  
ATOM   4114  O   THR B 517     157.919  55.149  55.094  1.00 66.97           O  
ATOM   4115  CB  THR B 517     157.825  55.924  52.019  1.00 66.97           C  
ATOM   4116  CG2 THR B 517     157.896  57.176  52.910  1.00 66.97           C  
ATOM   4117  OG1 THR B 517     158.593  56.124  50.841  1.00 66.97           O  
ATOM   4118  N   VAL B 518     156.378  53.960  53.956  1.00118.49           N  
ATOM   4119  CA  VAL B 518     155.565  53.797  55.135  1.00118.49           C  
ATOM   4120  C   VAL B 518     156.305  52.946  56.105  1.00118.49           C  
ATOM   4121  O   VAL B 518     156.266  53.182  57.312  1.00118.49           O  
ATOM   4122  CB  VAL B 518     154.204  53.193  54.915  1.00118.49           C  
ATOM   4123  CG1 VAL B 518     153.302  54.241  54.256  1.00118.49           C  
ATOM   4124  CG2 VAL B 518     154.344  51.919  54.074  1.00118.49           C  
ATOM   4125  N   TRP B 519     157.021  51.935  55.589  1.00 85.64           N  
ATOM   4126  CA  TRP B 519     157.776  51.067  56.437  1.00 85.64           C  
ATOM   4127  C   TRP B 519     158.717  51.952  57.191  1.00 85.64           C  
ATOM   4128  O   TRP B 519     158.762  51.909  58.416  1.00 85.64           O  
ATOM   4129  CB  TRP B 519     158.587  50.045  55.619  1.00 85.64           C  
ATOM   4130  CG  TRP B 519     159.319  48.991  56.415  1.00 85.64           C  
ATOM   4131  CD1 TRP B 519     158.851  47.806  56.903  1.00 85.64           C  
ATOM   4132  CD2 TRP B 519     160.712  49.050  56.763  1.00 85.64           C  
ATOM   4133  CE2 TRP B 519     161.016  47.874  57.449  1.00 85.64           C  
ATOM   4134  CE3 TRP B 519     161.661  50.002  56.525  1.00 85.64           C  
ATOM   4135  NE1 TRP B 519     159.865  47.119  57.527  1.00 85.64           N  
ATOM   4136  CZ2 TRP B 519     162.280  47.631  57.908  1.00 85.64           C  
ATOM   4137  CZ3 TRP B 519     162.932  49.756  56.996  1.00 85.64           C  
ATOM   4138  CH2 TRP B 519     163.236  48.594  57.674  1.00 85.64           C  
ATOM   4139  N   GLU B 520     159.400  52.866  56.476  1.00137.95           N  
ATOM   4140  CA  GLU B 520     160.379  53.751  57.045  1.00137.95           C  
ATOM   4141  C   GLU B 520     159.697  54.455  58.180  1.00137.95           C  
ATOM   4142  O   GLU B 520     160.305  54.723  59.214  1.00137.95           O  
ATOM   4143  CB  GLU B 520     160.733  54.936  56.123  1.00137.95           C  
ATOM   4144  CG  GLU B 520     160.981  54.609  54.651  1.00137.95           C  
ATOM   4145  CD  GLU B 520     162.452  54.402  54.356  1.00137.95           C  
ATOM   4146  OE1 GLU B 520     163.311  54.942  55.103  1.00137.95           O  
ATOM   4147  OE2 GLU B 520     162.730  53.702  53.348  1.00137.95           O1-
ATOM   4148  N   LEU B 521     158.415  54.816  57.980  1.00151.07           N  
ATOM   4149  CA  LEU B 521     157.694  55.578  58.955  1.00151.07           C  
ATOM   4150  C   LEU B 521     157.375  54.798  60.207  1.00151.07           C  
ATOM   4151  O   LEU B 521     157.800  55.178  61.296  1.00151.07           O  
ATOM   4152  CB  LEU B 521     156.412  56.177  58.344  1.00151.07           C  
ATOM   4153  CG  LEU B 521     155.732  57.287  59.170  1.00151.07           C  
ATOM   4154  CD1 LEU B 521     154.602  57.937  58.360  1.00151.07           C  
ATOM   4155  CD2 LEU B 521     155.238  56.793  60.536  1.00151.07           C  
ATOM   4156  N   MET B 522     156.688  53.645  60.074  1.00 79.61           N  
ATOM   4157  CA  MET B 522     156.202  52.853  61.180  1.00 79.61           C  
ATOM   4158  C   MET B 522     157.374  52.321  61.933  1.00 79.61           C  
ATOM   4159  O   MET B 522     157.334  52.109  63.143  1.00 79.61           O  
ATOM   4160  CB  MET B 522     155.385  51.646  60.699  1.00 79.61           C  
ATOM   4161  CG  MET B 522     154.173  52.044  59.854  1.00 79.61           C  
ATOM   4162  SD  MET B 522     152.808  52.816  60.775  1.00 79.61           S  
ATOM   4163  CE  MET B 522     153.667  54.373  61.140  1.00 79.61           C  
ATOM   4164  N   THR B 523     158.446  52.063  61.182  1.00104.49           N  
ATOM   4165  CA  THR B 523     159.706  51.560  61.630  1.00104.49           C  
ATOM   4166  C   THR B 523     160.365  52.614  62.475  1.00104.49           C  
ATOM   4167  O   THR B 523     161.382  52.373  63.124  1.00104.49           O  
ATOM   4168  CB  THR B 523     160.578  51.183  60.472  1.00104.49           C  
ATOM   4169  CG2 THR B 523     161.939  50.761  60.993  1.00104.49           C  
ATOM   4170  OG1 THR B 523     159.996  50.105  59.757  1.00104.49           O  
ATOM   4171  N   PHE B 524     159.814  53.840  62.460  1.00105.05           N  
ATOM   4172  CA  PHE B 524     160.376  54.943  63.190  1.00105.05           C  
ATOM   4173  C   PHE B 524     161.735  55.287  62.657  1.00105.05           C  
ATOM   4174  O   PHE B 524     162.596  55.764  63.398  1.00105.05           O  
ATOM   4175  CB  PHE B 524     160.484  54.742  64.723  1.00105.05           C  
ATOM   4176  CG  PHE B 524     159.110  54.717  65.314  1.00105.05           C  
ATOM   4177  CD1 PHE B 524     158.352  55.864  65.384  1.00105.05           C  
ATOM   4178  CD2 PHE B 524     158.587  53.551  65.825  1.00105.05           C  
ATOM   4179  CE1 PHE B 524     157.089  55.841  65.931  1.00105.05           C  
ATOM   4180  CE2 PHE B 524     157.326  53.522  66.374  1.00105.05           C  
ATOM   4181  CZ  PHE B 524     156.572  54.668  66.425  1.00105.05           C  
ATOM   4182  N   GLY B 525     161.944  55.092  61.337  1.00 52.07           N  
ATOM   4183  CA  GLY B 525     163.166  55.551  60.730  1.00 52.07           C  
ATOM   4184  C   GLY B 525     164.265  54.530  60.682  1.00 52.07           C  
ATOM   4185  O   GLY B 525     165.423  54.877  60.909  1.00 52.07           O  
ATOM   4186  N   ALA B 526     163.965  53.249  60.382  1.00 55.31           N  
ATOM   4187  CA  ALA B 526     165.074  52.335  60.264  1.00 55.31           C  
ATOM   4188  C   ALA B 526     165.419  52.162  58.818  1.00 55.31           C  
ATOM   4189  O   ALA B 526     164.557  52.218  57.941  1.00 55.31           O  
ATOM   4190  CB  ALA B 526     164.857  50.931  60.851  1.00 55.31           C  
ATOM   4191  N   GLU B 527     166.722  51.959  58.528  1.00131.82           N  
ATOM   4192  CA  GLU B 527     167.123  51.827  57.158  1.00131.82           C  
ATOM   4193  C   GLU B 527     166.860  50.413  56.748  1.00131.82           C  
ATOM   4194  O   GLU B 527     167.203  49.458  57.446  1.00131.82           O  
ATOM   4195  CB  GLU B 527     168.590  52.211  56.890  1.00131.82           C  
ATOM   4196  CG  GLU B 527     169.630  51.146  57.223  1.00131.82           C  
ATOM   4197  CD  GLU B 527     169.958  50.489  55.892  1.00131.82           C  
ATOM   4198  OE1 GLU B 527     169.293  50.862  54.889  1.00131.82           O  
ATOM   4199  OE2 GLU B 527     170.876  49.628  55.848  1.00131.82           O1-
ATOM   4200  N   PRO B 528     166.225  50.290  55.612  1.00 83.35           N  
ATOM   4201  CA  PRO B 528     165.826  49.002  55.113  1.00 83.35           C  
ATOM   4202  C   PRO B 528     167.009  48.167  54.745  1.00 83.35           C  
ATOM   4203  O   PRO B 528     167.990  48.714  54.243  1.00 83.35           O  
ATOM   4204  CB  PRO B 528     164.886  49.287  53.942  1.00 83.35           C  
ATOM   4205  CG  PRO B 528     164.288  50.667  54.278  1.00 83.35           C  
ATOM   4206  CD  PRO B 528     165.375  51.360  55.115  1.00 83.35           C  
ATOM   4207  N   TYR B 529     166.921  46.840  54.966  1.00 93.64           N  
ATOM   4208  CA  TYR B 529     167.998  45.935  54.668  1.00 93.64           C  
ATOM   4209  C   TYR B 529     169.227  46.455  55.352  1.00 93.64           C  
ATOM   4210  O   TYR B 529     170.289  46.555  54.738  1.00 93.64           O  
ATOM   4211  CB  TYR B 529     168.345  45.873  53.170  1.00 93.64           C  
ATOM   4212  CG  TYR B 529     167.106  45.595  52.393  1.00 93.64           C  
ATOM   4213  CD1 TYR B 529     166.328  46.644  51.958  1.00 93.64           C  
ATOM   4214  CD2 TYR B 529     166.717  44.309  52.100  1.00 93.64           C  
ATOM   4215  CE1 TYR B 529     165.182  46.416  51.236  1.00 93.64           C  
ATOM   4216  CE2 TYR B 529     165.570  44.075  51.377  1.00 93.64           C  
ATOM   4217  CZ  TYR B 529     164.802  45.129  50.943  1.00 93.64           C  
ATOM   4218  OH  TYR B 529     163.626  44.890  50.201  1.00 93.64           O  
ATOM   4219  N   ALA B 530     169.128  46.756  56.661  1.00 49.24           N  
ATOM   4220  CA  ALA B 530     170.207  47.424  57.337  1.00 49.24           C  
ATOM   4221  C   ALA B 530     171.489  46.637  57.277  1.00 49.24           C  
ATOM   4222  O   ALA B 530     172.532  47.200  56.950  1.00 49.24           O  
ATOM   4223  CB  ALA B 530     169.900  47.693  58.822  1.00 49.24           C  
ATOM   4224  N   GLY B 531     171.451  45.330  57.606  1.00 55.58           N  
ATOM   4225  CA  GLY B 531     172.604  44.459  57.646  1.00 55.58           C  
ATOM   4226  C   GLY B 531     173.116  44.078  56.286  1.00 55.58           C  
ATOM   4227  O   GLY B 531     174.310  43.860  56.090  1.00 55.58           O  
ATOM   4228  N   LEU B 532     172.188  43.974  55.327  1.00177.77           N  
ATOM   4229  CA  LEU B 532     172.333  43.394  54.022  1.00177.77           C  
ATOM   4230  C   LEU B 532     173.278  44.124  53.102  1.00177.77           C  
ATOM   4231  O   LEU B 532     173.729  45.238  53.365  1.00177.77           O  
ATOM   4232  CB  LEU B 532     170.953  43.346  53.354  1.00177.77           C  
ATOM   4233  CG  LEU B 532     170.888  42.688  51.978  1.00177.77           C  
ATOM   4234  CD1 LEU B 532     171.109  41.173  52.071  1.00177.77           C  
ATOM   4235  CD2 LEU B 532     169.573  43.055  51.280  1.00177.77           C  
ATOM   4236  N   ARG B 533     173.627  43.426  51.993  1.00166.80           N  
ATOM   4237  CA  ARG B 533     174.487  43.881  50.936  1.00166.80           C  
ATOM   4238  C   ARG B 533     173.586  44.292  49.800  1.00166.80           C  
ATOM   4239  O   ARG B 533     172.547  43.676  49.570  1.00166.80           O  
ATOM   4240  CB  ARG B 533     175.406  42.757  50.431  1.00166.80           C  
ATOM   4241  CG  ARG B 533     176.355  43.153  49.305  1.00166.80           C  
ATOM   4242  CD  ARG B 533     177.228  41.989  48.834  1.00166.80           C  
ATOM   4243  NE  ARG B 533     176.315  40.953  48.273  1.00166.80           N  
ATOM   4244  CZ  ARG B 533     175.789  39.988  49.083  1.00166.80           C  
ATOM   4245  NH1 ARG B 533     176.095  39.967  50.413  1.00166.80           N1+
ATOM   4246  NH2 ARG B 533     174.955  39.042  48.562  1.00166.80           N  
ATOM   4247  N   LEU B 534     173.978  45.340  49.044  1.00 91.79           N  
ATOM   4248  CA  LEU B 534     173.146  45.924  48.024  1.00 91.79           C  
ATOM   4249  C   LEU B 534     172.851  44.930  46.947  1.00 91.79           C  
ATOM   4250  O   LEU B 534     171.729  44.869  46.450  1.00 91.79           O  
ATOM   4251  CB  LEU B 534     173.798  47.126  47.318  1.00 91.79           C  
ATOM   4252  CG  LEU B 534     174.277  48.223  48.283  1.00 91.79           C  
ATOM   4253  CD1 LEU B 534     175.486  47.729  49.092  1.00 91.79           C  
ATOM   4254  CD2 LEU B 534     174.542  49.551  47.556  1.00 91.79           C  
ATOM   4255  N   ALA B 535     173.855  44.129  46.553  1.00 36.91           N  
ATOM   4256  CA  ALA B 535     173.709  43.192  45.475  1.00 36.91           C  
ATOM   4257  C   ALA B 535     172.663  42.187  45.831  1.00 36.91           C  
ATOM   4258  O   ALA B 535     171.897  41.746  44.977  1.00 36.91           O  
ATOM   4259  CB  ALA B 535     175.007  42.418  45.183  1.00 36.91           C  
ATOM   4260  N   GLU B 536     172.633  41.787  47.112  1.00107.27           N  
ATOM   4261  CA  GLU B 536     171.733  40.795  47.620  1.00107.27           C  
ATOM   4262  C   GLU B 536     170.324  41.287  47.583  1.00107.27           C  
ATOM   4263  O   GLU B 536     169.393  40.493  47.468  1.00107.27           O  
ATOM   4264  CB  GLU B 536     172.045  40.404  49.073  1.00107.27           C  
ATOM   4265  CG  GLU B 536     171.005  39.458  49.675  1.00107.27           C  
ATOM   4266  CD  GLU B 536     171.067  38.129  48.937  1.00107.27           C  
ATOM   4267  OE1 GLU B 536     172.171  37.780  48.439  1.00107.27           O  
ATOM   4268  OE2 GLU B 536     170.010  37.446  48.864  1.00107.27           O1-
ATOM   4269  N   VAL B 537     170.112  42.610  47.689  1.00148.79           N  
ATOM   4270  CA  VAL B 537     168.762  43.066  47.815  1.00148.79           C  
ATOM   4271  C   VAL B 537     167.914  42.677  46.634  1.00148.79           C  
ATOM   4272  O   VAL B 537     166.731  42.409  46.845  1.00148.79           O  
ATOM   4273  CB  VAL B 537     168.604  44.525  48.200  1.00148.79           C  
ATOM   4274  CG1 VAL B 537     169.150  45.495  47.148  1.00148.79           C  
ATOM   4275  CG2 VAL B 537     167.121  44.745  48.502  1.00148.79           C  
ATOM   4276  N   PRO B 538     168.365  42.647  45.405  1.00 82.00           N  
ATOM   4277  CA  PRO B 538     167.486  42.210  44.357  1.00 82.00           C  
ATOM   4278  C   PRO B 538     167.139  40.755  44.444  1.00 82.00           C  
ATOM   4279  O   PRO B 538     165.972  40.405  44.274  1.00 82.00           O  
ATOM   4280  CB  PRO B 538     168.179  42.576  43.046  1.00 82.00           C  
ATOM   4281  CG  PRO B 538     169.093  43.752  43.432  1.00 82.00           C  
ATOM   4282  CD  PRO B 538     169.431  43.501  44.910  1.00 82.00           C  
ATOM   4283  N   ASP B 539     168.134  39.887  44.712  1.00122.16           N  
ATOM   4284  CA  ASP B 539     167.869  38.477  44.687  1.00122.16           C  
ATOM   4285  C   ASP B 539     166.963  38.034  45.798  1.00122.16           C  
ATOM   4286  O   ASP B 539     166.031  37.270  45.553  1.00122.16           O  
ATOM   4287  CB  ASP B 539     169.133  37.590  44.582  1.00122.16           C  
ATOM   4288  CG  ASP B 539     170.152  37.921  45.658  1.00122.16           C  
ATOM   4289  OD1 ASP B 539     170.585  39.102  45.716  1.00122.16           O  
ATOM   4290  OD2 ASP B 539     170.530  36.993  46.422  1.00122.16           O1-
ATOM   4291  N   LEU B 540     167.162  38.508  47.043  1.00160.33           N  
ATOM   4292  CA  LEU B 540     166.287  38.013  48.070  1.00160.33           C  
ATOM   4293  C   LEU B 540     164.898  38.480  47.771  1.00160.33           C  
ATOM   4294  O   LEU B 540     163.929  37.761  48.007  1.00160.33           O  
ATOM   4295  CB  LEU B 540     166.614  38.449  49.512  1.00160.33           C  
ATOM   4296  CG  LEU B 540     166.309  39.917  49.853  1.00160.33           C  
ATOM   4297  CD1 LEU B 540     166.445  40.164  51.360  1.00160.33           C  
ATOM   4298  CD2 LEU B 540     167.202  40.879  49.065  1.00160.33           C  
ATOM   4299  N   LEU B 541     164.764  39.716  47.257  1.00 56.01           N  
ATOM   4300  CA  LEU B 541     163.471  40.259  46.957  1.00 56.01           C  
ATOM   4301  C   LEU B 541     162.875  39.427  45.865  1.00 56.01           C  
ATOM   4302  O   LEU B 541     161.681  39.128  45.866  1.00 56.01           O  
ATOM   4303  CB  LEU B 541     163.542  41.716  46.467  1.00 56.01           C  
ATOM   4304  CG  LEU B 541     162.171  42.408  46.346  1.00 56.01           C  
ATOM   4305  CD1 LEU B 541     161.523  42.601  47.728  1.00 56.01           C  
ATOM   4306  CD2 LEU B 541     162.281  43.720  45.554  1.00 56.01           C  
ATOM   4307  N   GLU B 542     163.719  39.014  44.903  1.00100.44           N  
ATOM   4308  CA  GLU B 542     163.293  38.224  43.785  1.00100.44           C  
ATOM   4309  C   GLU B 542     162.787  36.936  44.375  1.00100.44           C  
ATOM   4310  O   GLU B 542     161.834  36.340  43.876  1.00100.44           O  
ATOM   4311  CB  GLU B 542     164.474  37.918  42.842  1.00100.44           C  
ATOM   4312  CG  GLU B 542     164.144  37.970  41.347  1.00100.44           C  
ATOM   4313  CD  GLU B 542     163.197  36.848  40.970  1.00100.44           C  
ATOM   4314  OE1 GLU B 542     163.121  35.851  41.735  1.00100.44           O  
ATOM   4315  OE2 GLU B 542     162.538  36.975  39.904  1.00100.44           O1-
ATOM   4316  N   LYS B 543     163.431  36.503  45.483  1.00157.71           N  
ATOM   4317  CA  LYS B 543     163.148  35.312  46.246  1.00157.71           C  
ATOM   4318  C   LYS B 543     161.787  35.450  46.850  1.00157.71           C  
ATOM   4319  O   LYS B 543     161.173  34.455  47.232  1.00157.71           O  
ATOM   4320  CB  LYS B 543     164.119  35.094  47.421  1.00157.71           C  
ATOM   4321  CG  LYS B 543     165.593  34.974  47.030  1.00157.71           C  
ATOM   4322  CD  LYS B 543     165.915  33.776  46.140  1.00157.71           C  
ATOM   4323  CE  LYS B 543     167.416  33.525  45.992  1.00157.71           C  
ATOM   4324  NZ  LYS B 543     168.083  34.733  45.461  1.00157.71           N1+
ATOM   4325  N   GLY B 544     161.301  36.697  47.007  1.00 51.85           N  
ATOM   4326  CA  GLY B 544     159.982  36.867  47.539  1.00 51.85           C  
ATOM   4327  C   GLY B 544     160.059  37.336  48.954  1.00 51.85           C  
ATOM   4328  O   GLY B 544     159.042  37.416  49.639  1.00 51.85           O  
ATOM   4329  N   GLU B 545     161.266  37.662  49.445  1.00 96.13           N  
ATOM   4330  CA  GLU B 545     161.333  38.132  50.794  1.00 96.13           C  
ATOM   4331  C   GLU B 545     161.269  39.627  50.783  1.00 96.13           C  
ATOM   4332  O   GLU B 545     162.051  40.298  50.112  1.00 96.13           O  
ATOM   4333  CB  GLU B 545     162.610  37.697  51.504  1.00 96.13           C  
ATOM   4334  CG  GLU B 545     162.583  36.199  51.765  1.00 96.13           C  
ATOM   4335  CD  GLU B 545     164.015  35.751  51.912  1.00 96.13           C  
ATOM   4336  OE1 GLU B 545     164.824  36.088  51.009  1.00 96.13           O  
ATOM   4337  OE2 GLU B 545     164.313  35.046  52.910  1.00 96.13           O1-
ATOM   4338  N   ARG B 546     160.305  40.188  51.537  1.00162.14           N  
ATOM   4339  CA  ARG B 546     160.147  41.611  51.620  1.00162.14           C  
ATOM   4340  C   ARG B 546     160.630  42.039  52.969  1.00162.14           C  
ATOM   4341  O   ARG B 546     161.159  41.240  53.740  1.00162.14           O  
ATOM   4342  CB  ARG B 546     158.698  42.103  51.438  1.00162.14           C  
ATOM   4343  CG  ARG B 546     158.196  42.015  49.990  1.00162.14           C  
ATOM   4344  CD  ARG B 546     157.931  40.590  49.514  1.00162.14           C  
ATOM   4345  NE  ARG B 546     157.451  40.637  48.101  1.00162.14           N  
ATOM   4346  CZ  ARG B 546     158.335  40.528  47.066  1.00162.14           C  
ATOM   4347  NH1 ARG B 546     159.674  40.447  47.316  1.00162.14           N1+
ATOM   4348  NH2 ARG B 546     157.880  40.479  45.779  1.00162.14           N  
ATOM   4349  N   LEU B 547     160.508  43.346  53.259  1.00 63.80           N  
ATOM   4350  CA  LEU B 547     160.909  43.882  54.529  1.00 63.80           C  
ATOM   4351  C   LEU B 547     159.976  43.325  55.558  1.00 63.80           C  
ATOM   4352  O   LEU B 547     158.824  43.015  55.264  1.00 63.80           O  
ATOM   4353  CB  LEU B 547     160.823  45.417  54.594  1.00 63.80           C  
ATOM   4354  CG  LEU B 547     161.855  46.135  53.706  1.00 63.80           C  
ATOM   4355  CD1 LEU B 547     161.703  47.661  53.797  1.00 63.80           C  
ATOM   4356  CD2 LEU B 547     163.285  45.686  54.046  1.00 63.80           C  
ATOM   4357  N   ALA B 548     160.477  43.166  56.799  1.00 40.36           N  
ATOM   4358  CA  ALA B 548     159.731  42.596  57.887  1.00 40.36           C  
ATOM   4359  C   ALA B 548     158.731  43.588  58.395  1.00 40.36           C  
ATOM   4360  O   ALA B 548     158.756  44.764  58.037  1.00 40.36           O  
ATOM   4361  CB  ALA B 548     160.615  42.180  59.076  1.00 40.36           C  
ATOM   4362  N   GLN B 549     157.795  43.103  59.239  1.00 61.93           N  
ATOM   4363  CA  GLN B 549     156.747  43.925  59.777  1.00 61.93           C  
ATOM   4364  C   GLN B 549     157.262  44.701  60.953  1.00 61.93           C  
ATOM   4365  O   GLN B 549     157.952  44.176  61.825  1.00 61.93           O  
ATOM   4366  CB  GLN B 549     155.522  43.112  60.235  1.00 61.93           C  
ATOM   4367  CG  GLN B 549     154.391  43.965  60.812  1.00 61.93           C  
ATOM   4368  CD  GLN B 549     153.252  43.032  61.201  1.00 61.93           C  
ATOM   4369  NE2 GLN B 549     152.739  43.185  62.451  1.00 61.93           N  
ATOM   4370  OE1 GLN B 549     152.832  42.186  60.414  1.00 61.93           O  
ATOM   4371  N   PRO B 550     156.926  45.966  60.974  1.00153.63           N  
ATOM   4372  CA  PRO B 550     157.308  46.849  62.044  1.00153.63           C  
ATOM   4373  C   PRO B 550     156.550  46.448  63.272  1.00153.63           C  
ATOM   4374  O   PRO B 550     155.474  45.869  63.151  1.00153.63           O  
ATOM   4375  CB  PRO B 550     157.025  48.269  61.545  1.00153.63           C  
ATOM   4376  CG  PRO B 550     156.185  48.077  60.266  1.00153.63           C  
ATOM   4377  CD  PRO B 550     156.592  46.686  59.761  1.00153.63           C  
ATOM   4378  N   GLN B 551     157.100  46.752  64.460  1.00142.22           N  
ATOM   4379  CA  GLN B 551     156.575  46.332  65.730  1.00142.22           C  
ATOM   4380  C   GLN B 551     155.237  46.942  66.005  1.00142.22           C  
ATOM   4381  O   GLN B 551     154.447  46.394  66.768  1.00142.22           O  
ATOM   4382  CB  GLN B 551     157.487  46.719  66.906  1.00142.22           C  
ATOM   4383  CG  GLN B 551     158.864  46.054  66.867  1.00142.22           C  
ATOM   4384  CD  GLN B 551     159.641  46.533  68.086  1.00142.22           C  
ATOM   4385  NE2 GLN B 551     158.969  47.353  68.938  1.00142.22           N  
ATOM   4386  OE1 GLN B 551     160.806  46.192  68.281  1.00142.22           O  
ATOM   4387  N   ILE B 552     155.010  48.153  65.485  1.00215.41           N  
ATOM   4388  CA  ILE B 552     153.834  48.950  65.698  1.00215.41           C  
ATOM   4389  C   ILE B 552     152.614  48.463  64.978  1.00215.41           C  
ATOM   4390  O   ILE B 552     151.498  48.677  65.448  1.00215.41           O  
ATOM   4391  CB  ILE B 552     154.010  50.366  65.229  1.00215.41           C  
ATOM   4392  CG1 ILE B 552     155.253  51.010  65.850  1.00215.41           C  
ATOM   4393  CG2 ILE B 552     152.725  51.130  65.568  1.00215.41           C  
ATOM   4394  CD1 ILE B 552     156.556  50.509  65.237  1.00215.41           C  
ATOM   4395  N   CYS B 553     152.793  47.876  63.779  1.00 78.40           N  
ATOM   4396  CA  CYS B 553     151.702  47.644  62.874  1.00 78.40           C  
ATOM   4397  C   CYS B 553     150.907  46.401  63.104  1.00 78.40           C  
ATOM   4398  O   CYS B 553     151.413  45.322  63.407  1.00 78.40           O  
ATOM   4399  CB  CYS B 553     152.171  47.591  61.411  1.00 78.40           C  
ATOM   4400  SG  CYS B 553     153.062  49.096  60.921  1.00 78.40           S  
ATOM   4401  N   THR B 554     149.588  46.574  62.907  1.00149.74           N  
ATOM   4402  CA  THR B 554     148.610  45.531  62.885  1.00149.74           C  
ATOM   4403  C   THR B 554     148.917  44.839  61.597  1.00149.74           C  
ATOM   4404  O   THR B 554     149.703  45.342  60.799  1.00149.74           O  
ATOM   4405  CB  THR B 554     147.243  46.141  62.705  1.00149.74           C  
ATOM   4406  CG2 THR B 554     146.156  45.084  62.482  1.00149.74           C  
ATOM   4407  OG1 THR B 554     146.931  46.982  63.799  1.00149.74           O  
ATOM   4408  N   ILE B 555     148.321  43.661  61.367  1.00 88.59           N  
ATOM   4409  CA  ILE B 555     148.493  42.939  60.145  1.00 88.59           C  
ATOM   4410  C   ILE B 555     147.886  43.742  59.039  1.00 88.59           C  
ATOM   4411  O   ILE B 555     148.128  43.467  57.866  1.00 88.59           O  
ATOM   4412  CB  ILE B 555     147.844  41.584  60.128  1.00 88.59           C  
ATOM   4413  CG1 ILE B 555     148.339  40.792  58.905  1.00 88.59           C  
ATOM   4414  CG2 ILE B 555     146.319  41.769  60.171  1.00 88.59           C  
ATOM   4415  CD1 ILE B 555     147.973  39.310  58.934  1.00 88.59           C  
ATOM   4416  N   ASP B 556     146.934  44.628  59.390  1.00 91.89           N  
ATOM   4417  CA  ASP B 556     146.245  45.467  58.446  1.00 91.89           C  
ATOM   4418  C   ASP B 556     147.168  46.496  57.835  1.00 91.89           C  
ATOM   4419  O   ASP B 556     147.196  46.671  56.616  1.00 91.89           O  
ATOM   4420  CB  ASP B 556     145.113  46.277  59.109  1.00 91.89           C  
ATOM   4421  CG  ASP B 556     144.093  45.339  59.748  1.00 91.89           C  
ATOM   4422  OD1 ASP B 556     144.507  44.283  60.295  1.00 91.89           O  
ATOM   4423  OD2 ASP B 556     142.880  45.677  59.708  1.00 91.89           O1-
ATOM   4424  N   VAL B 557     147.936  47.218  58.680  1.00 69.25           N  
ATOM   4425  CA  VAL B 557     148.811  48.289  58.269  1.00 69.25           C  
ATOM   4426  C   VAL B 557     149.976  47.751  57.489  1.00 69.25           C  
ATOM   4427  O   VAL B 557     150.573  48.452  56.673  1.00 69.25           O  
ATOM   4428  CB  VAL B 557     149.361  49.066  59.428  1.00 69.25           C  
ATOM   4429  CG1 VAL B 557     150.340  50.119  58.882  1.00 69.25           C  
ATOM   4430  CG2 VAL B 557     148.188  49.660  60.229  1.00 69.25           C  
ATOM   4431  N   TYR B 558     150.403  46.527  57.832  1.00 88.97           N  
ATOM   4432  CA  TYR B 558     151.480  45.812  57.206  1.00 88.97           C  
ATOM   4433  C   TYR B 558     151.071  45.279  55.859  1.00 88.97           C  
ATOM   4434  O   TYR B 558     151.900  45.139  54.964  1.00 88.97           O  
ATOM   4435  CB  TYR B 558     151.954  44.626  58.066  1.00 88.97           C  
ATOM   4436  CG  TYR B 558     153.066  43.941  57.353  1.00 88.97           C  
ATOM   4437  CD1 TYR B 558     154.346  44.444  57.408  1.00 88.97           C  
ATOM   4438  CD2 TYR B 558     152.829  42.791  56.637  1.00 88.97           C  
ATOM   4439  CE1 TYR B 558     155.372  43.807  56.751  1.00 88.97           C  
ATOM   4440  CE2 TYR B 558     153.851  42.152  55.979  1.00 88.97           C  
ATOM   4441  CZ  TYR B 558     155.124  42.661  56.035  1.00 88.97           C  
ATOM   4442  OH  TYR B 558     156.176  42.007  55.360  1.00 88.97           O  
ATOM   4443  N   MET B 559     149.791  44.890  55.705  1.00 91.45           N  
ATOM   4444  CA  MET B 559     149.300  44.292  54.490  1.00 91.45           C  
ATOM   4445  C   MET B 559     149.362  45.248  53.341  1.00 91.45           C  
ATOM   4446  O   MET B 559     149.638  44.843  52.212  1.00 91.45           O  
ATOM   4447  CB  MET B 559     147.841  43.814  54.597  1.00 91.45           C  
ATOM   4448  CG  MET B 559     147.688  42.483  55.332  1.00 91.45           C  
ATOM   4449  SD  MET B 559     147.964  41.010  54.298  1.00 91.45           S  
ATOM   4450  CE  MET B 559     149.630  41.448  53.727  1.00 91.45           C  
ATOM   4451  N   VAL B 560     149.078  46.539  53.587  1.00108.62           N  
ATOM   4452  CA  VAL B 560     149.053  47.506  52.526  1.00108.62           C  
ATOM   4453  C   VAL B 560     150.419  47.621  51.918  1.00108.62           C  
ATOM   4454  O   VAL B 560     150.551  47.760  50.703  1.00108.62           O  
ATOM   4455  CB  VAL B 560     148.628  48.879  52.976  1.00108.62           C  
ATOM   4456  CG1 VAL B 560     149.699  49.468  53.910  1.00108.62           C  
ATOM   4457  CG2 VAL B 560     148.346  49.735  51.728  1.00108.62           C  
ATOM   4458  N   MET B 561     151.473  47.593  52.754  1.00148.55           N  
ATOM   4459  CA  MET B 561     152.822  47.705  52.275  1.00148.55           C  
ATOM   4460  C   MET B 561     153.217  46.505  51.462  1.00148.55           C  
ATOM   4461  O   MET B 561     153.967  46.624  50.494  1.00148.55           O  
ATOM   4462  CB  MET B 561     153.847  48.008  53.385  1.00148.55           C  
ATOM   4463  CG  MET B 561     153.621  47.265  54.697  1.00148.55           C  
ATOM   4464  SD  MET B 561     154.553  47.963  56.092  1.00148.55           S  
ATOM   4465  CE  MET B 561     156.117  47.160  55.642  1.00148.55           C  
ATOM   4466  N   VAL B 562     152.725  45.309  51.824  1.00 50.23           N  
ATOM   4467  CA  VAL B 562     153.063  44.115  51.105  1.00 50.23           C  
ATOM   4468  C   VAL B 562     152.545  44.229  49.703  1.00 50.23           C  
ATOM   4469  O   VAL B 562     153.153  43.713  48.765  1.00 50.23           O  
ATOM   4470  CB  VAL B 562     152.448  42.879  51.694  1.00 50.23           C  
ATOM   4471  CG1 VAL B 562     152.831  41.678  50.811  1.00 50.23           C  
ATOM   4472  CG2 VAL B 562     152.900  42.746  53.158  1.00 50.23           C  
ATOM   4473  N   LYS B 563     151.371  44.868  49.538  1.00 44.22           N  
ATOM   4474  CA  LYS B 563     150.747  45.041  48.256  1.00 44.22           C  
ATOM   4475  C   LYS B 563     151.592  45.920  47.387  1.00 44.22           C  
ATOM   4476  O   LYS B 563     151.752  45.660  46.196  1.00 44.22           O  
ATOM   4477  CB  LYS B 563     149.354  45.685  48.360  1.00 44.22           C  
ATOM   4478  CG  LYS B 563     148.349  44.798  49.097  1.00 44.22           C  
ATOM   4479  CD  LYS B 563     147.065  45.517  49.515  1.00 44.22           C  
ATOM   4480  CE  LYS B 563     146.084  44.610  50.261  1.00 44.22           C  
ATOM   4481  NZ  LYS B 563     144.878  45.375  50.653  1.00 44.22           N1+
ATOM   4482  N   CYS B 564     152.173  46.989  47.961  1.00118.19           N  
ATOM   4483  CA  CYS B 564     152.951  47.884  47.155  1.00118.19           C  
ATOM   4484  C   CYS B 564     154.158  47.200  46.581  1.00118.19           C  
ATOM   4485  O   CYS B 564     154.655  47.587  45.525  1.00118.19           O  
ATOM   4486  CB  CYS B 564     153.252  49.251  47.810  1.00118.19           C  
ATOM   4487  SG  CYS B 564     153.231  49.243  49.622  1.00118.19           S  
ATOM   4488  N   TRP B 565     154.689  46.198  47.295  1.00136.63           N  
ATOM   4489  CA  TRP B 565     155.822  45.385  46.944  1.00136.63           C  
ATOM   4490  C   TRP B 565     155.448  44.277  45.989  1.00136.63           C  
ATOM   4491  O   TRP B 565     156.314  43.552  45.495  1.00136.63           O  
ATOM   4492  CB  TRP B 565     156.474  44.821  48.212  1.00136.63           C  
ATOM   4493  CG  TRP B 565     156.912  45.956  49.111  1.00136.63           C  
ATOM   4494  CD1 TRP B 565     157.051  47.278  48.798  1.00136.63           C  
ATOM   4495  CD2 TRP B 565     157.220  45.837  50.509  1.00136.63           C  
ATOM   4496  CE2 TRP B 565     157.533  47.115  50.974  1.00136.63           C  
ATOM   4497  CE3 TRP B 565     157.230  44.755  51.342  1.00136.63           C  
ATOM   4498  NE1 TRP B 565     157.426  47.989  49.912  1.00136.63           N  
ATOM   4499  CZ2 TRP B 565     157.864  47.329  52.282  1.00136.63           C  
ATOM   4500  CZ3 TRP B 565     157.574  44.973  52.658  1.00136.63           C  
ATOM   4501  CH2 TRP B 565     157.886  46.236  53.119  1.00136.63           C  
ATOM   4502  N   MET B 566     154.138  44.038  45.784  1.00147.10           N  
ATOM   4503  CA  MET B 566     153.721  42.931  44.964  1.00147.10           C  
ATOM   4504  C   MET B 566     154.364  43.100  43.614  1.00147.10           C  
ATOM   4505  O   MET B 566     154.221  44.127  42.956  1.00147.10           O  
ATOM   4506  CB  MET B 566     152.196  42.870  44.775  1.00147.10           C  
ATOM   4507  CG  MET B 566     151.610  41.458  44.883  1.00147.10           C  
ATOM   4508  SD  MET B 566     152.331  40.179  43.815  1.00147.10           S  
ATOM   4509  CE  MET B 566     151.229  38.874  44.438  1.00147.10           C  
ATOM   4510  N   ILE B 567     155.026  42.037  43.123  1.00130.44           N  
ATOM   4511  CA  ILE B 567     155.827  42.094  41.933  1.00130.44           C  
ATOM   4512  C   ILE B 567     155.021  42.586  40.765  1.00130.44           C  
ATOM   4513  O   ILE B 567     155.537  43.340  39.942  1.00130.44           O  
ATOM   4514  CB  ILE B 567     156.438  40.767  41.585  1.00130.44           C  
ATOM   4515  CG1 ILE B 567     155.356  39.710  41.329  1.00130.44           C  
ATOM   4516  CG2 ILE B 567     157.414  40.386  42.709  1.00130.44           C  
ATOM   4517  CD1 ILE B 567     155.906  38.430  40.703  1.00130.44           C  
ATOM   4518  N   ASP B 568     153.745  42.171  40.648  1.00 64.17           N  
ATOM   4519  CA  ASP B 568     152.927  42.579  39.537  1.00 64.17           C  
ATOM   4520  C   ASP B 568     152.501  44.000  39.750  1.00 64.17           C  
ATOM   4521  O   ASP B 568     151.758  44.311  40.679  1.00 64.17           O  
ATOM   4522  CB  ASP B 568     151.651  41.727  39.401  1.00 64.17           C  
ATOM   4523  CG  ASP B 568     150.893  42.117  38.137  1.00 64.17           C  
ATOM   4524  OD1 ASP B 568     151.309  43.092  37.455  1.00 64.17           O  
ATOM   4525  OD2 ASP B 568     149.875  41.437  37.840  1.00 64.17           O1-
ATOM   4526  N   GLU B 569     152.939  44.897  38.846  1.00147.22           N  
ATOM   4527  CA  GLU B 569     152.644  46.294  38.960  1.00147.22           C  
ATOM   4528  C   GLU B 569     151.164  46.519  38.877  1.00147.22           C  
ATOM   4529  O   GLU B 569     150.624  47.377  39.573  1.00147.22           O  
ATOM   4530  CB  GLU B 569     153.396  47.153  37.923  1.00147.22           C  
ATOM   4531  CG  GLU B 569     153.386  46.591  36.502  1.00147.22           C  
ATOM   4532  CD  GLU B 569     154.467  45.520  36.397  1.00147.22           C  
ATOM   4533  OE1 GLU B 569     155.653  45.892  36.188  1.00147.22           O  
ATOM   4534  OE2 GLU B 569     154.118  44.316  36.519  1.00147.22           O1-
ATOM   4535  N   ASN B 570     150.464  45.726  38.048  1.00 69.73           N  
ATOM   4536  CA  ASN B 570     149.052  45.875  37.837  1.00 69.73           C  
ATOM   4537  C   ASN B 570     148.326  45.612  39.121  1.00 69.73           C  
ATOM   4538  O   ASN B 570     147.218  46.101  39.335  1.00 69.73           O  
ATOM   4539  CB  ASN B 570     148.523  44.890  36.785  1.00 69.73           C  
ATOM   4540  CG  ASN B 570     149.242  45.212  35.485  1.00 69.73           C  
ATOM   4541  ND2 ASN B 570     149.661  44.153  34.743  1.00 69.73           N  
ATOM   4542  OD1 ASN B 570     149.443  46.378  35.147  1.00 69.73           O  
ATOM   4543  N   ILE B 571     148.892  44.739  39.967  1.00 86.65           N  
ATOM   4544  CA  ILE B 571     148.301  44.390  41.228  1.00 86.65           C  
ATOM   4545  C   ILE B 571     148.399  45.487  42.254  1.00 86.65           C  
ATOM   4546  O   ILE B 571     147.465  45.710  43.023  1.00 86.65           O  
ATOM   4547  CB  ILE B 571     148.883  43.133  41.786  1.00 86.65           C  
ATOM   4548  CG1 ILE B 571     148.580  42.001  40.791  1.00 86.65           C  
ATOM   4549  CG2 ILE B 571     148.309  42.899  43.195  1.00 86.65           C  
ATOM   4550  CD1 ILE B 571     149.324  40.703  41.069  1.00 86.65           C  
ATOM   4551  N   ARG B 572     149.538  46.202  42.304  1.00106.93           N  
ATOM   4552  CA  ARG B 572     149.780  47.191  43.325  1.00106.93           C  
ATOM   4553  C   ARG B 572     148.654  48.180  43.368  1.00106.93           C  
ATOM   4554  O   ARG B 572     148.019  48.479  42.359  1.00106.93           O  
ATOM   4555  CB  ARG B 572     151.078  47.971  43.083  1.00106.93           C  
ATOM   4556  CG  ARG B 572     152.296  47.055  43.012  1.00106.93           C  
ATOM   4557  CD  ARG B 572     153.582  47.769  42.606  1.00106.93           C  
ATOM   4558  NE  ARG B 572     154.643  46.729  42.577  1.00106.93           N  
ATOM   4559  CZ  ARG B 572     155.653  46.798  41.664  1.00106.93           C  
ATOM   4560  NH1 ARG B 572     155.750  47.867  40.820  1.00106.93           N1+
ATOM   4561  NH2 ARG B 572     156.561  45.783  41.595  1.00106.93           N  
ATOM   4562  N   PRO B 573     148.400  48.691  44.551  1.00 85.50           N  
ATOM   4563  CA  PRO B 573     147.318  49.611  44.775  1.00 85.50           C  
ATOM   4564  C   PRO B 573     147.563  50.925  44.119  1.00 85.50           C  
ATOM   4565  O   PRO B 573     148.715  51.340  44.007  1.00 85.50           O  
ATOM   4566  CB  PRO B 573     147.215  49.765  46.294  1.00 85.50           C  
ATOM   4567  CG  PRO B 573     147.803  48.457  46.847  1.00 85.50           C  
ATOM   4568  CD  PRO B 573     148.808  48.011  45.772  1.00 85.50           C  
ATOM   4569  N   THR B 574     146.488  51.596  43.674  1.00 35.90           N  
ATOM   4570  CA  THR B 574     146.659  52.918  43.166  1.00 35.90           C  
ATOM   4571  C   THR B 574     146.768  53.758  44.395  1.00 35.90           C  
ATOM   4572  O   THR B 574     146.343  53.350  45.474  1.00 35.90           O  
ATOM   4573  CB  THR B 574     145.481  53.423  42.385  1.00 35.90           C  
ATOM   4574  CG2 THR B 574     145.214  52.470  41.208  1.00 35.90           C  
ATOM   4575  OG1 THR B 574     144.340  53.493  43.227  1.00 35.90           O  
ATOM   4576  N   PHE B 575     147.334  54.966  44.264  1.00 66.52           N  
ATOM   4577  CA  PHE B 575     147.480  55.823  45.397  1.00 66.52           C  
ATOM   4578  C   PHE B 575     146.108  56.143  45.883  1.00 66.52           C  
ATOM   4579  O   PHE B 575     145.915  56.434  47.061  1.00 66.52           O  
ATOM   4580  CB  PHE B 575     148.236  57.127  45.097  1.00 66.52           C  
ATOM   4581  CG  PHE B 575     149.661  56.747  44.875  1.00 66.52           C  
ATOM   4582  CD1 PHE B 575     150.088  56.319  43.639  1.00 66.52           C  
ATOM   4583  CD2 PHE B 575     150.571  56.815  45.905  1.00 66.52           C  
ATOM   4584  CE1 PHE B 575     151.401  55.968  43.432  1.00 66.52           C  
ATOM   4585  CE2 PHE B 575     151.886  56.465  45.705  1.00 66.52           C  
ATOM   4586  CZ  PHE B 575     152.304  56.041  44.465  1.00 66.52           C  
ATOM   4587  N   LYS B 576     145.121  56.145  44.967  1.00 74.44           N  
ATOM   4588  CA  LYS B 576     143.775  56.439  45.361  1.00 74.44           C  
ATOM   4589  C   LYS B 576     143.323  55.424  46.369  1.00 74.44           C  
ATOM   4590  O   LYS B 576     142.760  55.783  47.402  1.00 74.44           O  
ATOM   4591  CB  LYS B 576     142.775  56.392  44.194  1.00 74.44           C  
ATOM   4592  CG  LYS B 576     141.419  57.017  44.535  1.00 74.44           C  
ATOM   4593  CD  LYS B 576     141.492  58.535  44.728  1.00 74.44           C  
ATOM   4594  CE  LYS B 576     140.143  59.199  45.014  1.00 74.44           C  
ATOM   4595  NZ  LYS B 576     140.326  60.660  45.169  1.00 74.44           N1+
ATOM   4596  N   GLU B 577     143.554  54.121  46.105  1.00100.65           N  
ATOM   4597  CA  GLU B 577     143.120  53.118  47.039  1.00100.65           C  
ATOM   4598  C   GLU B 577     143.921  53.223  48.298  1.00100.65           C  
ATOM   4599  O   GLU B 577     143.396  53.102  49.403  1.00100.65           O  
ATOM   4600  CB  GLU B 577     143.191  51.683  46.486  1.00100.65           C  
ATOM   4601  CG  GLU B 577     144.559  51.234  45.982  1.00100.65           C  
ATOM   4602  CD  GLU B 577     144.348  49.880  45.316  1.00100.65           C  
ATOM   4603  OE1 GLU B 577     144.012  49.864  44.102  1.00100.65           O  
ATOM   4604  OE2 GLU B 577     144.509  48.845  46.016  1.00100.65           O1-
ATOM   4605  N   LEU B 578     145.221  53.507  48.146  1.00165.49           N  
ATOM   4606  CA  LEU B 578     146.158  53.570  49.223  1.00165.49           C  
ATOM   4607  C   LEU B 578     145.690  54.673  50.135  1.00165.49           C  
ATOM   4608  O   LEU B 578     145.780  54.580  51.360  1.00165.49           O  
ATOM   4609  CB  LEU B 578     147.542  53.881  48.621  1.00165.49           C  
ATOM   4610  CG  LEU B 578     148.768  53.529  49.469  1.00165.49           C  
ATOM   4611  CD1 LEU B 578     148.897  52.010  49.647  1.00165.49           C  
ATOM   4612  CD2 LEU B 578     150.038  54.106  48.836  1.00165.49           C  
ATOM   4613  N   ALA B 579     145.177  55.765  49.538  1.00 38.06           N  
ATOM   4614  CA  ALA B 579     144.675  56.891  50.274  1.00 38.06           C  
ATOM   4615  C   ALA B 579     143.458  56.500  51.056  1.00 38.06           C  
ATOM   4616  O   ALA B 579     143.283  56.935  52.192  1.00 38.06           O  
ATOM   4617  CB  ALA B 579     144.277  58.066  49.363  1.00 38.06           C  
ATOM   4618  N   ASN B 580     142.570  55.681  50.460  1.00 56.60           N  
ATOM   4619  CA  ASN B 580     141.322  55.340  51.090  1.00 56.60           C  
ATOM   4620  C   ASN B 580     141.533  54.527  52.329  1.00 56.60           C  
ATOM   4621  O   ASN B 580     140.909  54.791  53.357  1.00 56.60           O  
ATOM   4622  CB  ASN B 580     140.392  54.524  50.175  1.00 56.60           C  
ATOM   4623  CG  ASN B 580     139.967  55.418  49.019  1.00 56.60           C  
ATOM   4624  ND2 ASN B 580     139.756  56.728  49.315  1.00 56.60           N  
ATOM   4625  OD1 ASN B 580     139.830  54.965  47.884  1.00 56.60           O  
ATOM   4626  N   GLU B 581     142.419  53.515  52.269  1.00 63.81           N  
ATOM   4627  CA  GLU B 581     142.585  52.615  53.377  1.00 63.81           C  
ATOM   4628  C   GLU B 581     143.104  53.350  54.575  1.00 63.81           C  
ATOM   4629  O   GLU B 581     142.552  53.242  55.669  1.00 63.81           O  
ATOM   4630  CB  GLU B 581     143.565  51.468  53.069  1.00 63.81           C  
ATOM   4631  CG  GLU B 581     143.062  50.527  51.971  1.00 63.81           C  
ATOM   4632  CD  GLU B 581     144.085  49.414  51.785  1.00 63.81           C  
ATOM   4633  OE1 GLU B 581     144.891  49.189  52.727  1.00 63.81           O  
ATOM   4634  OE2 GLU B 581     144.073  48.771  50.701  1.00 63.81           O1-
ATOM   4635  N   PHE B 582     144.151  54.167  54.382  1.00146.92           N  
ATOM   4636  CA  PHE B 582     144.773  54.886  55.459  1.00146.92           C  
ATOM   4637  C   PHE B 582     143.804  55.846  56.055  1.00146.92           C  
ATOM   4638  O   PHE B 582     143.909  56.177  57.234  1.00146.92           O  
ATOM   4639  CB  PHE B 582     146.024  55.673  55.038  1.00146.92           C  
ATOM   4640  CG  PHE B 582     147.157  54.709  55.015  1.00146.92           C  
ATOM   4641  CD1 PHE B 582     147.435  53.960  53.896  1.00146.92           C  
ATOM   4642  CD2 PHE B 582     147.937  54.551  56.138  1.00146.92           C  
ATOM   4643  CE1 PHE B 582     148.485  53.073  53.894  1.00146.92           C  
ATOM   4644  CE2 PHE B 582     148.988  53.666  56.141  1.00146.92           C  
ATOM   4645  CZ  PHE B 582     149.265  52.926  55.017  1.00146.92           C  
ATOM   4646  N   THR B 583     142.895  56.388  55.231  1.00 58.67           N  
ATOM   4647  CA  THR B 583     141.911  57.312  55.711  1.00 58.67           C  
ATOM   4648  C   THR B 583     140.983  56.635  56.678  1.00 58.67           C  
ATOM   4649  O   THR B 583     140.685  57.173  57.743  1.00 58.67           O  
ATOM   4650  CB  THR B 583     141.067  57.845  54.597  1.00 58.67           C  
ATOM   4651  CG2 THR B 583     139.955  58.710  55.193  1.00 58.67           C  
ATOM   4652  OG1 THR B 583     141.859  58.584  53.680  1.00 58.67           O  
ATOM   4653  N   ARG B 584     140.478  55.441  56.311  1.00160.38           N  
ATOM   4654  CA  ARG B 584     139.550  54.693  57.119  1.00160.38           C  
ATOM   4655  C   ARG B 584     140.252  54.204  58.340  1.00160.38           C  
ATOM   4656  O   ARG B 584     139.696  54.186  59.437  1.00160.38           O  
ATOM   4657  CB  ARG B 584     139.048  53.432  56.408  1.00160.38           C  
ATOM   4658  CG  ARG B 584     138.431  53.708  55.040  1.00160.38           C  
ATOM   4659  CD  ARG B 584     138.123  52.439  54.243  1.00160.38           C  
ATOM   4660  NE  ARG B 584     139.420  51.754  53.972  1.00160.38           N  
ATOM   4661  CZ  ARG B 584     139.918  50.861  54.875  1.00160.38           C  
ATOM   4662  NH1 ARG B 584     139.222  50.593  56.017  1.00160.38           N1+
ATOM   4663  NH2 ARG B 584     141.105  50.229  54.637  1.00160.38           N  
ATOM   4664  N   MET B 585     141.513  53.786  58.155  1.00 94.94           N  
ATOM   4665  CA  MET B 585     142.322  53.226  59.195  1.00 94.94           C  
ATOM   4666  C   MET B 585     142.533  54.289  60.228  1.00 94.94           C  
ATOM   4667  O   MET B 585     142.687  54.005  61.414  1.00 94.94           O  
ATOM   4668  CB  MET B 585     143.696  52.779  58.662  1.00 94.94           C  
ATOM   4669  CG  MET B 585     143.596  51.627  57.656  1.00 94.94           C  
ATOM   4670  SD  MET B 585     145.062  51.357  56.606  1.00 94.94           S  
ATOM   4671  CE  MET B 585     146.189  50.772  57.901  1.00 94.94           C  
ATOM   4672  N   ALA B 586     142.564  55.554  59.781  1.00 48.49           N  
ATOM   4673  CA  ALA B 586     142.768  56.700  60.619  1.00 48.49           C  
ATOM   4674  C   ALA B 586     141.659  56.781  61.618  1.00 48.49           C  
ATOM   4675  O   ALA B 586     141.855  57.276  62.725  1.00 48.49           O  
ATOM   4676  CB  ALA B 586     142.787  58.031  59.843  1.00 48.49           C  
ATOM   4677  N   ARG B 587     140.456  56.300  61.260  1.00135.99           N  
ATOM   4678  CA  ARG B 587     139.306  56.462  62.103  1.00135.99           C  
ATOM   4679  C   ARG B 587     139.599  55.890  63.458  1.00135.99           C  
ATOM   4680  O   ARG B 587     139.258  56.498  64.472  1.00135.99           O  
ATOM   4681  CB  ARG B 587     138.067  55.741  61.547  1.00135.99           C  
ATOM   4682  CG  ARG B 587     137.785  56.067  60.078  1.00135.99           C  
ATOM   4683  CD  ARG B 587     137.842  57.556  59.731  1.00135.99           C  
ATOM   4684  NE  ARG B 587     136.610  58.198  60.264  1.00135.99           N  
ATOM   4685  CZ  ARG B 587     136.166  59.363  59.709  1.00135.99           C  
ATOM   4686  NH1 ARG B 587     136.865  59.944  58.691  1.00135.99           N1+
ATOM   4687  NH2 ARG B 587     135.017  59.943  60.164  1.00135.99           N  
ATOM   4688  N   ASP B 588     140.227  54.701  63.529  1.00 64.73           N  
ATOM   4689  CA  ASP B 588     140.532  54.158  64.823  1.00 64.73           C  
ATOM   4690  C   ASP B 588     142.008  53.912  64.858  1.00 64.73           C  
ATOM   4691  O   ASP B 588     142.459  52.840  64.459  1.00 64.73           O  
ATOM   4692  CB  ASP B 588     139.846  52.808  65.075  1.00 64.73           C  
ATOM   4693  CG  ASP B 588     138.352  53.070  65.179  1.00 64.73           C  
ATOM   4694  OD1 ASP B 588     137.966  54.265  65.271  1.00 64.73           O  
ATOM   4695  OD2 ASP B 588     137.576  52.077  65.173  1.00 64.73           O1-
ATOM   4696  N   PRO B 589     142.776  54.855  65.349  1.00264.68           N  
ATOM   4697  CA  PRO B 589     144.205  54.714  65.390  1.00264.68           C  
ATOM   4698  C   PRO B 589     144.681  53.496  66.126  1.00264.68           C  
ATOM   4699  O   PRO B 589     145.640  52.901  65.636  1.00264.68           O  
ATOM   4700  CB  PRO B 589     144.732  56.049  65.914  1.00264.68           C  
ATOM   4701  CG  PRO B 589     143.672  57.058  65.429  1.00264.68           C  
ATOM   4702  CD  PRO B 589     142.363  56.248  65.366  1.00264.68           C  
ATOM   4703  N   PRO B 590     144.134  53.083  67.241  1.00169.71           N  
ATOM   4704  CA  PRO B 590     143.111  53.813  67.938  1.00169.71           C  
ATOM   4705  C   PRO B 590     143.783  54.857  68.768  1.00169.71           C  
ATOM   4706  O   PRO B 590     144.970  54.709  69.054  1.00169.71           O  
ATOM   4707  CB  PRO B 590     142.343  52.786  68.774  1.00169.71           C  
ATOM   4708  CG  PRO B 590     143.275  51.565  68.838  1.00169.71           C  
ATOM   4709  CD  PRO B 590     144.078  51.661  67.533  1.00169.71           C  
END
