# Supplementary material for: Inhibitor-induced HER2-HER3 heterodimerisation promotes proliferation through a novel dimer interface
Source: eLife. 2018 May 1;7:e32271. doi: 10.7554/eLife.32271 (PMC5929906; doi:10.7554/eLife.32271)
Supplement: Figure 4—figure supplement 1—source data 1. [file elife-32271-fig4-figsupp1-data1.pdb]

ATOM      1  N   ASN A 708     -55.930  -4.661 -23.058  1.00 47.06           N  
ATOM      2  CA  ASN A 708     -54.921  -3.707 -22.541  1.00 47.06           C  
ATOM      3  C   ASN A 708     -53.807  -4.427 -21.867  1.00 47.06           C  
ATOM      4  O   ASN A 708     -53.421  -5.523 -22.272  1.00 47.06           O  
ATOM      5  CB  ASN A 708     -55.554  -2.753 -21.516  1.00 47.06           C  
ATOM      6  CG  ASN A 708     -56.441  -1.778 -22.273  1.00 47.06           C  
ATOM      7  ND2 ASN A 708     -55.812  -0.967 -23.166  1.00 47.06           N  
ATOM      8  OD1 ASN A 708     -57.654  -1.735 -22.079  1.00 47.06           O  
ATOM      9  N   GLN A 709     -53.250  -3.805 -20.811  1.00238.49           N  
ATOM     10  CA  GLN A 709     -52.181  -4.434 -20.101  1.00238.49           C  
ATOM     11  C   GLN A 709     -52.770  -5.549 -19.297  1.00238.49           C  
ATOM     12  O   GLN A 709     -53.892  -5.444 -18.803  1.00238.49           O  
ATOM     13  CB  GLN A 709     -51.438  -3.512 -19.118  1.00238.49           C  
ATOM     14  CG  GLN A 709     -50.644  -2.394 -19.796  1.00238.49           C  
ATOM     15  CD  GLN A 709     -51.622  -1.312 -20.227  1.00238.49           C  
ATOM     16  NE2 GLN A 709     -52.856  -1.345 -19.656  1.00238.49           N  
ATOM     17  OE1 GLN A 709     -51.295  -0.459 -21.051  1.00238.49           O  
ATOM     18  N   ALA A 710     -52.022  -6.662 -19.150  1.00999.99           N  
ATOM     19  CA  ALA A 710     -52.544  -7.785 -18.408  1.00999.99           C  
ATOM     20  C   ALA A 710     -51.932  -7.850 -17.000  1.00999.99           C  
ATOM     21  O   ALA A 710     -50.728  -8.096 -16.902  1.00999.99           O  
ATOM     22  CB  ALA A 710     -52.241  -9.135 -19.085  1.00999.99           C  
ATOM     23  N   GLN A 711     -52.751  -7.702 -15.890  1.00611.49           N  
ATOM     24  CA  GLN A 711     -52.297  -7.680 -14.475  1.00611.49           C  
ATOM     25  C   GLN A 711     -53.346  -8.224 -13.457  1.00611.49           C  
ATOM     26  O   GLN A 711     -54.472  -8.490 -13.868  1.00611.49           O  
ATOM     27  CB  GLN A 711     -51.943  -6.260 -13.997  1.00611.49           C  
ATOM     28  CG  GLN A 711     -53.136  -5.304 -14.002  1.00611.49           C  
ATOM     29  CD  GLN A 711     -53.475  -4.993 -15.453  1.00611.49           C  
ATOM     30  NE2 GLN A 711     -54.726  -5.322 -15.871  1.00611.49           N  
ATOM     31  OE1 GLN A 711     -52.643  -4.477 -16.198  1.00611.49           O  
ATOM     32  N   MET A 712     -53.010  -8.410 -12.110  1.00219.87           N  
ATOM     33  CA  MET A 712     -53.893  -8.971 -11.051  1.00219.87           C  
ATOM     34  C   MET A 712     -53.297  -8.905  -9.625  1.00219.87           C  
ATOM     35  O   MET A 712     -52.106  -9.133  -9.426  1.00219.87           O  
ATOM     36  CB  MET A 712     -54.150 -10.460 -11.330  1.00219.87           C  
ATOM     37  CG  MET A 712     -54.994 -11.204 -10.302  1.00219.87           C  
ATOM     38  SD  MET A 712     -55.175 -12.967 -10.705  1.00219.87           S  
ATOM     39  CE  MET A 712     -53.406 -13.335 -10.510  1.00219.87           C  
ATOM     40  N   ARG A 713     -54.128  -8.662  -8.561  1.00198.44           N  
ATOM     41  CA  ARG A 713     -53.660  -8.553  -7.179  1.00198.44           C  
ATOM     42  C   ARG A 713     -53.415  -9.911  -6.587  1.00198.44           C  
ATOM     43  O   ARG A 713     -54.204 -10.838  -6.760  1.00198.44           O  
ATOM     44  CB  ARG A 713     -54.621  -7.814  -6.227  1.00198.44           C  
ATOM     45  CG  ARG A 713     -54.647  -6.298  -6.431  1.00198.44           C  
ATOM     46  CD  ARG A 713     -55.354  -5.531  -5.309  1.00198.44           C  
ATOM     47  NE  ARG A 713     -54.497  -5.603  -4.089  1.00198.44           N  
ATOM     48  CZ  ARG A 713     -54.656  -4.696  -3.079  1.00198.44           C  
ATOM     49  NH1 ARG A 713     -55.563  -3.685  -3.202  1.00198.44           N1+
ATOM     50  NH2 ARG A 713     -53.914  -4.797  -1.938  1.00198.44           N  
ATOM     51  N   ILE A 714     -52.311 -10.061  -5.824  1.00172.89           N  
ATOM     52  CA  ILE A 714     -52.037 -11.359  -5.280  1.00172.89           C  
ATOM     53  C   ILE A 714     -52.226 -11.271  -3.793  1.00172.89           C  
ATOM     54  O   ILE A 714     -51.581 -10.489  -3.095  1.00172.89           O  
ATOM     55  CB  ILE A 714     -50.688 -11.871  -5.693  1.00172.89           C  
ATOM     56  CG1 ILE A 714     -50.712 -13.398  -5.711  1.00172.89           C  
ATOM     57  CG2 ILE A 714     -49.596 -11.273  -4.793  1.00172.89           C  
ATOM     58  CD1 ILE A 714     -49.667 -13.978  -6.654  1.00172.89           C  
ATOM     59  N   LEU A 715     -53.159 -12.092  -3.272  1.00109.78           N  
ATOM     60  CA  LEU A 715     -53.579 -11.985  -1.906  1.00109.78           C  
ATOM     61  C   LEU A 715     -52.901 -13.000  -1.042  1.00109.78           C  
ATOM     62  O   LEU A 715     -52.483 -14.071  -1.484  1.00109.78           O  
ATOM     63  CB  LEU A 715     -55.093 -12.210  -1.751  1.00109.78           C  
ATOM     64  CG  LEU A 715     -55.936 -11.299  -2.664  1.00109.78           C  
ATOM     65  CD1 LEU A 715     -57.437 -11.456  -2.373  1.00109.78           C  
ATOM     66  CD2 LEU A 715     -55.454  -9.841  -2.616  1.00109.78           C  
ATOM     67  N   LYS A 716     -52.764 -12.641   0.249  1.00140.84           N  
ATOM     68  CA  LYS A 716     -52.211 -13.503   1.249  1.00140.84           C  
ATOM     69  C   LYS A 716     -53.388 -14.168   1.892  1.00140.84           C  
ATOM     70  O   LYS A 716     -54.445 -13.560   2.048  1.00140.84           O  
ATOM     71  CB  LYS A 716     -51.461 -12.709   2.327  1.00140.84           C  
ATOM     72  CG  LYS A 716     -50.275 -11.935   1.751  1.00140.84           C  
ATOM     73  CD  LYS A 716     -49.802 -10.778   2.632  1.00140.84           C  
ATOM     74  CE  LYS A 716     -49.711 -11.136   4.113  1.00140.84           C  
ATOM     75  NZ  LYS A 716     -48.657 -12.152   4.322  1.00140.84           N1+
ATOM     76  N   GLU A 717     -53.232 -15.426   2.333  1.00148.73           N  
ATOM     77  CA  GLU A 717     -54.365 -16.134   2.853  1.00148.73           C  
ATOM     78  C   GLU A 717     -54.919 -15.419   4.045  1.00148.73           C  
ATOM     79  O   GLU A 717     -56.074 -15.610   4.425  1.00148.73           O  
ATOM     80  CB  GLU A 717     -54.146 -17.643   3.090  1.00148.73           C  
ATOM     81  CG  GLU A 717     -52.927 -18.060   3.903  1.00148.73           C  
ATOM     82  CD  GLU A 717     -52.774 -19.554   3.645  1.00148.73           C  
ATOM     83  OE1 GLU A 717     -53.823 -20.248   3.552  1.00148.73           O  
ATOM     84  OE2 GLU A 717     -51.610 -20.017   3.515  1.00148.73           O1-
ATOM     85  N   THR A 718     -54.086 -14.588   4.684  1.00141.29           N  
ATOM     86  CA  THR A 718     -54.461 -13.813   5.833  1.00141.29           C  
ATOM     87  C   THR A 718     -55.484 -12.766   5.472  1.00141.29           C  
ATOM     88  O   THR A 718     -56.314 -12.388   6.297  1.00141.29           O  
ATOM     89  CB  THR A 718     -53.292 -13.069   6.394  1.00141.29           C  
ATOM     90  CG2 THR A 718     -53.759 -12.316   7.646  1.00141.29           C  
ATOM     91  OG1 THR A 718     -52.248 -13.971   6.725  1.00141.29           O  
ATOM     92  N   GLU A 719     -55.414 -12.223   4.243  1.00103.22           N  
ATOM     93  CA  GLU A 719     -56.240 -11.121   3.828  1.00103.22           C  
ATOM     94  C   GLU A 719     -57.696 -11.483   3.678  1.00103.22           C  
ATOM     95  O   GLU A 719     -58.572 -10.648   3.904  1.00103.22           O  
ATOM     96  CB  GLU A 719     -55.725 -10.494   2.519  1.00103.22           C  
ATOM     97  CG  GLU A 719     -54.334  -9.876   2.707  1.00103.22           C  
ATOM     98  CD  GLU A 719     -53.811  -9.372   1.370  1.00103.22           C  
ATOM     99  OE1 GLU A 719     -54.434  -8.438   0.801  1.00103.22           O  
ATOM    100  OE2 GLU A 719     -52.773  -9.914   0.903  1.00103.22           O1-
ATOM    101  N   LEU A 720     -58.012 -12.728   3.280  1.00102.96           N  
ATOM    102  CA  LEU A 720     -59.374 -13.078   2.981  1.00102.96           C  
ATOM    103  C   LEU A 720     -59.930 -14.016   4.003  1.00102.96           C  
ATOM    104  O   LEU A 720     -59.203 -14.781   4.633  1.00102.96           O  
ATOM    105  CB  LEU A 720     -59.483 -13.845   1.658  1.00102.96           C  
ATOM    106  CG  LEU A 720     -59.057 -13.036   0.428  1.00102.96           C  
ATOM    107  CD1 LEU A 720     -59.044 -13.914  -0.824  1.00102.96           C  
ATOM    108  CD2 LEU A 720     -59.950 -11.806   0.253  1.00102.96           C  
ATOM    109  N   ARG A 721     -61.268 -13.973   4.173  1.00137.26           N  
ATOM    110  CA  ARG A 721     -61.946 -14.842   5.093  1.00137.26           C  
ATOM    111  C   ARG A 721     -63.209 -15.309   4.428  1.00137.26           C  
ATOM    112  O   ARG A 721     -63.955 -14.509   3.867  1.00137.26           O  
ATOM    113  CB  ARG A 721     -62.327 -14.094   6.381  1.00137.26           C  
ATOM    114  CG  ARG A 721     -63.058 -14.930   7.425  1.00137.26           C  
ATOM    115  CD  ARG A 721     -63.243 -14.193   8.752  1.00137.26           C  
ATOM    116  NE  ARG A 721     -61.908 -14.148   9.406  1.00137.26           N  
ATOM    117  CZ  ARG A 721     -61.501 -15.216  10.152  1.00137.26           C  
ATOM    118  NH1 ARG A 721     -62.339 -16.277  10.333  1.00137.26           N1+
ATOM    119  NH2 ARG A 721     -60.253 -15.231  10.703  1.00137.26           N  
ATOM    120  N   LYS A 722     -63.496 -16.627   4.465  1.00155.70           N  
ATOM    121  CA  LYS A 722     -64.708 -17.065   3.831  1.00155.70           C  
ATOM    122  C   LYS A 722     -65.728 -17.397   4.879  1.00155.70           C  
ATOM    123  O   LYS A 722     -65.545 -18.306   5.688  1.00155.70           O  
ATOM    124  CB  LYS A 722     -64.499 -18.207   2.814  1.00155.70           C  
ATOM    125  CG  LYS A 722     -63.380 -19.189   3.165  1.00155.70           C  
ATOM    126  CD  LYS A 722     -63.207 -20.305   2.130  1.00155.70           C  
ATOM    127  CE  LYS A 722     -61.962 -21.172   2.341  1.00155.70           C  
ATOM    128  NZ  LYS A 722     -60.733 -20.404   2.026  1.00155.70           N1+
ATOM    129  N   VAL A 723     -66.795 -16.564   4.933  1.00121.71           N  
ATOM    130  CA  VAL A 723     -67.857 -16.670   5.898  1.00121.71           C  
ATOM    131  C   VAL A 723     -68.832 -17.792   5.656  1.00121.71           C  
ATOM    132  O   VAL A 723     -69.077 -18.592   6.557  1.00121.71           O  
ATOM    133  CB  VAL A 723     -68.631 -15.389   6.054  1.00121.71           C  
ATOM    134  CG1 VAL A 723     -69.266 -15.011   4.710  1.00121.71           C  
ATOM    135  CG2 VAL A 723     -69.650 -15.569   7.192  1.00121.71           C  
ATOM    136  N   LYS A 724     -69.419 -17.902   4.442  1.00207.52           N  
ATOM    137  CA  LYS A 724     -70.411 -18.932   4.240  1.00207.52           C  
ATOM    138  C   LYS A 724     -70.266 -19.484   2.855  1.00207.52           C  
ATOM    139  O   LYS A 724     -69.591 -18.892   2.018  1.00207.52           O  
ATOM    140  CB  LYS A 724     -71.870 -18.460   4.415  1.00207.52           C  
ATOM    141  CG  LYS A 724     -72.370 -17.454   3.375  1.00207.52           C  
ATOM    142  CD  LYS A 724     -71.688 -16.089   3.427  1.00207.52           C  
ATOM    143  CE  LYS A 724     -72.228 -15.178   4.532  1.00207.52           C  
ATOM    144  NZ  LYS A 724     -73.642 -14.834   4.260  1.00207.52           N1+
ATOM    145  N   VAL A 725     -70.904 -20.644   2.571  1.00130.28           N  
ATOM    146  CA  VAL A 725     -70.712 -21.240   1.276  1.00130.28           C  
ATOM    147  C   VAL A 725     -71.897 -20.969   0.382  1.00130.28           C  
ATOM    148  O   VAL A 725     -73.042 -21.232   0.748  1.00130.28           O  
ATOM    149  CB  VAL A 725     -70.470 -22.727   1.328  1.00130.28           C  
ATOM    150  CG1 VAL A 725     -71.769 -23.460   1.698  1.00130.28           C  
ATOM    151  CG2 VAL A 725     -69.857 -23.171  -0.006  1.00130.28           C  
ATOM    152  N   LEU A 726     -71.647 -20.354  -0.801  1.00119.07           N  
ATOM    153  CA  LEU A 726     -72.687 -20.112  -1.771  1.00119.07           C  
ATOM    154  C   LEU A 726     -73.125 -21.392  -2.412  1.00119.07           C  
ATOM    155  O   LEU A 726     -74.313 -21.709  -2.433  1.00119.07           O  
ATOM    156  CB  LEU A 726     -72.272 -19.203  -2.945  1.00119.07           C  
ATOM    157  CG  LEU A 726     -72.209 -17.697  -2.638  1.00119.07           C  
ATOM    158  CD1 LEU A 726     -73.610 -17.109  -2.419  1.00119.07           C  
ATOM    159  CD2 LEU A 726     -71.257 -17.399  -1.481  1.00119.07           C  
ATOM    160  N   GLY A 727     -72.162 -22.183  -2.932  1.00 39.37           N  
ATOM    161  CA  GLY A 727     -72.545 -23.372  -3.638  1.00 39.37           C  
ATOM    162  C   GLY A 727     -71.319 -24.038  -4.189  1.00 39.37           C  
ATOM    163  O   GLY A 727     -70.242 -23.448  -4.239  1.00 39.37           O  
ATOM    164  N   SER A 728     -71.462 -25.305  -4.637  1.00 47.50           N  
ATOM    165  CA  SER A 728     -70.345 -26.025  -5.181  1.00 47.50           C  
ATOM    166  C   SER A 728     -70.552 -26.131  -6.657  1.00 47.50           C  
ATOM    167  O   SER A 728     -71.633 -26.480  -7.124  1.00 47.50           O  
ATOM    168  CB  SER A 728     -70.199 -27.450  -4.621  1.00 47.50           C  
ATOM    169  OG  SER A 728     -71.332 -28.232  -4.969  1.00 47.50           O  
ATOM    170  N   GLY A 729     -69.506 -25.799  -7.437  1.00 62.84           N  
ATOM    171  CA  GLY A 729     -69.602 -25.828  -8.867  1.00 62.84           C  
ATOM    172  C   GLY A 729     -68.895 -26.998  -9.427  1.00 62.84           C  
ATOM    173  O   GLY A 729     -68.541 -27.940  -8.719  1.00 62.84           O  
ATOM    174  N   ALA A 730     -68.720 -26.944 -10.762  1.00113.48           N  
ATOM    175  CA  ALA A 730     -68.051 -27.967 -11.489  1.00113.48           C  
ATOM    176  C   ALA A 730     -66.609 -27.994 -11.115  1.00113.48           C  
ATOM    177  O   ALA A 730     -66.112 -29.076 -10.820  1.00113.48           O  
ATOM    178  CB  ALA A 730     -68.125 -27.767 -13.012  1.00113.48           C  
ATOM    179  N   PHE A 731     -65.905 -26.828 -11.083  1.00260.29           N  
ATOM    180  CA  PHE A 731     -64.498 -26.925 -10.795  1.00260.29           C  
ATOM    181  C   PHE A 731     -64.135 -26.402  -9.434  1.00260.29           C  
ATOM    182  O   PHE A 731     -62.952 -26.277  -9.123  1.00260.29           O  
ATOM    183  CB  PHE A 731     -63.532 -26.362 -11.882  1.00260.29           C  
ATOM    184  CG  PHE A 731     -63.771 -27.104 -13.160  1.00260.29           C  
ATOM    185  CD1 PHE A 731     -64.792 -26.695 -13.988  1.00260.29           C  
ATOM    186  CD2 PHE A 731     -63.001 -28.183 -13.539  1.00260.29           C  
ATOM    187  CE1 PHE A 731     -65.049 -27.343 -15.172  1.00260.29           C  
ATOM    188  CE2 PHE A 731     -63.256 -28.835 -14.724  1.00260.29           C  
ATOM    189  CZ  PHE A 731     -64.279 -28.417 -15.542  1.00260.29           C  
ATOM    190  N   GLY A 732     -65.111 -26.177  -8.529  1.00 57.99           N  
ATOM    191  CA  GLY A 732     -64.680 -25.687  -7.245  1.00 57.99           C  
ATOM    192  C   GLY A 732     -65.857 -25.370  -6.378  1.00 57.99           C  
ATOM    193  O   GLY A 732     -66.995 -25.672  -6.721  1.00 57.99           O  
ATOM    194  N   THR A 733     -65.591 -24.764  -5.199  1.00 48.67           N  
ATOM    195  CA  THR A 733     -66.632 -24.373  -4.289  1.00 48.67           C  
ATOM    196  C   THR A 733     -66.549 -22.882  -4.144  1.00 48.67           C  
ATOM    197  O   THR A 733     -65.465 -22.320  -3.995  1.00 48.67           O  
ATOM    198  CB  THR A 733     -66.472 -24.954  -2.916  1.00 48.67           C  
ATOM    199  CG2 THR A 733     -67.638 -24.471  -2.038  1.00 48.67           C  
ATOM    200  OG1 THR A 733     -66.463 -26.372  -2.982  1.00 48.67           O  
ATOM    201  N   VAL A 734     -67.707 -22.191  -4.178  1.00 54.35           N  
ATOM    202  CA  VAL A 734     -67.693 -20.760  -4.077  1.00 54.35           C  
ATOM    203  C   VAL A 734     -68.158 -20.386  -2.706  1.00 54.35           C  
ATOM    204  O   VAL A 734     -69.091 -20.978  -2.164  1.00 54.35           O  
ATOM    205  CB  VAL A 734     -68.628 -20.090  -5.047  1.00 54.35           C  
ATOM    206  CG1 VAL A 734     -68.633 -18.577  -4.768  1.00 54.35           C  
ATOM    207  CG2 VAL A 734     -68.203 -20.458  -6.480  1.00 54.35           C  
ATOM    208  N   TYR A 735     -67.498 -19.371  -2.113  1.00 86.88           N  
ATOM    209  CA  TYR A 735     -67.838 -18.930  -0.793  1.00 86.88           C  
ATOM    210  C   TYR A 735     -68.093 -17.462  -0.872  1.00 86.88           C  
ATOM    211  O   TYR A 735     -67.587 -16.761  -1.745  1.00 86.88           O  
ATOM    212  CB  TYR A 735     -66.690 -19.061   0.226  1.00 86.88           C  
ATOM    213  CG  TYR A 735     -66.327 -20.495   0.390  1.00 86.88           C  
ATOM    214  CD1 TYR A 735     -67.079 -21.323   1.187  1.00 86.88           C  
ATOM    215  CD2 TYR A 735     -65.219 -21.009  -0.242  1.00 86.88           C  
ATOM    216  CE1 TYR A 735     -66.740 -22.646   1.342  1.00 86.88           C  
ATOM    217  CE2 TYR A 735     -64.875 -22.331  -0.091  1.00 86.88           C  
ATOM    218  CZ  TYR A 735     -65.637 -23.153   0.702  1.00 86.88           C  
ATOM    219  OH  TYR A 735     -65.288 -24.511   0.860  1.00 86.88           O  
ATOM    220  N   LYS A 736     -68.932 -16.964   0.046  1.00 87.88           N  
ATOM    221  CA  LYS A 736     -69.176 -15.560   0.150  1.00 87.88           C  
ATOM    222  C   LYS A 736     -68.302 -15.185   1.329  1.00 87.88           C  
ATOM    223  O   LYS A 736     -68.271 -15.913   2.321  1.00 87.88           O  
ATOM    224  CB  LYS A 736     -70.632 -15.279   0.556  1.00 87.88           C  
ATOM    225  CG  LYS A 736     -70.996 -13.811   0.769  1.00 87.88           C  
ATOM    226  CD  LYS A 736     -72.504 -13.607   0.934  1.00 87.88           C  
ATOM    227  CE  LYS A 736     -72.905 -12.175   1.287  1.00 87.88           C  
ATOM    228  NZ  LYS A 736     -74.380 -12.075   1.376  1.00 87.88           N1+
ATOM    229  N   GLY A 737     -67.552 -14.060   1.271  1.00 36.64           N  
ATOM    230  CA  GLY A 737     -66.666 -13.759   2.370  1.00 36.64           C  
ATOM    231  C   GLY A 737     -66.259 -12.314   2.325  1.00 36.64           C  
ATOM    232  O   GLY A 737     -66.859 -11.508   1.616  1.00 36.64           O  
ATOM    233  N   ILE A 738     -65.216 -11.955   3.111  1.00109.04           N  
ATOM    234  CA  ILE A 738     -64.750 -10.596   3.196  1.00109.04           C  
ATOM    235  C   ILE A 738     -63.295 -10.548   2.850  1.00109.04           C  
ATOM    236  O   ILE A 738     -62.542 -11.487   3.103  1.00109.04           O  
ATOM    237  CB  ILE A 738     -64.876 -10.001   4.568  1.00109.04           C  
ATOM    238  CG1 ILE A 738     -63.995 -10.768   5.567  1.00109.04           C  
ATOM    239  CG2 ILE A 738     -66.367  -9.978   4.946  1.00109.04           C  
ATOM    240  CD1 ILE A 738     -63.843 -10.059   6.911  1.00109.04           C  
ATOM    241  N   TRP A 739     -62.872  -9.429   2.230  1.00142.87           N  
ATOM    242  CA  TRP A 739     -61.505  -9.259   1.833  1.00142.87           C  
ATOM    243  C   TRP A 739     -60.957  -8.069   2.553  1.00142.87           C  
ATOM    244  O   TRP A 739     -61.341  -6.933   2.282  1.00142.87           O  
ATOM    245  CB  TRP A 739     -61.396  -8.968   0.328  1.00142.87           C  
ATOM    246  CG  TRP A 739     -60.004  -8.752  -0.209  1.00142.87           C  
ATOM    247  CD1 TRP A 739     -58.788  -9.108   0.294  1.00142.87           C  
ATOM    248  CD2 TRP A 739     -59.749  -8.062  -1.439  1.00142.87           C  
ATOM    249  CE2 TRP A 739     -58.369  -8.044  -1.625  1.00142.87           C  
ATOM    250  CE3 TRP A 739     -60.600  -7.487  -2.338  1.00142.87           C  
ATOM    251  NE1 TRP A 739     -57.790  -8.694  -0.555  1.00142.87           N  
ATOM    252  CZ2 TRP A 739     -57.814  -7.448  -2.721  1.00142.87           C  
ATOM    253  CZ3 TRP A 739     -60.038  -6.890  -3.444  1.00142.87           C  
ATOM    254  CH2 TRP A 739     -58.672  -6.871  -3.632  1.00142.87           C  
ATOM    255  N   ILE A 740     -60.039  -8.292   3.509  1.00210.66           N  
ATOM    256  CA  ILE A 740     -59.456  -7.159   4.167  1.00210.66           C  
ATOM    257  C   ILE A 740     -57.995  -7.035   3.892  1.00210.66           C  
ATOM    258  O   ILE A 740     -57.139  -7.552   4.607  1.00210.66           O  
ATOM    259  CB  ILE A 740     -59.755  -7.101   5.640  1.00210.66           C  
ATOM    260  CG1 ILE A 740     -59.765  -8.499   6.293  1.00210.66           C  
ATOM    261  CG2 ILE A 740     -61.048  -6.302   5.809  1.00210.66           C  
ATOM    262  CD1 ILE A 740     -58.455  -9.273   6.277  1.00210.66           C  
ATOM    263  N   PRO A 741     -57.693  -6.348   2.826  1.00318.40           N  
ATOM    264  CA  PRO A 741     -56.311  -6.126   2.519  1.00318.40           C  
ATOM    265  C   PRO A 741     -55.943  -4.786   2.990  1.00318.40           C  
ATOM    266  O   PRO A 741     -56.786  -3.911   2.866  1.00318.40           O  
ATOM    267  CB  PRO A 741     -56.193  -6.196   1.002  1.00318.40           C  
ATOM    268  CG  PRO A 741     -57.612  -5.854   0.515  1.00318.40           C  
ATOM    269  CD  PRO A 741     -58.516  -6.401   1.632  1.00318.40           C  
ATOM    270  N   ASP A 742     -54.762  -4.534   3.561  1.00331.41           N  
ATOM    271  CA  ASP A 742     -53.757  -5.384   4.094  1.00331.41           C  
ATOM    272  C   ASP A 742     -53.472  -4.483   5.233  1.00331.41           C  
ATOM    273  O   ASP A 742     -53.664  -4.787   6.406  1.00331.41           O  
ATOM    274  CB  ASP A 742     -52.489  -5.463   3.228  1.00331.41           C  
ATOM    275  CG  ASP A 742     -51.510  -6.402   3.920  1.00331.41           C  
ATOM    276  OD1 ASP A 742     -51.775  -6.769   5.096  1.00331.41           O  
ATOM    277  OD2 ASP A 742     -50.488  -6.770   3.281  1.00331.41           O1-
ATOM    278  N   GLY A 743     -52.988  -3.294   4.859  1.00142.81           N  
ATOM    279  CA  GLY A 743     -52.866  -2.187   5.750  1.00142.81           C  
ATOM    280  C   GLY A 743     -54.234  -1.604   5.954  1.00142.81           C  
ATOM    281  O   GLY A 743     -54.565  -1.096   7.024  1.00142.81           O  
ATOM    282  N   GLU A 744     -55.071  -1.679   4.898  1.00188.40           N  
ATOM    283  CA  GLU A 744     -56.322  -0.975   4.829  1.00188.40           C  
ATOM    284  C   GLU A 744     -57.189  -1.319   6.008  1.00188.40           C  
ATOM    285  O   GLU A 744     -57.015  -2.335   6.677  1.00188.40           O  
ATOM    286  CB  GLU A 744     -57.160  -1.303   3.584  1.00188.40           C  
ATOM    287  CG  GLU A 744     -56.383  -1.263   2.266  1.00188.40           C  
ATOM    288  CD  GLU A 744     -55.860   0.137   2.003  1.00188.40           C  
ATOM    289  OE1 GLU A 744     -56.428   1.110   2.565  1.00188.40           O  
ATOM    290  OE2 GLU A 744     -54.878   0.244   1.221  1.00188.40           O1-
ATOM    291  N   ASN A 745     -58.092  -0.378   6.340  1.00113.19           N  
ATOM    292  CA  ASN A 745     -59.045  -0.433   7.414  1.00113.19           C  
ATOM    293  C   ASN A 745     -60.277  -1.256   7.113  1.00113.19           C  
ATOM    294  O   ASN A 745     -60.893  -1.792   8.034  1.00113.19           O  
ATOM    295  CB  ASN A 745     -59.524   0.973   7.817  1.00113.19           C  
ATOM    296  CG  ASN A 745     -60.170   0.902   9.194  1.00113.19           C  
ATOM    297  ND2 ASN A 745     -60.702   2.061   9.668  1.00113.19           N  
ATOM    298  OD1 ASN A 745     -60.203  -0.146   9.837  1.00113.19           O  
ATOM    299  N   VAL A 746     -60.691  -1.378   5.833  1.00128.80           N  
ATOM    300  CA  VAL A 746     -62.019  -1.886   5.589  1.00128.80           C  
ATOM    301  C   VAL A 746     -62.070  -3.295   5.069  1.00128.80           C  
ATOM    302  O   VAL A 746     -61.080  -3.846   4.588  1.00128.80           O  
ATOM    303  CB  VAL A 746     -62.762  -1.041   4.605  1.00128.80           C  
ATOM    304  CG1 VAL A 746     -62.293  -1.414   3.187  1.00128.80           C  
ATOM    305  CG2 VAL A 746     -64.262  -1.199   4.863  1.00128.80           C  
ATOM    306  N   LYS A 747     -63.279  -3.906   5.193  1.00143.65           N  
ATOM    307  CA  LYS A 747     -63.582  -5.240   4.743  1.00143.65           C  
ATOM    308  C   LYS A 747     -64.430  -5.126   3.509  1.00143.65           C  
ATOM    309  O   LYS A 747     -65.407  -4.382   3.480  1.00143.65           O  
ATOM    310  CB  LYS A 747     -64.440  -6.056   5.733  1.00143.65           C  
ATOM    311  CG  LYS A 747     -63.730  -6.581   6.984  1.00143.65           C  
ATOM    312  CD  LYS A 747     -63.259  -5.505   7.962  1.00143.65           C  
ATOM    313  CE  LYS A 747     -62.799  -6.079   9.305  1.00143.65           C  
ATOM    314  NZ  LYS A 747     -61.907  -7.241   9.086  1.00143.65           N1+
ATOM    315  N   ILE A 748     -64.097  -5.889   2.451  1.00 59.55           N  
ATOM    316  CA  ILE A 748     -64.854  -5.795   1.234  1.00 59.55           C  
ATOM    317  C   ILE A 748     -65.510  -7.121   0.995  1.00 59.55           C  
ATOM    318  O   ILE A 748     -64.870  -8.167   1.089  1.00 59.55           O  
ATOM    319  CB  ILE A 748     -63.990  -5.508   0.039  1.00 59.55           C  
ATOM    320  CG1 ILE A 748     -63.252  -4.172   0.226  1.00 59.55           C  
ATOM    321  CG2 ILE A 748     -64.874  -5.556  -1.218  1.00 59.55           C  
ATOM    322  CD1 ILE A 748     -62.097  -3.966  -0.751  1.00 59.55           C  
ATOM    323  N   PRO A 749     -66.787  -7.106   0.709  1.00135.65           N  
ATOM    324  CA  PRO A 749     -67.476  -8.342   0.439  1.00135.65           C  
ATOM    325  C   PRO A 749     -67.032  -8.907  -0.865  1.00135.65           C  
ATOM    326  O   PRO A 749     -66.899  -8.143  -1.820  1.00135.65           O  
ATOM    327  CB  PRO A 749     -68.965  -8.015   0.506  1.00135.65           C  
ATOM    328  CG  PRO A 749     -69.023  -6.820   1.477  1.00135.65           C  
ATOM    329  CD  PRO A 749     -67.667  -6.114   1.304  1.00135.65           C  
ATOM    330  N   VAL A 750     -66.810 -10.236  -0.933  1.00 65.03           N  
ATOM    331  CA  VAL A 750     -66.385 -10.822  -2.175  1.00 65.03           C  
ATOM    332  C   VAL A 750     -66.838 -12.241  -2.233  1.00 65.03           C  
ATOM    333  O   VAL A 750     -67.340 -12.789  -1.253  1.00 65.03           O  
ATOM    334  CB  VAL A 750     -64.893 -10.843  -2.346  1.00 65.03           C  
ATOM    335  CG1 VAL A 750     -64.383  -9.395  -2.407  1.00 65.03           C  
ATOM    336  CG2 VAL A 750     -64.279 -11.669  -1.201  1.00 65.03           C  
ATOM    337  N   ALA A 751     -66.688 -12.854  -3.427  1.00 63.11           N  
ATOM    338  CA  ALA A 751     -67.024 -14.236  -3.637  1.00 63.11           C  
ATOM    339  C   ALA A 751     -65.706 -14.924  -3.838  1.00 63.11           C  
ATOM    340  O   ALA A 751     -64.906 -14.512  -4.679  1.00 63.11           O  
ATOM    341  CB  ALA A 751     -67.879 -14.485  -4.891  1.00 63.11           C  
ATOM    342  N   ILE A 752     -65.439 -15.995  -3.063  1.00 82.78           N  
ATOM    343  CA  ILE A 752     -64.169 -16.651  -3.170  1.00 82.78           C  
ATOM    344  C   ILE A 752     -64.366 -18.036  -3.699  1.00 82.78           C  
ATOM    345  O   ILE A 752     -65.101 -18.836  -3.122  1.00 82.78           O  
ATOM    346  CB  ILE A 752     -63.448 -16.782  -1.859  1.00 82.78           C  
ATOM    347  CG1 ILE A 752     -63.234 -15.399  -1.225  1.00 82.78           C  
ATOM    348  CG2 ILE A 752     -62.130 -17.537  -2.114  1.00 82.78           C  
ATOM    349  CD1 ILE A 752     -62.796 -15.473   0.235  1.00 82.78           C  
ATOM    350  N   LYS A 753     -63.700 -18.363  -4.827  1.00 85.00           N  
ATOM    351  CA  LYS A 753     -63.854 -19.687  -5.350  1.00 85.00           C  
ATOM    352  C   LYS A 753     -62.601 -20.445  -5.093  1.00 85.00           C  
ATOM    353  O   LYS A 753     -61.507 -19.980  -5.410  1.00 85.00           O  
ATOM    354  CB  LYS A 753     -64.167 -19.755  -6.855  1.00 85.00           C  
ATOM    355  CG  LYS A 753     -64.584 -21.161  -7.299  1.00 85.00           C  
ATOM    356  CD  LYS A 753     -65.308 -21.210  -8.646  1.00 85.00           C  
ATOM    357  CE  LYS A 753     -65.821 -22.606  -9.008  1.00 85.00           C  
ATOM    358  NZ  LYS A 753     -66.718 -22.534 -10.183  1.00 85.00           N1+
ATOM    359  N   VAL A 754     -62.740 -21.638  -4.481  1.00136.73           N  
ATOM    360  CA  VAL A 754     -61.587 -22.442  -4.215  1.00136.73           C  
ATOM    361  C   VAL A 754     -61.697 -23.642  -5.106  1.00136.73           C  
ATOM    362  O   VAL A 754     -62.698 -24.357  -5.101  1.00136.73           O  
ATOM    363  CB  VAL A 754     -61.473 -22.824  -2.761  1.00136.73           C  
ATOM    364  CG1 VAL A 754     -62.436 -23.970  -2.410  1.00136.73           C  
ATOM    365  CG2 VAL A 754     -59.998 -23.077  -2.444  1.00136.73           C  
ATOM    366  N   LEU A 755     -60.677 -23.863  -5.953  1.00104.02           N  
ATOM    367  CA  LEU A 755     -60.735 -24.982  -6.846  1.00104.02           C  
ATOM    368  C   LEU A 755     -60.286 -26.194  -6.077  1.00104.02           C  
ATOM    369  O   LEU A 755     -59.454 -26.083  -5.179  1.00104.02           O  
ATOM    370  CB  LEU A 755     -59.833 -24.836  -8.083  1.00104.02           C  
ATOM    371  CG  LEU A 755     -60.237 -23.664  -8.997  1.00104.02           C  
ATOM    372  CD1 LEU A 755     -59.322 -23.579 -10.227  1.00104.02           C  
ATOM    373  CD2 LEU A 755     -61.728 -23.725  -9.363  1.00104.02           C  
ATOM    374  N   ARG A 756     -60.816 -27.395  -6.405  1.00383.46           N  
ATOM    375  CA  ARG A 756     -60.387 -28.569  -5.683  1.00383.46           C  
ATOM    376  C   ARG A 756     -58.909 -28.684  -5.902  1.00383.46           C  
ATOM    377  O   ARG A 756     -58.356 -28.044  -6.793  1.00383.46           O  
ATOM    378  CB  ARG A 756     -61.010 -29.896  -6.136  1.00383.46           C  
ATOM    379  CG  ARG A 756     -62.507 -29.983  -5.885  1.00383.46           C  
ATOM    380  CD  ARG A 756     -63.309 -28.987  -6.720  1.00383.46           C  
ATOM    381  NE  ARG A 756     -62.826 -29.086  -8.126  1.00383.46           N  
ATOM    382  CZ  ARG A 756     -63.264 -30.095  -8.933  1.00383.46           C  
ATOM    383  NH1 ARG A 756     -64.088 -31.058  -8.430  1.00383.46           N1+
ATOM    384  NH2 ARG A 756     -62.865 -30.153 -10.237  1.00383.46           N  
ATOM    385  N   GLU A 757     -58.217 -29.489  -5.073  1.00290.20           N  
ATOM    386  CA  GLU A 757     -56.779 -29.439  -5.097  1.00290.20           C  
ATOM    387  C   GLU A 757     -56.108 -29.830  -6.385  1.00290.20           C  
ATOM    388  O   GLU A 757     -55.484 -28.993  -7.024  1.00290.20           O  
ATOM    389  CB  GLU A 757     -56.132 -30.277  -3.980  1.00290.20           C  
ATOM    390  CG  GLU A 757     -54.616 -30.080  -3.895  1.00290.20           C  
ATOM    391  CD  GLU A 757     -54.103 -30.790  -2.650  1.00290.20           C  
ATOM    392  OE1 GLU A 757     -54.950 -31.259  -1.844  1.00290.20           O  
ATOM    393  OE2 GLU A 757     -52.856 -30.869  -2.487  1.00290.20           O1-
ATOM    394  N   ASN A 758     -56.254 -31.095  -6.805  1.00218.37           N  
ATOM    395  CA  ASN A 758     -55.652 -31.773  -7.928  1.00218.37           C  
ATOM    396  C   ASN A 758     -56.328 -31.350  -9.178  1.00218.37           C  
ATOM    397  O   ASN A 758     -56.007 -31.823 -10.267  1.00218.37           O  
ATOM    398  CB  ASN A 758     -55.783 -33.304  -7.825  1.00218.37           C  
ATOM    399  CG  ASN A 758     -54.807 -33.954  -8.798  1.00218.37           C  
ATOM    400  ND2 ASN A 758     -54.799 -35.313  -8.820  1.00218.37           N  
ATOM    401  OD1 ASN A 758     -54.070 -33.282  -9.518  1.00218.37           O  
ATOM    402  N   THR A 759     -57.322 -30.469  -9.033  1.00108.06           N  
ATOM    403  CA  THR A 759     -58.221 -30.158 -10.095  1.00108.06           C  
ATOM    404  C   THR A 759     -57.497 -29.790 -11.356  1.00108.06           C  
ATOM    405  O   THR A 759     -57.972 -30.157 -12.429  1.00108.06           O  
ATOM    406  CB  THR A 759     -59.138 -29.017  -9.775  1.00108.06           C  
ATOM    407  CG2 THR A 759     -60.200 -28.936 -10.883  1.00108.06           C  
ATOM    408  OG1 THR A 759     -59.798 -29.264  -8.548  1.00108.06           O  
ATOM    409  N   SER A 760     -56.361 -29.057 -11.306  1.00119.72           N  
ATOM    410  CA  SER A 760     -55.770 -28.680 -12.563  1.00119.72           C  
ATOM    411  C   SER A 760     -54.482 -29.410 -12.825  1.00119.72           C  
ATOM    412  O   SER A 760     -53.669 -29.671 -11.939  1.00119.72           O  
ATOM    413  CB  SER A 760     -55.465 -27.176 -12.695  1.00119.72           C  
ATOM    414  OG  SER A 760     -54.340 -26.829 -11.902  1.00119.72           O  
ATOM    415  N   PRO A 761     -54.357 -29.766 -14.083  1.00230.72           N  
ATOM    416  CA  PRO A 761     -53.182 -30.419 -14.604  1.00230.72           C  
ATOM    417  C   PRO A 761     -52.040 -29.476 -14.821  1.00230.72           C  
ATOM    418  O   PRO A 761     -51.049 -29.904 -15.409  1.00230.72           O  
ATOM    419  CB  PRO A 761     -53.624 -31.108 -15.883  1.00230.72           C  
ATOM    420  CG  PRO A 761     -55.113 -31.376 -15.655  1.00230.72           C  
ATOM    421  CD  PRO A 761     -55.559 -30.224 -14.758  1.00230.72           C  
ATOM    422  N   LYS A 762     -52.163 -28.195 -14.418  1.00400.78           N  
ATOM    423  CA  LYS A 762     -51.127 -27.235 -14.701  1.00400.78           C  
ATOM    424  C   LYS A 762     -50.422 -26.772 -13.450  1.00400.78           C  
ATOM    425  O   LYS A 762     -50.904 -26.926 -12.328  1.00400.78           O  
ATOM    426  CB  LYS A 762     -51.669 -25.949 -15.340  1.00400.78           C  
ATOM    427  CG  LYS A 762     -52.352 -26.142 -16.692  1.00400.78           C  
ATOM    428  CD  LYS A 762     -53.172 -24.916 -17.099  1.00400.78           C  
ATOM    429  CE  LYS A 762     -53.720 -24.973 -18.525  1.00400.78           C  
ATOM    430  NZ  LYS A 762     -54.542 -23.772 -18.795  1.00400.78           N1+
ATOM    431  N   ALA A 763     -49.214 -26.193 -13.645  1.00254.49           N  
ATOM    432  CA  ALA A 763     -48.424 -25.627 -12.586  1.00254.49           C  
ATOM    433  C   ALA A 763     -48.942 -24.244 -12.311  1.00254.49           C  
ATOM    434  O   ALA A 763     -49.518 -23.604 -13.187  1.00254.49           O  
ATOM    435  CB  ALA A 763     -46.930 -25.507 -12.934  1.00254.49           C  
ATOM    436  N   ASN A 764     -48.717 -23.736 -11.080  1.00176.42           N  
ATOM    437  CA  ASN A 764     -49.225 -22.458 -10.649  1.00176.42           C  
ATOM    438  C   ASN A 764     -48.650 -21.355 -11.470  1.00176.42           C  
ATOM    439  O   ASN A 764     -49.305 -20.347 -11.736  1.00176.42           O  
ATOM    440  CB  ASN A 764     -48.979 -22.188  -9.157  1.00176.42           C  
ATOM    441  CG  ASN A 764     -47.492 -22.267  -8.894  1.00176.42           C  
ATOM    442  ND2 ASN A 764     -46.955 -23.513  -8.800  1.00176.42           N  
ATOM    443  OD1 ASN A 764     -46.829 -21.241  -8.764  1.00176.42           O  
ATOM    444  N   LYS A 765     -47.403 -21.533 -11.916  1.00120.26           N  
ATOM    445  CA  LYS A 765     -46.740 -20.534 -12.672  1.00120.26           C  
ATOM    446  C   LYS A 765     -47.609 -20.245 -13.876  1.00120.26           C  
ATOM    447  O   LYS A 765     -47.798 -19.088 -14.252  1.00120.26           O  
ATOM    448  CB  LYS A 765     -45.344 -21.089 -13.004  1.00120.26           C  
ATOM    449  CG  LYS A 765     -44.415 -21.270 -11.801  1.00120.26           C  
ATOM    450  CD  LYS A 765     -44.776 -22.452 -10.901  1.00120.26           C  
ATOM    451  CE  LYS A 765     -43.728 -22.729  -9.820  1.00120.26           C  
ATOM    452  NZ  LYS A 765     -44.095 -23.941  -9.053  1.00120.26           N1+
ATOM    453  N   GLU A 766     -48.145 -21.296 -14.536  1.00125.95           N  
ATOM    454  CA  GLU A 766     -49.019 -21.132 -15.671  1.00125.95           C  
ATOM    455  C   GLU A 766     -50.373 -20.632 -15.246  1.00125.95           C  
ATOM    456  O   GLU A 766     -50.991 -19.825 -15.940  1.00125.95           O  
ATOM    457  CB  GLU A 766     -49.236 -22.424 -16.468  1.00125.95           C  
ATOM    458  CG  GLU A 766     -50.116 -22.194 -17.697  1.00125.95           C  
ATOM    459  CD  GLU A 766     -50.259 -23.510 -18.442  1.00125.95           C  
ATOM    460  OE1 GLU A 766     -49.609 -24.504 -18.021  1.00125.95           O  
ATOM    461  OE2 GLU A 766     -51.020 -23.535 -19.446  1.00125.95           O1-
ATOM    462  N   ILE A 767     -50.857 -21.088 -14.075  1.00147.73           N  
ATOM    463  CA  ILE A 767     -52.173 -20.775 -13.583  1.00147.73           C  
ATOM    464  C   ILE A 767     -52.286 -19.287 -13.487  1.00147.73           C  
ATOM    465  O   ILE A 767     -53.306 -18.697 -13.844  1.00147.73           O  
ATOM    466  CB  ILE A 767     -52.384 -21.289 -12.184  1.00147.73           C  
ATOM    467  CG1 ILE A 767     -52.164 -22.809 -12.106  1.00147.73           C  
ATOM    468  CG2 ILE A 767     -53.779 -20.841 -11.717  1.00147.73           C  
ATOM    469  CD1 ILE A 767     -53.138 -23.623 -12.952  1.00147.73           C  
ATOM    470  N   LEU A 768     -51.209 -18.645 -13.009  1.00142.79           N  
ATOM    471  CA  LEU A 768     -51.181 -17.235 -12.802  1.00142.79           C  
ATOM    472  C   LEU A 768     -51.445 -16.566 -14.107  1.00142.79           C  
ATOM    473  O   LEU A 768     -52.226 -15.624 -14.159  1.00142.79           O  
ATOM    474  CB  LEU A 768     -49.809 -16.793 -12.292  1.00142.79           C  
ATOM    475  CG  LEU A 768     -49.549 -17.288 -10.864  1.00142.79           C  
ATOM    476  CD1 LEU A 768     -48.095 -17.068 -10.450  1.00142.79           C  
ATOM    477  CD2 LEU A 768     -50.528 -16.638  -9.877  1.00142.79           C  
ATOM    478  N   ASP A 769     -50.854 -17.066 -15.206  1.00141.00           N  
ATOM    479  CA  ASP A 769     -50.978 -16.394 -16.470  1.00141.00           C  
ATOM    480  C   ASP A 769     -52.427 -16.269 -16.860  1.00141.00           C  
ATOM    481  O   ASP A 769     -52.890 -15.184 -17.208  1.00141.00           O  
ATOM    482  CB  ASP A 769     -50.248 -17.164 -17.580  1.00141.00           C  
ATOM    483  CG  ASP A 769     -49.960 -16.217 -18.731  1.00141.00           C  
ATOM    484  OD1 ASP A 769     -50.493 -15.076 -18.734  1.00141.00           O  
ATOM    485  OD2 ASP A 769     -49.176 -16.628 -19.624  1.00141.00           O1-
ATOM    486  N   GLU A 770     -53.198 -17.369 -16.793  1.00182.88           N  
ATOM    487  CA  GLU A 770     -54.587 -17.337 -17.176  1.00182.88           C  
ATOM    488  C   GLU A 770     -55.346 -16.481 -16.216  1.00182.88           C  
ATOM    489  O   GLU A 770     -56.302 -15.805 -16.593  1.00182.88           O  
ATOM    490  CB  GLU A 770     -55.198 -18.745 -17.288  1.00182.88           C  
ATOM    491  CG  GLU A 770     -54.933 -19.652 -16.090  1.00182.88           C  
ATOM    492  CD  GLU A 770     -55.142 -21.078 -16.574  1.00182.88           C  
ATOM    493  OE1 GLU A 770     -56.289 -21.405 -16.977  1.00182.88           O  
ATOM    494  OE2 GLU A 770     -54.153 -21.859 -16.556  1.00182.88           O1-
ATOM    495  N   ALA A 771     -54.932 -16.477 -14.939  1.00 87.92           N  
ATOM    496  CA  ALA A 771     -55.593 -15.671 -13.953  1.00 87.92           C  
ATOM    497  C   ALA A 771     -55.451 -14.245 -14.384  1.00 87.92           C  
ATOM    498  O   ALA A 771     -56.363 -13.448 -14.174  1.00 87.92           O  
ATOM    499  CB  ALA A 771     -54.957 -15.806 -12.557  1.00 87.92           C  
ATOM    500  N   TYR A 772     -54.300 -13.881 -14.996  1.00207.41           N  
ATOM    501  CA  TYR A 772     -54.099 -12.519 -15.408  1.00207.41           C  
ATOM    502  C   TYR A 772     -55.154 -12.196 -16.424  1.00207.41           C  
ATOM    503  O   TYR A 772     -55.657 -11.075 -16.463  1.00207.41           O  
ATOM    504  CB  TYR A 772     -52.687 -12.190 -15.954  1.00207.41           C  
ATOM    505  CG  TYR A 772     -51.753 -12.566 -14.852  1.00207.41           C  
ATOM    506  CD1 TYR A 772     -51.893 -12.017 -13.597  1.00207.41           C  
ATOM    507  CD2 TYR A 772     -50.773 -13.511 -15.050  1.00207.41           C  
ATOM    508  CE1 TYR A 772     -51.061 -12.386 -12.564  1.00207.41           C  
ATOM    509  CE2 TYR A 772     -49.938 -13.885 -14.020  1.00207.41           C  
ATOM    510  CZ  TYR A 772     -50.080 -13.323 -12.773  1.00207.41           C  
ATOM    511  OH  TYR A 772     -49.229 -13.712 -11.715  1.00207.41           O  
ATOM    512  N   VAL A 773     -55.513 -13.166 -17.288  1.00116.60           N  
ATOM    513  CA  VAL A 773     -56.546 -12.946 -18.269  1.00116.60           C  
ATOM    514  C   VAL A 773     -57.850 -12.644 -17.597  1.00116.60           C  
ATOM    515  O   VAL A 773     -58.520 -11.677 -17.955  1.00116.60           O  
ATOM    516  CB  VAL A 773     -56.818 -14.138 -19.140  1.00116.60           C  
ATOM    517  CG1 VAL A 773     -58.041 -13.814 -20.017  1.00116.60           C  
ATOM    518  CG2 VAL A 773     -55.551 -14.478 -19.943  1.00116.60           C  
ATOM    519  N   MET A 774     -58.225 -13.436 -16.574  1.00154.64           N  
ATOM    520  CA  MET A 774     -59.504 -13.254 -15.929  1.00154.64           C  
ATOM    521  C   MET A 774     -59.511 -11.852 -15.400  1.00154.64           C  
ATOM    522  O   MET A 774     -60.518 -11.154 -15.444  1.00154.64           O  
ATOM    523  CB  MET A 774     -59.715 -14.219 -14.756  1.00154.64           C  
ATOM    524  CG  MET A 774     -59.892 -15.666 -15.221  1.00154.64           C  
ATOM    525  SD  MET A 774     -60.138 -16.866 -13.884  1.00154.64           S  
ATOM    526  CE  MET A 774     -58.394 -16.883 -13.383  1.00154.64           C  
ATOM    527  N   ALA A 775     -58.368 -11.404 -14.871  1.00 98.39           N  
ATOM    528  CA  ALA A 775     -58.211 -10.104 -14.272  1.00 98.39           C  
ATOM    529  C   ALA A 775     -58.269  -8.949 -15.250  1.00 98.39           C  
ATOM    530  O   ALA A 775     -58.661  -7.846 -14.875  1.00 98.39           O  
ATOM    531  CB  ALA A 775     -56.881  -9.983 -13.510  1.00 98.39           C  
ATOM    532  N   GLY A 776     -57.778  -9.145 -16.490  1.00102.94           N  
ATOM    533  CA  GLY A 776     -57.630  -8.141 -17.526  1.00102.94           C  
ATOM    534  C   GLY A 776     -58.912  -7.638 -18.120  1.00102.94           C  
ATOM    535  O   GLY A 776     -58.957  -6.525 -18.644  1.00102.94           O  
ATOM    536  N   VAL A 777     -59.963  -8.471 -18.133  1.00177.70           N  
ATOM    537  CA  VAL A 777     -61.161  -8.128 -18.840  1.00177.70           C  
ATOM    538  C   VAL A 777     -61.812  -6.925 -18.238  1.00177.70           C  
ATOM    539  O   VAL A 777     -61.969  -6.816 -17.021  1.00177.70           O  
ATOM    540  CB  VAL A 777     -62.162  -9.240 -18.818  1.00177.70           C  
ATOM    541  CG1 VAL A 777     -63.420  -8.815 -19.587  1.00177.70           C  
ATOM    542  CG2 VAL A 777     -61.481 -10.510 -19.343  1.00177.70           C  
ATOM    543  N   GLY A 778     -62.230  -5.986 -19.113  1.00 56.82           N  
ATOM    544  CA  GLY A 778     -62.869  -4.817 -18.598  1.00 56.82           C  
ATOM    545  C   GLY A 778     -64.047  -4.486 -19.459  1.00 56.82           C  
ATOM    546  O   GLY A 778     -63.954  -3.750 -20.442  1.00 56.82           O  
ATOM    547  N   SER A 779     -65.212  -5.034 -19.069  1.00 97.61           N  
ATOM    548  CA  SER A 779     -66.471  -4.746 -19.676  1.00 97.61           C  
ATOM    549  C   SER A 779     -67.493  -4.885 -18.589  1.00 97.61           C  
ATOM    550  O   SER A 779     -67.342  -5.719 -17.699  1.00 97.61           O  
ATOM    551  CB  SER A 779     -66.833  -5.669 -20.853  1.00 97.61           C  
ATOM    552  OG  SER A 779     -66.075  -5.309 -21.997  1.00 97.61           O  
ATOM    553  N   PRO A 780     -68.528  -4.075 -18.644  1.00 92.05           N  
ATOM    554  CA  PRO A 780     -69.576  -4.051 -17.651  1.00 92.05           C  
ATOM    555  C   PRO A 780     -70.310  -5.357 -17.573  1.00 92.05           C  
ATOM    556  O   PRO A 780     -70.854  -5.700 -16.524  1.00 92.05           O  
ATOM    557  CB  PRO A 780     -70.464  -2.856 -18.031  1.00 92.05           C  
ATOM    558  CG  PRO A 780     -69.995  -2.447 -19.439  1.00 92.05           C  
ATOM    559  CD  PRO A 780     -68.532  -2.887 -19.467  1.00 92.05           C  
ATOM    560  N   TYR A 781     -70.356  -6.063 -18.700  1.00137.92           N  
ATOM    561  CA  TYR A 781     -70.996  -7.314 -18.937  1.00137.92           C  
ATOM    562  C   TYR A 781     -70.201  -8.466 -18.420  1.00137.92           C  
ATOM    563  O   TYR A 781     -70.682  -9.594 -18.468  1.00137.92           O  
ATOM    564  CB  TYR A 781     -71.328  -7.470 -20.416  1.00137.92           C  
ATOM    565  CG  TYR A 781     -71.960  -6.148 -20.622  1.00137.92           C  
ATOM    566  CD1 TYR A 781     -73.087  -5.810 -19.909  1.00137.92           C  
ATOM    567  CD2 TYR A 781     -71.410  -5.237 -21.490  1.00137.92           C  
ATOM    568  CE1 TYR A 781     -73.682  -4.583 -20.048  1.00137.92           C  
ATOM    569  CE2 TYR A 781     -72.010  -3.999 -21.639  1.00137.92           C  
ATOM    570  CZ  TYR A 781     -73.136  -3.674 -20.922  1.00137.92           C  
ATOM    571  OH  TYR A 781     -73.741  -2.401 -21.073  1.00137.92           O  
ATOM    572  N   VAL A 782     -68.916  -8.263 -18.077  1.00 95.57           N  
ATOM    573  CA  VAL A 782     -68.105  -9.370 -17.657  1.00 95.57           C  
ATOM    574  C   VAL A 782     -67.556  -9.180 -16.259  1.00 95.57           C  
ATOM    575  O   VAL A 782     -66.983  -8.136 -15.944  1.00 95.57           O  
ATOM    576  CB  VAL A 782     -66.863  -9.487 -18.504  1.00 95.57           C  
ATOM    577  CG1 VAL A 782     -65.999 -10.619 -17.932  1.00 95.57           C  
ATOM    578  CG2 VAL A 782     -67.262  -9.650 -19.982  1.00 95.57           C  
ATOM    579  N   SER A 783     -67.660 -10.224 -15.390  1.00101.61           N  
ATOM    580  CA  SER A 783     -67.100 -10.133 -14.062  1.00101.61           C  
ATOM    581  C   SER A 783     -65.614 -10.091 -14.188  1.00101.61           C  
ATOM    582  O   SER A 783     -65.047 -10.713 -15.085  1.00101.61           O  
ATOM    583  CB  SER A 783     -67.422 -11.335 -13.168  1.00101.61           C  
ATOM    584  OG  SER A 783     -66.852 -12.512 -13.715  1.00101.61           O  
ATOM    585  N   ARG A 784     -64.937  -9.343 -13.286  1.00183.28           N  
ATOM    586  CA  ARG A 784     -63.509  -9.331 -13.391  1.00183.28           C  
ATOM    587  C   ARG A 784     -62.937  -9.928 -12.138  1.00183.28           C  
ATOM    588  O   ARG A 784     -63.524  -9.845 -11.062  1.00183.28           O  
ATOM    589  CB  ARG A 784     -62.849  -7.956 -13.600  1.00183.28           C  
ATOM    590  CG  ARG A 784     -62.935  -7.007 -12.409  1.00183.28           C  
ATOM    591  CD  ARG A 784     -62.102  -5.736 -12.621  1.00183.28           C  
ATOM    592  NE  ARG A 784     -60.715  -6.168 -12.971  1.00183.28           N  
ATOM    593  CZ  ARG A 784     -59.639  -5.664 -12.301  1.00183.28           C  
ATOM    594  NH1 ARG A 784     -59.835  -4.773 -11.286  1.00183.28           N1+
ATOM    595  NH2 ARG A 784     -58.376  -6.069 -12.629  1.00183.28           N  
ATOM    596  N   LEU A 785     -61.756 -10.559 -12.262  1.00107.35           N  
ATOM    597  CA  LEU A 785     -61.106 -11.239 -11.177  1.00107.35           C  
ATOM    598  C   LEU A 785     -60.299 -10.229 -10.406  1.00107.35           C  
ATOM    599  O   LEU A 785     -59.373  -9.631 -10.949  1.00107.35           O  
ATOM    600  CB  LEU A 785     -60.161 -12.335 -11.711  1.00107.35           C  
ATOM    601  CG  LEU A 785     -59.447 -13.165 -10.638  1.00107.35           C  
ATOM    602  CD1 LEU A 785     -60.451 -13.992  -9.823  1.00107.35           C  
ATOM    603  CD2 LEU A 785     -58.329 -14.023 -11.261  1.00107.35           C  
ATOM    604  N   LEU A 786     -60.675  -9.985  -9.127  1.00126.91           N  
ATOM    605  CA  LEU A 786     -59.996  -9.042  -8.263  1.00126.91           C  
ATOM    606  C   LEU A 786     -58.643  -9.532  -7.835  1.00126.91           C  
ATOM    607  O   LEU A 786     -57.687  -8.759  -7.826  1.00126.91           O  
ATOM    608  CB  LEU A 786     -60.772  -8.723  -6.978  1.00126.91           C  
ATOM    609  CG  LEU A 786     -62.080  -7.966  -7.253  1.00126.91           C  
ATOM    610  CD1 LEU A 786     -62.736  -7.488  -5.948  1.00126.91           C  
ATOM    611  CD2 LEU A 786     -61.864  -6.836  -8.275  1.00126.91           C  
ATOM    612  N   GLY A 787     -58.512 -10.820  -7.445  1.00 72.89           N  
ATOM    613  CA  GLY A 787     -57.217 -11.254  -6.983  1.00 72.89           C  
ATOM    614  C   GLY A 787     -57.170 -12.754  -6.944  1.00 72.89           C  
ATOM    615  O   GLY A 787     -58.172 -13.426  -7.177  1.00 72.89           O  
ATOM    616  N   ILE A 788     -55.972 -13.317  -6.657  1.00209.42           N  
ATOM    617  CA  ILE A 788     -55.812 -14.749  -6.605  1.00209.42           C  
ATOM    618  C   ILE A 788     -54.925 -15.089  -5.436  1.00209.42           C  
ATOM    619  O   ILE A 788     -54.119 -14.267  -5.002  1.00209.42           O  
ATOM    620  CB  ILE A 788     -55.204 -15.278  -7.892  1.00209.42           C  
ATOM    621  CG1 ILE A 788     -55.435 -16.787  -8.125  1.00209.42           C  
ATOM    622  CG2 ILE A 788     -53.720 -14.876  -7.900  1.00209.42           C  
ATOM    623  CD1 ILE A 788     -54.633 -17.730  -7.242  1.00209.42           C  
ATOM    624  N   CYS A 789     -55.100 -16.297  -4.850  1.00 86.30           N  
ATOM    625  CA  CYS A 789     -54.249 -16.747  -3.777  1.00 86.30           C  
ATOM    626  C   CYS A 789     -53.762 -18.109  -4.160  1.00 86.30           C  
ATOM    627  O   CYS A 789     -54.524 -19.073  -4.137  1.00 86.30           O  
ATOM    628  CB  CYS A 789     -54.959 -16.869  -2.420  1.00 86.30           C  
ATOM    629  SG  CYS A 789     -53.844 -17.440  -1.102  1.00 86.30           S  
ATOM    630  N   LEU A 790     -52.457 -18.236  -4.476  1.00198.52           N  
ATOM    631  CA  LEU A 790     -52.005 -19.467  -5.056  1.00198.52           C  
ATOM    632  C   LEU A 790     -51.202 -20.237  -4.057  1.00198.52           C  
ATOM    633  O   LEU A 790     -50.179 -19.777  -3.551  1.00198.52           O  
ATOM    634  CB  LEU A 790     -51.153 -19.176  -6.305  1.00198.52           C  
ATOM    635  CG  LEU A 790     -50.987 -20.363  -7.255  1.00198.52           C  
ATOM    636  CD1 LEU A 790     -50.242 -21.513  -6.578  1.00198.52           C  
ATOM    637  CD2 LEU A 790     -52.337 -20.776  -7.865  1.00198.52           C  
ATOM    638  N   THR A 791     -51.680 -21.455  -3.749  1.00 96.17           N  
ATOM    639  CA  THR A 791     -51.026 -22.336  -2.832  1.00 96.17           C  
ATOM    640  C   THR A 791     -51.291 -23.729  -3.318  1.00 96.17           C  
ATOM    641  O   THR A 791     -51.252 -23.995  -4.520  1.00 96.17           O  
ATOM    642  CB  THR A 791     -51.536 -22.228  -1.418  1.00 96.17           C  
ATOM    643  CG2 THR A 791     -51.316 -20.790  -0.916  1.00 96.17           C  
ATOM    644  OG1 THR A 791     -52.915 -22.563  -1.356  1.00 96.17           O  
ATOM    645  N   SER A 792     -51.534 -24.672  -2.384  1.00100.49           N  
ATOM    646  CA  SER A 792     -51.812 -26.029  -2.772  1.00100.49           C  
ATOM    647  C   SER A 792     -53.109 -26.037  -3.516  1.00100.49           C  
ATOM    648  O   SER A 792     -53.376 -26.922  -4.329  1.00100.49           O  
ATOM    649  CB  SER A 792     -51.909 -27.001  -1.578  1.00100.49           C  
ATOM    650  OG  SER A 792     -52.962 -26.628  -0.702  1.00100.49           O  
ATOM    651  N   THR A 793     -53.964 -25.039  -3.235  1.00 62.16           N  
ATOM    652  CA  THR A 793     -55.204 -24.917  -3.939  1.00 62.16           C  
ATOM    653  C   THR A 793     -55.219 -23.525  -4.479  1.00 62.16           C  
ATOM    654  O   THR A 793     -54.489 -22.659  -4.000  1.00 62.16           O  
ATOM    655  CB  THR A 793     -56.410 -25.066  -3.057  1.00 62.16           C  
ATOM    656  CG2 THR A 793     -56.350 -26.444  -2.377  1.00 62.16           C  
ATOM    657  OG1 THR A 793     -56.431 -24.038  -2.077  1.00 62.16           O  
ATOM    658  N   VAL A 794     -56.037 -23.278  -5.517  1.00129.81           N  
ATOM    659  CA  VAL A 794     -56.108 -21.963  -6.082  1.00129.81           C  
ATOM    660  C   VAL A 794     -57.370 -21.330  -5.582  1.00129.81           C  
ATOM    661  O   VAL A 794     -58.416 -21.973  -5.538  1.00129.81           O  
ATOM    662  CB  VAL A 794     -56.149 -21.975  -7.583  1.00129.81           C  
ATOM    663  CG1 VAL A 794     -57.342 -22.834  -8.035  1.00129.81           C  
ATOM    664  CG2 VAL A 794     -56.216 -20.524  -8.083  1.00129.81           C  
ATOM    665  N   GLN A 795     -57.292 -20.050  -5.156  1.00 88.74           N  
ATOM    666  CA  GLN A 795     -58.461 -19.369  -4.673  1.00 88.74           C  
ATOM    667  C   GLN A 795     -58.635 -18.131  -5.503  1.00 88.74           C  
ATOM    668  O   GLN A 795     -57.704 -17.352  -5.690  1.00 88.74           O  
ATOM    669  CB  GLN A 795     -58.368 -18.938  -3.198  1.00 88.74           C  
ATOM    670  CG  GLN A 795     -58.264 -20.119  -2.228  1.00 88.74           C  
ATOM    671  CD  GLN A 795     -58.237 -19.578  -0.803  1.00 88.74           C  
ATOM    672  NE2 GLN A 795     -57.102 -19.802  -0.088  1.00 88.74           N  
ATOM    673  OE1 GLN A 795     -59.202 -18.973  -0.338  1.00 88.74           O  
ATOM    674  N   LEU A 796     -59.852 -17.908  -6.032  1.00 94.99           N  
ATOM    675  CA  LEU A 796     -60.042 -16.771  -6.878  1.00 94.99           C  
ATOM    676  C   LEU A 796     -60.990 -15.838  -6.179  1.00 94.99           C  
ATOM    677  O   LEU A 796     -62.025 -16.273  -5.678  1.00 94.99           O  
ATOM    678  CB  LEU A 796     -60.734 -17.144  -8.198  1.00 94.99           C  
ATOM    679  CG  LEU A 796     -60.017 -18.255  -8.988  1.00 94.99           C  
ATOM    680  CD1 LEU A 796     -60.763 -18.577 -10.293  1.00 94.99           C  
ATOM    681  CD2 LEU A 796     -58.535 -17.920  -9.213  1.00 94.99           C  
ATOM    682  N   VAL A 797     -60.669 -14.525  -6.138  1.00157.61           N  
ATOM    683  CA  VAL A 797     -61.533 -13.567  -5.489  1.00157.61           C  
ATOM    684  C   VAL A 797     -62.097 -12.595  -6.486  1.00157.61           C  
ATOM    685  O   VAL A 797     -61.402 -12.119  -7.382  1.00157.61           O  
ATOM    686  CB  VAL A 797     -60.886 -12.765  -4.411  1.00157.61           C  
ATOM    687  CG1 VAL A 797     -60.814 -13.630  -3.157  1.00157.61           C  
ATOM    688  CG2 VAL A 797     -59.496 -12.349  -4.908  1.00157.61           C  
ATOM    689  N   THR A 798     -63.410 -12.293  -6.350  1.00 83.65           N  
ATOM    690  CA  THR A 798     -64.072 -11.340  -7.206  1.00 83.65           C  
ATOM    691  C   THR A 798     -65.121 -10.636  -6.399  1.00 83.65           C  
ATOM    692  O   THR A 798     -65.405 -11.032  -5.271  1.00 83.65           O  
ATOM    693  CB  THR A 798     -64.809 -11.967  -8.356  1.00 83.65           C  
ATOM    694  CG2 THR A 798     -63.828 -12.781  -9.210  1.00 83.65           C  
ATOM    695  OG1 THR A 798     -65.846 -12.805  -7.868  1.00 83.65           O  
ATOM    696  N   GLN A 799     -65.742  -9.575  -6.973  1.00120.25           N  
ATOM    697  CA  GLN A 799     -66.768  -8.839  -6.274  1.00120.25           C  
ATOM    698  C   GLN A 799     -67.952  -9.741  -6.103  1.00120.25           C  
ATOM    699  O   GLN A 799     -68.255 -10.566  -6.965  1.00120.25           O  
ATOM    700  CB  GLN A 799     -67.359  -7.621  -6.999  1.00120.25           C  
ATOM    701  CG  GLN A 799     -66.566  -6.326  -6.909  1.00120.25           C  
ATOM    702  CD  GLN A 799     -67.491  -5.242  -7.447  1.00120.25           C  
ATOM    703  NE2 GLN A 799     -67.618  -4.120  -6.692  1.00120.25           N  
ATOM    704  OE1 GLN A 799     -68.101  -5.399  -8.504  1.00120.25           O  
ATOM    705  N   LEU A 800     -68.660  -9.592  -4.964  1.00 76.32           N  
ATOM    706  CA  LEU A 800     -69.815 -10.403  -4.697  1.00 76.32           C  
ATOM    707  C   LEU A 800     -71.005  -9.795  -5.377  1.00 76.32           C  
ATOM    708  O   LEU A 800     -71.209  -8.581  -5.335  1.00 76.32           O  
ATOM    709  CB  LEU A 800     -70.126 -10.533  -3.193  1.00 76.32           C  
ATOM    710  CG  LEU A 800     -71.352 -11.408  -2.867  1.00 76.32           C  
ATOM    711  CD1 LEU A 800     -71.105 -12.876  -3.252  1.00 76.32           C  
ATOM    712  CD2 LEU A 800     -71.779 -11.244  -1.399  1.00 76.32           C  
ATOM    713  N   MET A 801     -71.835 -10.642  -6.024  1.00115.38           N  
ATOM    714  CA  MET A 801     -73.006 -10.145  -6.693  1.00115.38           C  
ATOM    715  C   MET A 801     -74.191 -10.467  -5.818  1.00115.38           C  
ATOM    716  O   MET A 801     -74.576 -11.628  -5.675  1.00115.38           O  
ATOM    717  CB  MET A 801     -73.271 -10.808  -8.055  1.00115.38           C  
ATOM    718  CG  MET A 801     -72.172 -10.577  -9.090  1.00115.38           C  
ATOM    719  SD  MET A 801     -71.877  -8.832  -9.484  1.00115.38           S  
ATOM    720  CE  MET A 801     -70.781  -8.549  -8.067  1.00115.38           C  
ATOM    721  N   PRO A 802     -74.812  -9.444  -5.279  1.00201.15           N  
ATOM    722  CA  PRO A 802     -75.888  -9.570  -4.323  1.00201.15           C  
ATOM    723  C   PRO A 802     -77.068 -10.377  -4.787  1.00201.15           C  
ATOM    724  O   PRO A 802     -77.679 -11.068  -3.974  1.00201.15           O  
ATOM    725  CB  PRO A 802     -76.247  -8.144  -3.917  1.00201.15           C  
ATOM    726  CG  PRO A 802     -74.943  -7.358  -4.150  1.00201.15           C  
ATOM    727  CD  PRO A 802     -74.234  -8.112  -5.288  1.00201.15           C  
ATOM    728  N   TYR A 803     -77.420 -10.272  -6.076  1.00107.05           N  
ATOM    729  CA  TYR A 803     -78.542 -10.927  -6.690  1.00107.05           C  
ATOM    730  C   TYR A 803     -78.336 -12.407  -6.911  1.00107.05           C  
ATOM    731  O   TYR A 803     -79.305 -13.146  -7.067  1.00107.05           O  
ATOM    732  CB  TYR A 803     -79.008 -10.225  -7.973  1.00107.05           C  
ATOM    733  CG  TYR A 803     -79.561  -8.923  -7.488  1.00107.05           C  
ATOM    734  CD1 TYR A 803     -80.819  -8.864  -6.930  1.00107.05           C  
ATOM    735  CD2 TYR A 803     -78.821  -7.766  -7.579  1.00107.05           C  
ATOM    736  CE1 TYR A 803     -81.334  -7.670  -6.478  1.00107.05           C  
ATOM    737  CE2 TYR A 803     -79.329  -6.570  -7.129  1.00107.05           C  
ATOM    738  CZ  TYR A 803     -80.587  -6.520  -6.579  1.00107.05           C  
ATOM    739  OH  TYR A 803     -81.109  -5.292  -6.118  1.00107.05           O  
ATOM    740  N   GLY A 804     -77.087 -12.896  -7.041  1.00 42.44           N  
ATOM    741  CA  GLY A 804     -76.928 -14.315  -7.254  1.00 42.44           C  
ATOM    742  C   GLY A 804     -76.905 -14.564  -8.730  1.00 42.44           C  
ATOM    743  O   GLY A 804     -76.776 -13.633  -9.521  1.00 42.44           O  
ATOM    744  N   CYS A 805     -77.000 -15.847  -9.142  1.00 60.81           N  
ATOM    745  CA  CYS A 805     -76.940 -16.173 -10.540  1.00 60.81           C  
ATOM    746  C   CYS A 805     -78.285 -15.991 -11.173  1.00 60.81           C  
ATOM    747  O   CYS A 805     -79.321 -16.006 -10.511  1.00 60.81           O  
ATOM    748  CB  CYS A 805     -76.472 -17.611 -10.825  1.00 60.81           C  
ATOM    749  SG  CYS A 805     -77.609 -18.864 -10.163  1.00 60.81           S  
ATOM    750  N   LEU A 806     -78.269 -15.815 -12.507  1.00151.05           N  
ATOM    751  CA  LEU A 806     -79.410 -15.551 -13.334  1.00151.05           C  
ATOM    752  C   LEU A 806     -80.330 -16.746 -13.369  1.00151.05           C  
ATOM    753  O   LEU A 806     -81.548 -16.581 -13.455  1.00151.05           O  
ATOM    754  CB  LEU A 806     -78.968 -15.133 -14.750  1.00151.05           C  
ATOM    755  CG  LEU A 806     -80.086 -14.632 -15.680  1.00151.05           C  
ATOM    756  CD1 LEU A 806     -79.494 -14.001 -16.943  1.00151.05           C  
ATOM    757  CD2 LEU A 806     -81.077 -15.743 -16.039  1.00151.05           C  
ATOM    758  N   LEU A 807     -79.791 -17.986 -13.312  1.00184.72           N  
ATOM    759  CA  LEU A 807     -80.662 -19.134 -13.358  1.00184.72           C  
ATOM    760  C   LEU A 807     -81.641 -19.129 -12.239  1.00184.72           C  
ATOM    761  O   LEU A 807     -82.846 -19.262 -12.453  1.00184.72           O  
ATOM    762  CB  LEU A 807     -79.985 -20.508 -13.241  1.00184.72           C  
ATOM    763  CG  LEU A 807     -79.665 -21.168 -14.582  1.00184.72           C  
ATOM    764  CD1 LEU A 807     -79.042 -22.554 -14.380  1.00184.72           C  
ATOM    765  CD2 LEU A 807     -80.926 -21.234 -15.459  1.00184.72           C  
ATOM    766  N   ASP A 808     -81.148 -18.946 -11.010  1.00 53.85           N  
ATOM    767  CA  ASP A 808     -82.004 -19.013  -9.867  1.00 53.85           C  
ATOM    768  C   ASP A 808     -82.996 -17.908  -9.969  1.00 53.85           C  
ATOM    769  O   ASP A 808     -84.127 -18.026  -9.504  1.00 53.85           O  
ATOM    770  CB  ASP A 808     -81.241 -18.823  -8.545  1.00 53.85           C  
ATOM    771  CG  ASP A 808     -80.319 -20.019  -8.346  1.00 53.85           C  
ATOM    772  OD1 ASP A 808     -80.547 -21.068  -9.006  1.00 53.85           O  
ATOM    773  OD2 ASP A 808     -79.370 -19.895  -7.527  1.00 53.85           O1-
ATOM    774  N   HIS A 809     -82.575 -16.783 -10.566  1.00 64.96           N  
ATOM    775  CA  HIS A 809     -83.413 -15.627 -10.640  1.00 64.96           C  
ATOM    776  C   HIS A 809     -84.655 -15.902 -11.442  1.00 64.96           C  
ATOM    777  O   HIS A 809     -85.769 -15.653 -10.985  1.00 64.96           O  
ATOM    778  CB  HIS A 809     -82.685 -14.442 -11.298  1.00 64.96           C  
ATOM    779  CG  HIS A 809     -83.519 -13.201 -11.391  1.00 64.96           C  
ATOM    780  CD2 HIS A 809     -84.114 -12.624 -12.470  1.00 64.96           C  
ATOM    781  ND1 HIS A 809     -83.824 -12.396 -10.317  1.00 64.96           N  
ATOM    782  CE1 HIS A 809     -84.582 -11.377 -10.796  1.00 64.96           C  
ATOM    783  NE2 HIS A 809     -84.784 -11.473 -12.098  1.00 64.96           N  
ATOM    784  N   VAL A 810     -84.502 -16.452 -12.658  1.00139.96           N  
ATOM    785  CA  VAL A 810     -85.632 -16.671 -13.512  1.00139.96           C  
ATOM    786  C   VAL A 810     -86.525 -17.710 -12.911  1.00139.96           C  
ATOM    787  O   VAL A 810     -87.733 -17.713 -13.137  1.00139.96           O  
ATOM    788  CB  VAL A 810     -85.228 -17.020 -14.917  1.00139.96           C  
ATOM    789  CG1 VAL A 810     -84.222 -18.178 -14.911  1.00139.96           C  
ATOM    790  CG2 VAL A 810     -86.503 -17.306 -15.708  1.00139.96           C  
ATOM    791  N   ARG A 811     -85.942 -18.654 -12.157  1.00143.08           N  
ATOM    792  CA  ARG A 811     -86.703 -19.688 -11.518  1.00143.08           C  
ATOM    793  C   ARG A 811     -87.581 -19.073 -10.461  1.00143.08           C  
ATOM    794  O   ARG A 811     -88.750 -19.435 -10.327  1.00143.08           O  
ATOM    795  CB  ARG A 811     -85.755 -20.724 -10.882  1.00143.08           C  
ATOM    796  CG  ARG A 811     -84.751 -21.280 -11.906  1.00143.08           C  
ATOM    797  CD  ARG A 811     -83.551 -22.022 -11.305  1.00143.08           C  
ATOM    798  NE  ARG A 811     -83.689 -23.476 -11.609  1.00143.08           N  
ATOM    799  CZ  ARG A 811     -83.130 -24.006 -12.738  1.00143.08           C  
ATOM    800  NH1 ARG A 811     -82.440 -23.215 -13.609  1.00143.08           N1+
ATOM    801  NH2 ARG A 811     -83.251 -25.340 -12.995  1.00143.08           N  
ATOM    802  N   GLU A 812     -87.036 -18.112  -9.685  1.00121.61           N  
ATOM    803  CA  GLU A 812     -87.757 -17.481  -8.612  1.00121.61           C  
ATOM    804  C   GLU A 812     -88.909 -16.696  -9.160  1.00121.61           C  
ATOM    805  O   GLU A 812     -90.004 -16.749  -8.605  1.00121.61           O  
ATOM    806  CB  GLU A 812     -86.889 -16.497  -7.805  1.00121.61           C  
ATOM    807  CG  GLU A 812     -85.840 -17.169  -6.915  1.00121.61           C  
ATOM    808  CD  GLU A 812     -86.523 -17.612  -5.627  1.00121.61           C  
ATOM    809  OE1 GLU A 812     -87.710 -17.238  -5.426  1.00121.61           O  
ATOM    810  OE2 GLU A 812     -85.866 -18.329  -4.827  1.00121.61           O1-
ATOM    811  N   ASN A 813     -88.701 -15.936 -10.256  1.00144.22           N  
ATOM    812  CA  ASN A 813     -89.784 -15.143 -10.768  1.00144.22           C  
ATOM    813  C   ASN A 813     -90.203 -15.703 -12.089  1.00144.22           C  
ATOM    814  O   ASN A 813     -90.006 -15.094 -13.137  1.00144.22           O  
ATOM    815  CB  ASN A 813     -89.395 -13.675 -11.013  1.00144.22           C  
ATOM    816  CG  ASN A 813     -89.145 -13.014  -9.665  1.00144.22           C  
ATOM    817  ND2 ASN A 813     -88.014 -12.266  -9.558  1.00144.22           N  
ATOM    818  OD1 ASN A 813     -89.932 -13.159  -8.730  1.00144.22           O  
ATOM    819  N   ARG A 814     -90.905 -16.841 -12.043  1.00229.39           N  
ATOM    820  CA  ARG A 814     -91.306 -17.586 -13.196  1.00229.39           C  
ATOM    821  C   ARG A 814     -92.209 -16.791 -14.084  1.00229.39           C  
ATOM    822  O   ARG A 814     -92.140 -16.955 -15.296  1.00229.39           O  
ATOM    823  CB  ARG A 814     -92.071 -18.862 -12.814  1.00229.39           C  
ATOM    824  CG  ARG A 814     -92.446 -19.741 -14.005  1.00229.39           C  
ATOM    825  CD  ARG A 814     -91.259 -20.504 -14.595  1.00229.39           C  
ATOM    826  NE  ARG A 814     -90.876 -21.554 -13.609  1.00229.39           N  
ATOM    827  CZ  ARG A 814     -90.021 -22.554 -13.972  1.00229.39           C  
ATOM    828  NH1 ARG A 814     -89.510 -22.591 -15.237  1.00229.39           N1+
ATOM    829  NH2 ARG A 814     -89.677 -23.518 -13.068  1.00229.39           N  
ATOM    830  N   GLY A 815     -93.089 -15.918 -13.557  1.00144.15           N  
ATOM    831  CA  GLY A 815     -94.022 -15.324 -14.475  1.00144.15           C  
ATOM    832  C   GLY A 815     -93.835 -13.846 -14.603  1.00144.15           C  
ATOM    833  O   GLY A 815     -93.939 -13.283 -15.692  1.00144.15           O  
ATOM    834  N   ARG A 816     -93.516 -13.193 -13.482  1.00127.18           N  
ATOM    835  CA  ARG A 816     -93.495 -11.767 -13.344  1.00127.18           C  
ATOM    836  C   ARG A 816     -92.510 -11.090 -14.251  1.00127.18           C  
ATOM    837  O   ARG A 816     -92.754  -9.961 -14.670  1.00127.18           O  
ATOM    838  CB  ARG A 816     -93.198 -11.334 -11.897  1.00127.18           C  
ATOM    839  CG  ARG A 816     -94.322 -11.715 -10.928  1.00127.18           C  
ATOM    840  CD  ARG A 816     -94.077 -11.305  -9.473  1.00127.18           C  
ATOM    841  NE  ARG A 816     -93.039 -12.212  -8.905  1.00127.18           N  
ATOM    842  CZ  ARG A 816     -93.408 -13.383  -8.307  1.00127.18           C  
ATOM    843  NH1 ARG A 816     -94.724 -13.746  -8.269  1.00127.18           N1+
ATOM    844  NH2 ARG A 816     -92.463 -14.193  -7.747  1.00127.18           N  
ATOM    845  N   LEU A 817     -91.373 -11.728 -14.574  1.00 85.46           N  
ATOM    846  CA  LEU A 817     -90.351 -11.087 -15.364  1.00 85.46           C  
ATOM    847  C   LEU A 817     -90.951 -10.596 -16.639  1.00 85.46           C  
ATOM    848  O   LEU A 817     -91.699 -11.318 -17.291  1.00 85.46           O  
ATOM    849  CB  LEU A 817     -89.231 -12.051 -15.784  1.00 85.46           C  
ATOM    850  CG  LEU A 817     -88.475 -12.706 -14.617  1.00 85.46           C  
ATOM    851  CD1 LEU A 817     -87.377 -13.650 -15.136  1.00 85.46           C  
ATOM    852  CD2 LEU A 817     -87.935 -11.654 -13.639  1.00 85.46           C  
ATOM    853  N   GLY A 818     -90.622  -9.342 -17.025  1.00 58.35           N  
ATOM    854  CA  GLY A 818     -91.158  -8.734 -18.213  1.00 58.35           C  
ATOM    855  C   GLY A 818     -90.388  -9.194 -19.411  1.00 58.35           C  
ATOM    856  O   GLY A 818     -89.246  -9.636 -19.305  1.00 58.35           O  
ATOM    857  N   SER A 819     -91.013  -9.058 -20.600  1.00 55.34           N  
ATOM    858  CA  SER A 819     -90.422  -9.451 -21.846  1.00 55.34           C  
ATOM    859  C   SER A 819     -89.245  -8.572 -22.079  1.00 55.34           C  
ATOM    860  O   SER A 819     -88.252  -8.999 -22.663  1.00 55.34           O  
ATOM    861  CB  SER A 819     -91.383  -9.283 -23.035  1.00 55.34           C  
ATOM    862  OG  SER A 819     -91.757  -7.919 -23.170  1.00 55.34           O  
ATOM    863  N   GLN A 820     -89.315  -7.314 -21.613  1.00104.07           N  
ATOM    864  CA  GLN A 820     -88.218  -6.444 -21.883  1.00104.07           C  
ATOM    865  C   GLN A 820     -86.992  -6.922 -21.178  1.00104.07           C  
ATOM    866  O   GLN A 820     -85.890  -6.807 -21.709  1.00104.07           O  
ATOM    867  CB  GLN A 820     -88.444  -4.975 -21.533  1.00104.07           C  
ATOM    868  CG  GLN A 820     -87.253  -4.156 -22.023  1.00104.07           C  
ATOM    869  CD  GLN A 820     -87.654  -2.702 -22.056  1.00104.07           C  
ATOM    870  NE2 GLN A 820     -86.635  -1.803 -22.034  1.00104.07           N  
ATOM    871  OE1 GLN A 820     -88.838  -2.376 -22.119  1.00104.07           O  
ATOM    872  N   ASP A 821     -87.137  -7.448 -19.949  1.00 80.81           N  
ATOM    873  CA  ASP A 821     -85.983  -7.893 -19.223  1.00 80.81           C  
ATOM    874  C   ASP A 821     -85.355  -9.066 -19.923  1.00 80.81           C  
ATOM    875  O   ASP A 821     -84.145  -9.088 -20.144  1.00 80.81           O  
ATOM    876  CB  ASP A 821     -86.326  -8.331 -17.786  1.00 80.81           C  
ATOM    877  CG  ASP A 821     -85.040  -8.366 -16.975  1.00 80.81           C  
ATOM    878  OD1 ASP A 821     -83.946  -8.285 -17.596  1.00 80.81           O  
ATOM    879  OD2 ASP A 821     -85.133  -8.462 -15.722  1.00 80.81           O1-
ATOM    880  N   LEU A 822     -86.172 -10.052 -20.350  1.00 75.44           N  
ATOM    881  CA  LEU A 822     -85.622 -11.252 -20.919  1.00 75.44           C  
ATOM    882  C   LEU A 822     -84.801 -10.892 -22.117  1.00 75.44           C  
ATOM    883  O   LEU A 822     -83.684 -11.379 -22.278  1.00 75.44           O  
ATOM    884  CB  LEU A 822     -86.688 -12.285 -21.341  1.00 75.44           C  
ATOM    885  CG  LEU A 822     -87.423 -12.936 -20.150  1.00 75.44           C  
ATOM    886  CD1 LEU A 822     -88.431 -14.002 -20.617  1.00 75.44           C  
ATOM    887  CD2 LEU A 822     -86.425 -13.483 -19.116  1.00 75.44           C  
ATOM    888  N   LEU A 823     -85.323 -10.014 -22.987  1.00 58.94           N  
ATOM    889  CA  LEU A 823     -84.621  -9.605 -24.173  1.00 58.94           C  
ATOM    890  C   LEU A 823     -83.395  -8.826 -23.799  1.00 58.94           C  
ATOM    891  O   LEU A 823     -82.352  -8.955 -24.438  1.00 58.94           O  
ATOM    892  CB  LEU A 823     -85.475  -8.693 -25.070  1.00 58.94           C  
ATOM    893  CG  LEU A 823     -86.683  -9.405 -25.702  1.00 58.94           C  
ATOM    894  CD1 LEU A 823     -87.503  -8.438 -26.570  1.00 58.94           C  
ATOM    895  CD2 LEU A 823     -86.241 -10.655 -26.483  1.00 58.94           C  
ATOM    896  N   ASN A 824     -83.492  -7.981 -22.755  1.00 44.26           N  
ATOM    897  CA  ASN A 824     -82.389  -7.143 -22.368  1.00 44.26           C  
ATOM    898  C   ASN A 824     -81.238  -8.000 -21.936  1.00 44.26           C  
ATOM    899  O   ASN A 824     -80.085  -7.702 -22.239  1.00 44.26           O  
ATOM    900  CB  ASN A 824     -82.724  -6.204 -21.195  1.00 44.26           C  
ATOM    901  CG  ASN A 824     -83.655  -5.108 -21.693  1.00 44.26           C  
ATOM    902  ND2 ASN A 824     -84.416  -4.488 -20.752  1.00 44.26           N  
ATOM    903  OD1 ASN A 824     -83.693  -4.800 -22.884  1.00 44.26           O  
ATOM    904  N   TRP A 825     -81.522  -9.093 -21.209  1.00 84.09           N  
ATOM    905  CA  TRP A 825     -80.488  -9.963 -20.721  1.00 84.09           C  
ATOM    906  C   TRP A 825     -79.785 -10.604 -21.876  1.00 84.09           C  
ATOM    907  O   TRP A 825     -78.576 -10.823 -21.832  1.00 84.09           O  
ATOM    908  CB  TRP A 825     -81.038 -11.088 -19.825  1.00 84.09           C  
ATOM    909  CG  TRP A 825     -81.498 -10.614 -18.468  1.00 84.09           C  
ATOM    910  CD1 TRP A 825     -81.206  -9.445 -17.829  1.00 84.09           C  
ATOM    911  CD2 TRP A 825     -82.359 -11.356 -17.587  1.00 84.09           C  
ATOM    912  CE2 TRP A 825     -82.541 -10.583 -16.441  1.00 84.09           C  
ATOM    913  CE3 TRP A 825     -82.949 -12.581 -17.721  1.00 84.09           C  
ATOM    914  NE1 TRP A 825     -81.827  -9.414 -16.604  1.00 84.09           N  
ATOM    915  CZ2 TRP A 825     -83.318 -11.023 -15.407  1.00 84.09           C  
ATOM    916  CZ3 TRP A 825     -83.733 -13.023 -16.678  1.00 84.09           C  
ATOM    917  CH2 TRP A 825     -83.913 -12.259 -15.544  1.00 84.09           C  
ATOM    918  N   CYS A 826     -80.534 -10.954 -22.936  1.00 39.70           N  
ATOM    919  CA  CYS A 826     -79.947 -11.600 -24.076  1.00 39.70           C  
ATOM    920  C   CYS A 826     -78.964 -10.671 -24.712  1.00 39.70           C  
ATOM    921  O   CYS A 826     -77.911 -11.100 -25.183  1.00 39.70           O  
ATOM    922  CB  CYS A 826     -80.985 -11.982 -25.140  1.00 39.70           C  
ATOM    923  SG  CYS A 826     -82.171 -13.202 -24.504  1.00 39.70           S  
ATOM    924  N   MET A 827     -79.302  -9.372 -24.777  1.00 84.38           N  
ATOM    925  CA  MET A 827     -78.426  -8.407 -25.378  1.00 84.38           C  
ATOM    926  C   MET A 827     -77.167  -8.271 -24.579  1.00 84.38           C  
ATOM    927  O   MET A 827     -76.067  -8.251 -25.129  1.00 84.38           O  
ATOM    928  CB  MET A 827     -79.060  -7.010 -25.445  1.00 84.38           C  
ATOM    929  CG  MET A 827     -78.097  -5.918 -25.915  1.00 84.38           C  
ATOM    930  SD  MET A 827     -78.911  -4.343 -26.320  1.00 84.38           S  
ATOM    931  CE  MET A 827     -79.540  -4.046 -24.642  1.00 84.38           C  
ATOM    932  N   GLN A 828     -77.304  -8.184 -23.245  1.00 80.02           N  
ATOM    933  CA  GLN A 828     -76.179  -7.924 -22.395  1.00 80.02           C  
ATOM    934  C   GLN A 828     -75.220  -9.075 -22.406  1.00 80.02           C  
ATOM    935  O   GLN A 828     -74.009  -8.875 -22.496  1.00 80.02           O  
ATOM    936  CB  GLN A 828     -76.634  -7.585 -20.972  1.00 80.02           C  
ATOM    937  CG  GLN A 828     -77.657  -6.448 -21.039  1.00 80.02           C  
ATOM    938  CD  GLN A 828     -77.881  -5.858 -19.662  1.00 80.02           C  
ATOM    939  NE2 GLN A 828     -77.043  -4.837 -19.351  1.00 80.02           N  
ATOM    940  OE1 GLN A 828     -78.754  -6.252 -18.889  1.00 80.02           O  
ATOM    941  N   ILE A 829     -75.735 -10.316 -22.352  1.00 51.98           N  
ATOM    942  CA  ILE A 829     -74.894 -11.480 -22.379  1.00 51.98           C  
ATOM    943  C   ILE A 829     -74.161 -11.492 -23.678  1.00 51.98           C  
ATOM    944  O   ILE A 829     -72.984 -11.842 -23.742  1.00 51.98           O  
ATOM    945  CB  ILE A 829     -75.645 -12.779 -22.300  1.00 51.98           C  
ATOM    946  CG1 ILE A 829     -76.246 -12.999 -20.905  1.00 51.98           C  
ATOM    947  CG2 ILE A 829     -74.695 -13.900 -22.742  1.00 51.98           C  
ATOM    948  CD1 ILE A 829     -77.143 -14.234 -20.837  1.00 51.98           C  
ATOM    949  N   ALA A 830     -74.860 -11.122 -24.763  1.00 38.08           N  
ATOM    950  CA  ALA A 830     -74.273 -11.137 -26.071  1.00 38.08           C  
ATOM    951  C   ALA A 830     -73.133 -10.163 -26.109  1.00 38.08           C  
ATOM    952  O   ALA A 830     -72.102 -10.436 -26.720  1.00 38.08           O  
ATOM    953  CB  ALA A 830     -75.275 -10.758 -27.174  1.00 38.08           C  
ATOM    954  N   LYS A 831     -73.298  -8.992 -25.463  1.00148.39           N  
ATOM    955  CA  LYS A 831     -72.296  -7.962 -25.476  1.00148.39           C  
ATOM    956  C   LYS A 831     -71.060  -8.449 -24.779  1.00148.39           C  
ATOM    957  O   LYS A 831     -69.947  -8.273 -25.273  1.00148.39           O  
ATOM    958  CB  LYS A 831     -72.777  -6.694 -24.744  1.00148.39           C  
ATOM    959  CG  LYS A 831     -71.948  -5.439 -25.024  1.00148.39           C  
ATOM    960  CD  LYS A 831     -72.213  -4.802 -26.393  1.00148.39           C  
ATOM    961  CE  LYS A 831     -73.291  -3.712 -26.379  1.00148.39           C  
ATOM    962  NZ  LYS A 831     -74.638  -4.324 -26.306  1.00148.39           N1+
ATOM    963  N   GLY A 832     -71.225  -9.093 -23.606  1.00 26.49           N  
ATOM    964  CA  GLY A 832     -70.092  -9.561 -22.864  1.00 26.49           C  
ATOM    965  C   GLY A 832     -69.370 -10.588 -23.674  1.00 26.49           C  
ATOM    966  O   GLY A 832     -68.142 -10.597 -23.734  1.00 26.49           O  
ATOM    967  N   MET A 833     -70.123 -11.493 -24.322  1.00 51.92           N  
ATOM    968  CA  MET A 833     -69.521 -12.553 -25.084  1.00 51.92           C  
ATOM    969  C   MET A 833     -68.765 -11.992 -26.243  1.00 51.92           C  
ATOM    970  O   MET A 833     -67.681 -12.472 -26.573  1.00 51.92           O  
ATOM    971  CB  MET A 833     -70.538 -13.569 -25.617  1.00 51.92           C  
ATOM    972  CG  MET A 833     -71.169 -14.396 -24.499  1.00 51.92           C  
ATOM    973  SD  MET A 833     -69.955 -15.241 -23.440  1.00 51.92           S  
ATOM    974  CE  MET A 833     -69.210 -16.227 -24.771  1.00 51.92           C  
ATOM    975  N   SER A 834     -69.320 -10.957 -26.898  1.00 71.28           N  
ATOM    976  CA  SER A 834     -68.662 -10.381 -28.035  1.00 71.28           C  
ATOM    977  C   SER A 834     -67.355  -9.827 -27.568  1.00 71.28           C  
ATOM    978  O   SER A 834     -66.342  -9.942 -28.258  1.00 71.28           O  
ATOM    979  CB  SER A 834     -69.449  -9.213 -28.652  1.00 71.28           C  
ATOM    980  OG  SER A 834     -70.672  -9.684 -29.195  1.00 71.28           O  
ATOM    981  N   TYR A 835     -67.342  -9.239 -26.357  1.00 47.69           N  
ATOM    982  CA  TYR A 835     -66.152  -8.621 -25.846  1.00 47.69           C  
ATOM    983  C   TYR A 835     -65.076  -9.658 -25.718  1.00 47.69           C  
ATOM    984  O   TYR A 835     -63.934  -9.423 -26.111  1.00 47.69           O  
ATOM    985  CB  TYR A 835     -66.368  -7.959 -24.467  1.00 47.69           C  
ATOM    986  CG  TYR A 835     -65.084  -7.346 -24.019  1.00 47.69           C  
ATOM    987  CD1 TYR A 835     -64.636  -6.163 -24.563  1.00 47.69           C  
ATOM    988  CD2 TYR A 835     -64.334  -7.949 -23.035  1.00 47.69           C  
ATOM    989  CE1 TYR A 835     -63.454  -5.598 -24.144  1.00 47.69           C  
ATOM    990  CE2 TYR A 835     -63.152  -7.388 -22.614  1.00 47.69           C  
ATOM    991  CZ  TYR A 835     -62.708  -6.212 -23.168  1.00 47.69           C  
ATOM    992  OH  TYR A 835     -61.494  -5.637 -22.734  1.00 47.69           O  
ATOM    993  N   LEU A 836     -65.422 -10.845 -25.186  1.00 52.11           N  
ATOM    994  CA  LEU A 836     -64.459 -11.899 -25.012  1.00 52.11           C  
ATOM    995  C   LEU A 836     -63.952 -12.320 -26.356  1.00 52.11           C  
ATOM    996  O   LEU A 836     -62.776 -12.643 -26.513  1.00 52.11           O  
ATOM    997  CB  LEU A 836     -65.011 -13.150 -24.298  1.00 52.11           C  
ATOM    998  CG  LEU A 836     -65.315 -12.930 -22.802  1.00 52.11           C  
ATOM    999  CD1 LEU A 836     -65.853 -14.208 -22.137  1.00 52.11           C  
ATOM   1000  CD2 LEU A 836     -64.096 -12.350 -22.067  1.00 52.11           C  
ATOM   1001  N   GLU A 837     -64.824 -12.330 -27.378  1.00 64.16           N  
ATOM   1002  CA  GLU A 837     -64.395 -12.735 -28.686  1.00 64.16           C  
ATOM   1003  C   GLU A 837     -63.318 -11.800 -29.140  1.00 64.16           C  
ATOM   1004  O   GLU A 837     -62.336 -12.214 -29.754  1.00 64.16           O  
ATOM   1005  CB  GLU A 837     -65.531 -12.672 -29.722  1.00 64.16           C  
ATOM   1006  CG  GLU A 837     -65.099 -13.096 -31.125  1.00 64.16           C  
ATOM   1007  CD  GLU A 837     -66.327 -13.062 -32.020  1.00 64.16           C  
ATOM   1008  OE1 GLU A 837     -67.459 -13.029 -31.470  1.00 64.16           O  
ATOM   1009  OE2 GLU A 837     -66.150 -13.070 -33.267  1.00 64.16           O1-
ATOM   1010  N   ASP A 838     -63.471 -10.501 -28.835  1.00 79.27           N  
ATOM   1011  CA  ASP A 838     -62.513  -9.524 -29.270  1.00 79.27           C  
ATOM   1012  C   ASP A 838     -61.176  -9.841 -28.657  1.00 79.27           C  
ATOM   1013  O   ASP A 838     -60.148  -9.757 -29.327  1.00 79.27           O  
ATOM   1014  CB  ASP A 838     -62.893  -8.098 -28.830  1.00 79.27           C  
ATOM   1015  CG  ASP A 838     -62.016  -7.108 -29.579  1.00 79.27           C  
ATOM   1016  OD1 ASP A 838     -61.209  -7.560 -30.435  1.00 79.27           O  
ATOM   1017  OD2 ASP A 838     -62.143  -5.884 -29.305  1.00 79.27           O1-
ATOM   1018  N   VAL A 839     -61.173 -10.212 -27.359  1.00174.03           N  
ATOM   1019  CA  VAL A 839     -60.005 -10.542 -26.583  1.00174.03           C  
ATOM   1020  C   VAL A 839     -59.491 -11.886 -27.009  1.00174.03           C  
ATOM   1021  O   VAL A 839     -58.444 -12.329 -26.541  1.00174.03           O  
ATOM   1022  CB  VAL A 839     -60.220 -10.500 -25.091  1.00174.03           C  
ATOM   1023  CG1 VAL A 839     -61.013 -11.729 -24.634  1.00174.03           C  
ATOM   1024  CG2 VAL A 839     -58.851 -10.344 -24.411  1.00174.03           C  
ATOM   1025  N   ARG A 840     -60.253 -12.593 -27.872  1.00144.03           N  
ATOM   1026  CA  ARG A 840     -59.880 -13.902 -28.338  1.00144.03           C  
ATOM   1027  C   ARG A 840     -59.876 -14.822 -27.171  1.00144.03           C  
ATOM   1028  O   ARG A 840     -58.918 -15.550 -26.918  1.00144.03           O  
ATOM   1029  CB  ARG A 840     -58.494 -13.959 -29.006  1.00144.03           C  
ATOM   1030  CG  ARG A 840     -58.448 -13.277 -30.375  1.00144.03           C  
ATOM   1031  CD  ARG A 840     -57.049 -13.237 -30.995  1.00144.03           C  
ATOM   1032  NE  ARG A 840     -56.744 -14.586 -31.550  1.00144.03           N  
ATOM   1033  CZ  ARG A 840     -55.523 -14.823 -32.114  1.00144.03           C  
ATOM   1034  NH1 ARG A 840     -54.581 -13.835 -32.133  1.00144.03           N1+
ATOM   1035  NH2 ARG A 840     -55.243 -16.044 -32.656  1.00144.03           N  
ATOM   1036  N   LEU A 841     -60.989 -14.809 -26.424  1.00173.41           N  
ATOM   1037  CA  LEU A 841     -61.036 -15.593 -25.239  1.00173.41           C  
ATOM   1038  C   LEU A 841     -62.270 -16.449 -25.336  1.00173.41           C  
ATOM   1039  O   LEU A 841     -63.389 -15.938 -25.359  1.00173.41           O  
ATOM   1040  CB  LEU A 841     -61.146 -14.617 -24.066  1.00173.41           C  
ATOM   1041  CG  LEU A 841     -60.739 -15.136 -22.696  1.00173.41           C  
ATOM   1042  CD1 LEU A 841     -60.938 -14.034 -21.645  1.00173.41           C  
ATOM   1043  CD2 LEU A 841     -61.429 -16.457 -22.359  1.00173.41           C  
ATOM   1044  N   VAL A 842     -62.104 -17.787 -25.408  1.00 65.91           N  
ATOM   1045  CA  VAL A 842     -63.247 -18.654 -25.523  1.00 65.91           C  
ATOM   1046  C   VAL A 842     -63.692 -19.008 -24.133  1.00 65.91           C  
ATOM   1047  O   VAL A 842     -62.880 -19.411 -23.305  1.00 65.91           O  
ATOM   1048  CB  VAL A 842     -62.937 -19.932 -26.251  1.00 65.91           C  
ATOM   1049  CG1 VAL A 842     -64.189 -20.825 -26.254  1.00 65.91           C  
ATOM   1050  CG2 VAL A 842     -62.422 -19.578 -27.656  1.00 65.91           C  
ATOM   1051  N   HIS A 843     -65.000 -18.844 -23.839  1.00 84.25           N  
ATOM   1052  CA  HIS A 843     -65.536 -19.086 -22.521  1.00 84.25           C  
ATOM   1053  C   HIS A 843     -65.480 -20.546 -22.156  1.00 84.25           C  
ATOM   1054  O   HIS A 843     -64.933 -20.917 -21.119  1.00 84.25           O  
ATOM   1055  CB  HIS A 843     -67.006 -18.647 -22.415  1.00 84.25           C  
ATOM   1056  CG  HIS A 843     -67.509 -18.609 -21.005  1.00 84.25           C  
ATOM   1057  CD2 HIS A 843     -67.776 -17.542 -20.203  1.00 84.25           C  
ATOM   1058  ND1 HIS A 843     -67.798 -19.725 -20.254  1.00 84.25           N  
ATOM   1059  CE1 HIS A 843     -68.221 -19.283 -19.042  1.00 84.25           C  
ATOM   1060  NE2 HIS A 843     -68.224 -17.965 -18.964  1.00 84.25           N  
ATOM   1061  N   ARG A 844     -66.038 -21.410 -23.026  1.00215.00           N  
ATOM   1062  CA  ARG A 844     -66.095 -22.841 -22.883  1.00215.00           C  
ATOM   1063  C   ARG A 844     -67.038 -23.321 -21.807  1.00215.00           C  
ATOM   1064  O   ARG A 844     -67.246 -24.529 -21.688  1.00215.00           O  
ATOM   1065  CB  ARG A 844     -64.715 -23.491 -22.688  1.00215.00           C  
ATOM   1066  CG  ARG A 844     -63.918 -23.498 -23.993  1.00215.00           C  
ATOM   1067  CD  ARG A 844     -62.682 -24.400 -24.000  1.00215.00           C  
ATOM   1068  NE  ARG A 844     -61.583 -23.681 -23.308  1.00215.00           N  
ATOM   1069  CZ  ARG A 844     -60.959 -22.651 -23.947  1.00215.00           C  
ATOM   1070  NH1 ARG A 844     -61.418 -22.213 -25.154  1.00215.00           N1+
ATOM   1071  NH2 ARG A 844     -59.887 -22.041 -23.373  1.00215.00           N  
ATOM   1072  N   ASP A 845     -67.687 -22.426 -21.031  1.00174.07           N  
ATOM   1073  CA  ASP A 845     -68.603 -22.932 -20.037  1.00174.07           C  
ATOM   1074  C   ASP A 845     -69.673 -21.901 -19.794  1.00174.07           C  
ATOM   1075  O   ASP A 845     -69.953 -21.551 -18.648  1.00174.07           O  
ATOM   1076  CB  ASP A 845     -67.913 -23.202 -18.684  1.00174.07           C  
ATOM   1077  CG  ASP A 845     -68.862 -23.953 -17.754  1.00174.07           C  
ATOM   1078  OD1 ASP A 845     -69.957 -24.370 -18.218  1.00174.07           O  
ATOM   1079  OD2 ASP A 845     -68.497 -24.117 -16.559  1.00174.07           O1-
ATOM   1080  N   LEU A 846     -70.328 -21.404 -20.865  1.00 77.25           N  
ATOM   1081  CA  LEU A 846     -71.347 -20.401 -20.699  1.00 77.25           C  
ATOM   1082  C   LEU A 846     -72.651 -21.083 -20.422  1.00 77.25           C  
ATOM   1083  O   LEU A 846     -73.017 -22.046 -21.094  1.00 77.25           O  
ATOM   1084  CB  LEU A 846     -71.530 -19.502 -21.937  1.00 77.25           C  
ATOM   1085  CG  LEU A 846     -72.619 -18.420 -21.786  1.00 77.25           C  
ATOM   1086  CD1 LEU A 846     -72.340 -17.490 -20.594  1.00 77.25           C  
ATOM   1087  CD2 LEU A 846     -72.801 -17.641 -23.099  1.00 77.25           C  
ATOM   1088  N   ALA A 847     -73.379 -20.589 -19.398  1.00 57.25           N  
ATOM   1089  CA  ALA A 847     -74.644 -21.144 -19.012  1.00 57.25           C  
ATOM   1090  C   ALA A 847     -75.329 -20.141 -18.129  1.00 57.25           C  
ATOM   1091  O   ALA A 847     -74.715 -19.202 -17.623  1.00 57.25           O  
ATOM   1092  CB  ALA A 847     -74.517 -22.441 -18.198  1.00 57.25           C  
ATOM   1093  N   ALA A 848     -76.642 -20.336 -17.908  1.00 57.03           N  
ATOM   1094  CA  ALA A 848     -77.431 -19.423 -17.122  1.00 57.03           C  
ATOM   1095  C   ALA A 848     -76.892 -19.372 -15.722  1.00 57.03           C  
ATOM   1096  O   ALA A 848     -76.951 -18.341 -15.056  1.00 57.03           O  
ATOM   1097  CB  ALA A 848     -78.918 -19.807 -17.085  1.00 57.03           C  
ATOM   1098  N   ARG A 849     -76.378 -20.507 -15.232  1.00258.49           N  
ATOM   1099  CA  ARG A 849     -75.761 -20.634 -13.939  1.00258.49           C  
ATOM   1100  C   ARG A 849     -74.561 -19.732 -13.891  1.00258.49           C  
ATOM   1101  O   ARG A 849     -74.214 -19.221 -12.828  1.00258.49           O  
ATOM   1102  CB  ARG A 849     -75.309 -22.091 -13.773  1.00258.49           C  
ATOM   1103  CG  ARG A 849     -73.954 -22.304 -13.112  1.00258.49           C  
ATOM   1104  CD  ARG A 849     -73.426 -23.715 -13.403  1.00258.49           C  
ATOM   1105  NE  ARG A 849     -74.207 -24.220 -14.574  1.00258.49           N  
ATOM   1106  CZ  ARG A 849     -73.635 -24.948 -15.579  1.00258.49           C  
ATOM   1107  NH1 ARG A 849     -72.298 -25.222 -15.574  1.00258.49           N1+
ATOM   1108  NH2 ARG A 849     -74.410 -25.403 -16.606  1.00258.49           N  
ATOM   1109  N   ASN A 850     -73.864 -19.530 -15.028  1.00120.49           N  
ATOM   1110  CA  ASN A 850     -72.679 -18.717 -14.974  1.00120.49           C  
ATOM   1111  C   ASN A 850     -72.958 -17.320 -15.449  1.00120.49           C  
ATOM   1112  O   ASN A 850     -72.110 -16.703 -16.095  1.00120.49           O  
ATOM   1113  CB  ASN A 850     -71.545 -19.263 -15.860  1.00120.49           C  
ATOM   1114  CG  ASN A 850     -71.045 -20.572 -15.262  1.00120.49           C  
ATOM   1115  ND2 ASN A 850     -70.856 -21.599 -16.134  1.00120.49           N  
ATOM   1116  OD1 ASN A 850     -70.829 -20.685 -14.056  1.00120.49           O  
ATOM   1117  N   VAL A 851     -74.142 -16.773 -15.120  1.00 74.59           N  
ATOM   1118  CA  VAL A 851     -74.433 -15.400 -15.413  1.00 74.59           C  
ATOM   1119  C   VAL A 851     -74.862 -14.855 -14.081  1.00 74.59           C  
ATOM   1120  O   VAL A 851     -75.692 -15.448 -13.394  1.00 74.59           O  
ATOM   1121  CB  VAL A 851     -75.566 -15.220 -16.381  1.00 74.59           C  
ATOM   1122  CG1 VAL A 851     -75.821 -13.714 -16.564  1.00 74.59           C  
ATOM   1123  CG2 VAL A 851     -75.209 -15.947 -17.688  1.00 74.59           C  
ATOM   1124  N   LEU A 852     -74.297 -13.697 -13.694  1.00 90.83           N  
ATOM   1125  CA  LEU A 852     -74.464 -13.100 -12.396  1.00 90.83           C  
ATOM   1126  C   LEU A 852     -75.348 -11.897 -12.505  1.00 90.83           C  
ATOM   1127  O   LEU A 852     -75.304 -11.181 -13.504  1.00 90.83           O  
ATOM   1128  CB  LEU A 852     -73.111 -12.546 -11.916  1.00 90.83           C  
ATOM   1129  CG  LEU A 852     -72.020 -13.618 -11.756  1.00 90.83           C  
ATOM   1130  CD1 LEU A 852     -70.631 -12.991 -11.536  1.00 90.83           C  
ATOM   1131  CD2 LEU A 852     -72.405 -14.596 -10.636  1.00 90.83           C  
ATOM   1132  N   VAL A 853     -76.158 -11.627 -11.455  1.00 70.20           N  
ATOM   1133  CA  VAL A 853     -77.019 -10.481 -11.510  1.00 70.20           C  
ATOM   1134  C   VAL A 853     -76.504  -9.415 -10.588  1.00 70.20           C  
ATOM   1135  O   VAL A 853     -76.527  -9.553  -9.367  1.00 70.20           O  
ATOM   1136  CB  VAL A 853     -78.424 -10.804 -11.093  1.00 70.20           C  
ATOM   1137  CG1 VAL A 853     -79.272  -9.523 -11.140  1.00 70.20           C  
ATOM   1138  CG2 VAL A 853     -78.949 -11.928 -12.001  1.00 70.20           C  
ATOM   1139  N   LYS A 854     -75.980  -8.323 -11.174  1.00152.91           N  
ATOM   1140  CA  LYS A 854     -75.519  -7.191 -10.422  1.00152.91           C  
ATOM   1141  C   LYS A 854     -76.733  -6.486  -9.887  1.00152.91           C  
ATOM   1142  O   LYS A 854     -76.812  -6.117  -8.715  1.00152.91           O  
ATOM   1143  CB  LYS A 854     -74.774  -6.183 -11.316  1.00152.91           C  
ATOM   1144  CG  LYS A 854     -73.914  -5.213 -10.512  1.00152.91           C  
ATOM   1145  CD  LYS A 854     -72.678  -5.900  -9.934  1.00152.91           C  
ATOM   1146  CE  LYS A 854     -72.324  -5.460  -8.513  1.00152.91           C  
ATOM   1147  NZ  LYS A 854     -71.687  -4.128  -8.523  1.00152.91           N1+
ATOM   1148  N   SER A 855     -77.714  -6.287 -10.788  1.00 67.45           N  
ATOM   1149  CA  SER A 855     -78.973  -5.655 -10.528  1.00 67.45           C  
ATOM   1150  C   SER A 855     -79.886  -6.300 -11.512  1.00 67.45           C  
ATOM   1151  O   SER A 855     -79.412  -6.786 -12.537  1.00 67.45           O  
ATOM   1152  CB  SER A 855     -78.987  -4.158 -10.870  1.00 67.45           C  
ATOM   1153  OG  SER A 855     -78.775  -3.990 -12.265  1.00 67.45           O  
ATOM   1154  N   PRO A 856     -81.166  -6.311 -11.267  1.00161.00           N  
ATOM   1155  CA  PRO A 856     -82.100  -6.949 -12.149  1.00161.00           C  
ATOM   1156  C   PRO A 856     -81.925  -6.405 -13.535  1.00161.00           C  
ATOM   1157  O   PRO A 856     -82.268  -7.090 -14.499  1.00161.00           O  
ATOM   1158  CB  PRO A 856     -83.478  -6.667 -11.548  1.00161.00           C  
ATOM   1159  CG  PRO A 856     -83.275  -5.367 -10.748  1.00161.00           C  
ATOM   1160  CD  PRO A 856     -81.805  -5.433 -10.302  1.00161.00           C  
ATOM   1161  N   ASN A 857     -81.445  -5.154 -13.641  1.00 75.67           N  
ATOM   1162  CA  ASN A 857     -81.211  -4.513 -14.900  1.00 75.67           C  
ATOM   1163  C   ASN A 857     -79.992  -5.060 -15.599  1.00 75.67           C  
ATOM   1164  O   ASN A 857     -80.049  -5.330 -16.796  1.00 75.67           O  
ATOM   1165  CB  ASN A 857     -80.980  -3.007 -14.734  1.00 75.67           C  
ATOM   1166  CG  ASN A 857     -82.165  -2.461 -13.953  1.00 75.67           C  
ATOM   1167  ND2 ASN A 857     -81.858  -1.689 -12.877  1.00 75.67           N  
ATOM   1168  OD1 ASN A 857     -83.327  -2.728 -14.260  1.00 75.67           O  
ATOM   1169  N   HIS A 858     -78.855  -5.245 -14.884  1.00128.77           N  
ATOM   1170  CA  HIS A 858     -77.635  -5.637 -15.557  1.00128.77           C  
ATOM   1171  C   HIS A 858     -77.153  -6.976 -15.088  1.00128.77           C  
ATOM   1172  O   HIS A 858     -77.119  -7.268 -13.895  1.00128.77           O  
ATOM   1173  CB  HIS A 858     -76.417  -4.718 -15.315  1.00128.77           C  
ATOM   1174  CG  HIS A 858     -76.406  -3.397 -16.033  1.00128.77           C  
ATOM   1175  CD2 HIS A 858     -75.881  -3.054 -17.243  1.00128.77           C  
ATOM   1176  ND1 HIS A 858     -76.921  -2.234 -15.507  1.00128.77           N  
ATOM   1177  CE1 HIS A 858     -76.681  -1.252 -16.412  1.00128.77           C  
ATOM   1178  NE2 HIS A 858     -76.050  -1.700 -17.482  1.00128.77           N  
ATOM   1179  N   VAL A 859     -76.706  -7.807 -16.049  1.00 72.27           N  
ATOM   1180  CA  VAL A 859     -76.182  -9.121 -15.797  1.00 72.27           C  
ATOM   1181  C   VAL A 859     -74.761  -9.130 -16.260  1.00 72.27           C  
ATOM   1182  O   VAL A 859     -74.361  -8.304 -17.076  1.00 72.27           O  
ATOM   1183  CB  VAL A 859     -76.872 -10.187 -16.591  1.00 72.27           C  
ATOM   1184  CG1 VAL A 859     -78.346 -10.233 -16.159  1.00 72.27           C  
ATOM   1185  CG2 VAL A 859     -76.663  -9.904 -18.093  1.00 72.27           C  
ATOM   1186  N   LYS A 860     -73.951 -10.072 -15.737  1.00196.64           N  
ATOM   1187  CA  LYS A 860     -72.558 -10.102 -16.082  1.00196.64           C  
ATOM   1188  C   LYS A 860     -72.130 -11.539 -16.200  1.00196.64           C  
ATOM   1189  O   LYS A 860     -72.483 -12.379 -15.377  1.00196.64           O  
ATOM   1190  CB  LYS A 860     -71.766  -9.442 -14.957  1.00196.64           C  
ATOM   1191  CG  LYS A 860     -72.135 -10.116 -13.640  1.00196.64           C  
ATOM   1192  CD  LYS A 860     -71.401  -9.583 -12.415  1.00196.64           C  
ATOM   1193  CE  LYS A 860     -69.931  -9.231 -12.637  1.00196.64           C  
ATOM   1194  NZ  LYS A 860     -69.461  -8.392 -11.508  1.00196.64           N1+
ATOM   1195  N   ILE A 861     -71.325 -11.861 -17.231  1.00 78.27           N  
ATOM   1196  CA  ILE A 861     -70.878 -13.205 -17.489  1.00 78.27           C  
ATOM   1197  C   ILE A 861     -69.715 -13.510 -16.588  1.00 78.27           C  
ATOM   1198  O   ILE A 861     -68.877 -12.650 -16.324  1.00 78.27           O  
ATOM   1199  CB  ILE A 861     -70.437 -13.350 -18.909  1.00 78.27           C  
ATOM   1200  CG1 ILE A 861     -71.627 -13.049 -19.819  1.00 78.27           C  
ATOM   1201  CG2 ILE A 861     -69.824 -14.744 -19.120  1.00 78.27           C  
ATOM   1202  CD1 ILE A 861     -71.191 -12.771 -21.253  1.00 78.27           C  
ATOM   1203  N   THR A 862     -69.657 -14.752 -16.061  1.00155.58           N  
ATOM   1204  CA  THR A 862     -68.594 -15.129 -15.170  1.00155.58           C  
ATOM   1205  C   THR A 862     -68.108 -16.498 -15.560  1.00155.58           C  
ATOM   1206  O   THR A 862     -68.619 -17.111 -16.492  1.00155.58           O  
ATOM   1207  CB  THR A 862     -69.083 -15.247 -13.757  1.00155.58           C  
ATOM   1208  CG2 THR A 862     -70.105 -16.395 -13.697  1.00155.58           C  
ATOM   1209  OG1 THR A 862     -68.011 -15.497 -12.862  1.00155.58           O  
ATOM   1210  N   ASP A 863     -67.081 -16.991 -14.838  1.00117.93           N  
ATOM   1211  CA  ASP A 863     -66.509 -18.307 -14.977  1.00117.93           C  
ATOM   1212  C   ASP A 863     -65.906 -18.599 -16.324  1.00117.93           C  
ATOM   1213  O   ASP A 863     -65.840 -19.761 -16.721  1.00117.93           O  
ATOM   1214  CB  ASP A 863     -67.472 -19.443 -14.592  1.00117.93           C  
ATOM   1215  CG  ASP A 863     -67.497 -19.502 -13.071  1.00117.93           C  
ATOM   1216  OD1 ASP A 863     -66.387 -19.478 -12.474  1.00117.93           O  
ATOM   1217  OD2 ASP A 863     -68.611 -19.560 -12.483  1.00117.93           O1-
ATOM   1218  N   PHE A 864     -65.398 -17.587 -17.053  1.00184.95           N  
ATOM   1219  CA  PHE A 864     -64.735 -17.905 -18.292  1.00184.95           C  
ATOM   1220  C   PHE A 864     -63.295 -18.123 -17.940  1.00184.95           C  
ATOM   1221  O   PHE A 864     -62.818 -17.629 -16.919  1.00184.95           O  
ATOM   1222  CB  PHE A 864     -64.828 -16.780 -19.346  1.00184.95           C  
ATOM   1223  CG  PHE A 864     -64.105 -15.578 -18.840  1.00184.95           C  
ATOM   1224  CD1 PHE A 864     -64.752 -14.631 -18.081  1.00184.95           C  
ATOM   1225  CD2 PHE A 864     -62.774 -15.393 -19.124  1.00184.95           C  
ATOM   1226  CE1 PHE A 864     -64.086 -13.523 -17.613  1.00184.95           C  
ATOM   1227  CE2 PHE A 864     -62.104 -14.287 -18.658  1.00184.95           C  
ATOM   1228  CZ  PHE A 864     -62.757 -13.348 -17.901  1.00184.95           C  
ATOM   1229  N   GLY A 865     -62.576 -18.930 -18.739  1.00 77.01           N  
ATOM   1230  CA  GLY A 865     -61.173 -19.144 -18.507  1.00 77.01           C  
ATOM   1231  C   GLY A 865     -60.968 -20.379 -17.673  1.00 77.01           C  
ATOM   1232  O   GLY A 865     -59.961 -21.068 -17.819  1.00 77.01           O  
ATOM   1233  N   LEU A 866     -61.920 -20.721 -16.786  1.00143.09           N  
ATOM   1234  CA  LEU A 866     -61.703 -21.846 -15.908  1.00143.09           C  
ATOM   1235  C   LEU A 866     -61.670 -23.134 -16.629  1.00143.09           C  
ATOM   1236  O   LEU A 866     -60.899 -24.016 -16.259  1.00143.09           O  
ATOM   1237  CB  LEU A 866     -62.769 -21.997 -14.806  1.00143.09           C  
ATOM   1238  CG  LEU A 866     -62.806 -20.842 -13.786  1.00143.09           C  
ATOM   1239  CD1 LEU A 866     -63.701 -21.200 -12.591  1.00143.09           C  
ATOM   1240  CD2 LEU A 866     -61.395 -20.406 -13.363  1.00143.09           C  
ATOM   1241  N   ALA A 867     -62.513 -23.294 -17.657  1.00 69.42           N  
ATOM   1242  CA  ALA A 867     -62.560 -24.570 -18.298  1.00 69.42           C  
ATOM   1243  C   ALA A 867     -61.201 -24.864 -18.845  1.00 69.42           C  
ATOM   1244  O   ALA A 867     -60.693 -25.973 -18.677  1.00 69.42           O  
ATOM   1245  CB  ALA A 867     -63.556 -24.618 -19.470  1.00 69.42           C  
ATOM   1246  N   ARG A 868     -60.557 -23.861 -19.478  1.00174.10           N  
ATOM   1247  CA  ARG A 868     -59.259 -24.102 -20.037  1.00174.10           C  
ATOM   1248  C   ARG A 868     -58.321 -24.436 -18.923  1.00174.10           C  
ATOM   1249  O   ARG A 868     -57.510 -25.352 -19.049  1.00174.10           O  
ATOM   1250  CB  ARG A 868     -58.662 -22.930 -20.843  1.00174.10           C  
ATOM   1251  CG  ARG A 868     -58.488 -21.630 -20.062  1.00174.10           C  
ATOM   1252  CD  ARG A 868     -57.526 -20.633 -20.715  1.00174.10           C  
ATOM   1253  NE  ARG A 868     -57.819 -20.582 -22.174  1.00174.10           N  
ATOM   1254  CZ  ARG A 868     -57.120 -21.381 -23.033  1.00174.10           C  
ATOM   1255  NH1 ARG A 868     -56.173 -22.239 -22.554  1.00174.10           N1+
ATOM   1256  NH2 ARG A 868     -57.375 -21.326 -24.373  1.00174.10           N  
ATOM   1257  N   LEU A 869     -58.448 -23.727 -17.785  1.00176.28           N  
ATOM   1258  CA  LEU A 869     -57.579 -23.924 -16.658  1.00176.28           C  
ATOM   1259  C   LEU A 869     -57.697 -25.349 -16.226  1.00176.28           C  
ATOM   1260  O   LEU A 869     -56.686 -25.999 -15.962  1.00176.28           O  
ATOM   1261  CB  LEU A 869     -57.954 -23.023 -15.462  1.00176.28           C  
ATOM   1262  CG  LEU A 869     -57.100 -23.213 -14.189  1.00176.28           C  
ATOM   1263  CD1 LEU A 869     -57.470 -24.491 -13.421  1.00176.28           C  
ATOM   1264  CD2 LEU A 869     -55.600 -23.158 -14.509  1.00176.28           C  
ATOM   1265  N   LEU A 870     -58.926 -25.901 -16.159  1.00221.81           N  
ATOM   1266  CA  LEU A 870     -58.970 -27.244 -15.675  1.00221.81           C  
ATOM   1267  C   LEU A 870     -58.831 -28.184 -16.827  1.00221.81           C  
ATOM   1268  O   LEU A 870     -59.382 -29.283 -16.820  1.00221.81           O  
ATOM   1269  CB  LEU A 870     -60.241 -27.567 -14.884  1.00221.81           C  
ATOM   1270  CG  LEU A 870     -60.323 -26.745 -13.582  1.00221.81           C  
ATOM   1271  CD1 LEU A 870     -59.068 -26.952 -12.728  1.00221.81           C  
ATOM   1272  CD2 LEU A 870     -60.613 -25.262 -13.836  1.00221.81           C  
ATOM   1273  N   ASP A 871     -57.984 -27.755 -17.783  1.00125.63           N  
ATOM   1274  CA  ASP A 871     -57.534 -28.350 -19.005  1.00125.63           C  
ATOM   1275  C   ASP A 871     -58.610 -28.956 -19.860  1.00125.63           C  
ATOM   1276  O   ASP A 871     -58.598 -30.139 -20.179  1.00125.63           O  
ATOM   1277  CB  ASP A 871     -56.315 -29.260 -18.840  1.00125.63           C  
ATOM   1278  CG  ASP A 871     -55.150 -28.384 -18.413  1.00125.63           C  
ATOM   1279  OD1 ASP A 871     -55.368 -27.151 -18.281  1.00125.63           O  
ATOM   1280  OD2 ASP A 871     -54.032 -28.930 -18.215  1.00125.63           O1-
ATOM   1281  N   ILE A 872     -59.581 -28.141 -20.295  1.00117.92           N  
ATOM   1282  CA  ILE A 872     -60.583 -28.626 -21.202  1.00117.92           C  
ATOM   1283  C   ILE A 872     -59.875 -28.976 -22.479  1.00117.92           C  
ATOM   1284  O   ILE A 872     -60.258 -29.901 -23.195  1.00117.92           O  
ATOM   1285  CB  ILE A 872     -61.645 -27.604 -21.485  1.00117.92           C  
ATOM   1286  CG1 ILE A 872     -62.867 -28.261 -22.143  1.00117.92           C  
ATOM   1287  CG2 ILE A 872     -61.019 -26.467 -22.310  1.00117.92           C  
ATOM   1288  CD1 ILE A 872     -64.112 -27.376 -22.100  1.00117.92           C  
ATOM   1289  N   ASP A 873     -58.835 -28.188 -22.812  1.00187.90           N  
ATOM   1290  CA  ASP A 873     -58.050 -28.349 -24.003  1.00187.90           C  
ATOM   1291  C   ASP A 873     -57.241 -29.614 -23.943  1.00187.90           C  
ATOM   1292  O   ASP A 873     -56.995 -30.212 -24.991  1.00187.90           O  
ATOM   1293  CB  ASP A 873     -57.046 -27.211 -24.235  1.00187.90           C  
ATOM   1294  CG  ASP A 873     -55.959 -27.359 -23.187  1.00187.90           C  
ATOM   1295  OD1 ASP A 873     -56.295 -27.449 -21.976  1.00187.90           O  
ATOM   1296  OD2 ASP A 873     -54.768 -27.421 -23.593  1.00187.90           O1-
ATOM   1297  N   GLU A 874     -56.795 -30.028 -22.728  1.00187.77           N  
ATOM   1298  CA  GLU A 874     -55.934 -31.170 -22.529  1.00187.77           C  
ATOM   1299  C   GLU A 874     -56.527 -32.301 -23.313  1.00187.77           C  
ATOM   1300  O   GLU A 874     -57.503 -32.936 -22.927  1.00187.77           O  
ATOM   1301  CB  GLU A 874     -55.814 -31.558 -21.017  1.00187.77           C  
ATOM   1302  CG  GLU A 874     -56.998 -32.318 -20.378  1.00187.77           C  
ATOM   1303  CD  GLU A 874     -57.124 -32.061 -18.892  1.00187.77           C  
ATOM   1304  OE1 GLU A 874     -56.054 -31.917 -18.247  1.00187.77           O  
ATOM   1305  OE2 GLU A 874     -58.274 -32.017 -18.380  1.00187.77           O1-
ATOM   1306  N   THR A 875     -55.969 -32.575 -24.499  1.00139.39           N  
ATOM   1307  CA  THR A 875     -56.567 -33.645 -25.230  1.00139.39           C  
ATOM   1308  C   THR A 875     -56.305 -34.887 -24.443  1.00139.39           C  
ATOM   1309  O   THR A 875     -57.180 -35.732 -24.265  1.00139.39           O  
ATOM   1310  CB  THR A 875     -55.998 -33.801 -26.615  1.00139.39           C  
ATOM   1311  CG2 THR A 875     -54.486 -34.075 -26.536  1.00139.39           C  
ATOM   1312  OG1 THR A 875     -56.661 -34.855 -27.298  1.00139.39           O  
ATOM   1313  N   GLU A 876     -55.067 -34.970 -23.926  1.00222.76           N  
ATOM   1314  CA  GLU A 876     -54.471 -36.048 -23.197  1.00222.76           C  
ATOM   1315  C   GLU A 876     -55.121 -36.367 -21.865  1.00222.76           C  
ATOM   1316  O   GLU A 876     -55.369 -37.538 -21.582  1.00222.76           O  
ATOM   1317  CB  GLU A 876     -52.989 -35.708 -22.932  1.00222.76           C  
ATOM   1318  CG  GLU A 876     -52.738 -34.220 -22.594  1.00222.76           C  
ATOM   1319  CD  GLU A 876     -53.045 -33.917 -21.130  1.00222.76           C  
ATOM   1320  OE1 GLU A 876     -52.971 -34.882 -20.325  1.00222.76           O  
ATOM   1321  OE2 GLU A 876     -53.360 -32.740 -20.798  1.00222.76           O1-
ATOM   1322  N   TYR A 877     -55.442 -35.368 -21.013  1.00386.22           N  
ATOM   1323  CA  TYR A 877     -55.798 -35.707 -19.648  1.00386.22           C  
ATOM   1324  C   TYR A 877     -57.056 -36.461 -19.402  1.00386.22           C  
ATOM   1325  O   TYR A 877     -57.046 -37.350 -18.557  1.00386.22           O  
ATOM   1326  CB  TYR A 877     -55.784 -34.622 -18.560  1.00386.22           C  
ATOM   1327  CG  TYR A 877     -54.444 -34.479 -17.921  1.00386.22           C  
ATOM   1328  CD1 TYR A 877     -54.010 -35.462 -17.063  1.00386.22           C  
ATOM   1329  CD2 TYR A 877     -53.629 -33.396 -18.152  1.00386.22           C  
ATOM   1330  CE1 TYR A 877     -52.783 -35.379 -16.451  1.00386.22           C  
ATOM   1331  CE2 TYR A 877     -52.397 -33.308 -17.547  1.00386.22           C  
ATOM   1332  CZ  TYR A 877     -51.973 -34.298 -16.696  1.00386.22           C  
ATOM   1333  OH  TYR A 877     -50.710 -34.204 -16.074  1.00386.22           O  
ATOM   1334  N   HIS A 878     -58.187 -36.123 -20.036  1.00191.02           N  
ATOM   1335  CA  HIS A 878     -59.380 -36.866 -19.728  1.00191.02           C  
ATOM   1336  C   HIS A 878     -59.671 -36.753 -18.261  1.00191.02           C  
ATOM   1337  O   HIS A 878     -59.002 -36.021 -17.529  1.00191.02           O  
ATOM   1338  CB  HIS A 878     -59.290 -38.354 -20.107  1.00191.02           C  
ATOM   1339  CG  HIS A 878     -59.153 -38.563 -21.587  1.00191.02           C  
ATOM   1340  CD2 HIS A 878     -60.097 -38.856 -22.523  1.00191.02           C  
ATOM   1341  ND1 HIS A 878     -57.961 -38.477 -22.271  1.00191.02           N  
ATOM   1342  CE1 HIS A 878     -58.240 -38.719 -23.577  1.00191.02           C  
ATOM   1343  NE2 HIS A 878     -59.523 -38.954 -23.778  1.00191.02           N  
ATOM   1344  N   ALA A 879     -60.718 -37.454 -17.798  1.00266.90           N  
ATOM   1345  CA  ALA A 879     -60.968 -37.477 -16.391  1.00266.90           C  
ATOM   1346  C   ALA A 879     -61.574 -38.806 -16.098  1.00266.90           C  
ATOM   1347  O   ALA A 879     -62.350 -39.326 -16.899  1.00266.90           O  
ATOM   1348  CB  ALA A 879     -61.968 -36.406 -15.921  1.00266.90           C  
ATOM   1349  N   ASP A 880     -61.224 -39.414 -14.948  1.00227.71           N  
ATOM   1350  CA  ASP A 880     -61.880 -40.648 -14.644  1.00227.71           C  
ATOM   1351  C   ASP A 880     -63.290 -40.232 -14.436  1.00227.71           C  
ATOM   1352  O   ASP A 880     -63.561 -39.386 -13.587  1.00227.71           O  
ATOM   1353  CB  ASP A 880     -61.379 -41.320 -13.354  1.00227.71           C  
ATOM   1354  CG  ASP A 880     -62.073 -42.669 -13.224  1.00227.71           C  
ATOM   1355  OD1 ASP A 880     -63.008 -42.933 -14.026  1.00227.71           O  
ATOM   1356  OD2 ASP A 880     -61.678 -43.453 -12.321  1.00227.71           O1-
ATOM   1357  N   GLY A 881     -64.235 -40.819 -15.192  1.00 80.30           N  
ATOM   1358  CA  GLY A 881     -65.551 -40.274 -15.091  1.00 80.30           C  
ATOM   1359  C   GLY A 881     -65.372 -38.878 -15.584  1.00 80.30           C  
ATOM   1360  O   GLY A 881     -65.188 -38.650 -16.779  1.00 80.30           O  
ATOM   1361  N   GLY A 882     -65.422 -37.898 -14.666  1.00 66.61           N  
ATOM   1362  CA  GLY A 882     -65.145 -36.551 -15.059  1.00 66.61           C  
ATOM   1363  C   GLY A 882     -66.433 -35.854 -15.292  1.00 66.61           C  
ATOM   1364  O   GLY A 882     -67.471 -36.477 -15.509  1.00 66.61           O  
ATOM   1365  N   LYS A 883     -66.382 -34.511 -15.248  1.00173.64           N  
ATOM   1366  CA  LYS A 883     -67.572 -33.751 -15.448  1.00173.64           C  
ATOM   1367  C   LYS A 883     -67.336 -32.813 -16.582  1.00173.64           C  
ATOM   1368  O   LYS A 883     -66.281 -32.189 -16.690  1.00173.64           O  
ATOM   1369  CB  LYS A 883     -67.941 -32.888 -14.227  1.00173.64           C  
ATOM   1370  CG  LYS A 883     -69.329 -32.240 -14.283  1.00173.64           C  
ATOM   1371  CD  LYS A 883     -69.518 -31.220 -15.408  1.00173.64           C  
ATOM   1372  CE  LYS A 883     -70.915 -30.594 -15.432  1.00173.64           C  
ATOM   1373  NZ  LYS A 883     -71.930 -31.630 -15.730  1.00173.64           N1+
ATOM   1374  N   VAL A 884     -68.327 -32.728 -17.481  1.00153.03           N  
ATOM   1375  CA  VAL A 884     -68.278 -31.791 -18.558  1.00153.03           C  
ATOM   1376  C   VAL A 884     -69.689 -31.391 -18.845  1.00153.03           C  
ATOM   1377  O   VAL A 884     -70.560 -32.252 -18.947  1.00153.03           O  
ATOM   1378  CB  VAL A 884     -67.690 -32.352 -19.828  1.00153.03           C  
ATOM   1379  CG1 VAL A 884     -66.209 -32.692 -19.582  1.00153.03           C  
ATOM   1380  CG2 VAL A 884     -68.535 -33.556 -20.276  1.00153.03           C  
ATOM   1381  N   PRO A 885     -69.963 -30.109 -18.926  1.00173.24           N  
ATOM   1382  CA  PRO A 885     -71.307 -29.686 -19.205  1.00173.24           C  
ATOM   1383  C   PRO A 885     -71.634 -30.040 -20.619  1.00173.24           C  
ATOM   1384  O   PRO A 885     -71.553 -29.177 -21.494  1.00173.24           O  
ATOM   1385  CB  PRO A 885     -71.367 -28.195 -18.862  1.00173.24           C  
ATOM   1386  CG  PRO A 885     -69.900 -27.791 -18.609  1.00173.24           C  
ATOM   1387  CD  PRO A 885     -69.221 -29.105 -18.189  1.00173.24           C  
ATOM   1388  N   ILE A 886     -72.089 -31.284 -20.839  1.00169.80           N  
ATOM   1389  CA  ILE A 886     -72.369 -31.829 -22.134  1.00169.80           C  
ATOM   1390  C   ILE A 886     -73.559 -31.145 -22.734  1.00169.80           C  
ATOM   1391  O   ILE A 886     -73.605 -30.889 -23.936  1.00169.80           O  
ATOM   1392  CB  ILE A 886     -72.628 -33.314 -22.091  1.00169.80           C  
ATOM   1393  CG1 ILE A 886     -72.458 -33.934 -23.483  1.00169.80           C  
ATOM   1394  CG2 ILE A 886     -74.015 -33.568 -21.481  1.00169.80           C  
ATOM   1395  CD1 ILE A 886     -71.003 -33.985 -23.946  1.00169.80           C  
ATOM   1396  N   LYS A 887     -74.557 -30.831 -21.891  1.00176.21           N  
ATOM   1397  CA  LYS A 887     -75.823 -30.285 -22.293  1.00176.21           C  
ATOM   1398  C   LYS A 887     -75.648 -28.940 -22.940  1.00176.21           C  
ATOM   1399  O   LYS A 887     -76.532 -28.483 -23.663  1.00176.21           O  
ATOM   1400  CB  LYS A 887     -76.776 -30.080 -21.103  1.00176.21           C  
ATOM   1401  CG  LYS A 887     -77.156 -31.369 -20.369  1.00176.21           C  
ATOM   1402  CD  LYS A 887     -77.934 -32.372 -21.220  1.00176.21           C  
ATOM   1403  CE  LYS A 887     -78.325 -33.643 -20.461  1.00176.21           C  
ATOM   1404  NZ  LYS A 887     -77.124 -34.454 -20.167  1.00176.21           N1+
ATOM   1405  N   TRP A 888     -74.610 -28.190 -22.537  1.00152.74           N  
ATOM   1406  CA  TRP A 888     -74.285 -26.902 -23.097  1.00152.74           C  
ATOM   1407  C   TRP A 888     -73.422 -26.953 -24.336  1.00152.74           C  
ATOM   1408  O   TRP A 888     -73.441 -26.031 -25.151  1.00152.74           O  
ATOM   1409  CB  TRP A 888     -73.634 -25.984 -22.052  1.00152.74           C  
ATOM   1410  CG  TRP A 888     -74.656 -25.480 -21.063  1.00152.74           C  
ATOM   1411  CD1 TRP A 888     -75.240 -24.250 -20.988  1.00152.74           C  
ATOM   1412  CD2 TRP A 888     -75.271 -26.282 -20.042  1.00152.74           C  
ATOM   1413  CE2 TRP A 888     -76.215 -25.480 -19.401  1.00152.74           C  
ATOM   1414  CE3 TRP A 888     -75.076 -27.583 -19.677  1.00152.74           C  
ATOM   1415  NE1 TRP A 888     -76.185 -24.236 -19.992  1.00152.74           N  
ATOM   1416  CZ2 TRP A 888     -76.981 -25.969 -18.381  1.00152.74           C  
ATOM   1417  CZ3 TRP A 888     -75.842 -28.068 -18.640  1.00152.74           C  
ATOM   1418  CH2 TRP A 888     -76.776 -27.277 -18.005  1.00152.74           C  
ATOM   1419  N   MET A 889     -72.599 -28.009 -24.482  1.00115.02           N  
ATOM   1420  CA  MET A 889     -71.563 -28.074 -25.484  1.00115.02           C  
ATOM   1421  C   MET A 889     -72.048 -28.264 -26.892  1.00115.02           C  
ATOM   1422  O   MET A 889     -73.002 -28.989 -27.165  1.00115.02           O  
ATOM   1423  CB  MET A 889     -70.573 -29.222 -25.232  1.00115.02           C  
ATOM   1424  CG  MET A 889     -69.736 -29.079 -23.962  1.00115.02           C  
ATOM   1425  SD  MET A 889     -68.676 -30.520 -23.634  1.00115.02           S  
ATOM   1426  CE  MET A 889     -67.709 -29.717 -22.328  1.00115.02           C  
ATOM   1427  N   ALA A 890     -71.339 -27.611 -27.842  1.00 53.32           N  
ATOM   1428  CA  ALA A 890     -71.611 -27.769 -29.244  1.00 53.32           C  
ATOM   1429  C   ALA A 890     -71.135 -29.145 -29.606  1.00 53.32           C  
ATOM   1430  O   ALA A 890     -70.242 -29.676 -28.952  1.00 53.32           O  
ATOM   1431  CB  ALA A 890     -70.864 -26.763 -30.133  1.00 53.32           C  
ATOM   1432  N   LEU A 891     -71.690 -29.756 -30.676  1.00186.10           N  
ATOM   1433  CA  LEU A 891     -71.331 -31.113 -31.001  1.00186.10           C  
ATOM   1434  C   LEU A 891     -69.864 -31.235 -31.217  1.00186.10           C  
ATOM   1435  O   LEU A 891     -69.258 -32.210 -30.778  1.00186.10           O  
ATOM   1436  CB  LEU A 891     -71.941 -31.687 -32.296  1.00186.10           C  
ATOM   1437  CG  LEU A 891     -73.310 -32.370 -32.160  1.00186.10           C  
ATOM   1438  CD1 LEU A 891     -73.210 -33.613 -31.261  1.00186.10           C  
ATOM   1439  CD2 LEU A 891     -74.408 -31.391 -31.745  1.00186.10           C  
ATOM   1440  N   GLU A 892     -69.246 -30.256 -31.895  1.00 89.92           N  
ATOM   1441  CA  GLU A 892     -67.852 -30.386 -32.197  1.00 89.92           C  
ATOM   1442  C   GLU A 892     -67.084 -30.487 -30.919  1.00 89.92           C  
ATOM   1443  O   GLU A 892     -66.086 -31.202 -30.849  1.00 89.92           O  
ATOM   1444  CB  GLU A 892     -67.276 -29.213 -33.017  1.00 89.92           C  
ATOM   1445  CG  GLU A 892     -67.376 -27.846 -32.337  1.00 89.92           C  
ATOM   1446  CD  GLU A 892     -68.680 -27.183 -32.762  1.00 89.92           C  
ATOM   1447  OE1 GLU A 892     -69.312 -27.668 -33.738  1.00 89.92           O  
ATOM   1448  OE2 GLU A 892     -69.060 -26.172 -32.116  1.00 89.92           O1-
ATOM   1449  N   SER A 893     -67.503 -29.753 -29.874  1.00107.04           N  
ATOM   1450  CA  SER A 893     -66.782 -29.843 -28.640  1.00107.04           C  
ATOM   1451  C   SER A 893     -66.979 -31.194 -28.019  1.00107.04           C  
ATOM   1452  O   SER A 893     -66.048 -31.736 -27.427  1.00107.04           O  
ATOM   1453  CB  SER A 893     -67.131 -28.731 -27.631  1.00107.04           C  
ATOM   1454  OG  SER A 893     -68.504 -28.759 -27.287  1.00107.04           O  
ATOM   1455  N   ILE A 894     -68.186 -31.790 -28.128  1.00120.58           N  
ATOM   1456  CA  ILE A 894     -68.365 -33.075 -27.507  1.00120.58           C  
ATOM   1457  C   ILE A 894     -67.517 -34.105 -28.189  1.00120.58           C  
ATOM   1458  O   ILE A 894     -66.864 -34.909 -27.528  1.00120.58           O  
ATOM   1459  CB  ILE A 894     -69.768 -33.629 -27.541  1.00120.58           C  
ATOM   1460  CG1 ILE A 894     -70.750 -32.833 -26.661  1.00120.58           C  
ATOM   1461  CG2 ILE A 894     -69.671 -35.107 -27.128  1.00120.58           C  
ATOM   1462  CD1 ILE A 894     -71.317 -31.569 -27.296  1.00120.58           C  
ATOM   1463  N   LEU A 895     -67.557 -34.154 -29.534  1.00 90.96           N  
ATOM   1464  CA  LEU A 895     -66.817 -35.166 -30.233  1.00 90.96           C  
ATOM   1465  C   LEU A 895     -65.326 -34.922 -30.177  1.00 90.96           C  
ATOM   1466  O   LEU A 895     -64.561 -35.744 -29.674  1.00 90.96           O  
ATOM   1467  CB  LEU A 895     -67.246 -35.206 -31.710  1.00 90.96           C  
ATOM   1468  CG  LEU A 895     -68.777 -35.350 -31.875  1.00 90.96           C  
ATOM   1469  CD1 LEU A 895     -69.196 -35.389 -33.354  1.00 90.96           C  
ATOM   1470  CD2 LEU A 895     -69.321 -36.540 -31.070  1.00 90.96           C  
ATOM   1471  N   ARG A 896     -64.903 -33.762 -30.727  1.00119.46           N  
ATOM   1472  CA  ARG A 896     -63.550 -33.289 -30.911  1.00119.46           C  
ATOM   1473  C   ARG A 896     -62.926 -32.654 -29.705  1.00119.46           C  
ATOM   1474  O   ARG A 896     -61.704 -32.621 -29.591  1.00119.46           O  
ATOM   1475  CB  ARG A 896     -63.451 -32.266 -32.053  1.00119.46           C  
ATOM   1476  CG  ARG A 896     -63.835 -32.844 -33.415  1.00119.46           C  
ATOM   1477  CD  ARG A 896     -65.308 -33.246 -33.508  1.00119.46           C  
ATOM   1478  NE  ARG A 896     -65.534 -33.786 -34.877  1.00119.46           N  
ATOM   1479  CZ  ARG A 896     -65.851 -32.933 -35.894  1.00119.46           C  
ATOM   1480  NH1 ARG A 896     -65.964 -31.595 -35.648  1.00119.46           N1+
ATOM   1481  NH2 ARG A 896     -66.051 -33.416 -37.154  1.00119.46           N  
ATOM   1482  N   ARG A 897     -63.738 -32.092 -28.796  1.00250.96           N  
ATOM   1483  CA  ARG A 897     -63.257 -31.263 -27.728  1.00250.96           C  
ATOM   1484  C   ARG A 897     -62.559 -30.086 -28.336  1.00250.96           C  
ATOM   1485  O   ARG A 897     -61.484 -29.664 -27.912  1.00250.96           O  
ATOM   1486  CB  ARG A 897     -62.478 -31.953 -26.580  1.00250.96           C  
ATOM   1487  CG  ARG A 897     -61.176 -32.675 -26.902  1.00250.96           C  
ATOM   1488  CD  ARG A 897     -60.752 -33.632 -25.781  1.00250.96           C  
ATOM   1489  NE  ARG A 897     -60.636 -32.863 -24.504  1.00250.96           N  
ATOM   1490  CZ  ARG A 897     -61.683 -32.776 -23.627  1.00250.96           C  
ATOM   1491  NH1 ARG A 897     -62.887 -33.353 -23.912  1.00250.96           N1+
ATOM   1492  NH2 ARG A 897     -61.518 -32.120 -22.441  1.00250.96           N  
ATOM   1493  N   ARG A 898     -63.222 -29.524 -29.374  1.00147.24           N  
ATOM   1494  CA  ARG A 898     -62.779 -28.360 -30.086  1.00147.24           C  
ATOM   1495  C   ARG A 898     -63.614 -27.216 -29.604  1.00147.24           C  
ATOM   1496  O   ARG A 898     -64.843 -27.284 -29.608  1.00147.24           O  
ATOM   1497  CB  ARG A 898     -62.978 -28.488 -31.608  1.00147.24           C  
ATOM   1498  CG  ARG A 898     -62.519 -27.272 -32.414  1.00147.24           C  
ATOM   1499  CD  ARG A 898     -62.727 -27.425 -33.924  1.00147.24           C  
ATOM   1500  NE  ARG A 898     -64.189 -27.338 -34.199  1.00147.24           N  
ATOM   1501  CZ  ARG A 898     -64.639 -27.305 -35.488  1.00147.24           C  
ATOM   1502  NH1 ARG A 898     -63.751 -27.350 -36.523  1.00147.24           N1+
ATOM   1503  NH2 ARG A 898     -65.978 -27.227 -35.742  1.00147.24           N  
ATOM   1504  N   PHE A 899     -62.964 -26.127 -29.151  1.00 79.64           N  
ATOM   1505  CA  PHE A 899     -63.717 -25.020 -28.640  1.00 79.64           C  
ATOM   1506  C   PHE A 899     -63.363 -23.791 -29.414  1.00 79.64           C  
ATOM   1507  O   PHE A 899     -62.189 -23.486 -29.624  1.00 79.64           O  
ATOM   1508  CB  PHE A 899     -63.418 -24.719 -27.162  1.00 79.64           C  
ATOM   1509  CG  PHE A 899     -63.867 -25.897 -26.369  1.00 79.64           C  
ATOM   1510  CD1 PHE A 899     -63.040 -26.985 -26.204  1.00 79.64           C  
ATOM   1511  CD2 PHE A 899     -65.114 -25.912 -25.789  1.00 79.64           C  
ATOM   1512  CE1 PHE A 899     -63.453 -28.074 -25.473  1.00 79.64           C  
ATOM   1513  CE2 PHE A 899     -65.532 -26.997 -25.057  1.00 79.64           C  
ATOM   1514  CZ  PHE A 899     -64.701 -28.081 -24.899  1.00 79.64           C  
ATOM   1515  N   THR A 900     -64.396 -23.047 -29.856  1.00 63.80           N  
ATOM   1516  CA  THR A 900     -64.183 -21.835 -30.595  1.00 63.80           C  
ATOM   1517  C   THR A 900     -65.240 -20.858 -30.181  1.00 63.80           C  
ATOM   1518  O   THR A 900     -66.102 -21.164 -29.360  1.00 63.80           O  
ATOM   1519  CB  THR A 900     -64.317 -22.004 -32.080  1.00 63.80           C  
ATOM   1520  CG2 THR A 900     -63.302 -23.054 -32.556  1.00 63.80           C  
ATOM   1521  OG1 THR A 900     -65.635 -22.418 -32.407  1.00 63.80           O  
ATOM   1522  N   HIS A 901     -65.190 -19.639 -30.754  1.00 57.88           N  
ATOM   1523  CA  HIS A 901     -66.157 -18.623 -30.449  1.00 57.88           C  
ATOM   1524  C   HIS A 901     -67.498 -19.129 -30.881  1.00 57.88           C  
ATOM   1525  O   HIS A 901     -68.509 -18.881 -30.228  1.00 57.88           O  
ATOM   1526  CB  HIS A 901     -65.904 -17.298 -31.189  1.00 57.88           C  
ATOM   1527  CG  HIS A 901     -64.627 -16.634 -30.772  1.00 57.88           C  
ATOM   1528  CD2 HIS A 901     -63.438 -16.530 -31.426  1.00 57.88           C  
ATOM   1529  ND1 HIS A 901     -64.454 -15.983 -29.571  1.00 57.88           N  
ATOM   1530  CE1 HIS A 901     -63.178 -15.521 -29.557  1.00 57.88           C  
ATOM   1531  NE2 HIS A 901     -62.522 -15.828 -30.661  1.00 57.88           N  
ATOM   1532  N   GLN A 902     -67.546 -19.830 -32.025  1.00206.67           N  
ATOM   1533  CA  GLN A 902     -68.775 -20.394 -32.505  1.00206.67           C  
ATOM   1534  C   GLN A 902     -69.269 -21.528 -31.657  1.00206.67           C  
ATOM   1535  O   GLN A 902     -70.454 -21.856 -31.709  1.00206.67           O  
ATOM   1536  CB  GLN A 902     -68.840 -20.668 -34.020  1.00206.67           C  
ATOM   1537  CG  GLN A 902     -67.583 -21.255 -34.637  1.00206.67           C  
ATOM   1538  CD  GLN A 902     -66.837 -20.024 -35.140  1.00206.67           C  
ATOM   1539  NE2 GLN A 902     -65.615 -20.227 -35.697  1.00206.67           N  
ATOM   1540  OE1 GLN A 902     -67.341 -18.905 -35.040  1.00206.67           O  
ATOM   1541  N   SER A 903     -68.376 -22.220 -30.923  1.00102.99           N  
ATOM   1542  CA  SER A 903     -68.821 -23.243 -30.014  1.00102.99           C  
ATOM   1543  C   SER A 903     -69.535 -22.570 -28.875  1.00102.99           C  
ATOM   1544  O   SER A 903     -70.464 -23.129 -28.293  1.00102.99           O  
ATOM   1545  CB  SER A 903     -67.663 -24.026 -29.369  1.00102.99           C  
ATOM   1546  OG  SER A 903     -66.887 -24.680 -30.359  1.00102.99           O  
ATOM   1547  N   ASP A 904     -69.076 -21.355 -28.505  1.00 53.92           N  
ATOM   1548  CA  ASP A 904     -69.659 -20.580 -27.439  1.00 53.92           C  
ATOM   1549  C   ASP A 904     -71.033 -20.154 -27.839  1.00 53.92           C  
ATOM   1550  O   ASP A 904     -71.936 -20.066 -27.008  1.00 53.92           O  
ATOM   1551  CB  ASP A 904     -68.882 -19.292 -27.110  1.00 53.92           C  
ATOM   1552  CG  ASP A 904     -67.670 -19.650 -26.266  1.00 53.92           C  
ATOM   1553  OD1 ASP A 904     -67.678 -20.751 -25.653  1.00 53.92           O  
ATOM   1554  OD2 ASP A 904     -66.724 -18.820 -26.212  1.00 53.92           O1-
ATOM   1555  N   VAL A 905     -71.217 -19.867 -29.138  1.00 54.34           N  
ATOM   1556  CA  VAL A 905     -72.480 -19.423 -29.650  1.00 54.34           C  
ATOM   1557  C   VAL A 905     -73.499 -20.489 -29.383  1.00 54.34           C  
ATOM   1558  O   VAL A 905     -74.647 -20.189 -29.059  1.00 54.34           O  
ATOM   1559  CB  VAL A 905     -72.440 -19.181 -31.131  1.00 54.34           C  
ATOM   1560  CG1 VAL A 905     -73.866 -18.884 -31.621  1.00 54.34           C  
ATOM   1561  CG2 VAL A 905     -71.439 -18.046 -31.413  1.00 54.34           C  
ATOM   1562  N   TRP A 906     -73.109 -21.771 -29.521  1.00 81.41           N  
ATOM   1563  CA  TRP A 906     -74.028 -22.848 -29.266  1.00 81.41           C  
ATOM   1564  C   TRP A 906     -74.464 -22.746 -27.838  1.00 81.41           C  
ATOM   1565  O   TRP A 906     -75.657 -22.774 -27.538  1.00 81.41           O  
ATOM   1566  CB  TRP A 906     -73.381 -24.242 -29.374  1.00 81.41           C  
ATOM   1567  CG  TRP A 906     -74.329 -25.390 -29.093  1.00 81.41           C  
ATOM   1568  CD1 TRP A 906     -74.859 -25.795 -27.902  1.00 81.41           C  
ATOM   1569  CD2 TRP A 906     -74.787 -26.329 -30.079  1.00 81.41           C  
ATOM   1570  CE2 TRP A 906     -75.598 -27.256 -29.423  1.00 81.41           C  
ATOM   1571  CE3 TRP A 906     -74.544 -26.419 -31.419  1.00 81.41           C  
ATOM   1572  NE1 TRP A 906     -75.640 -26.910 -28.089  1.00 81.41           N  
ATOM   1573  CZ2 TRP A 906     -76.186 -28.288 -30.101  1.00 81.41           C  
ATOM   1574  CZ3 TRP A 906     -75.140 -27.459 -32.096  1.00 81.41           C  
ATOM   1575  CH2 TRP A 906     -75.947 -28.375 -31.454  1.00 81.41           C  
ATOM   1576  N   SER A 907     -73.492 -22.596 -26.918  1.00 33.97           N  
ATOM   1577  CA  SER A 907     -73.783 -22.560 -25.513  1.00 33.97           C  
ATOM   1578  C   SER A 907     -74.659 -21.382 -25.239  1.00 33.97           C  
ATOM   1579  O   SER A 907     -75.508 -21.422 -24.350  1.00 33.97           O  
ATOM   1580  CB  SER A 907     -72.518 -22.407 -24.652  1.00 33.97           C  
ATOM   1581  OG  SER A 907     -71.675 -23.536 -24.824  1.00 33.97           O  
ATOM   1582  N   TYR A 908     -74.472 -20.300 -26.013  1.00 77.15           N  
ATOM   1583  CA  TYR A 908     -75.227 -19.089 -25.865  1.00 77.15           C  
ATOM   1584  C   TYR A 908     -76.668 -19.396 -26.128  1.00 77.15           C  
ATOM   1585  O   TYR A 908     -77.550 -18.943 -25.401  1.00 77.15           O  
ATOM   1586  CB  TYR A 908     -74.765 -18.029 -26.885  1.00 77.15           C  
ATOM   1587  CG  TYR A 908     -75.654 -16.834 -26.833  1.00 77.15           C  
ATOM   1588  CD1 TYR A 908     -75.501 -15.878 -25.858  1.00 77.15           C  
ATOM   1589  CD2 TYR A 908     -76.635 -16.662 -27.782  1.00 77.15           C  
ATOM   1590  CE1 TYR A 908     -76.319 -14.775 -25.823  1.00 77.15           C  
ATOM   1591  CE2 TYR A 908     -77.458 -15.562 -27.754  1.00 77.15           C  
ATOM   1592  CZ  TYR A 908     -77.300 -14.616 -26.771  1.00 77.15           C  
ATOM   1593  OH  TYR A 908     -78.138 -13.483 -26.735  1.00 77.15           O  
ATOM   1594  N   GLY A 909     -76.943 -20.190 -27.179  1.00 31.22           N  
ATOM   1595  CA  GLY A 909     -78.294 -20.507 -27.542  1.00 31.22           C  
ATOM   1596  C   GLY A 909     -78.956 -21.262 -26.434  1.00 31.22           C  
ATOM   1597  O   GLY A 909     -80.115 -21.014 -26.108  1.00 31.22           O  
ATOM   1598  N   VAL A 910     -78.233 -22.216 -25.829  1.00116.11           N  
ATOM   1599  CA  VAL A 910     -78.797 -23.030 -24.796  1.00116.11           C  
ATOM   1600  C   VAL A 910     -79.089 -22.153 -23.612  1.00116.11           C  
ATOM   1601  O   VAL A 910     -80.038 -22.387 -22.867  1.00116.11           O  
ATOM   1602  CB  VAL A 910     -77.887 -24.157 -24.407  1.00116.11           C  
ATOM   1603  CG1 VAL A 910     -76.873 -23.665 -23.369  1.00116.11           C  
ATOM   1604  CG2 VAL A 910     -78.741 -25.361 -23.998  1.00116.11           C  
ATOM   1605  N   THR A 911     -78.252 -21.122 -23.392  1.00 47.96           N  
ATOM   1606  CA  THR A 911     -78.430 -20.226 -22.282  1.00 47.96           C  
ATOM   1607  C   THR A 911     -79.699 -19.453 -22.461  1.00 47.96           C  
ATOM   1608  O   THR A 911     -80.457 -19.259 -21.512  1.00 47.96           O  
ATOM   1609  CB  THR A 911     -77.308 -19.239 -22.160  1.00 47.96           C  
ATOM   1610  CG2 THR A 911     -77.558 -18.351 -20.929  1.00 47.96           C  
ATOM   1611  OG1 THR A 911     -76.075 -19.926 -22.016  1.00 47.96           O  
ATOM   1612  N   VAL A 912     -79.961 -18.983 -23.694  1.00110.49           N  
ATOM   1613  CA  VAL A 912     -81.127 -18.194 -23.961  1.00110.49           C  
ATOM   1614  C   VAL A 912     -82.318 -19.078 -23.738  1.00110.49           C  
ATOM   1615  O   VAL A 912     -83.343 -18.642 -23.215  1.00110.49           O  
ATOM   1616  CB  VAL A 912     -81.134 -17.651 -25.367  1.00110.49           C  
ATOM   1617  CG1 VAL A 912     -81.868 -18.615 -26.307  1.00110.49           C  
ATOM   1618  CG2 VAL A 912     -81.659 -16.212 -25.343  1.00110.49           C  
ATOM   1619  N   TRP A 913     -82.198 -20.367 -24.112  1.00 69.68           N  
ATOM   1620  CA  TRP A 913     -83.277 -21.299 -23.949  1.00 69.68           C  
ATOM   1621  C   TRP A 913     -83.589 -21.382 -22.488  1.00 69.68           C  
ATOM   1622  O   TRP A 913     -84.752 -21.371 -22.091  1.00 69.68           O  
ATOM   1623  CB  TRP A 913     -82.933 -22.720 -24.437  1.00 69.68           C  
ATOM   1624  CG  TRP A 913     -84.085 -23.700 -24.374  1.00 69.68           C  
ATOM   1625  CD1 TRP A 913     -85.104 -23.876 -25.264  1.00 69.68           C  
ATOM   1626  CD2 TRP A 913     -84.292 -24.666 -23.329  1.00 69.68           C  
ATOM   1627  CE2 TRP A 913     -85.446 -25.383 -23.651  1.00 69.68           C  
ATOM   1628  CE3 TRP A 913     -83.580 -24.937 -22.196  1.00 69.68           C  
ATOM   1629  NE1 TRP A 913     -85.933 -24.887 -24.840  1.00 69.68           N  
ATOM   1630  CZ2 TRP A 913     -85.906 -26.383 -22.842  1.00 69.68           C  
ATOM   1631  CZ3 TRP A 913     -84.049 -25.944 -21.381  1.00 69.68           C  
ATOM   1632  CH2 TRP A 913     -85.190 -26.653 -21.697  1.00 69.68           C  
ATOM   1633  N   GLU A 914     -82.547 -21.439 -21.639  1.00 61.88           N  
ATOM   1634  CA  GLU A 914     -82.742 -21.558 -20.222  1.00 61.88           C  
ATOM   1635  C   GLU A 914     -83.507 -20.362 -19.734  1.00 61.88           C  
ATOM   1636  O   GLU A 914     -84.371 -20.490 -18.869  1.00 61.88           O  
ATOM   1637  CB  GLU A 914     -81.419 -21.627 -19.437  1.00 61.88           C  
ATOM   1638  CG  GLU A 914     -80.605 -22.890 -19.735  1.00 61.88           C  
ATOM   1639  CD  GLU A 914     -79.329 -22.849 -18.907  1.00 61.88           C  
ATOM   1640  OE1 GLU A 914     -79.435 -22.936 -17.655  1.00 61.88           O  
ATOM   1641  OE2 GLU A 914     -78.231 -22.734 -19.513  1.00 61.88           O1-
ATOM   1642  N   LEU A 915     -83.197 -19.157 -20.256  1.00132.15           N  
ATOM   1643  CA  LEU A 915     -83.887 -17.975 -19.811  1.00132.15           C  
ATOM   1644  C   LEU A 915     -85.337 -17.991 -20.196  1.00132.15           C  
ATOM   1645  O   LEU A 915     -86.206 -17.729 -19.367  1.00132.15           O  
ATOM   1646  CB  LEU A 915     -83.311 -16.662 -20.365  1.00132.15           C  
ATOM   1647  CG  LEU A 915     -82.033 -16.170 -19.661  1.00132.15           C  
ATOM   1648  CD1 LEU A 915     -80.843 -17.114 -19.854  1.00132.15           C  
ATOM   1649  CD2 LEU A 915     -81.709 -14.733 -20.082  1.00132.15           C  
ATOM   1650  N   MET A 916     -85.634 -18.321 -21.466  1.00106.59           N  
ATOM   1651  CA  MET A 916     -86.966 -18.283 -22.004  1.00106.59           C  
ATOM   1652  C   MET A 916     -87.817 -19.302 -21.317  1.00106.59           C  
ATOM   1653  O   MET A 916     -89.023 -19.127 -21.168  1.00106.59           O  
ATOM   1654  CB  MET A 916     -86.981 -18.582 -23.510  1.00106.59           C  
ATOM   1655  CG  MET A 916     -86.197 -17.534 -24.299  1.00106.59           C  
ATOM   1656  SD  MET A 916     -86.903 -15.864 -24.190  1.00106.59           S  
ATOM   1657  CE  MET A 916     -85.368 -15.014 -24.652  1.00106.59           C  
ATOM   1658  N   THR A 917     -87.203 -20.430 -20.942  1.00179.29           N  
ATOM   1659  CA  THR A 917     -87.827 -21.530 -20.271  1.00179.29           C  
ATOM   1660  C   THR A 917     -88.040 -21.208 -18.822  1.00179.29           C  
ATOM   1661  O   THR A 917     -88.637 -21.988 -18.081  1.00179.29           O  
ATOM   1662  CB  THR A 917     -87.081 -22.816 -20.438  1.00179.29           C  
ATOM   1663  CG2 THR A 917     -85.698 -22.722 -19.781  1.00179.29           C  
ATOM   1664  OG1 THR A 917     -87.837 -23.873 -19.879  1.00179.29           O  
ATOM   1665  N   PHE A 918     -87.497 -20.071 -18.355  1.00 99.89           N  
ATOM   1666  CA  PHE A 918     -87.649 -19.705 -16.977  1.00 99.89           C  
ATOM   1667  C   PHE A 918     -86.927 -20.683 -16.101  1.00 99.89           C  
ATOM   1668  O   PHE A 918     -87.325 -20.904 -14.957  1.00 99.89           O  
ATOM   1669  CB  PHE A 918     -89.119 -19.636 -16.520  1.00 99.89           C  
ATOM   1670  CG  PHE A 918     -89.794 -18.537 -17.272  1.00 99.89           C  
ATOM   1671  CD1 PHE A 918     -89.561 -17.219 -16.952  1.00 99.89           C  
ATOM   1672  CD2 PHE A 918     -90.677 -18.825 -18.289  1.00 99.89           C  
ATOM   1673  CE1 PHE A 918     -90.186 -16.208 -17.645  1.00 99.89           C  
ATOM   1674  CE2 PHE A 918     -91.305 -17.818 -18.985  1.00 99.89           C  
ATOM   1675  CZ  PHE A 918     -91.059 -16.506 -18.664  1.00 99.89           C  
ATOM   1676  N   GLY A 919     -85.818 -21.266 -16.610  1.00 55.97           N  
ATOM   1677  CA  GLY A 919     -84.995 -22.085 -15.765  1.00 55.97           C  
ATOM   1678  C   GLY A 919     -85.172 -23.567 -15.942  1.00 55.97           C  
ATOM   1679  O   GLY A 919     -84.809 -24.326 -15.044  1.00 55.97           O  
ATOM   1680  N   ALA A 920     -85.721 -24.045 -17.075  1.00 42.87           N  
ATOM   1681  CA  ALA A 920     -85.851 -25.474 -17.217  1.00 42.87           C  
ATOM   1682  C   ALA A 920     -84.516 -26.083 -17.521  1.00 42.87           C  
ATOM   1683  O   ALA A 920     -83.601 -25.421 -18.008  1.00 42.87           O  
ATOM   1684  CB  ALA A 920     -86.822 -25.930 -18.316  1.00 42.87           C  
ATOM   1685  N   LYS A 921     -84.373 -27.388 -17.212  1.00110.65           N  
ATOM   1686  CA  LYS A 921     -83.141 -28.081 -17.449  1.00110.65           C  
ATOM   1687  C   LYS A 921     -83.179 -28.601 -18.852  1.00110.65           C  
ATOM   1688  O   LYS A 921     -84.188 -29.146 -19.297  1.00110.65           O  
ATOM   1689  CB  LYS A 921     -82.938 -29.262 -16.488  1.00110.65           C  
ATOM   1690  CG  LYS A 921     -81.493 -29.742 -16.411  1.00110.65           C  
ATOM   1691  CD  LYS A 921     -81.229 -30.651 -15.210  1.00110.65           C  
ATOM   1692  CE  LYS A 921     -81.829 -32.050 -15.355  1.00110.65           C  
ATOM   1693  NZ  LYS A 921     -81.527 -32.858 -14.153  1.00110.65           N1+
ATOM   1694  N   PRO A 922     -82.101 -28.433 -19.574  1.00105.76           N  
ATOM   1695  CA  PRO A 922     -82.071 -28.878 -20.937  1.00105.76           C  
ATOM   1696  C   PRO A 922     -82.015 -30.364 -21.048  1.00105.76           C  
ATOM   1697  O   PRO A 922     -81.269 -30.996 -20.302  1.00105.76           O  
ATOM   1698  CB  PRO A 922     -80.899 -28.145 -21.602  1.00105.76           C  
ATOM   1699  CG  PRO A 922     -80.109 -27.525 -20.433  1.00105.76           C  
ATOM   1700  CD  PRO A 922     -81.167 -27.347 -19.333  1.00105.76           C  
ATOM   1701  N   TYR A 923     -82.784 -30.933 -21.993  1.00162.70           N  
ATOM   1702  CA  TYR A 923     -82.777 -32.346 -22.225  1.00162.70           C  
ATOM   1703  C   TYR A 923     -83.033 -33.029 -20.925  1.00162.70           C  
ATOM   1704  O   TYR A 923     -82.423 -34.056 -20.636  1.00162.70           O  
ATOM   1705  CB  TYR A 923     -81.407 -32.847 -22.706  1.00162.70           C  
ATOM   1706  CG  TYR A 923     -80.990 -32.049 -23.887  1.00162.70           C  
ATOM   1707  CD1 TYR A 923     -81.342 -32.423 -25.163  1.00162.70           C  
ATOM   1708  CD2 TYR A 923     -80.238 -30.913 -23.702  1.00162.70           C  
ATOM   1709  CE1 TYR A 923     -80.944 -31.667 -26.240  1.00162.70           C  
ATOM   1710  CE2 TYR A 923     -79.837 -30.155 -24.774  1.00162.70           C  
ATOM   1711  CZ  TYR A 923     -80.191 -30.533 -26.046  1.00162.70           C  
ATOM   1712  OH  TYR A 923     -79.782 -29.755 -27.149  1.00162.70           O  
ATOM   1713  N   ASP A 924     -83.958 -32.499 -20.106  1.00 43.64           N  
ATOM   1714  CA  ASP A 924     -84.155 -33.122 -18.833  1.00 43.64           C  
ATOM   1715  C   ASP A 924     -84.637 -34.518 -19.078  1.00 43.64           C  
ATOM   1716  O   ASP A 924     -85.533 -34.745 -19.890  1.00 43.64           O  
ATOM   1717  CB  ASP A 924     -85.188 -32.399 -17.948  1.00 43.64           C  
ATOM   1718  CG  ASP A 924     -85.025 -32.888 -16.514  1.00 43.64           C  
ATOM   1719  OD1 ASP A 924     -84.197 -33.811 -16.291  1.00 43.64           O  
ATOM   1720  OD2 ASP A 924     -85.725 -32.339 -15.622  1.00 43.64           O1-
ATOM   1721  N   GLY A 925     -84.032 -35.500 -18.379  1.00 28.35           N  
ATOM   1722  CA  GLY A 925     -84.467 -36.863 -18.494  1.00 28.35           C  
ATOM   1723  C   GLY A 925     -83.609 -37.637 -19.450  1.00 28.35           C  
ATOM   1724  O   GLY A 925     -83.756 -38.853 -19.559  1.00 28.35           O  
ATOM   1725  N   ILE A 926     -82.678 -36.980 -20.167  1.00163.96           N  
ATOM   1726  CA  ILE A 926     -81.868 -37.741 -21.078  1.00163.96           C  
ATOM   1727  C   ILE A 926     -80.462 -37.792 -20.580  1.00163.96           C  
ATOM   1728  O   ILE A 926     -79.925 -36.848 -20.003  1.00163.96           O  
ATOM   1729  CB  ILE A 926     -81.881 -37.256 -22.505  1.00163.96           C  
ATOM   1730  CG1 ILE A 926     -81.467 -35.786 -22.624  1.00163.96           C  
ATOM   1731  CG2 ILE A 926     -83.260 -37.557 -23.091  1.00163.96           C  
ATOM   1732  CD1 ILE A 926     -79.986 -35.515 -22.393  1.00163.96           C  
ATOM   1733  N   PRO A 927     -79.883 -38.942 -20.776  1.00100.01           N  
ATOM   1734  CA  PRO A 927     -78.539 -39.183 -20.330  1.00100.01           C  
ATOM   1735  C   PRO A 927     -77.574 -38.384 -21.143  1.00100.01           C  
ATOM   1736  O   PRO A 927     -77.850 -38.142 -22.315  1.00100.01           O  
ATOM   1737  CB  PRO A 927     -78.330 -40.690 -20.453  1.00100.01           C  
ATOM   1738  CG  PRO A 927     -79.749 -41.271 -20.313  1.00100.01           C  
ATOM   1739  CD  PRO A 927     -80.669 -40.163 -20.848  1.00100.01           C  
ATOM   1740  N   ALA A 928     -76.439 -37.980 -20.534  1.00 35.89           N  
ATOM   1741  CA  ALA A 928     -75.428 -37.175 -21.160  1.00 35.89           C  
ATOM   1742  C   ALA A 928     -74.823 -37.917 -22.312  1.00 35.89           C  
ATOM   1743  O   ALA A 928     -74.558 -37.339 -23.364  1.00 35.89           O  
ATOM   1744  CB  ALA A 928     -74.286 -36.809 -20.198  1.00 35.89           C  
ATOM   1745  N   ARG A 929     -74.607 -39.233 -22.147  1.00 83.22           N  
ATOM   1746  CA  ARG A 929     -73.964 -40.033 -23.152  1.00 83.22           C  
ATOM   1747  C   ARG A 929     -74.791 -39.996 -24.401  1.00 83.22           C  
ATOM   1748  O   ARG A 929     -74.264 -40.076 -25.508  1.00 83.22           O  
ATOM   1749  CB  ARG A 929     -73.826 -41.509 -22.744  1.00 83.22           C  
ATOM   1750  CG  ARG A 929     -72.886 -41.737 -21.558  1.00 83.22           C  
ATOM   1751  CD  ARG A 929     -72.681 -43.215 -21.223  1.00 83.22           C  
ATOM   1752  NE  ARG A 929     -71.894 -43.817 -22.336  1.00 83.22           N  
ATOM   1753  CZ  ARG A 929     -72.535 -44.324 -23.429  1.00 83.22           C  
ATOM   1754  NH1 ARG A 929     -73.898 -44.291 -23.498  1.00 83.22           N1+
ATOM   1755  NH2 ARG A 929     -71.813 -44.862 -24.455  1.00 83.22           N  
ATOM   1756  N   GLU A 930     -76.121 -39.925 -24.231  1.00160.05           N  
ATOM   1757  CA  GLU A 930     -77.110 -39.924 -25.273  1.00160.05           C  
ATOM   1758  C   GLU A 930     -77.114 -38.640 -26.060  1.00160.05           C  
ATOM   1759  O   GLU A 930     -77.507 -38.638 -27.226  1.00160.05           O  
ATOM   1760  CB  GLU A 930     -78.524 -40.164 -24.705  1.00160.05           C  
ATOM   1761  CG  GLU A 930     -79.591 -40.499 -25.747  1.00160.05           C  
ATOM   1762  CD  GLU A 930     -80.420 -39.254 -26.006  1.00160.05           C  
ATOM   1763  OE1 GLU A 930     -79.814 -38.183 -26.267  1.00160.05           O  
ATOM   1764  OE2 GLU A 930     -81.674 -39.356 -25.940  1.00160.05           O1-
ATOM   1765  N   ILE A 931     -76.678 -37.511 -25.463  1.00136.90           N  
ATOM   1766  CA  ILE A 931     -76.830 -36.238 -26.120  1.00136.90           C  
ATOM   1767  C   ILE A 931     -76.192 -36.212 -27.470  1.00136.90           C  
ATOM   1768  O   ILE A 931     -76.779 -35.642 -28.388  1.00136.90           O  
ATOM   1769  CB  ILE A 931     -76.267 -35.054 -25.371  1.00136.90           C  
ATOM   1770  CG1 ILE A 931     -77.155 -34.649 -24.184  1.00136.90           C  
ATOM   1771  CG2 ILE A 931     -76.072 -33.910 -26.380  1.00136.90           C  
ATOM   1772  CD1 ILE A 931     -77.108 -35.597 -22.999  1.00136.90           C  
ATOM   1773  N   PRO A 932     -75.035 -36.756 -27.676  1.00106.97           N  
ATOM   1774  CA  PRO A 932     -74.447 -36.658 -28.980  1.00106.97           C  
ATOM   1775  C   PRO A 932     -75.251 -37.347 -30.039  1.00106.97           C  
ATOM   1776  O   PRO A 932     -75.282 -36.860 -31.168  1.00106.97           O  
ATOM   1777  CB  PRO A 932     -72.999 -37.138 -28.828  1.00106.97           C  
ATOM   1778  CG  PRO A 932     -72.903 -37.659 -27.377  1.00106.97           C  
ATOM   1779  CD  PRO A 932     -74.035 -36.923 -26.640  1.00106.97           C  
ATOM   1780  N   ASP A 933     -75.906 -38.476 -29.707  1.00 66.01           N  
ATOM   1781  CA  ASP A 933     -76.657 -39.218 -30.681  1.00 66.01           C  
ATOM   1782  C   ASP A 933     -77.832 -38.421 -31.142  1.00 66.01           C  
ATOM   1783  O   ASP A 933     -78.067 -38.248 -32.336  1.00 66.01           O  
ATOM   1784  CB  ASP A 933     -77.239 -40.517 -30.101  1.00 66.01           C  
ATOM   1785  CG  ASP A 933     -76.087 -41.453 -29.786  1.00 66.01           C  
ATOM   1786  OD1 ASP A 933     -75.400 -41.889 -30.747  1.00 66.01           O  
ATOM   1787  OD2 ASP A 933     -75.883 -41.749 -28.579  1.00 66.01           O1-
ATOM   1788  N   LEU A 934     -78.575 -37.880 -30.170  1.00182.64           N  
ATOM   1789  CA  LEU A 934     -79.802 -37.178 -30.378  1.00182.64           C  
ATOM   1790  C   LEU A 934     -79.560 -35.978 -31.236  1.00182.64           C  
ATOM   1791  O   LEU A 934     -80.321 -35.704 -32.162  1.00182.64           O  
ATOM   1792  CB  LEU A 934     -80.314 -36.702 -29.018  1.00182.64           C  
ATOM   1793  CG  LEU A 934     -81.546 -35.810 -29.056  1.00182.64           C  
ATOM   1794  CD1 LEU A 934     -82.740 -36.548 -29.666  1.00182.64           C  
ATOM   1795  CD2 LEU A 934     -81.841 -35.262 -27.652  1.00182.64           C  
ATOM   1796  N   LEU A 935     -78.487 -35.228 -30.947  1.00 89.44           N  
ATOM   1797  CA  LEU A 935     -78.204 -34.033 -31.686  1.00 89.44           C  
ATOM   1798  C   LEU A 935     -77.872 -34.366 -33.100  1.00 89.44           C  
ATOM   1799  O   LEU A 935     -78.269 -33.657 -34.023  1.00 89.44           O  
ATOM   1800  CB  LEU A 935     -77.041 -33.211 -31.112  1.00 89.44           C  
ATOM   1801  CG  LEU A 935     -77.403 -32.459 -29.820  1.00 89.44           C  
ATOM   1802  CD1 LEU A 935     -76.209 -31.659 -29.289  1.00 89.44           C  
ATOM   1803  CD2 LEU A 935     -78.632 -31.565 -30.025  1.00 89.44           C  
ATOM   1804  N   GLU A 936     -77.118 -35.456 -33.306  1.00 93.82           N  
ATOM   1805  CA  GLU A 936     -76.731 -35.837 -34.629  1.00 93.82           C  
ATOM   1806  C   GLU A 936     -77.984 -36.216 -35.348  1.00 93.82           C  
ATOM   1807  O   GLU A 936     -78.110 -36.041 -36.559  1.00 93.82           O  
ATOM   1808  CB  GLU A 936     -75.731 -37.000 -34.615  1.00 93.82           C  
ATOM   1809  CG  GLU A 936     -74.878 -37.062 -35.878  1.00 93.82           C  
ATOM   1810  CD  GLU A 936     -73.624 -37.849 -35.531  1.00 93.82           C  
ATOM   1811  OE1 GLU A 936     -73.761 -39.008 -35.056  1.00 93.82           O  
ATOM   1812  OE2 GLU A 936     -72.510 -37.292 -35.725  1.00 93.82           O1-
ATOM   1813  N   LYS A 937     -78.953 -36.737 -34.576  1.00183.30           N  
ATOM   1814  CA  LYS A 937     -80.241 -37.149 -35.043  1.00183.30           C  
ATOM   1815  C   LYS A 937     -80.903 -35.924 -35.596  1.00183.30           C  
ATOM   1816  O   LYS A 937     -81.723 -36.010 -36.508  1.00183.30           O  
ATOM   1817  CB  LYS A 937     -81.113 -37.682 -33.893  1.00183.30           C  
ATOM   1818  CG  LYS A 937     -82.257 -38.588 -34.335  1.00183.30           C  
ATOM   1819  CD  LYS A 937     -81.782 -39.969 -34.791  1.00183.30           C  
ATOM   1820  CE  LYS A 937     -81.203 -40.827 -33.661  1.00183.30           C  
ATOM   1821  NZ  LYS A 937     -79.933 -40.243 -33.175  1.00183.30           N1+
ATOM   1822  N   GLY A 938     -80.561 -34.736 -35.055  1.00 36.11           N  
ATOM   1823  CA  GLY A 938     -81.151 -33.525 -35.550  1.00 36.11           C  
ATOM   1824  C   GLY A 938     -82.127 -32.999 -34.548  1.00 36.11           C  
ATOM   1825  O   GLY A 938     -82.796 -31.997 -34.797  1.00 36.11           O  
ATOM   1826  N   GLU A 939     -82.250 -33.668 -33.387  1.00 92.12           N  
ATOM   1827  CA  GLU A 939     -83.163 -33.195 -32.388  1.00 92.12           C  
ATOM   1828  C   GLU A 939     -82.501 -32.082 -31.632  1.00 92.12           C  
ATOM   1829  O   GLU A 939     -81.288 -32.079 -31.434  1.00 92.12           O  
ATOM   1830  CB  GLU A 939     -83.547 -34.274 -31.363  1.00 92.12           C  
ATOM   1831  CG  GLU A 939     -84.229 -35.497 -31.983  1.00 92.12           C  
ATOM   1832  CD  GLU A 939     -85.644 -35.117 -32.382  1.00 92.12           C  
ATOM   1833  OE1 GLU A 939     -86.084 -33.998 -32.009  1.00 92.12           O  
ATOM   1834  OE2 GLU A 939     -86.304 -35.941 -33.068  1.00 92.12           O1-
ATOM   1835  N   ARG A 940     -83.291 -31.077 -31.213  1.00249.27           N  
ATOM   1836  CA  ARG A 940     -82.778 -30.026 -30.385  1.00249.27           C  
ATOM   1837  C   ARG A 940     -83.845 -29.543 -29.460  1.00249.27           C  
ATOM   1838  O   ARG A 940     -84.983 -30.005 -29.511  1.00249.27           O  
ATOM   1839  CB  ARG A 940     -81.967 -28.921 -31.098  1.00249.27           C  
ATOM   1840  CG  ARG A 940     -82.553 -28.350 -32.380  1.00249.27           C  
ATOM   1841  CD  ARG A 940     -81.863 -28.947 -33.612  1.00249.27           C  
ATOM   1842  NE  ARG A 940     -80.395 -28.675 -33.532  1.00249.27           N  
ATOM   1843  CZ  ARG A 940     -79.500 -29.663 -33.840  1.00249.27           C  
ATOM   1844  NH1 ARG A 940     -79.940 -30.928 -34.095  1.00249.27           N1+
ATOM   1845  NH2 ARG A 940     -78.163 -29.396 -33.901  1.00249.27           N  
ATOM   1846  N   LEU A 941     -83.479 -28.621 -28.552  1.00 74.84           N  
ATOM   1847  CA  LEU A 941     -84.370 -28.186 -27.513  1.00 74.84           C  
ATOM   1848  C   LEU A 941     -85.610 -27.632 -28.142  1.00 74.84           C  
ATOM   1849  O   LEU A 941     -85.579 -26.998 -29.194  1.00 74.84           O  
ATOM   1850  CB  LEU A 941     -83.746 -27.095 -26.627  1.00 74.84           C  
ATOM   1851  CG  LEU A 941     -82.512 -27.582 -25.842  1.00 74.84           C  
ATOM   1852  CD1 LEU A 941     -81.915 -26.460 -24.978  1.00 74.84           C  
ATOM   1853  CD2 LEU A 941     -82.842 -28.835 -25.018  1.00 74.84           C  
ATOM   1854  N   PRO A 942     -86.715 -27.897 -27.495  1.00 72.70           N  
ATOM   1855  CA  PRO A 942     -88.021 -27.503 -27.958  1.00 72.70           C  
ATOM   1856  C   PRO A 942     -88.253 -26.031 -27.814  1.00 72.70           C  
ATOM   1857  O   PRO A 942     -87.555 -25.386 -27.033  1.00 72.70           O  
ATOM   1858  CB  PRO A 942     -89.019 -28.348 -27.162  1.00 72.70           C  
ATOM   1859  CG  PRO A 942     -88.215 -28.868 -25.957  1.00 72.70           C  
ATOM   1860  CD  PRO A 942     -86.776 -28.942 -26.488  1.00 72.70           C  
ATOM   1861  N   GLN A 943     -89.231 -25.481 -28.566  1.00129.14           N  
ATOM   1862  CA  GLN A 943     -89.511 -24.075 -28.492  1.00129.14           C  
ATOM   1863  C   GLN A 943     -90.107 -23.784 -27.161  1.00129.14           C  
ATOM   1864  O   GLN A 943     -90.991 -24.495 -26.688  1.00129.14           O  
ATOM   1865  CB  GLN A 943     -90.588 -23.554 -29.456  1.00129.14           C  
ATOM   1866  CG  GLN A 943     -90.230 -23.522 -30.931  1.00129.14           C  
ATOM   1867  CD  GLN A 943     -91.419 -22.889 -31.640  1.00129.14           C  
ATOM   1868  NE2 GLN A 943     -92.274 -22.172 -30.861  1.00129.14           N  
ATOM   1869  OE1 GLN A 943     -91.587 -23.024 -32.850  1.00129.14           O  
ATOM   1870  N   PRO A 944     -89.651 -22.729 -26.553  1.00163.64           N  
ATOM   1871  CA  PRO A 944     -90.238 -22.329 -25.310  1.00163.64           C  
ATOM   1872  C   PRO A 944     -91.595 -21.768 -25.604  1.00163.64           C  
ATOM   1873  O   PRO A 944     -91.791 -21.222 -26.689  1.00163.64           O  
ATOM   1874  CB  PRO A 944     -89.240 -21.371 -24.651  1.00163.64           C  
ATOM   1875  CG  PRO A 944     -88.173 -21.109 -25.732  1.00163.64           C  
ATOM   1876  CD  PRO A 944     -88.256 -22.341 -26.642  1.00163.64           C  
ATOM   1877  N   PRO A 945     -92.517 -21.904 -24.691  1.00116.52           N  
ATOM   1878  CA  PRO A 945     -93.868 -21.458 -24.918  1.00116.52           C  
ATOM   1879  C   PRO A 945     -94.031 -19.976 -25.083  1.00116.52           C  
ATOM   1880  O   PRO A 945     -95.011 -19.549 -25.693  1.00116.52           O  
ATOM   1881  CB  PRO A 945     -94.690 -22.037 -23.769  1.00116.52           C  
ATOM   1882  CG  PRO A 945     -93.923 -23.315 -23.383  1.00116.52           C  
ATOM   1883  CD  PRO A 945     -92.461 -23.008 -23.745  1.00116.52           C  
ATOM   1884  N   ILE A 946     -93.139 -19.177 -24.475  1.00157.68           N  
ATOM   1885  CA  ILE A 946     -93.202 -17.742 -24.558  1.00157.68           C  
ATOM   1886  C   ILE A 946     -92.743 -17.241 -25.894  1.00157.68           C  
ATOM   1887  O   ILE A 946     -93.148 -16.167 -26.338  1.00157.68           O  
ATOM   1888  CB  ILE A 946     -92.421 -17.022 -23.492  1.00157.68           C  
ATOM   1889  CG1 ILE A 946     -90.917 -17.290 -23.615  1.00157.68           C  
ATOM   1890  CG2 ILE A 946     -93.006 -17.442 -22.135  1.00157.68           C  
ATOM   1891  CD1 ILE A 946     -90.557 -18.755 -23.404  1.00157.68           C  
ATOM   1892  N   CYS A 947     -91.810 -17.979 -26.526  1.00 74.78           N  
ATOM   1893  CA  CYS A 947     -91.136 -17.515 -27.707  1.00 74.78           C  
ATOM   1894  C   CYS A 947     -91.961 -17.564 -28.949  1.00 74.78           C  
ATOM   1895  O   CYS A 947     -92.729 -18.493 -29.195  1.00 74.78           O  
ATOM   1896  CB  CYS A 947     -89.852 -18.307 -28.002  1.00 74.78           C  
ATOM   1897  SG  CYS A 947     -88.621 -18.132 -26.678  1.00 74.78           S  
ATOM   1898  N   THR A 948     -91.782 -16.526 -29.789  1.00130.83           N  
ATOM   1899  CA  THR A 948     -92.403 -16.517 -31.075  1.00130.83           C  
ATOM   1900  C   THR A 948     -91.451 -17.315 -31.896  1.00130.83           C  
ATOM   1901  O   THR A 948     -90.326 -17.566 -31.471  1.00130.83           O  
ATOM   1902  CB  THR A 948     -92.468 -15.175 -31.743  1.00130.83           C  
ATOM   1903  CG2 THR A 948     -93.358 -15.315 -32.985  1.00130.83           C  
ATOM   1904  OG1 THR A 948     -93.057 -14.213 -30.890  1.00130.83           O  
ATOM   1905  N   ILE A 949     -91.863 -17.708 -33.108  1.00 92.18           N  
ATOM   1906  CA  ILE A 949     -91.039 -18.499 -33.967  1.00 92.18           C  
ATOM   1907  C   ILE A 949     -89.793 -17.717 -34.234  1.00 92.18           C  
ATOM   1908  O   ILE A 949     -88.710 -18.281 -34.371  1.00 92.18           O  
ATOM   1909  CB  ILE A 949     -91.727 -18.798 -35.272  1.00 92.18           C  
ATOM   1910  CG1 ILE A 949     -90.987 -19.895 -36.050  1.00 92.18           C  
ATOM   1911  CG2 ILE A 949     -91.879 -17.479 -36.047  1.00 92.18           C  
ATOM   1912  CD1 ILE A 949     -91.017 -21.260 -35.366  1.00 92.18           C  
ATOM   1913  N   ASP A 950     -89.924 -16.384 -34.322  1.00 68.37           N  
ATOM   1914  CA  ASP A 950     -88.827 -15.521 -34.653  1.00 68.37           C  
ATOM   1915  C   ASP A 950     -87.732 -15.654 -33.637  1.00 68.37           C  
ATOM   1916  O   ASP A 950     -86.559 -15.749 -33.995  1.00 68.37           O  
ATOM   1917  CB  ASP A 950     -89.263 -14.049 -34.667  1.00 68.37           C  
ATOM   1918  CG  ASP A 950     -90.312 -13.909 -35.759  1.00 68.37           C  
ATOM   1919  OD1 ASP A 950     -90.427 -14.847 -36.591  1.00 68.37           O  
ATOM   1920  OD2 ASP A 950     -91.018 -12.865 -35.772  1.00 68.37           O1-
ATOM   1921  N   VAL A 951     -88.081 -15.649 -32.338  1.00 50.95           N  
ATOM   1922  CA  VAL A 951     -87.098 -15.744 -31.293  1.00 50.95           C  
ATOM   1923  C   VAL A 951     -86.473 -17.106 -31.313  1.00 50.95           C  
ATOM   1924  O   VAL A 951     -85.274 -17.253 -31.087  1.00 50.95           O  
ATOM   1925  CB  VAL A 951     -87.685 -15.534 -29.928  1.00 50.95           C  
ATOM   1926  CG1 VAL A 951     -86.579 -15.757 -28.881  1.00 50.95           C  
ATOM   1927  CG2 VAL A 951     -88.318 -14.133 -29.876  1.00 50.95           C  
ATOM   1928  N   TYR A 952     -87.287 -18.142 -31.578  1.00 79.67           N  
ATOM   1929  CA  TYR A 952     -86.867 -19.516 -31.562  1.00 79.67           C  
ATOM   1930  C   TYR A 952     -85.847 -19.792 -32.628  1.00 79.67           C  
ATOM   1931  O   TYR A 952     -84.902 -20.543 -32.395  1.00 79.67           O  
ATOM   1932  CB  TYR A 952     -88.050 -20.481 -31.748  1.00 79.67           C  
ATOM   1933  CG  TYR A 952     -87.533 -21.877 -31.766  1.00 79.67           C  
ATOM   1934  CD1 TYR A 952     -87.020 -22.455 -30.627  1.00 79.67           C  
ATOM   1935  CD2 TYR A 952     -87.590 -22.618 -32.924  1.00 79.67           C  
ATOM   1936  CE1 TYR A 952     -86.552 -23.748 -30.652  1.00 79.67           C  
ATOM   1937  CE2 TYR A 952     -87.126 -23.911 -32.953  1.00 79.67           C  
ATOM   1938  CZ  TYR A 952     -86.603 -24.477 -31.816  1.00 79.67           C  
ATOM   1939  OH  TYR A 952     -86.126 -25.804 -31.844  1.00 79.67           O  
ATOM   1940  N   MET A 953     -86.002 -19.204 -33.829  1.00138.23           N  
ATOM   1941  CA  MET A 953     -85.070 -19.483 -34.890  1.00138.23           C  
ATOM   1942  C   MET A 953     -83.692 -19.040 -34.523  1.00138.23           C  
ATOM   1943  O   MET A 953     -82.716 -19.666 -34.930  1.00138.23           O  
ATOM   1944  CB  MET A 953     -85.402 -18.856 -36.254  1.00138.23           C  
ATOM   1945  CG  MET A 953     -86.271 -19.759 -37.128  1.00138.23           C  
ATOM   1946  SD  MET A 953     -87.964 -19.992 -36.547  1.00138.23           S  
ATOM   1947  CE  MET A 953     -88.491 -18.347 -37.105  1.00138.23           C  
ATOM   1948  N   ILE A 954     -83.559 -17.946 -33.759  1.00 98.45           N  
ATOM   1949  CA  ILE A 954     -82.241 -17.492 -33.420  1.00 98.45           C  
ATOM   1950  C   ILE A 954     -81.558 -18.604 -32.681  1.00 98.45           C  
ATOM   1951  O   ILE A 954     -80.385 -18.892 -32.913  1.00 98.45           O  
ATOM   1952  CB  ILE A 954     -82.255 -16.328 -32.469  1.00 98.45           C  
ATOM   1953  CG1 ILE A 954     -82.998 -15.118 -33.059  1.00 98.45           C  
ATOM   1954  CG2 ILE A 954     -80.795 -16.023 -32.096  1.00 98.45           C  
ATOM   1955  CD1 ILE A 954     -82.313 -14.507 -34.277  1.00 98.45           C  
ATOM   1956  N   MET A 955     -82.290 -19.251 -31.756  1.00 55.29           N  
ATOM   1957  CA  MET A 955     -81.758 -20.307 -30.939  1.00 55.29           C  
ATOM   1958  C   MET A 955     -81.364 -21.478 -31.789  1.00 55.29           C  
ATOM   1959  O   MET A 955     -80.280 -22.036 -31.622  1.00 55.29           O  
ATOM   1960  CB  MET A 955     -82.800 -20.832 -29.939  1.00 55.29           C  
ATOM   1961  CG  MET A 955     -83.265 -19.783 -28.930  1.00 55.29           C  
ATOM   1962  SD  MET A 955     -84.730 -20.273 -27.973  1.00 55.29           S  
ATOM   1963  CE  MET A 955     -83.898 -21.630 -27.102  1.00 55.29           C  
ATOM   1964  N   VAL A 956     -82.232 -21.873 -32.740  1.00116.24           N  
ATOM   1965  CA  VAL A 956     -81.974 -23.028 -33.553  1.00116.24           C  
ATOM   1966  C   VAL A 956     -80.759 -22.791 -34.389  1.00116.24           C  
ATOM   1967  O   VAL A 956     -79.985 -23.712 -34.642  1.00116.24           O  
ATOM   1968  CB  VAL A 956     -83.133 -23.432 -34.425  1.00116.24           C  
ATOM   1969  CG1 VAL A 956     -84.234 -23.974 -33.505  1.00116.24           C  
ATOM   1970  CG2 VAL A 956     -83.605 -22.237 -35.262  1.00116.24           C  
ATOM   1971  N   LYS A 957     -80.558 -21.543 -34.842  1.00142.85           N  
ATOM   1972  CA  LYS A 957     -79.428 -21.213 -35.661  1.00142.85           C  
ATOM   1973  C   LYS A 957     -78.165 -21.427 -34.876  1.00142.85           C  
ATOM   1974  O   LYS A 957     -77.136 -21.807 -35.432  1.00142.85           O  
ATOM   1975  CB  LYS A 957     -79.456 -19.756 -36.150  1.00142.85           C  
ATOM   1976  CG  LYS A 957     -80.615 -19.489 -37.112  1.00142.85           C  
ATOM   1977  CD  LYS A 957     -80.877 -18.008 -37.386  1.00142.85           C  
ATOM   1978  CE  LYS A 957     -80.186 -17.495 -38.649  1.00142.85           C  
ATOM   1979  NZ  LYS A 957     -80.709 -18.208 -39.836  1.00142.85           N1+
ATOM   1980  N   CYS A 958     -78.203 -21.172 -33.555  1.00 61.86           N  
ATOM   1981  CA  CYS A 958     -77.043 -21.319 -32.715  1.00 61.86           C  
ATOM   1982  C   CYS A 958     -76.630 -22.765 -32.668  1.00 61.86           C  
ATOM   1983  O   CYS A 958     -75.466 -23.090 -32.442  1.00 61.86           O  
ATOM   1984  CB  CYS A 958     -77.295 -20.859 -31.269  1.00 61.86           C  
ATOM   1985  SG  CYS A 958     -77.632 -19.076 -31.161  1.00 61.86           S  
ATOM   1986  N   TRP A 959     -77.619 -23.660 -32.784  1.00154.31           N  
ATOM   1987  CA  TRP A 959     -77.531 -25.094 -32.734  1.00154.31           C  
ATOM   1988  C   TRP A 959     -77.086 -25.741 -34.017  1.00154.31           C  
ATOM   1989  O   TRP A 959     -76.968 -26.964 -34.073  1.00154.31           O  
ATOM   1990  CB  TRP A 959     -78.853 -25.697 -32.247  1.00154.31           C  
ATOM   1991  CG  TRP A 959     -79.108 -25.257 -30.826  1.00154.31           C  
ATOM   1992  CD1 TRP A 959     -78.200 -24.831 -29.901  1.00154.31           C  
ATOM   1993  CD2 TRP A 959     -80.396 -25.164 -30.201  1.00154.31           C  
ATOM   1994  CE2 TRP A 959     -80.192 -24.681 -28.908  1.00154.31           C  
ATOM   1995  CE3 TRP A 959     -81.647 -25.449 -30.667  1.00154.31           C  
ATOM   1996  NE1 TRP A 959     -78.840 -24.484 -28.737  1.00154.31           N  
ATOM   1997  CZ2 TRP A 959     -81.241 -24.476 -28.058  1.00154.31           C  
ATOM   1998  CZ3 TRP A 959     -82.702 -25.247 -29.804  1.00154.31           C  
ATOM   1999  CH2 TRP A 959     -82.502 -24.770 -28.525  1.00154.31           C  
ATOM   2000  N   MET A 960     -76.945 -24.989 -35.123  1.00159.29           N  
ATOM   2001  CA  MET A 960     -76.620 -25.649 -36.357  1.00159.29           C  
ATOM   2002  C   MET A 960     -75.279 -26.319 -36.299  1.00159.29           C  
ATOM   2003  O   MET A 960     -74.342 -25.868 -35.645  1.00159.29           O  
ATOM   2004  CB  MET A 960     -76.774 -24.739 -37.590  1.00159.29           C  
ATOM   2005  CG  MET A 960     -75.991 -23.430 -37.547  1.00159.29           C  
ATOM   2006  SD  MET A 960     -76.673 -22.149 -38.643  1.00159.29           S  
ATOM   2007  CE  MET A 960     -76.857 -23.238 -40.085  1.00159.29           C  
ATOM   2008  N   ILE A 961     -75.179 -27.465 -37.000  1.00135.06           N  
ATOM   2009  CA  ILE A 961     -74.019 -28.304 -36.959  1.00135.06           C  
ATOM   2010  C   ILE A 961     -72.842 -27.562 -37.522  1.00135.06           C  
ATOM   2011  O   ILE A 961     -71.736 -27.658 -36.991  1.00135.06           O  
ATOM   2012  CB  ILE A 961     -74.227 -29.596 -37.700  1.00135.06           C  
ATOM   2013  CG1 ILE A 961     -73.269 -30.662 -37.156  1.00135.06           C  
ATOM   2014  CG2 ILE A 961     -74.099 -29.345 -39.210  1.00135.06           C  
ATOM   2015  CD1 ILE A 961     -73.629 -31.097 -35.735  1.00135.06           C  
ATOM   2016  N   ASP A 962     -73.042 -26.796 -38.612  1.00 45.24           N  
ATOM   2017  CA  ASP A 962     -71.948 -26.081 -39.208  1.00 45.24           C  
ATOM   2018  C   ASP A 962     -71.681 -24.870 -38.369  1.00 45.24           C  
ATOM   2019  O   ASP A 962     -72.498 -23.955 -38.297  1.00 45.24           O  
ATOM   2020  CB  ASP A 962     -72.246 -25.615 -40.644  1.00 45.24           C  
ATOM   2021  CG  ASP A 962     -70.965 -25.072 -41.264  1.00 45.24           C  
ATOM   2022  OD1 ASP A 962     -69.970 -24.888 -40.515  1.00 45.24           O  
ATOM   2023  OD2 ASP A 962     -70.968 -24.833 -42.501  1.00 45.24           O1-
ATOM   2024  N   SER A 963     -70.494 -24.832 -37.731  1.00 37.01           N  
ATOM   2025  CA  SER A 963     -70.132 -23.784 -36.821  1.00 37.01           C  
ATOM   2026  C   SER A 963     -70.096 -22.461 -37.526  1.00 37.01           C  
ATOM   2027  O   SER A 963     -70.513 -21.444 -36.974  1.00 37.01           O  
ATOM   2028  CB  SER A 963     -68.748 -24.009 -36.191  1.00 37.01           C  
ATOM   2029  OG  SER A 963     -67.742 -23.939 -37.191  1.00 37.01           O  
ATOM   2030  N   GLU A 964     -69.615 -22.442 -38.779  1.00 83.83           N  
ATOM   2031  CA  GLU A 964     -69.464 -21.224 -39.525  1.00 83.83           C  
ATOM   2032  C   GLU A 964     -70.809 -20.611 -39.770  1.00 83.83           C  
ATOM   2033  O   GLU A 964     -70.924 -19.397 -39.929  1.00 83.83           O  
ATOM   2034  CB  GLU A 964     -68.803 -21.449 -40.895  1.00 83.83           C  
ATOM   2035  CG  GLU A 964     -67.352 -21.920 -40.789  1.00 83.83           C  
ATOM   2036  CD  GLU A 964     -66.544 -20.787 -40.175  1.00 83.83           C  
ATOM   2037  OE1 GLU A 964     -67.141 -19.706 -39.925  1.00 83.83           O  
ATOM   2038  OE2 GLU A 964     -65.321 -20.987 -39.945  1.00 83.83           O1-
ATOM   2039  N   CYS A 965     -71.847 -21.459 -39.874  1.00 57.17           N  
ATOM   2040  CA  CYS A 965     -73.201 -21.069 -40.156  1.00 57.17           C  
ATOM   2041  C   CYS A 965     -73.832 -20.319 -39.015  1.00 57.17           C  
ATOM   2042  O   CYS A 965     -74.718 -19.497 -39.235  1.00 57.17           O  
ATOM   2043  CB  CYS A 965     -74.098 -22.275 -40.470  1.00 57.17           C  
ATOM   2044  SG  CYS A 965     -73.566 -23.151 -41.970  1.00 57.17           S  
ATOM   2045  N   ARG A 966     -73.420 -20.600 -37.764  1.00 93.91           N  
ATOM   2046  CA  ARG A 966     -74.038 -20.018 -36.599  1.00 93.91           C  
ATOM   2047  C   ARG A 966     -73.835 -18.531 -36.600  1.00 93.91           C  
ATOM   2048  O   ARG A 966     -72.892 -18.012 -37.192  1.00 93.91           O  
ATOM   2049  CB  ARG A 966     -73.453 -20.572 -35.291  1.00 93.91           C  
ATOM   2050  CG  ARG A 966     -73.570 -22.094 -35.199  1.00 93.91           C  
ATOM   2051  CD  ARG A 966     -72.861 -22.700 -33.989  1.00 93.91           C  
ATOM   2052  NE  ARG A 966     -72.949 -24.181 -34.124  1.00 93.91           N  
ATOM   2053  CZ  ARG A 966     -71.988 -24.975 -33.568  1.00 93.91           C  
ATOM   2054  NH1 ARG A 966     -70.967 -24.414 -32.857  1.00 93.91           N1+
ATOM   2055  NH2 ARG A 966     -72.045 -26.330 -33.728  1.00 93.91           N  
ATOM   2056  N   PRO A 967     -74.726 -17.827 -35.948  1.00157.20           N  
ATOM   2057  CA  PRO A 967     -74.651 -16.392 -35.890  1.00157.20           C  
ATOM   2058  C   PRO A 967     -73.493 -15.960 -35.052  1.00157.20           C  
ATOM   2059  O   PRO A 967     -73.038 -16.732 -34.211  1.00157.20           O  
ATOM   2060  CB  PRO A 967     -76.016 -15.919 -35.378  1.00157.20           C  
ATOM   2061  CG  PRO A 967     -76.723 -17.198 -34.887  1.00157.20           C  
ATOM   2062  CD  PRO A 967     -76.072 -18.316 -35.713  1.00157.20           C  
ATOM   2063  N   ARG A 968     -72.965 -14.747 -35.297  1.00 95.94           N  
ATOM   2064  CA  ARG A 968     -71.889 -14.266 -34.488  1.00 95.94           C  
ATOM   2065  C   ARG A 968     -72.508 -13.456 -33.395  1.00 95.94           C  
ATOM   2066  O   ARG A 968     -73.655 -13.029 -33.507  1.00 95.94           O  
ATOM   2067  CB  ARG A 968     -70.859 -13.415 -35.248  1.00 95.94           C  
ATOM   2068  CG  ARG A 968     -70.037 -14.240 -36.244  1.00 95.94           C  
ATOM   2069  CD  ARG A 968     -69.105 -15.268 -35.592  1.00 95.94           C  
ATOM   2070  NE  ARG A 968     -68.393 -15.968 -36.697  1.00 95.94           N  
ATOM   2071  CZ  ARG A 968     -68.920 -17.103 -37.239  1.00 95.94           C  
ATOM   2072  NH1 ARG A 968     -70.054 -17.649 -36.711  1.00 95.94           N1+
ATOM   2073  NH2 ARG A 968     -68.315 -17.688 -38.313  1.00 95.94           N  
ATOM   2074  N   PHE A 969     -71.764 -13.228 -32.297  1.00157.91           N  
ATOM   2075  CA  PHE A 969     -72.309 -12.511 -31.180  1.00157.91           C  
ATOM   2076  C   PHE A 969     -72.681 -11.141 -31.630  1.00157.91           C  
ATOM   2077  O   PHE A 969     -73.671 -10.571 -31.178  1.00157.91           O  
ATOM   2078  CB  PHE A 969     -71.352 -12.366 -29.983  1.00157.91           C  
ATOM   2079  CG  PHE A 969     -71.237 -13.692 -29.309  1.00157.91           C  
ATOM   2080  CD1 PHE A 969     -72.195 -14.090 -28.405  1.00157.91           C  
ATOM   2081  CD2 PHE A 969     -70.189 -14.540 -29.584  1.00157.91           C  
ATOM   2082  CE1 PHE A 969     -72.107 -15.310 -27.776  1.00157.91           C  
ATOM   2083  CE2 PHE A 969     -70.095 -15.761 -28.956  1.00157.91           C  
ATOM   2084  CZ  PHE A 969     -71.053 -16.147 -28.050  1.00157.91           C  
ATOM   2085  N   ARG A 970     -71.875 -10.580 -32.539  1.00170.53           N  
ATOM   2086  CA  ARG A 970     -72.065  -9.265 -33.068  1.00170.53           C  
ATOM   2087  C   ARG A 970     -73.431  -9.194 -33.689  1.00170.53           C  
ATOM   2088  O   ARG A 970     -74.158  -8.219 -33.499  1.00170.53           O  
ATOM   2089  CB  ARG A 970     -70.984  -9.021 -34.130  1.00170.53           C  
ATOM   2090  CG  ARG A 970     -71.115  -7.779 -34.997  1.00170.53           C  
ATOM   2091  CD  ARG A 970     -69.953  -7.696 -35.990  1.00170.53           C  
ATOM   2092  NE  ARG A 970     -69.349  -9.062 -36.053  1.00170.53           N  
ATOM   2093  CZ  ARG A 970     -68.255  -9.357 -35.289  1.00170.53           C  
ATOM   2094  NH1 ARG A 970     -67.650  -8.377 -34.557  1.00170.53           N1+
ATOM   2095  NH2 ARG A 970     -67.763 -10.631 -35.254  1.00170.53           N  
ATOM   2096  N   GLU A 971     -73.814 -10.231 -34.456  1.00 41.58           N  
ATOM   2097  CA  GLU A 971     -75.100 -10.284 -35.096  1.00 41.58           C  
ATOM   2098  C   GLU A 971     -76.172 -10.454 -34.059  1.00 41.58           C  
ATOM   2099  O   GLU A 971     -77.247  -9.866 -34.156  1.00 41.58           O  
ATOM   2100  CB  GLU A 971     -75.197 -11.464 -36.078  1.00 41.58           C  
ATOM   2101  CG  GLU A 971     -74.230 -11.340 -37.259  1.00 41.58           C  
ATOM   2102  CD  GLU A 971     -74.264 -12.648 -38.036  1.00 41.58           C  
ATOM   2103  OE1 GLU A 971     -74.807 -13.643 -37.486  1.00 41.58           O  
ATOM   2104  OE2 GLU A 971     -73.746 -12.673 -39.184  1.00 41.58           O1-
ATOM   2105  N   LEU A 972     -75.894 -11.275 -33.029  1.00 51.36           N  
ATOM   2106  CA  LEU A 972     -76.849 -11.583 -32.000  1.00 51.36           C  
ATOM   2107  C   LEU A 972     -77.189 -10.331 -31.258  1.00 51.36           C  
ATOM   2108  O   LEU A 972     -78.340 -10.112 -30.882  1.00 51.36           O  
ATOM   2109  CB  LEU A 972     -76.291 -12.596 -30.984  1.00 51.36           C  
ATOM   2110  CG  LEU A 972     -75.988 -13.977 -31.597  1.00 51.36           C  
ATOM   2111  CD1 LEU A 972     -75.435 -14.949 -30.544  1.00 51.36           C  
ATOM   2112  CD2 LEU A 972     -77.216 -14.546 -32.324  1.00 51.36           C  
ATOM   2113  N   VAL A 973     -76.187  -9.469 -31.024  1.00 29.45           N  
ATOM   2114  CA  VAL A 973     -76.430  -8.268 -30.284  1.00 29.45           C  
ATOM   2115  C   VAL A 973     -77.450  -7.454 -31.016  1.00 29.45           C  
ATOM   2116  O   VAL A 973     -78.360  -6.898 -30.406  1.00 29.45           O  
ATOM   2117  CB  VAL A 973     -75.204  -7.413 -30.135  1.00 29.45           C  
ATOM   2118  CG1 VAL A 973     -75.595  -6.130 -29.380  1.00 29.45           C  
ATOM   2119  CG2 VAL A 973     -74.106  -8.237 -29.443  1.00 29.45           C  
ATOM   2120  N   SER A 974     -77.322  -7.352 -32.351  1.00 77.97           N  
ATOM   2121  CA  SER A 974     -78.216  -6.529 -33.117  1.00 77.97           C  
ATOM   2122  C   SER A 974     -79.618  -7.073 -33.138  1.00 77.97           C  
ATOM   2123  O   SER A 974     -80.575  -6.322 -32.951  1.00 77.97           O  
ATOM   2124  CB  SER A 974     -77.750  -6.334 -34.573  1.00 77.97           C  
ATOM   2125  OG  SER A 974     -77.713  -7.578 -35.257  1.00 77.97           O  
ATOM   2126  N   GLU A 975     -79.783  -8.392 -33.357  1.00149.21           N  
ATOM   2127  CA  GLU A 975     -81.093  -8.964 -33.514  1.00149.21           C  
ATOM   2128  C   GLU A 975     -81.879  -8.827 -32.242  1.00149.21           C  
ATOM   2129  O   GLU A 975     -83.043  -8.430 -32.262  1.00149.21           O  
ATOM   2130  CB  GLU A 975     -81.027 -10.456 -33.890  1.00149.21           C  
ATOM   2131  CG  GLU A 975     -82.277 -10.978 -34.599  1.00149.21           C  
ATOM   2132  CD  GLU A 975     -83.441 -10.975 -33.622  1.00149.21           C  
ATOM   2133  OE1 GLU A 975     -83.350 -11.689 -32.587  1.00149.21           O  
ATOM   2134  OE2 GLU A 975     -84.439 -10.259 -33.901  1.00149.21           O1-
ATOM   2135  N   PHE A 976     -81.257  -9.142 -31.090  1.00 74.19           N  
ATOM   2136  CA  PHE A 976     -81.941  -9.062 -29.831  1.00 74.19           C  
ATOM   2137  C   PHE A 976     -82.229  -7.633 -29.498  1.00 74.19           C  
ATOM   2138  O   PHE A 976     -83.247  -7.329 -28.880  1.00 74.19           O  
ATOM   2139  CB  PHE A 976     -81.184  -9.727 -28.668  1.00 74.19           C  
ATOM   2140  CG  PHE A 976     -81.340 -11.203 -28.842  1.00 74.19           C  
ATOM   2141  CD1 PHE A 976     -82.484 -11.834 -28.405  1.00 74.19           C  
ATOM   2142  CD2 PHE A 976     -80.357 -11.959 -29.437  1.00 74.19           C  
ATOM   2143  CE1 PHE A 976     -82.645 -13.192 -28.557  1.00 74.19           C  
ATOM   2144  CE2 PHE A 976     -80.512 -13.318 -29.590  1.00 74.19           C  
ATOM   2145  CZ  PHE A 976     -81.657 -13.938 -29.151  1.00 74.19           C  
ATOM   2146  N   SER A 977     -81.318  -6.715 -29.871  1.00 35.44           N  
ATOM   2147  CA  SER A 977     -81.522  -5.322 -29.591  1.00 35.44           C  
ATOM   2148  C   SER A 977     -82.754  -4.851 -30.305  1.00 35.44           C  
ATOM   2149  O   SER A 977     -83.556  -4.107 -29.740  1.00 35.44           O  
ATOM   2150  CB  SER A 977     -80.367  -4.429 -30.080  1.00 35.44           C  
ATOM   2151  OG  SER A 977     -79.184  -4.696 -29.341  1.00 35.44           O  
ATOM   2152  N   ARG A 978     -82.940  -5.260 -31.576  1.00100.91           N  
ATOM   2153  CA  ARG A 978     -84.084  -4.794 -32.308  1.00100.91           C  
ATOM   2154  C   ARG A 978     -85.327  -5.360 -31.690  1.00100.91           C  
ATOM   2155  O   ARG A 978     -86.351  -4.684 -31.612  1.00100.91           O  
ATOM   2156  CB  ARG A 978     -84.083  -5.148 -33.808  1.00100.91           C  
ATOM   2157  CG  ARG A 978     -84.159  -6.638 -34.125  1.00100.91           C  
ATOM   2158  CD  ARG A 978     -84.127  -6.936 -35.625  1.00100.91           C  
ATOM   2159  NE  ARG A 978     -84.453  -8.378 -35.792  1.00100.91           N  
ATOM   2160  CZ  ARG A 978     -85.757  -8.763 -35.903  1.00100.91           C  
ATOM   2161  NH1 ARG A 978     -86.745  -7.821 -35.907  1.00100.91           N1+
ATOM   2162  NH2 ARG A 978     -86.074 -10.086 -36.011  1.00100.91           N  
ATOM   2163  N   MET A 979     -85.265  -6.624 -31.227  1.00 72.08           N  
ATOM   2164  CA  MET A 979     -86.395  -7.272 -30.620  1.00 72.08           C  
ATOM   2165  C   MET A 979     -86.758  -6.538 -29.365  1.00 72.08           C  
ATOM   2166  O   MET A 979     -87.929  -6.439 -29.001  1.00 72.08           O  
ATOM   2167  CB  MET A 979     -86.136  -8.736 -30.213  1.00 72.08           C  
ATOM   2168  CG  MET A 979     -86.067  -9.720 -31.382  1.00 72.08           C  
ATOM   2169  SD  MET A 979     -85.797 -11.450 -30.883  1.00 72.08           S  
ATOM   2170  CE  MET A 979     -86.059 -12.168 -32.530  1.00 72.08           C  
ATOM   2171  N   ALA A 980     -85.743  -5.998 -28.674  1.00 57.58           N  
ATOM   2172  CA  ALA A 980     -85.901  -5.293 -27.434  1.00 57.58           C  
ATOM   2173  C   ALA A 980     -86.792  -4.112 -27.664  1.00 57.58           C  
ATOM   2174  O   ALA A 980     -87.402  -3.599 -26.729  1.00 57.58           O  
ATOM   2175  CB  ALA A 980     -84.573  -4.772 -26.855  1.00 57.58           C  
ATOM   2176  N   ARG A 981     -86.824  -3.600 -28.905  1.00179.06           N  
ATOM   2177  CA  ARG A 981     -87.617  -2.451 -29.242  1.00179.06           C  
ATOM   2178  C   ARG A 981     -89.079  -2.725 -28.996  1.00179.06           C  
ATOM   2179  O   ARG A 981     -89.778  -1.866 -28.456  1.00179.06           O  
ATOM   2180  CB  ARG A 981     -87.447  -2.068 -30.718  1.00179.06           C  
ATOM   2181  CG  ARG A 981     -88.151  -0.775 -31.111  1.00179.06           C  
ATOM   2182  CD  ARG A 981     -87.827  -0.331 -32.538  1.00179.06           C  
ATOM   2183  NE  ARG A 981     -86.349  -0.149 -32.612  1.00179.06           N  
ATOM   2184  CZ  ARG A 981     -85.549  -1.209 -32.927  1.00179.06           C  
ATOM   2185  NH1 ARG A 981     -86.107  -2.418 -33.228  1.00179.06           N1+
ATOM   2186  NH2 ARG A 981     -84.192  -1.063 -32.943  1.00179.06           N  
ATOM   2187  N   ASP A 982     -89.589  -3.909 -29.410  1.00111.87           N  
ATOM   2188  CA  ASP A 982     -90.967  -4.269 -29.171  1.00111.87           C  
ATOM   2189  C   ASP A 982     -90.984  -5.641 -28.571  1.00111.87           C  
ATOM   2190  O   ASP A 982     -91.223  -6.626 -29.268  1.00111.87           O  
ATOM   2191  CB  ASP A 982     -91.828  -4.377 -30.444  1.00111.87           C  
ATOM   2192  CG  ASP A 982     -92.300  -2.994 -30.854  1.00111.87           C  
ATOM   2193  OD1 ASP A 982     -92.499  -2.152 -29.939  1.00111.87           O  
ATOM   2194  OD2 ASP A 982     -92.480  -2.763 -32.080  1.00111.87           O1-
ATOM   2195  N   PRO A 983     -90.770  -5.730 -27.289  1.00176.25           N  
ATOM   2196  CA  PRO A 983     -90.695  -7.014 -26.648  1.00176.25           C  
ATOM   2197  C   PRO A 983     -91.934  -7.857 -26.680  1.00176.25           C  
ATOM   2198  O   PRO A 983     -91.813  -9.075 -26.799  1.00176.25           O  
ATOM   2199  CB  PRO A 983     -90.165  -6.740 -25.241  1.00176.25           C  
ATOM   2200  CG  PRO A 983     -89.326  -5.463 -25.414  1.00176.25           C  
ATOM   2201  CD  PRO A 983     -89.993  -4.723 -26.585  1.00176.25           C  
ATOM   2202  N   GLN A 984     -93.130  -7.252 -26.598  1.00 96.64           N  
ATOM   2203  CA  GLN A 984     -94.351  -8.004 -26.552  1.00 96.64           C  
ATOM   2204  C   GLN A 984     -94.501  -8.749 -27.838  1.00 96.64           C  
ATOM   2205  O   GLN A 984     -95.023  -9.862 -27.865  1.00 96.64           O  
ATOM   2206  CB  GLN A 984     -95.589  -7.107 -26.388  1.00 96.64           C  
ATOM   2207  CG  GLN A 984     -95.629  -6.353 -25.056  1.00 96.64           C  
ATOM   2208  CD  GLN A 984     -95.955  -7.348 -23.950  1.00 96.64           C  
ATOM   2209  NE2 GLN A 984     -96.208  -8.627 -24.336  1.00 96.64           N  
ATOM   2210  OE1 GLN A 984     -95.983  -6.994 -22.772  1.00 96.64           O  
ATOM   2211  N   ARG A 985     -94.052  -8.139 -28.947  1.00123.94           N  
ATOM   2212  CA  ARG A 985     -94.214  -8.722 -30.245  1.00123.94           C  
ATOM   2213  C   ARG A 985     -93.494 -10.035 -30.317  1.00123.94           C  
ATOM   2214  O   ARG A 985     -94.005 -10.993 -30.890  1.00123.94           O  
ATOM   2215  CB  ARG A 985     -93.622  -7.840 -31.359  1.00123.94           C  
ATOM   2216  CG  ARG A 985     -94.296  -6.475 -31.508  1.00123.94           C  
ATOM   2217  CD  ARG A 985     -95.525  -6.488 -32.417  1.00123.94           C  
ATOM   2218  NE  ARG A 985     -96.017  -5.086 -32.526  1.00123.94           N  
ATOM   2219  CZ  ARG A 985     -96.914  -4.598 -31.621  1.00123.94           C  
ATOM   2220  NH1 ARG A 985     -97.361  -5.392 -30.605  1.00123.94           N1+
ATOM   2221  NH2 ARG A 985     -97.362  -3.313 -31.732  1.00123.94           N  
ATOM   2222  N   PHE A 986     -92.248 -10.076 -29.812  1.00168.71           N  
ATOM   2223  CA  PHE A 986     -91.396 -11.233 -29.830  1.00168.71           C  
ATOM   2224  C   PHE A 986     -91.695 -12.239 -28.755  1.00168.71           C  
ATOM   2225  O   PHE A 986     -91.535 -13.439 -28.971  1.00168.71           O  
ATOM   2226  CB  PHE A 986     -89.916 -10.850 -29.748  1.00168.71           C  
ATOM   2227  CG  PHE A 986     -89.698 -10.013 -30.959  1.00168.71           C  
ATOM   2228  CD1 PHE A 986     -89.342 -10.589 -32.155  1.00168.71           C  
ATOM   2229  CD2 PHE A 986     -89.881  -8.650 -30.901  1.00168.71           C  
ATOM   2230  CE1 PHE A 986     -89.152  -9.812 -33.274  1.00168.71           C  
ATOM   2231  CE2 PHE A 986     -89.692  -7.869 -32.016  1.00168.71           C  
ATOM   2232  CZ  PHE A 986     -89.325  -8.450 -33.205  1.00168.71           C  
ATOM   2233  N   VAL A 987     -92.078 -11.793 -27.542  1.00 54.29           N  
ATOM   2234  CA  VAL A 987     -92.272 -12.757 -26.496  1.00 54.29           C  
ATOM   2235  C   VAL A 987     -93.653 -12.624 -25.952  1.00 54.29           C  
ATOM   2236  O   VAL A 987     -94.208 -11.527 -25.888  1.00 54.29           O  
ATOM   2237  CB  VAL A 987     -91.324 -12.599 -25.344  1.00 54.29           C  
ATOM   2238  CG1 VAL A 987     -91.707 -13.617 -24.256  1.00 54.29           C  
ATOM   2239  CG2 VAL A 987     -89.886 -12.758 -25.867  1.00 54.29           C  
ATOM   2240  N   VAL A 988     -94.252 -13.765 -25.557  1.00156.55           N  
ATOM   2241  CA  VAL A 988     -95.592 -13.707 -25.050  1.00156.55           C  
ATOM   2242  C   VAL A 988     -95.655 -14.469 -23.758  1.00156.55           C  
ATOM   2243  O   VAL A 988     -95.397 -15.670 -23.689  1.00156.55           O  
ATOM   2244  CB  VAL A 988     -96.597 -14.247 -26.033  1.00156.55           C  
ATOM   2245  CG1 VAL A 988     -96.395 -15.758 -26.232  1.00156.55           C  
ATOM   2246  CG2 VAL A 988     -97.994 -13.841 -25.563  1.00156.55           C  
TER    2247      VAL A 988 
HETATM 2248 CL3  FMM C 299     -64.214 -16.192  -7.608  1.00276.36          CL  
HETATM 2249  C1  FMM C 299     -78.143 -21.852 -10.170  1.00276.36           C  
HETATM 2250  S2  FMM C 299     -78.038 -23.521  -9.587  1.00276.36           S  
HETATM 2251  O3  FMM C 299     -77.498 -24.367 -10.633  1.00276.36           O  
HETATM 2252  O4  FMM C 299     -79.351 -23.996  -9.218  1.00276.36           O  
HETATM 2253  C5  FMM C 299     -76.950 -23.589  -8.136  1.00276.36           C  
HETATM 2254  C6  FMM C 299     -76.730 -22.169  -7.596  1.00276.36           C  
HETATM 2255  N7  FMM C 299     -75.363 -21.734  -7.932  1.00276.36           N  
HETATM 2256  C8  FMM C 299     -74.606 -21.484  -6.706  1.00276.36           C  
HETATM 2257  C9  FMM C 299     -74.483 -19.993  -6.489  1.00276.36           C  
HETATM 2258  C10 FMM C 299     -75.469 -19.238  -5.962  1.00276.36           C  
HETATM 2259  C11 FMM C 299     -75.040 -18.021  -5.919  1.00276.36           C  
HETATM 2260  C12 FMM C 299     -73.766 -18.003  -6.430  1.00276.36           C  
HETATM 2261  O13 FMM C 299     -73.293 -19.254  -6.832  1.00276.36           O  
HETATM 2262  C14 FMM C 299     -72.975 -16.778  -6.567  1.00276.36           C  
HETATM 2263  C15 FMM C 299     -73.486 -15.566  -6.108  1.00276.36           C  
HETATM 2264  C16 FMM C 299     -72.749 -14.420  -6.239  1.00276.36           C  
HETATM 2265  C17 FMM C 299     -71.502 -14.451  -6.861  1.00276.36           C  
HETATM 2266  N18 FMM C 299     -70.780 -13.282  -7.000  1.00276.36           N  
HETATM 2267  C19 FMM C 299     -69.546 -13.294  -7.622  1.00276.36           C  
HETATM 2268  N20 FMM C 299     -69.022 -14.475  -8.101  1.00276.36           N  
HETATM 2269  C21 FMM C 299     -69.725 -15.660  -7.962  1.00276.36           C  
HETATM 2270  N22 FMM C 299     -69.190 -16.856  -8.443  1.00276.36           N  
HETATM 2271  C23 FMM C 299     -67.872 -16.949  -8.915  1.00276.36           C  
HETATM 2272  C24 FMM C 299     -67.621 -17.439 -10.198  1.00276.36           C  
HETATM 2273  C25 FMM C 299     -66.312 -17.532 -10.657  1.00276.36           C  
HETATM 2274  C26 FMM C 299     -65.263 -17.138  -9.836  1.00276.36           C  
HETATM 2275  O27 FMM C 299     -63.915 -17.212 -10.279  1.00276.36           O  
HETATM 2276  C28 FMM C 299     -63.787 -17.475 -11.682  1.00276.36           C  
HETATM 2277  C29 FMM C 299     -63.910 -16.185 -12.519  1.00276.36           C  
HETATM 2278  C30 FMM C 299     -63.806 -16.260 -13.889  1.00276.36           C  
HETATM 2279  C31 FMM C 299     -63.929 -15.115 -14.653  1.00276.36           C  
HETATM 2280  C32 FMM C 299     -64.149 -13.900 -14.047  1.00276.36           C  
HETATM 2281  C33 FMM C 299     -64.251 -13.820 -12.679  1.00276.36           C  
HETATM 2282  C35 FMM C 299     -64.131 -14.954 -11.907  1.00276.36           C  
HETATM 2283  C36 FMM C 299     -65.515 -16.661  -8.582  1.00276.36           C  
HETATM 2284  C38 FMM C 299     -66.804 -16.562  -8.111  1.00276.36           C  
HETATM 2285  C39 FMM C 299     -70.979 -15.647  -7.328  1.00276.36           C  
HETATM 2286  C40 FMM C 299     -71.707 -16.815  -7.182  1.00276.36           C  
HETATM 2287  F34 FMM C 299     -64.467 -12.657 -12.106  1.00276.36           F  
CONECT 2248 2283
CONECT 2249 2250
CONECT 2250 2249
CONECT 2250 2251
CONECT 2250 2251
CONECT 2250 2252
CONECT 2250 2252
CONECT 2250 2253
CONECT 2251 2250
CONECT 2251 2250
CONECT 2252 2250
CONECT 2252 2250
CONECT 2253 2250 2254
CONECT 2254 2253 2255
CONECT 2255 2254 2256
CONECT 2256 2255 2257
CONECT 2257 2256
CONECT 2257 2258
CONECT 2257 2258
CONECT 2257 2258
CONECT 2257 2258
CONECT 2257 2261
CONECT 2257 2261
CONECT 2257 2261
CONECT 2257 2261
CONECT 2258 2257
CONECT 2258 2257
CONECT 2258 2257
CONECT 2258 2257
CONECT 2258 2259
CONECT 2258 2259
CONECT 2258 2259
CONECT 2258 2259
CONECT 2259 2258
CONECT 2259 2258
CONECT 2259 2258
CONECT 2259 2258
CONECT 2259 2260
CONECT 2259 2260
CONECT 2259 2260
CONECT 2259 2260
CONECT 2260 2259
CONECT 2260 2259
CONECT 2260 2259
CONECT 2260 2259
CONECT 2260 2261
CONECT 2260 2261
CONECT 2260 2261
CONECT 2260 2261
CONECT 2260 2262
CONECT 2261 2257
CONECT 2261 2257
CONECT 2261 2257
CONECT 2261 2257
CONECT 2261 2260
CONECT 2261 2260
CONECT 2261 2260
CONECT 2261 2260
CONECT 2262 2260
CONECT 2262 2263
CONECT 2262 2263
CONECT 2262 2263
CONECT 2262 2263
CONECT 2262 2286
CONECT 2262 2286
CONECT 2262 2286
CONECT 2262 2286
CONECT 2263 2262
CONECT 2263 2262
CONECT 2263 2262
CONECT 2263 2262
CONECT 2263 2264
CONECT 2263 2264
CONECT 2263 2264
CONECT 2263 2264
CONECT 2264 2263
CONECT 2264 2263
CONECT 2264 2263
CONECT 2264 2263
CONECT 2264 2265
CONECT 2264 2265
CONECT 2264 2265
CONECT 2264 2265
CONECT 2265 2264
CONECT 2265 2264
CONECT 2265 2264
CONECT 2265 2264
CONECT 2265 2266
CONECT 2265 2266
CONECT 2265 2266
CONECT 2265 2266
CONECT 2265 2285
CONECT 2265 2285
CONECT 2265 2285
CONECT 2265 2285
CONECT 2266 2265
CONECT 2266 2265
CONECT 2266 2265
CONECT 2266 2265
CONECT 2266 2267
CONECT 2266 2267
CONECT 2266 2267
CONECT 2266 2267
CONECT 2267 2266
CONECT 2267 2266
CONECT 2267 2266
CONECT 2267 2266
CONECT 2267 2268
CONECT 2267 2268
CONECT 2267 2268
CONECT 2267 2268
CONECT 2268 2267
CONECT 2268 2267
CONECT 2268 2267
CONECT 2268 2267
CONECT 2268 2269
CONECT 2268 2269
CONECT 2268 2269
CONECT 2268 2269
CONECT 2269 2268
CONECT 2269 2268
CONECT 2269 2268
CONECT 2269 2268
CONECT 2269 2270
CONECT 2269 2285
CONECT 2269 2285
CONECT 2269 2285
CONECT 2269 2285
CONECT 2270 2269 2271
CONECT 2271 2270
CONECT 2271 2272
CONECT 2271 2272
CONECT 2271 2272
CONECT 2271 2272
CONECT 2271 2284
CONECT 2271 2284
CONECT 2271 2284
CONECT 2271 2284
CONECT 2272 2271
CONECT 2272 2271
CONECT 2272 2271
CONECT 2272 2271
CONECT 2272 2273
CONECT 2272 2273
CONECT 2272 2273
CONECT 2272 2273
CONECT 2273 2272
CONECT 2273 2272
CONECT 2273 2272
CONECT 2273 2272
CONECT 2273 2274
CONECT 2273 2274
CONECT 2273 2274
CONECT 2273 2274
CONECT 2274 2273
CONECT 2274 2273
CONECT 2274 2273
CONECT 2274 2273
CONECT 2274 2275
CONECT 2274 2283
CONECT 2274 2283
CONECT 2274 2283
CONECT 2274 2283
CONECT 2275 2274 2276
CONECT 2276 2275 2277
CONECT 2277 2276
CONECT 2277 2278
CONECT 2277 2278
CONECT 2277 2278
CONECT 2277 2278
CONECT 2277 2282
CONECT 2277 2282
CONECT 2277 2282
CONECT 2277 2282
CONECT 2278 2277
CONECT 2278 2277
CONECT 2278 2277
CONECT 2278 2277
CONECT 2278 2279
CONECT 2278 2279
CONECT 2278 2279
CONECT 2278 2279
CONECT 2279 2278
CONECT 2279 2278
CONECT 2279 2278
CONECT 2279 2278
CONECT 2279 2280
CONECT 2279 2280
CONECT 2279 2280
CONECT 2279 2280
CONECT 2280 2279
CONECT 2280 2279
CONECT 2280 2279
CONECT 2280 2279
CONECT 2280 2281
CONECT 2280 2281
CONECT 2280 2281
CONECT 2280 2281
CONECT 2281 2280
CONECT 2281 2280
CONECT 2281 2280
CONECT 2281 2280
CONECT 2281 2282
CONECT 2281 2282
CONECT 2281 2282
CONECT 2281 2282
CONECT 2281 2287
CONECT 2282 2277
CONECT 2282 2277
CONECT 2282 2277
CONECT 2282 2277
CONECT 2282 2281
CONECT 2282 2281
CONECT 2282 2281
CONECT 2282 2281
CONECT 2283 2248
CONECT 2283 2274
CONECT 2283 2274
CONECT 2283 2274
CONECT 2283 2274
CONECT 2283 2284
CONECT 2283 2284
CONECT 2283 2284
CONECT 2283 2284
CONECT 2284 2271
CONECT 2284 2271
CONECT 2284 2271
CONECT 2284 2271
CONECT 2284 2283
CONECT 2284 2283
CONECT 2284 2283
CONECT 2284 2283
CONECT 2285 2265
CONECT 2285 2265
CONECT 2285 2265
CONECT 2285 2265
CONECT 2285 2269
CONECT 2285 2269
CONECT 2285 2269
CONECT 2285 2269
CONECT 2285 2286
CONECT 2285 2286
CONECT 2285 2286
CONECT 2285 2286
CONECT 2286 2262
CONECT 2286 2262
CONECT 2286 2262
CONECT 2286 2262
CONECT 2286 2285
CONECT 2286 2285
CONECT 2286 2285
CONECT 2286 2285
CONECT 2287 2281
END
