# Supplementary material for: Inhibitor-induced HER2-HER3 heterodimerisation promotes proliferation through a novel dimer interface
Source: eLife. 2018 May 1;7:e32271. doi: 10.7554/eLife.32271 (PMC5929906; doi:10.7554/eLife.32271)
Supplement: Figure 4—figure supplement 1—source data 2. [file elife-32271-fig4-figsupp1-data2.pdb]

CRYST1    0.000    0.000    0.000  90.00  90.00  90.00 P 1           1
ATOM      1  N   ASN A   1     144.202  44.701  66.079  1.00 49.78           N
ATOM      2  CA  ASN A   1     144.580  43.296  65.791  1.00 49.78           C
ATOM      3  C   ASN A   1     146.074  43.148  65.646  1.00 49.78           C
ATOM      4  O   ASN A   1     146.689  43.574  64.675  1.00 49.78           O
ATOM      5  CB  ASN A   1     143.894  42.806  64.501  1.00 49.78           C
ATOM      6  CG  ASN A   1     144.083  41.297  64.394  1.00 49.78           C
ATOM      7  ND2 ASN A   1     143.250  40.640  63.543  1.00 49.78           N
ATOM      8  OD1 ASN A   1     144.952  40.717  65.042  1.00 49.78           O
ATOM      9  N   GLN A   2     146.690  42.524  66.656  1.00124.82           N
ATOM     10  CA  GLN A   2     148.095  42.277  66.835  1.00124.82           C
ATOM     11  C   GLN A   2     148.609  41.198  65.923  1.00124.82           C
ATOM     12  O   GLN A   2     149.816  40.965  65.886  1.00124.82           O
ATOM     13  CB  GLN A   2     148.418  41.873  68.283  1.00124.82           C
ATOM     14  CG  GLN A   2     148.057  42.956  69.305  1.00124.82           C
ATOM     15  CD  GLN A   2     149.033  44.113  69.144  1.00124.82           C
ATOM     16  NE2 GLN A   2     148.820  45.207  69.925  1.00124.82           N
ATOM     17  OE1 GLN A   2     149.963  44.044  68.343  1.00124.82           O
ATOM     18  N   ALA A   3     147.715  40.436  65.260  1.00 56.49           N
ATOM     19  CA  ALA A   3     148.098  39.281  64.489  1.00 56.49           C
ATOM     20  C   ALA A   3     149.275  39.567  63.607  1.00 56.49           C
ATOM     21  O   ALA A   3     149.451  40.674  63.100  1.00 56.49           O
ATOM     22  CB  ALA A   3     146.974  38.730  63.592  1.00 56.49           C
ATOM     23  N   GLN A   4     150.145  38.545  63.450  1.00 55.31           N
ATOM     24  CA  GLN A   4     151.335  38.689  62.664  1.00 55.31           C
ATOM     25  C   GLN A   4     151.155  37.902  61.405  1.00 55.31           C
ATOM     26  O   GLN A   4     150.662  36.775  61.423  1.00 55.31           O
ATOM     27  CB  GLN A   4     152.603  38.163  63.358  1.00 55.31           C
ATOM     28  CG  GLN A   4     152.965  38.936  64.627  1.00 55.31           C
ATOM     29  CD  GLN A   4     154.227  38.316  65.206  1.00 55.31           C
ATOM     30  NE2 GLN A   4     154.709  37.218  64.563  1.00 55.31           N
ATOM     31  OE1 GLN A   4     154.774  38.794  66.198  1.00 55.31           O
ATOM     32  N   MET A   5     151.540  38.496  60.259  1.00 85.01           N
ATOM     33  CA  MET A   5     151.407  37.783  59.024  1.00 85.01           C
ATOM     34  C   MET A   5     152.783  37.387  58.575  1.00 85.01           C
ATOM     35  O   MET A   5     153.605  38.235  58.234  1.00 85.01           O
ATOM     36  CB  MET A   5     150.780  38.611  57.892  1.00 85.01           C
ATOM     37  CG  MET A   5     150.649  37.810  56.596  1.00 85.01           C
ATOM     38  SD  MET A   5     150.083  38.773  55.166  1.00 85.01           S
ATOM     39  CE  MET A   5     151.637  39.701  55.020  1.00 85.01           C
ATOM     40  N   ARG A   6     153.063  36.070  58.547  1.00223.20           N
ATOM     41  CA  ARG A   6     154.386  35.607  58.216  1.00223.20           C
ATOM     42  C   ARG A   6     154.536  35.427  56.732  1.00223.20           C
ATOM     43  O   ARG A   6     153.631  34.934  56.059  1.00223.20           O
ATOM     44  CB  ARG A   6     154.745  34.278  58.909  1.00223.20           C
ATOM     45  CG  ARG A   6     156.249  34.016  58.985  1.00223.20           C
ATOM     46  CD  ARG A   6     156.989  35.076  59.808  1.00223.20           C
ATOM     47  NE  ARG A   6     156.275  35.232  61.106  1.00223.20           N
ATOM     48  CZ  ARG A   6     156.579  34.431  62.169  1.00223.20           C
ATOM     49  NH1 ARG A   6     157.531  33.460  62.049  1.00223.20           N
ATOM     50  NH2 ARG A   6     155.928  34.604  63.356  1.00223.20           N
ATOM     51  N   ILE A   7     155.703  35.833  56.178  1.00 93.51           N
ATOM     52  CA  ILE A   7     155.966  35.640  54.775  1.00 93.51           C
ATOM     53  C   ILE A   7     157.105  34.659  54.648  1.00 93.51           C
ATOM     54  O   ILE A   7     158.197  34.864  55.178  1.00 93.51           O
ATOM     55  CB  ILE A   7     156.293  36.900  54.022  1.00 93.51           C
ATOM     56  CG1 ILE A   7     155.054  37.814  53.988  1.00 93.51           C
ATOM     57  CG2 ILE A   7     156.810  36.520  52.624  1.00 93.51           C
ATOM     58  CD1 ILE A   7     155.318  39.186  53.371  1.00 93.51           C
ATOM     59  N   LEU A   8     156.872  33.559  53.899  1.00113.78           N
ATOM     60  CA  LEU A   8     157.792  32.453  53.871  1.00113.78           C
ATOM     61  C   LEU A   8     158.573  32.373  52.591  1.00113.78           C
ATOM     62  O   LEU A   8     158.110  32.773  51.524  1.00113.78           O
ATOM     63  CB  LEU A   8     157.018  31.147  54.086  1.00113.78           C
ATOM     64  CG  LEU A   8     156.291  31.163  55.447  1.00113.78           C
ATOM     65  CD1 LEU A   8     155.235  30.064  55.547  1.00113.78           C
ATOM     66  CD2 LEU A   8     157.287  31.096  56.614  1.00113.78           C
ATOM     67  N   LYS A   9     159.819  31.854  52.690  1.00190.30           N
ATOM     68  CA  LYS A   9     160.689  31.694  51.554  1.00190.30           C
ATOM     69  C   LYS A   9     160.200  30.551  50.727  1.00190.30           C
ATOM     70  O   LYS A   9     159.967  29.449  51.222  1.00190.30           O
ATOM     71  CB  LYS A   9     162.161  31.412  51.919  1.00190.30           C
ATOM     72  CG  LYS A   9     163.042  32.659  51.986  1.00190.30           C
ATOM     73  CD  LYS A   9     163.352  33.218  50.594  1.00190.30           C
ATOM     74  CE  LYS A   9     164.792  32.965  50.138  1.00190.30           C
ATOM     75  NZ  LYS A   9     165.120  31.527  50.265  1.00190.30           N
ATOM     76  N   GLU A  10     160.096  30.792  49.408  1.00120.11           N
ATOM     77  CA  GLU A  10     159.600  29.819  48.482  1.00120.11           C
ATOM     78  C   GLU A  10     160.508  28.629  48.465  1.00120.11           C
ATOM     79  O   GLU A  10     160.083  27.511  48.181  1.00120.11           O
ATOM     80  CB  GLU A  10     159.364  30.374  47.057  1.00120.11           C
ATOM     81  CG  GLU A  10     160.542  31.097  46.402  1.00120.11           C
ATOM     82  CD  GLU A  10     160.028  31.694  45.095  1.00120.11           C
ATOM     83  OE1 GLU A  10     158.904  31.305  44.677  1.00120.11           O
ATOM     84  OE2 GLU A  10     160.741  32.545  44.499  1.00120.11           O
ATOM     85  N   THR A  11     161.784  28.852  48.807  1.00143.97           N
ATOM     86  CA  THR A  11     162.836  27.874  48.809  1.00143.97           C
ATOM     87  C   THR A  11     162.545  26.763  49.784  1.00143.97           C
ATOM     88  O   THR A  11     163.108  25.677  49.665  1.00143.97           O
ATOM     89  CB  THR A  11     164.141  28.485  49.219  1.00143.97           C
ATOM     90  CG2 THR A  11     164.077  28.828  50.717  1.00143.97           C
ATOM     91  OG1 THR A  11     165.204  27.581  48.977  1.00143.97           O
ATOM     92  N   GLU A  12     161.733  27.037  50.824  1.00175.93           N
ATOM     93  CA  GLU A  12     161.418  26.110  51.888  1.00175.93           C
ATOM     94  C   GLU A  12     160.496  24.963  51.511  1.00175.93           C
ATOM     95  O   GLU A  12     160.414  23.978  52.255  1.00175.93           O
ATOM     96  CB  GLU A  12     160.834  26.780  53.147  1.00175.93           C
ATOM     97  CG  GLU A  12     161.884  27.450  54.045  1.00175.93           C
ATOM     98  CD  GLU A  12     161.920  28.949  53.792  1.00175.93           C
ATOM     99  OE1 GLU A  12     160.822  29.556  53.676  1.00175.93           O
ATOM    100  OE2 GLU A  12     163.048  29.509  53.743  1.00175.93           O
ATOM    101  N   LEU A  13     159.717  25.077  50.409  1.00148.48           N
ATOM    102  CA  LEU A  13     158.730  24.058  50.116  1.00148.48           C
ATOM    103  C   LEU A  13     159.185  23.000  49.126  1.00148.48           C
ATOM    104  O   LEU A  13     159.990  23.245  48.229  1.00148.48           O
ATOM    105  CB  LEU A  13     157.404  24.639  49.593  1.00148.48           C
ATOM    106  CG  LEU A  13     156.656  25.481  50.646  1.00148.48           C
ATOM    107  CD1 LEU A  13     157.484  26.700  51.082  1.00148.48           C
ATOM    108  CD2 LEU A  13     155.246  25.859  50.163  1.00148.48           C
ATOM    109  N   ARG A  14     158.730  21.762  49.443  1.00250.73           N
ATOM    110  CA  ARG A  14     158.763  20.389  48.976  1.00250.73           C
ATOM    111  C   ARG A  14     157.665  19.876  48.076  1.00250.73           C
ATOM    112  O   ARG A  14     157.545  18.647  48.060  1.00250.73           O
ATOM    113  CB  ARG A  14     158.851  19.389  50.139  1.00250.73           C
ATOM    114  CG  ARG A  14     160.182  19.459  50.885  1.00250.73           C
ATOM    115  CD  ARG A  14     161.355  18.900  50.077  1.00250.73           C
ATOM    116  NE  ARG A  14     161.106  17.447  49.854  1.00250.73           N
ATOM    117  CZ  ARG A  14     161.564  16.537  50.762  1.00250.73           C
ATOM    118  NH1 ARG A  14     162.231  16.969  51.872  1.00250.73           N
ATOM    119  NH2 ARG A  14     161.358  15.201  50.566  1.00250.73           N
ATOM    120  N   LYS A  15     156.763  20.714  47.487  1.00246.50           N
ATOM    121  CA  LYS A  15     155.541  20.261  46.832  1.00246.50           C
ATOM    122  C   LYS A  15     155.644  18.907  46.175  1.00246.50           C
ATOM    123  O   LYS A  15     156.006  18.730  45.017  1.00246.50           O
ATOM    124  CB  LYS A  15     154.854  21.303  45.916  1.00246.50           C
ATOM    125  CG  LYS A  15     155.699  21.906  44.797  1.00246.50           C
ATOM    126  CD  LYS A  15     154.871  22.699  43.775  1.00246.50           C
ATOM    127  CE  LYS A  15     154.627  24.171  44.143  1.00246.50           C
ATOM    128  NZ  LYS A  15     153.524  24.294  45.121  1.00246.50           N
ATOM    129  N   VAL A  16     155.279  17.898  46.988  1.00 76.66           N
ATOM    130  CA  VAL A  16     155.273  16.490  46.743  1.00 76.66           C
ATOM    131  C   VAL A  16     154.279  16.128  45.684  1.00 76.66           C
ATOM    132  O   VAL A  16     154.488  15.139  44.986  1.00 76.66           O
ATOM    133  CB  VAL A  16     154.931  15.682  47.964  1.00 76.66           C
ATOM    134  CG1 VAL A  16     154.939  14.190  47.583  1.00 76.66           C
ATOM    135  CG2 VAL A  16     155.918  16.043  49.088  1.00 76.66           C
ATOM    136  N   LYS A  17     153.144  16.853  45.568  1.00 93.05           N
ATOM    137  CA  LYS A  17     152.183  16.446  44.576  1.00 93.05           C
ATOM    138  C   LYS A  17     151.056  17.442  44.532  1.00 93.05           C
ATOM    139  O   LYS A  17     150.800  18.131  45.516  1.00 93.05           O
ATOM    140  CB  LYS A  17     151.587  15.085  44.954  1.00 93.05           C
ATOM    141  CG  LYS A  17     150.535  14.537  44.005  1.00 93.05           C
ATOM    142  CD  LYS A  17     150.169  13.097  44.353  1.00 93.05           C
ATOM    143  CE  LYS A  17     148.878  12.618  43.700  1.00 93.05           C
ATOM    144  NZ  LYS A  17     148.625  11.217  44.095  1.00 93.05           N
ATOM    145  N   VAL A  18     150.346  17.565  43.383  1.00137.72           N
ATOM    146  CA  VAL A  18     149.215  18.462  43.360  1.00137.72           C
ATOM    147  C   VAL A  18     148.063  17.762  43.999  1.00137.72           C
ATOM    148  O   VAL A  18     147.819  16.589  43.729  1.00137.72           O
ATOM    149  CB  VAL A  18     148.740  18.913  42.010  1.00137.72           C
ATOM    150  CG1 VAL A  18     149.770  19.877  41.425  1.00137.72           C
ATOM    151  CG2 VAL A  18     148.478  17.679  41.133  1.00137.72           C
ATOM    152  N   LEU A  19     147.389  18.433  44.957  1.00167.74           N
ATOM    153  CA  LEU A  19     146.227  17.848  45.564  1.00167.74           C
ATOM    154  C   LEU A  19     145.006  17.997  44.727  1.00167.74           C
ATOM    155  O   LEU A  19     144.217  17.060  44.633  1.00167.74           O
ATOM    156  CB  LEU A  19     145.761  18.435  46.906  1.00167.74           C
ATOM    157  CG  LEU A  19     146.747  18.247  48.046  1.00167.74           C
ATOM    158  CD1 LEU A  19     148.011  19.003  47.681  1.00167.74           C
ATOM    159  CD2 LEU A  19     146.168  18.666  49.407  1.00167.74           C
ATOM    160  N   GLY A  20     144.792  19.193  44.133  1.00 55.22           N
ATOM    161  CA  GLY A  20     143.530  19.412  43.477  1.00 55.22           C
ATOM    162  C   GLY A  20     143.497  20.756  42.812  1.00 55.22           C
ATOM    163  O   GLY A  20     144.321  21.631  43.077  1.00 55.22           O
ATOM    164  N   SER A  21     142.506  20.941  41.909  1.00 90.44           N
ATOM    165  CA  SER A  21     142.345  22.186  41.209  1.00 90.44           C
ATOM    166  C   SER A  21     140.955  22.202  40.639  1.00 90.44           C
ATOM    167  O   SER A  21     140.254  21.188  40.667  1.00 90.44           O
ATOM    168  CB  SER A  21     143.305  22.325  40.017  1.00 90.44           C
ATOM    169  OG  SER A  21     144.649  22.205  40.455  1.00 90.44           O
ATOM    170  N   GLY A  22     140.521  23.367  40.100  1.00 47.75           N
ATOM    171  CA  GLY A  22     139.204  23.445  39.523  1.00 47.75           C
ATOM    172  C   GLY A  22     138.671  24.834  39.720  1.00 47.75           C
ATOM    173  O   GLY A  22     139.167  25.775  39.106  1.00 47.75           O
ATOM    174  N   ALA A  23     137.614  25.007  40.550  1.00 88.09           N
ATOM    175  CA  ALA A  23     137.075  26.336  40.686  1.00 88.09           C
ATOM    176  C   ALA A  23     137.633  26.994  41.905  1.00 88.09           C
ATOM    177  O   ALA A  23     136.877  27.414  42.778  1.00 88.09           O
ATOM    178  CB  ALA A  23     135.549  26.340  40.877  1.00 88.09           C
ATOM    179  N   PHE A  24     138.968  27.152  41.989  1.00239.61           N
ATOM    180  CA  PHE A  24     139.514  27.870  43.104  1.00239.61           C
ATOM    181  C   PHE A  24     140.983  27.834  42.917  1.00239.61           C
ATOM    182  O   PHE A  24     141.678  28.232  43.842  1.00239.61           O
ATOM    183  CB  PHE A  24     139.299  27.214  44.481  1.00239.61           C
ATOM    184  CG  PHE A  24     139.486  28.262  45.537  1.00239.61           C
ATOM    185  CD1 PHE A  24     138.495  29.197  45.723  1.00239.61           C
ATOM    186  CD2 PHE A  24     140.596  28.315  46.354  1.00239.61           C
ATOM    187  CE1 PHE A  24     138.608  30.173  46.685  1.00239.61           C
ATOM    188  CE2 PHE A  24     140.715  29.290  47.320  1.00239.61           C
ATOM    189  CZ  PHE A  24     139.720  30.224  47.488  1.00239.61           C
ATOM    190  N   GLY A  25     141.458  27.370  41.730  1.00 92.13           N
ATOM    191  CA  GLY A  25     142.840  27.226  41.347  1.00 92.13           C
ATOM    192  C   GLY A  25     143.420  25.930  41.821  1.00 92.13           C
ATOM    193  O   GLY A  25     142.707  24.936  41.893  1.00 92.13           O
ATOM    194  N   THR A  26     144.738  25.914  42.154  1.00204.18           N
ATOM    195  CA  THR A  26     145.426  24.691  42.453  1.00204.18           C
ATOM    196  C   THR A  26     145.789  24.565  43.902  1.00204.18           C
ATOM    197  O   THR A  26     146.028  25.506  44.650  1.00204.18           O
ATOM    198  CB  THR A  26     146.737  24.458  41.753  1.00204.18           C
ATOM    199  CG2 THR A  26     146.541  24.290  40.247  1.00204.18           C
ATOM    200  OG1 THR A  26     147.637  25.513  42.035  1.00204.18           O
ATOM    201  N   VAL A  27     145.819  23.329  44.383  1.00165.97           N
ATOM    202  CA  VAL A  27     146.331  23.171  45.694  1.00165.97           C
ATOM    203  C   VAL A  27     147.443  22.198  45.471  1.00165.97           C
ATOM    204  O   VAL A  27     147.289  21.236  44.726  1.00165.97           O
ATOM    205  CB  VAL A  27     145.374  22.534  46.670  1.00165.97           C
ATOM    206  CG1 VAL A  27     144.152  23.429  46.855  1.00165.97           C
ATOM    207  CG2 VAL A  27     144.959  21.162  46.149  1.00165.97           C
ATOM    208  N   TYR A  28     148.616  22.421  46.077  1.00149.69           N
ATOM    209  CA  TYR A  28     149.692  21.498  45.873  1.00149.69           C
ATOM    210  C   TYR A  28     150.030  21.077  47.257  1.00149.69           C
ATOM    211  O   TYR A  28     149.645  21.766  48.198  1.00149.69           O
ATOM    212  CB  TYR A  28     151.004  22.134  45.372  1.00149.69           C
ATOM    213  CG  TYR A  28     150.775  22.943  44.141  1.00149.69           C
ATOM    214  CD1 TYR A  28     150.352  24.245  44.265  1.00149.69           C
ATOM    215  CD2 TYR A  28     150.994  22.424  42.885  1.00149.69           C
ATOM    216  CE1 TYR A  28     150.140  25.026  43.156  1.00149.69           C
ATOM    217  CE2 TYR A  28     150.783  23.201  41.769  1.00149.69           C
ATOM    218  CZ  TYR A  28     150.356  24.501  41.906  1.00149.69           C
ATOM    219  OH  TYR A  28     150.141  25.303  40.768  1.00149.69           O
ATOM    220  N   LYS A  29     150.688  19.908  47.432  1.00196.26           N
ATOM    221  CA  LYS A  29     151.038  19.532  48.772  1.00196.26           C
ATOM    222  C   LYS A  29     152.461  19.307  48.930  1.00196.26           C
ATOM    223  O   LYS A  29     153.091  18.740  48.053  1.00196.26           O
ATOM    224  CB  LYS A  29     150.285  18.340  49.400  1.00196.26           C
ATOM    225  CG  LYS A  29     150.082  17.094  48.539  1.00196.26           C
ATOM    226  CD  LYS A  29     151.276  16.160  48.372  1.00196.26           C
ATOM    227  CE  LYS A  29     150.845  14.807  47.794  1.00196.26           C
ATOM    228  NZ  LYS A  29     152.013  13.924  47.590  1.00196.26           N
ATOM    229  N   GLY A  30     152.996  19.734  50.084  1.00 70.52           N
ATOM    230  CA  GLY A  30     154.397  19.576  50.261  1.00 70.52           C
ATOM    231  C   GLY A  30     154.758  19.646  51.706  1.00 70.52           C
ATOM    232  O   GLY A  30     153.925  19.582  52.612  1.00 70.52           O
ATOM    233  N   ILE A  31     156.075  19.756  51.937  1.00143.28           N
ATOM    234  CA  ILE A  31     156.587  19.853  53.265  1.00143.28           C
ATOM    235  C   ILE A  31     157.316  21.140  53.326  1.00143.28           C
ATOM    236  O   ILE A  31     157.884  21.565  52.327  1.00143.28           O
ATOM    237  CB  ILE A  31     157.564  18.762  53.605  1.00143.28           C
ATOM    238  CG1 ILE A  31     156.875  17.388  53.539  1.00143.28           C
ATOM    239  CG2 ILE A  31     158.188  19.080  54.974  1.00143.28           C
ATOM    240  CD1 ILE A  31     155.687  17.254  54.492  1.00143.28           C
ATOM    241  N   TRP A  32     157.273  21.814  54.488  1.00139.84           N
ATOM    242  CA  TRP A  32     157.954  23.051  54.705  1.00139.84           C
ATOM    243  C   TRP A  32     159.135  22.657  55.527  1.00139.84           C
ATOM    244  O   TRP A  32     159.006  21.868  56.468  1.00139.84           O
ATOM    245  CB  TRP A  32     157.112  24.041  55.532  1.00139.84           C
ATOM    246  CG  TRP A  32     157.718  25.408  55.742  1.00139.84           C
ATOM    247  CD1 TRP A  32     158.616  26.095  54.979  1.00139.84           C
ATOM    248  CD2 TRP A  32     157.429  26.240  56.876  1.00139.84           C
ATOM    249  CE2 TRP A  32     158.182  27.405  56.736  1.00139.84           C
ATOM    250  CE3 TRP A  32     156.606  26.047  57.949  1.00139.84           C
ATOM    251  NE1 TRP A  32     158.905  27.303  55.567  1.00139.84           N
ATOM    252  CZ2 TRP A  32     158.124  28.397  57.673  1.00139.84           C
ATOM    253  CZ3 TRP A  32     156.546  27.051  58.890  1.00139.84           C
ATOM    254  CH2 TRP A  32     157.292  28.203  58.754  1.00139.84           C
ATOM    255  N   ILE A  33     160.336  23.122  55.131  1.00107.04           N
ATOM    256  CA  ILE A  33     161.474  22.799  55.934  1.00107.04           C
ATOM    257  C   ILE A  33     162.190  24.093  56.198  1.00107.04           C
ATOM    258  O   ILE A  33     163.016  24.530  55.399  1.00107.04           O
ATOM    259  CB  ILE A  33     162.412  21.870  55.225  1.00107.04           C
ATOM    260  CG1 ILE A  33     161.658  20.582  54.854  1.00107.04           C
ATOM    261  CG2 ILE A  33     163.641  21.630  56.118  1.00107.04           C
ATOM    262  CD1 ILE A  33     162.374  19.736  53.805  1.00107.04           C
ATOM    263  N   PRO A  34     161.942  24.715  57.315  1.00105.41           N
ATOM    264  CA  PRO A  34     162.605  25.964  57.578  1.00105.41           C
ATOM    265  C   PRO A  34     164.062  25.712  57.754  1.00105.41           C
ATOM    266  O   PRO A  34     164.450  24.679  58.302  1.00105.41           O
ATOM    267  CB  PRO A  34     161.888  26.559  58.786  1.00105.41           C
ATOM    268  CG  PRO A  34     160.459  25.991  58.667  1.00105.41           C
ATOM    269  CD  PRO A  34     160.636  24.642  57.949  1.00105.41           C
ATOM    270  N   ASP A  35     164.888  26.671  57.318  1.00 49.08           N
ATOM    271  CA  ASP A  35     166.304  26.484  57.359  1.00 49.08           C
ATOM    272  C   ASP A  35     166.708  26.211  58.776  1.00 49.08           C
ATOM    273  O   ASP A  35     166.074  26.679  59.721  1.00 49.08           O
ATOM    274  CB  ASP A  35     167.074  27.722  56.864  1.00 49.08           C
ATOM    275  CG  ASP A  35     166.775  27.908  55.380  1.00 49.08           C
ATOM    276  OD1 ASP A  35     166.268  26.939  54.753  1.00 49.08           O
ATOM    277  OD2 ASP A  35     167.046  29.021  54.854  1.00 49.08           O
ATOM    278  N   GLY A  36     167.805  25.438  58.944  1.00 36.20           N
ATOM    279  CA  GLY A  36     168.317  25.096  60.244  1.00 36.20           C
ATOM    280  C   GLY A  36     167.678  23.840  60.755  1.00 36.20           C
ATOM    281  O   GLY A  36     168.013  22.737  60.324  1.00 36.20           O
ATOM    282  N   GLU A  37     166.742  24.000  61.706  1.00 73.17           N
ATOM    283  CA  GLU A  37     166.079  22.943  62.417  1.00 73.17           C
ATOM    284  C   GLU A  37     165.705  21.830  61.480  1.00 73.17           C
ATOM    285  O   GLU A  37     165.300  22.067  60.344  1.00 73.17           O
ATOM    286  CB  GLU A  37     164.792  23.463  63.067  1.00 73.17           C
ATOM    287  CG  GLU A  37     163.889  24.128  62.023  1.00 73.17           C
ATOM    288  CD  GLU A  37     162.782  24.890  62.730  1.00 73.17           C
ATOM    289  OE1 GLU A  37     162.073  24.275  63.570  1.00 73.17           O
ATOM    290  OE2 GLU A  37     162.634  26.106  62.435  1.00 73.17           O
ATOM    291  N   ASN A  38     165.878  20.567  61.940  1.00 66.90           N
ATOM    292  CA  ASN A  38     165.516  19.423  61.146  1.00 66.90           C
ATOM    293  C   ASN A  38     164.081  19.145  61.434  1.00 66.90           C
ATOM    294  O   ASN A  38     163.746  18.308  62.273  1.00 66.90           O
ATOM    295  CB  ASN A  38     166.318  18.153  61.494  1.00 66.90           C
ATOM    296  CG  ASN A  38     167.760  18.340  61.031  1.00 66.90           C
ATOM    297  ND2 ASN A  38     168.723  18.265  61.989  1.00 66.90           N
ATOM    298  OD1 ASN A  38     168.023  18.549  59.848  1.00 66.90           O
ATOM    299  N   VAL A  39     163.194  19.865  60.724  1.00 93.60           N
ATOM    300  CA  VAL A  39     161.784  19.696  60.912  1.00 93.60           C
ATOM    301  C   VAL A  39     161.142  19.610  59.563  1.00 93.60           C
ATOM    302  O   VAL A  39     161.503  20.311  58.621  1.00 93.60           O
ATOM    303  CB  VAL A  39     161.129  20.847  61.625  1.00 93.60           C
ATOM    304  CG1 VAL A  39     159.606  20.663  61.551  1.00 93.60           C
ATOM    305  CG2 VAL A  39     161.652  20.906  63.069  1.00 93.60           C
ATOM    306  N   LYS A  40     160.164  18.708  59.420  1.00149.59           N
ATOM    307  CA  LYS A  40     159.467  18.631  58.173  1.00149.59           C
ATOM    308  C   LYS A  40     158.038  18.918  58.505  1.00149.59           C
ATOM    309  O   LYS A  40     157.374  18.097  59.142  1.00149.59           O
ATOM    310  CB  LYS A  40     159.495  17.229  57.536  1.00149.59           C
ATOM    311  CG  LYS A  40     160.899  16.671  57.281  1.00149.59           C
ATOM    312  CD  LYS A  40     161.767  17.493  56.328  1.00149.59           C
ATOM    313  CE  LYS A  40     163.174  16.915  56.151  1.00149.59           C
ATOM    314  NZ  LYS A  40     163.964  17.764  55.233  1.00149.59           N
ATOM    315  N   ILE A  41     157.523  20.080  58.048  1.00146.68           N
ATOM    316  CA  ILE A  41     156.188  20.467  58.403  1.00146.68           C
ATOM    317  C   ILE A  41     155.320  20.226  57.208  1.00146.68           C
ATOM    318  O   ILE A  41     155.520  20.803  56.144  1.00146.68           O
ATOM    319  CB  ILE A  41     156.077  21.928  58.733  1.00146.68           C
ATOM    320  CG1 ILE A  41     157.050  22.328  59.860  1.00146.68           C
ATOM    321  CG2 ILE A  41     154.601  22.217  59.048  1.00146.68           C
ATOM    322  CD1 ILE A  41     156.827  21.604  61.186  1.00146.68           C
ATOM    323  N   PRO A  42     154.343  19.386  57.308  1.00129.76           N
ATOM    324  CA  PRO A  42     153.585  19.192  56.112  1.00129.76           C
ATOM    325  C   PRO A  42     152.716  20.386  55.859  1.00129.76           C
ATOM    326  O   PRO A  42     152.141  20.897  56.821  1.00129.76           O
ATOM    327  CB  PRO A  42     152.824  17.883  56.300  1.00129.76           C
ATOM    328  CG  PRO A  42     153.731  17.081  57.252  1.00129.76           C
ATOM    329  CD  PRO A  42     154.469  18.154  58.073  1.00129.76           C
ATOM    330  N   VAL A  43     152.572  20.818  54.582  1.00 90.83           N
ATOM    331  CA  VAL A  43     151.812  22.007  54.299  1.00 90.83           C
ATOM    332  C   VAL A  43     151.023  21.859  53.012  1.00 90.83           C
ATOM    333  O   VAL A  43     151.200  20.907  52.251  1.00 90.83           O
ATOM    334  CB  VAL A  43     152.669  23.230  54.150  1.00 90.83           C
ATOM    335  CG1 VAL A  43     153.368  23.493  55.493  1.00 90.83           C
ATOM    336  CG2 VAL A  43     153.642  23.017  52.976  1.00 90.83           C
ATOM    337  N   ALA A  44     150.081  22.806  52.768  1.00 70.12           N
ATOM    338  CA  ALA A  44     149.291  22.851  51.560  1.00 70.12           C
ATOM    339  C   ALA A  44     149.577  24.178  50.936  1.00 70.12           C
ATOM    340  O   ALA A  44     149.582  25.194  51.629  1.00 70.12           O
ATOM    341  CB  ALA A  44     147.772  22.793  51.794  1.00 70.12           C
ATOM    342  N   ILE A  45     149.807  24.198  49.606  1.00 97.68           N
ATOM    343  CA  ILE A  45     150.147  25.416  48.914  1.00 97.68           C
ATOM    344  C   ILE A  45     148.998  25.760  48.006  1.00 97.68           C
ATOM    345  O   ILE A  45     148.519  24.887  47.282  1.00 97.68           O
ATOM    346  CB  ILE A  45     151.367  25.253  48.056  1.00 97.68           C
ATOM    347  CG1 ILE A  45     152.579  24.848  48.909  1.00 97.68           C
ATOM    348  CG2 ILE A  45     151.590  26.563  47.301  1.00 97.68           C
ATOM    349  CD1 ILE A  45     153.773  24.373  48.082  1.00 97.68           C
ATOM    350  N   LYS A  46     148.535  27.042  47.981  1.00203.45           N
ATOM    351  CA  LYS A  46     147.284  27.185  47.284  1.00203.45           C
ATOM    352  C   LYS A  46     146.776  28.580  47.036  1.00203.45           C
ATOM    353  O   LYS A  46     147.452  29.576  47.289  1.00203.45           O
ATOM    354  CB  LYS A  46     146.220  26.538  48.203  1.00203.45           C
ATOM    355  CG  LYS A  46     144.846  26.158  47.658  1.00203.45           C
ATOM    356  CD  LYS A  46     143.908  25.667  48.757  1.00203.45           C
ATOM    357  CE  LYS A  46     143.192  26.823  49.459  1.00203.45           C
ATOM    358  NZ  LYS A  46     142.459  26.331  50.645  1.00203.45           N
ATOM    359  N   VAL A  47     145.540  28.549  46.443  1.00118.43           N
ATOM    360  CA  VAL A  47     144.435  29.417  46.093  1.00118.43           C
ATOM    361  C   VAL A  47     144.101  29.145  44.639  1.00118.43           C
ATOM    362  O   VAL A  47     144.140  27.978  44.257  1.00118.43           O
ATOM    363  CB  VAL A  47     144.482  30.836  46.604  1.00118.43           C
ATOM    364  CG1 VAL A  47     143.265  31.648  46.127  1.00118.43           C
ATOM    365  CG2 VAL A  47     144.521  30.702  48.137  1.00118.43           C
ATOM    366  N   LEU A  48     143.682  30.128  43.798  1.00215.37           N
ATOM    367  CA  LEU A  48     143.309  29.868  42.410  1.00215.37           C
ATOM    368  C   LEU A  48     144.504  29.556  41.527  1.00215.37           C
ATOM    369  O   LEU A  48     144.769  30.225  40.529  1.00215.37           O
ATOM    370  CB  LEU A  48     142.520  31.010  41.750  1.00215.37           C
ATOM    371  CG  LEU A  48     141.167  31.283  42.430  1.00215.37           C
ATOM    372  CD1 LEU A  48     141.356  31.759  43.879  1.00215.37           C
ATOM    373  CD2 LEU A  48     140.307  32.242  41.593  1.00215.37           C
ATOM    374  N   ARG A  49     145.245  28.525  41.953  1.00359.83           N
ATOM    375  CA  ARG A  49     146.497  27.993  41.506  1.00359.83           C
ATOM    376  C   ARG A  49     147.129  28.132  42.822  1.00359.83           C
ATOM    377  O   ARG A  49     146.584  27.728  43.831  1.00359.83           O
ATOM    378  CB  ARG A  49     147.253  28.887  40.515  1.00359.83           C
ATOM    379  CG  ARG A  49     146.674  28.859  39.102  1.00359.83           C
ATOM    380  CD  ARG A  49     147.567  29.569  38.086  1.00359.83           C
ATOM    381  NE  ARG A  49     147.645  30.996  38.502  1.00359.83           N
ATOM    382  CZ  ARG A  49     148.603  31.812  37.977  1.00359.83           C
ATOM    383  NH1 ARG A  49     149.507  31.320  37.080  1.00359.83           N
ATOM    384  NH2 ARG A  49     148.655  33.124  38.351  1.00359.83           N
ATOM    385  N   GLU A  50     148.307  28.701  42.890  1.00335.19           N
ATOM    386  CA  GLU A  50     148.486  29.331  44.113  1.00335.19           C
ATOM    387  C   GLU A  50     147.275  30.312  44.063  1.00335.19           C
ATOM    388  O   GLU A  50     146.683  30.546  45.083  1.00335.19           O
ATOM    389  CB  GLU A  50     149.784  30.154  44.118  1.00335.19           C
ATOM    390  CG  GLU A  50     151.004  29.436  43.517  1.00335.19           C
ATOM    391  CD  GLU A  50     151.205  28.067  44.152  1.00335.19           C
ATOM    392  OE1 GLU A  50     150.456  27.722  45.102  1.00335.19           O
ATOM    393  OE2 GLU A  50     152.122  27.343  43.682  1.00335.19           O
ATOM    394  N   ASN A  51     146.800  30.883  42.915  1.00329.92           N
ATOM    395  CA  ASN A  51     145.634  31.789  42.749  1.00329.92           C
ATOM    396  C   ASN A  51     146.149  32.710  41.506  1.00329.92           C
ATOM    397  O   ASN A  51     147.336  32.558  41.305  1.00329.92           O
ATOM    398  CB  ASN A  51     145.425  32.722  43.951  1.00329.92           C
ATOM    399  CG  ASN A  51     144.113  33.450  43.740  1.00329.92           C
ATOM    400  ND2 ASN A  51     143.642  34.172  44.791  1.00329.92           N
ATOM    401  OD1 ASN A  51     143.527  33.383  42.663  1.00329.92           O
ATOM    402  N   THR A  52     145.457  33.486  40.515  1.00302.04           N
ATOM    403  CA  THR A  52     146.106  34.399  39.455  1.00302.04           C
ATOM    404  C   THR A  52     146.032  35.960  39.313  1.00302.04           C
ATOM    405  O   THR A  52     147.056  36.645  39.194  1.00302.04           O
ATOM    406  CB  THR A  52     145.799  33.876  38.082  1.00302.04           C
ATOM    407  CG2 THR A  52     144.295  34.042  37.810  1.00302.04           C
ATOM    408  OG1 THR A  52     146.564  34.571  37.108  1.00302.04           O
ATOM    409  N   SER A  53     144.814  36.582  39.266  1.00 97.93           N
ATOM    410  CA  SER A  53     144.639  37.974  38.829  1.00 97.93           C
ATOM    411  C   SER A  53     144.556  38.906  40.002  1.00 97.93           C
ATOM    412  O   SER A  53     144.670  38.484  41.146  1.00 97.93           O
ATOM    413  CB  SER A  53     143.369  38.183  37.989  1.00 97.93           C
ATOM    414  OG  SER A  53     142.221  37.909  38.778  1.00 97.93           O
ATOM    415  N   PRO A  54     144.393  40.186  39.750  1.00157.81           N
ATOM    416  CA  PRO A  54     144.277  41.140  40.823  1.00157.81           C
ATOM    417  C   PRO A  54     143.073  40.951  41.704  1.00157.81           C
ATOM    418  O   PRO A  54     143.184  41.157  42.914  1.00157.81           O
ATOM    419  CB  PRO A  54     144.432  42.525  40.184  1.00157.81           C
ATOM    420  CG  PRO A  54     144.477  42.257  38.666  1.00157.81           C
ATOM    421  CD  PRO A  54     144.941  40.797  38.554  1.00157.81           C
ATOM    422  N   LYS A  55     141.917  40.552  41.143  1.00 79.46           N
ATOM    423  CA  LYS A  55     140.756  40.354  41.966  1.00 79.46           C
ATOM    424  C   LYS A  55     141.050  39.223  42.887  1.00 79.46           C
ATOM    425  O   LYS A  55     140.727  39.262  44.074  1.00 79.46           O
ATOM    426  CB  LYS A  55     139.501  39.979  41.162  1.00 79.46           C
ATOM    427  CG  LYS A  55     138.275  39.728  42.042  1.00 79.46           C
ATOM    428  CD  LYS A  55     137.810  40.964  42.812  1.00 79.46           C
ATOM    429  CE  LYS A  55     136.583  40.718  43.692  1.00 79.46           C
ATOM    430  NZ  LYS A  55     136.337  41.900  44.548  1.00 79.46           N
ATOM    431  N   ALA A  56     141.697  38.181  42.337  1.00 53.31           N
ATOM    432  CA  ALA A  56     141.989  37.000  43.084  1.00 53.31           C
ATOM    433  C   ALA A  56     142.917  37.316  44.221  1.00 53.31           C
ATOM    434  O   ALA A  56     142.672  36.902  45.355  1.00 53.31           O
ATOM    435  CB  ALA A  56     142.664  35.937  42.208  1.00 53.31           C
ATOM    436  N   ASN A  57     143.991  38.090  43.966  1.00 73.39           N
ATOM    437  CA  ASN A  57     144.944  38.359  45.007  1.00 73.39           C
ATOM    438  C   ASN A  57     144.267  39.110  46.103  1.00 73.39           C
ATOM    439  O   ASN A  57     144.469  38.837  47.285  1.00 73.39           O
ATOM    440  CB  ASN A  57     146.141  39.208  44.550  1.00 73.39           C
ATOM    441  CG  ASN A  57     147.076  38.335  43.728  1.00 73.39           C
ATOM    442  ND2 ASN A  57     146.760  37.017  43.615  1.00 73.39           N
ATOM    443  OD1 ASN A  57     148.071  38.828  43.200  1.00 73.39           O
ATOM    444  N   LYS A  58     143.415  40.075  45.733  1.00125.19           N
ATOM    445  CA  LYS A  58     142.771  40.870  46.731  1.00125.19           C
ATOM    446  C   LYS A  58     141.965  39.956  47.609  1.00125.19           C
ATOM    447  O   LYS A  58     141.912  40.148  48.821  1.00125.19           O
ATOM    448  CB  LYS A  58     141.835  41.924  46.108  1.00125.19           C
ATOM    449  CG  LYS A  58     141.310  42.977  47.087  1.00125.19           C
ATOM    450  CD  LYS A  58     140.425  42.411  48.195  1.00125.19           C
ATOM    451  CE  LYS A  58     139.870  43.484  49.135  1.00125.19           C
ATOM    452  NZ  LYS A  58     140.975  44.134  49.873  1.00125.19           N
ATOM    453  N   GLU A  59     141.292  38.948  47.017  1.00 64.59           N
ATOM    454  CA  GLU A  59     140.454  38.038  47.758  1.00 64.59           C
ATOM    455  C   GLU A  59     141.243  37.086  48.623  1.00 64.59           C
ATOM    456  O   GLU A  59     140.858  36.814  49.759  1.00 64.59           O
ATOM    457  CB  GLU A  59     139.548  37.207  46.837  1.00 64.59           C
ATOM    458  CG  GLU A  59     138.495  38.066  46.132  1.00 64.59           C
ATOM    459  CD  GLU A  59     137.661  37.174  45.224  1.00 64.59           C
ATOM    460  OE1 GLU A  59     137.981  35.959  45.121  1.00 64.59           O
ATOM    461  OE2 GLU A  59     136.690  37.699  44.616  1.00 64.59           O
ATOM    462  N   ILE A  60     142.358  36.536  48.103  1.00103.32           N
ATOM    463  CA  ILE A  60     143.163  35.563  48.804  1.00103.32           C
ATOM    464  C   ILE A  60     143.783  36.196  50.004  1.00103.32           C
ATOM    465  O   ILE A  60     144.015  35.523  51.007  1.00103.32           O
ATOM    466  CB  ILE A  60     144.300  34.997  47.998  1.00103.32           C
ATOM    467  CG1 ILE A  60     144.976  33.854  48.785  1.00103.32           C
ATOM    468  CG2 ILE A  60     145.254  36.144  47.626  1.00103.32           C
ATOM    469  CD1 ILE A  60     146.115  33.165  48.032  1.00103.32           C
ATOM    470  N   LEU A  61     144.171  37.481  49.884  1.00121.98           N
ATOM    471  CA  LEU A  61     144.738  38.201  50.989  1.00121.98           C
ATOM    472  C   LEU A  61     143.710  38.415  52.057  1.00121.98           C
ATOM    473  O   LEU A  61     144.030  38.336  53.241  1.00121.98           O
ATOM    474  CB  LEU A  61     145.355  39.567  50.624  1.00121.98           C
ATOM    475  CG  LEU A  61     146.772  39.501  50.007  1.00121.98           C
ATOM    476  CD1 LEU A  61     147.792  38.967  51.024  1.00121.98           C
ATOM    477  CD2 LEU A  61     146.814  38.719  48.689  1.00121.98           C
ATOM    478  N   ASP A  62     142.445  38.686  51.676  1.00 43.57           N
ATOM    479  CA  ASP A  62     141.409  38.920  52.647  1.00 43.57           C
ATOM    480  C   ASP A  62     141.282  37.678  53.468  1.00 43.57           C
ATOM    481  O   ASP A  62     141.021  37.737  54.669  1.00 43.57           O
ATOM    482  CB  ASP A  62     140.030  39.194  52.020  1.00 43.57           C
ATOM    483  CG  ASP A  62     140.039  40.585  51.402  1.00 43.57           C
ATOM    484  OD1 ASP A  62     140.904  41.406  51.807  1.00 43.57           O
ATOM    485  OD2 ASP A  62     139.177  40.847  50.521  1.00 43.57           O
ATOM    486  N   GLU A  63     141.442  36.511  52.819  1.00 64.57           N
ATOM    487  CA  GLU A  63     141.359  35.254  53.500  1.00 64.57           C
ATOM    488  C   GLU A  63     142.471  35.144  54.497  1.00 64.57           C
ATOM    489  O   GLU A  63     142.244  34.812  55.658  1.00 64.57           O
ATOM    490  CB  GLU A  63     141.551  34.047  52.564  1.00 64.57           C
ATOM    491  CG  GLU A  63     141.530  32.710  53.311  1.00 64.57           C
ATOM    492  CD  GLU A  63     142.020  31.616  52.372  1.00 64.57           C
ATOM    493  OE1 GLU A  63     142.161  31.894  51.151  1.00 64.57           O
ATOM    494  OE2 GLU A  63     142.266  30.484  52.869  1.00 64.57           O
ATOM    495  N   ALA A  64     143.706  35.470  54.070  1.00 56.61           N
ATOM    496  CA  ALA A  64     144.877  35.314  54.885  1.00 56.61           C
ATOM    497  C   ALA A  64     144.710  36.176  56.091  1.00 56.61           C
ATOM    498  O   ALA A  64     145.183  35.842  57.176  1.00 56.61           O
ATOM    499  CB  ALA A  64     146.174  35.752  54.184  1.00 56.61           C
ATOM    500  N   TYR A  65     144.047  37.330  55.911  1.00 74.85           N
ATOM    501  CA  TYR A  65     143.837  38.268  56.971  1.00 74.85           C
ATOM    502  C   TYR A  65     143.062  37.598  58.065  1.00 74.85           C
ATOM    503  O   TYR A  65     143.455  37.650  59.229  1.00 74.85           O
ATOM    504  CB  TYR A  65     143.001  39.462  56.475  1.00 74.85           C
ATOM    505  CG  TYR A  65     142.766  40.452  57.566  1.00 74.85           C
ATOM    506  CD1 TYR A  65     141.811  40.228  58.532  1.00 74.85           C
ATOM    507  CD2 TYR A  65     143.482  41.625  57.606  1.00 74.85           C
ATOM    508  CE1 TYR A  65     141.585  41.146  59.531  1.00 74.85           C
ATOM    509  CE2 TYR A  65     143.258  42.544  58.601  1.00 74.85           C
ATOM    510  CZ  TYR A  65     142.311  42.310  59.569  1.00 74.85           C
ATOM    511  OH  TYR A  65     142.081  43.254  60.592  1.00 74.85           O
ATOM    512  N   VAL A  66     141.940  36.937  57.725  1.00121.20           N
ATOM    513  CA  VAL A  66     141.149  36.316  58.745  1.00121.20           C
ATOM    514  C   VAL A  66     141.897  35.176  59.359  1.00121.20           C
ATOM    515  O   VAL A  66     141.951  35.043  60.579  1.00121.20           O
ATOM    516  CB  VAL A  66     139.818  35.812  58.272  1.00121.20           C
ATOM    517  CG1 VAL A  66     140.023  34.663  57.280  1.00121.20           C
ATOM    518  CG2 VAL A  66     139.014  35.408  59.514  1.00121.20           C
ATOM    519  N   MET A  67     142.541  34.346  58.523  1.00127.63           N
ATOM    520  CA  MET A  67     143.183  33.156  59.000  1.00127.63           C
ATOM    521  C   MET A  67     144.271  33.534  59.961  1.00127.63           C
ATOM    522  O   MET A  67     144.446  32.904  61.001  1.00127.63           O
ATOM    523  CB  MET A  67     143.789  32.342  57.848  1.00127.63           C
ATOM    524  CG  MET A  67     143.910  30.854  58.162  1.00127.63           C
ATOM    525  SD  MET A  67     144.381  29.833  56.735  1.00127.63           S
ATOM    526  CE  MET A  67     143.745  28.291  57.452  1.00127.63           C
ATOM    527  N   ALA A  68     145.025  34.599  59.647  1.00 58.19           N
ATOM    528  CA  ALA A  68     146.106  35.044  60.479  1.00 58.19           C
ATOM    529  C   ALA A  68     145.559  35.486  61.812  1.00 58.19           C
ATOM    530  O   ALA A  68     146.261  35.451  62.821  1.00 58.19           O
ATOM    531  CB  ALA A  68     146.883  36.216  59.858  1.00 58.19           C
ATOM    532  N   GLY A  69     144.315  36.002  61.813  1.00 65.58           N
ATOM    533  CA  GLY A  69     143.579  36.531  62.938  1.00 65.58           C
ATOM    534  C   GLY A  69     143.133  35.506  63.957  1.00 65.58           C
ATOM    535  O   GLY A  69     142.845  35.858  65.102  1.00 65.58           O
ATOM    536  N   VAL A  70     142.947  34.231  63.567  1.00 55.20           N
ATOM    537  CA  VAL A  70     142.380  33.300  64.511  1.00 55.20           C
ATOM    538  C   VAL A  70     143.378  32.252  64.910  1.00 55.20           C
ATOM    539  O   VAL A  70     144.241  31.863  64.126  1.00 55.20           O
ATOM    540  CB  VAL A  70     141.188  32.584  63.949  1.00 55.20           C
ATOM    541  CG1 VAL A  70     140.085  33.617  63.657  1.00 55.20           C
ATOM    542  CG2 VAL A  70     141.644  31.810  62.702  1.00 55.20           C
ATOM    543  N   GLY A  71     143.280  31.772  66.173  1.00 37.63           N
ATOM    544  CA  GLY A  71     144.160  30.739  66.642  1.00 37.63           C
ATOM    545  C   GLY A  71     143.384  29.848  67.561  1.00 37.63           C
ATOM    546  O   GLY A  71     142.988  30.254  68.653  1.00 37.63           O
ATOM    547  N   SER A  72     143.161  28.589  67.135  1.00 95.38           N
ATOM    548  CA  SER A  72     142.452  27.648  67.951  1.00 95.38           C
ATOM    549  C   SER A  72     142.739  26.293  67.388  1.00 95.38           C
ATOM    550  O   SER A  72     143.027  26.150  66.201  1.00 95.38           O
ATOM    551  CB  SER A  72     140.932  27.865  67.940  1.00 95.38           C
ATOM    552  OG  SER A  72     140.637  29.127  68.516  1.00 95.38           O
ATOM    553  N   PRO A  73     142.659  25.282  68.204  1.00 90.31           N
ATOM    554  CA  PRO A  73     142.980  23.962  67.741  1.00 90.31           C
ATOM    555  C   PRO A  73     142.086  23.473  66.638  1.00 90.31           C
ATOM    556  O   PRO A  73     142.507  22.651  65.828  1.00 90.31           O
ATOM    557  CB  PRO A  73     142.990  23.086  68.991  1.00 90.31           C
ATOM    558  CG  PRO A  73     143.407  24.065  70.106  1.00 90.31           C
ATOM    559  CD  PRO A  73     142.897  25.436  69.629  1.00 90.31           C
ATOM    560  N   TYR A  74     140.832  23.931  66.647  1.00124.34           N
ATOM    561  CA  TYR A  74     139.738  23.618  65.771  1.00124.34           C
ATOM    562  C   TYR A  74     139.788  24.330  64.454  1.00124.34           C
ATOM    563  O   TYR A  74     139.012  23.999  63.562  1.00124.34           O
ATOM    564  CB  TYR A  74     138.396  23.964  66.429  1.00124.34           C
ATOM    565  CG  TYR A  74     138.471  23.312  67.762  1.00124.34           C
ATOM    566  CD1 TYR A  74     138.068  22.012  67.946  1.00124.34           C
ATOM    567  CD2 TYR A  74     138.985  24.013  68.829  1.00124.34           C
ATOM    568  CE1 TYR A  74     138.164  21.433  69.188  1.00124.34           C
ATOM    569  CE2 TYR A  74     139.082  23.438  70.073  1.00124.34           C
ATOM    570  CZ  TYR A  74     138.668  22.143  70.253  1.00124.34           C
ATOM    571  OH  TYR A  74     138.766  21.545  71.528  1.00124.34           O
ATOM    572  N   VAL A  75     140.546  25.437  64.347  1.00 68.50           N
ATOM    573  CA  VAL A  75     140.524  26.208  63.130  1.00 68.50           C
ATOM    574  C   VAL A  75     141.812  26.006  62.396  1.00 68.50           C
ATOM    575  O   VAL A  75     142.876  25.978  63.009  1.00 68.50           O
ATOM    576  CB  VAL A  75     140.395  27.682  63.382  1.00 68.50           C
ATOM    577  CG1 VAL A  75     140.397  28.413  62.028  1.00 68.50           C
ATOM    578  CG2 VAL A  75     139.137  27.926  64.230  1.00 68.50           C
ATOM    579  N   SER A  76     141.749  25.887  61.049  1.00 68.94           N
ATOM    580  CA  SER A  76     142.947  25.642  60.293  1.00 68.94           C
ATOM    581  C   SER A  76     143.899  26.765  60.519  1.00 68.94           C
ATOM    582  O   SER A  76     143.526  27.937  60.535  1.00 68.94           O
ATOM    583  CB  SER A  76     142.734  25.437  58.786  1.00 68.94           C
ATOM    584  OG  SER A  76     142.240  24.125  58.572  1.00 68.94           O
ATOM    585  N   ARG A  77     145.185  26.408  60.696  1.00208.71           N
ATOM    586  CA  ARG A  77     146.167  27.392  61.015  1.00208.71           C
ATOM    587  C   ARG A  77     146.923  27.791  59.790  1.00208.71           C
ATOM    588  O   ARG A  77     147.178  26.995  58.886  1.00208.71           O
ATOM    589  CB  ARG A  77     147.060  26.930  62.178  1.00208.71           C
ATOM    590  CG  ARG A  77     147.726  25.573  61.967  1.00208.71           C
ATOM    591  CD  ARG A  77     149.062  25.690  61.266  1.00208.71           C
ATOM    592  NE  ARG A  77     149.691  26.863  61.922  1.00208.71           N
ATOM    593  CZ  ARG A  77     150.279  26.743  63.147  1.00208.71           C
ATOM    594  NH1 ARG A  77     150.284  25.544  63.799  1.00208.71           N
ATOM    595  NH2 ARG A  77     150.850  27.840  63.722  1.00208.71           N
ATOM    596  N   LEU A  78     147.253  29.095  59.733  1.00166.31           N
ATOM    597  CA  LEU A  78     147.877  29.698  58.599  1.00166.31           C
ATOM    598  C   LEU A  78     149.323  29.849  58.954  1.00166.31           C
ATOM    599  O   LEU A  78     149.661  30.461  59.966  1.00166.31           O
ATOM    600  CB  LEU A  78     147.259  31.093  58.350  1.00166.31           C
ATOM    601  CG  LEU A  78     147.622  31.816  57.040  1.00166.31           C
ATOM    602  CD1 LEU A  78     149.064  32.321  57.023  1.00166.31           C
ATOM    603  CD2 LEU A  78     147.264  30.953  55.822  1.00166.31           C
ATOM    604  N   LEU A  79     150.203  29.189  58.176  1.00139.40           N
ATOM    605  CA  LEU A  79     151.629  29.264  58.340  1.00139.40           C
ATOM    606  C   LEU A  79     152.136  30.572  57.841  1.00139.40           C
ATOM    607  O   LEU A  79     153.065  31.148  58.404  1.00139.40           O
ATOM    608  CB  LEU A  79     152.400  28.195  57.549  1.00139.40           C
ATOM    609  CG  LEU A  79     152.166  26.759  58.040  1.00139.40           C
ATOM    610  CD1 LEU A  79     150.739  26.281  57.763  1.00139.40           C
ATOM    611  CD2 LEU A  79     153.231  25.797  57.505  1.00139.40           C
ATOM    612  N   GLY A  80     151.562  31.055  56.726  1.00 64.62           N
ATOM    613  CA  GLY A  80     152.041  32.280  56.164  1.00 64.62           C
ATOM    614  C   GLY A  80     151.674  32.321  54.715  1.00 64.62           C
ATOM    615  O   GLY A  80     150.860  31.545  54.216  1.00 64.62           O
ATOM    616  N   ILE A  81     152.271  33.276  53.992  1.00219.84           N
ATOM    617  CA  ILE A  81     151.977  33.398  52.602  1.00219.84           C
ATOM    618  C   ILE A  81     153.269  33.604  51.870  1.00219.84           C
ATOM    619  O   ILE A  81     154.263  34.040  52.452  1.00219.84           O
ATOM    620  CB  ILE A  81     150.975  34.508  52.391  1.00219.84           C
ATOM    621  CG1 ILE A  81     150.661  34.788  50.921  1.00219.84           C
ATOM    622  CG2 ILE A  81     151.443  35.723  53.197  1.00219.84           C
ATOM    623  CD1 ILE A  81     151.769  35.521  50.167  1.00219.84           C
ATOM    624  N   CYS A  82     153.320  33.201  50.582  1.00136.78           N
ATOM    625  CA  CYS A  82     154.527  33.425  49.844  1.00136.78           C
ATOM    626  C   CYS A  82     154.195  34.361  48.719  1.00136.78           C
ATOM    627  O   CYS A  82     153.254  34.145  47.954  1.00136.78           O
ATOM    628  CB  CYS A  82     155.205  32.168  49.264  1.00136.78           C
ATOM    629  SG  CYS A  82     154.431  31.540  47.753  1.00136.78           S
ATOM    630  N   LEU A  83     154.970  35.457  48.609  1.00146.53           N
ATOM    631  CA  LEU A  83     154.730  36.432  47.586  1.00146.53           C
ATOM    632  C   LEU A  83     155.511  36.074  46.368  1.00146.53           C
ATOM    633  O   LEU A  83     156.655  36.487  46.183  1.00146.53           O
ATOM    634  CB  LEU A  83     155.148  37.862  47.972  1.00146.53           C
ATOM    635  CG  LEU A  83     154.160  38.610  48.887  1.00146.53           C
ATOM    636  CD1 LEU A  83     152.916  39.052  48.106  1.00146.53           C
ATOM    637  CD2 LEU A  83     153.790  37.791  50.127  1.00146.53           C
ATOM    638  N   THR A  84     154.853  35.335  45.467  1.00179.42           N
ATOM    639  CA  THR A  84     155.434  34.901  44.238  1.00179.42           C
ATOM    640  C   THR A  84     154.470  35.446  43.246  1.00179.42           C
ATOM    641  O   THR A  84     153.599  36.213  43.653  1.00179.42           O
ATOM    642  CB  THR A  84     155.384  33.412  44.096  1.00179.42           C
ATOM    643  CG2 THR A  84     156.322  33.020  42.954  1.00179.42           C
ATOM    644  OG1 THR A  84     155.856  32.790  45.279  1.00179.42           O
ATOM    645  N   SER A  85     154.545  34.989  41.972  1.00 79.15           N
ATOM    646  CA  SER A  85     153.769  35.510  40.872  1.00 79.15           C
ATOM    647  C   SER A  85     152.357  35.666  41.325  1.00 79.15           C
ATOM    648  O   SER A  85     151.714  36.668  41.013  1.00 79.15           O
ATOM    649  CB  SER A  85     153.755  34.577  39.655  1.00 79.15           C
ATOM    650  OG  SER A  85     155.064  34.463  39.120  1.00 79.15           O
ATOM    651  N   THR A  86     151.850  34.691  42.101  1.00172.18           N
ATOM    652  CA  THR A  86     150.563  34.894  42.691  1.00172.18           C
ATOM    653  C   THR A  86     150.691  34.517  44.134  1.00172.18           C
ATOM    654  O   THR A  86     151.509  33.672  44.490  1.00172.18           O
ATOM    655  CB  THR A  86     149.473  34.057  42.141  1.00172.18           C
ATOM    656  CG2 THR A  86     149.814  32.589  42.449  1.00172.18           C
ATOM    657  OG1 THR A  86     148.253  34.449  42.757  1.00172.18           O
ATOM    658  N   VAL A  87     149.863  35.128  45.005  1.00106.58           N
ATOM    659  CA  VAL A  87     149.931  34.905  46.420  1.00106.58           C
ATOM    660  C   VAL A  87     149.576  33.490  46.745  1.00106.58           C
ATOM    661  O   VAL A  87     148.500  33.002  46.407  1.00106.58           O
ATOM    662  CB  VAL A  87     148.994  35.817  47.160  1.00106.58           C
ATOM    663  CG1 VAL A  87     148.919  35.396  48.632  1.00106.58           C
ATOM    664  CG2 VAL A  87     149.471  37.266  46.953  1.00106.58           C
ATOM    665  N   GLN A  88     150.486  32.800  47.458  1.00117.02           N
ATOM    666  CA  GLN A  88     150.245  31.434  47.824  1.00117.02           C
ATOM    667  C   GLN A  88     149.948  31.441  49.278  1.00117.02           C
ATOM    668  O   GLN A  88     150.646  32.079  50.061  1.00117.02           O
ATOM    669  CB  GLN A  88     151.470  30.511  47.627  1.00117.02           C
ATOM    670  CG  GLN A  88     151.963  30.416  46.177  1.00117.02           C
ATOM    671  CD  GLN A  88     153.066  29.360  46.089  1.00117.02           C
ATOM    672  NE2 GLN A  88     153.424  28.763  47.255  1.00117.02           N
ATOM    673  OE1 GLN A  88     153.604  29.075  45.020  1.00117.02           O
ATOM    674  N   LEU A  89     148.879  30.742  49.678  1.00208.50           N
ATOM    675  CA  LEU A  89     148.595  30.685  51.067  1.00208.50           C
ATOM    676  C   LEU A  89     149.157  29.365  51.486  1.00208.50           C
ATOM    677  O   LEU A  89     148.961  28.369  50.782  1.00208.50           O
ATOM    678  CB  LEU A  89     147.089  30.762  51.347  1.00208.50           C
ATOM    679  CG  LEU A  89     146.745  31.106  52.800  1.00208.50           C
ATOM    680  CD1 LEU A  89     147.246  32.507  53.173  1.00208.50           C
ATOM    681  CD2 LEU A  89     145.242  30.988  53.033  1.00208.50           C
ATOM    682  N   VAL A  90     149.937  29.359  52.600  1.00148.30           N
ATOM    683  CA  VAL A  90     150.524  28.151  53.090  1.00148.30           C
ATOM    684  C   VAL A  90     149.753  27.818  54.315  1.00148.30           C
ATOM    685  O   VAL A  90     149.529  28.680  55.161  1.00148.30           O
ATOM    686  CB  VAL A  90     151.985  28.244  53.461  1.00148.30           C
ATOM    687  CG1 VAL A  90     152.774  28.639  52.202  1.00148.30           C
ATOM    688  CG2 VAL A  90     152.177  29.186  54.661  1.00148.30           C
ATOM    689  N   THR A  91     149.283  26.563  54.423  1.00 76.06           N
ATOM    690  CA  THR A  91     148.512  26.206  55.573  1.00 76.06           C
ATOM    691  C   THR A  91     148.895  24.831  55.985  1.00 76.06           C
ATOM    692  O   THR A  91     149.511  24.088  55.220  1.00 76.06           O
ATOM    693  CB  THR A  91     147.024  26.205  55.339  1.00 76.06           C
ATOM    694  CG2 THR A  91     146.589  27.625  54.942  1.00 76.06           C
ATOM    695  OG1 THR A  91     146.672  25.279  54.320  1.00 76.06           O
ATOM    696  N   GLN A  92     148.528  24.482  57.234  1.00106.09           N
ATOM    697  CA  GLN A  92     148.814  23.189  57.759  1.00106.09           C
ATOM    698  C   GLN A  92     148.151  22.211  56.861  1.00106.09           C
ATOM    699  O   GLN A  92     146.996  22.374  56.471  1.00106.09           O
ATOM    700  CB  GLN A  92     148.272  23.003  59.189  1.00106.09           C
ATOM    701  CG  GLN A  92     148.621  21.669  59.849  1.00106.09           C
ATOM    702  CD  GLN A  92     148.074  21.734  61.267  1.00106.09           C
ATOM    703  NE2 GLN A  92     148.755  21.042  62.218  1.00106.09           N
ATOM    704  OE1 GLN A  92     147.071  22.397  61.523  1.00106.09           O
ATOM    705  N   LEU A  93     148.907  21.173  56.481  1.00127.75           N
ATOM    706  CA  LEU A  93     148.373  20.218  55.568  1.00127.75           C
ATOM    707  C   LEU A  93     147.478  19.281  56.300  1.00127.75           C
ATOM    708  O   LEU A  93     147.804  18.811  57.389  1.00127.75           O
ATOM    709  CB  LEU A  93     149.463  19.397  54.845  1.00127.75           C
ATOM    710  CG  LEU A  93     148.929  18.351  53.844  1.00127.75           C
ATOM    711  CD1 LEU A  93     148.163  19.023  52.692  1.00127.75           C
ATOM    712  CD2 LEU A  93     150.054  17.431  53.338  1.00127.75           C
ATOM    713  N   MET A  94     146.306  18.993  55.700  1.00178.65           N
ATOM    714  CA  MET A  94     145.387  18.059  56.286  1.00178.65           C
ATOM    715  C   MET A  94     145.416  16.879  55.342  1.00178.65           C
ATOM    716  O   MET A  94     144.750  16.893  54.307  1.00178.65           O
ATOM    717  CB  MET A  94     143.936  18.575  56.264  1.00178.65           C
ATOM    718  CG  MET A  94     143.709  19.928  56.951  1.00178.65           C
ATOM    719  SD  MET A  94     143.776  19.927  58.768  1.00178.65           S
ATOM    720  CE  MET A  94     145.581  19.945  58.903  1.00178.65           C
ATOM    721  N   PRO A  95     146.114  15.830  55.683  1.00164.38           N
ATOM    722  CA  PRO A  95     146.330  14.699  54.807  1.00164.38           C
ATOM    723  C   PRO A  95     145.096  14.071  54.262  1.00164.38           C
ATOM    724  O   PRO A  95     145.085  13.612  53.119  1.00164.38           O
ATOM    725  CB  PRO A  95     147.205  13.737  55.608  1.00164.38           C
ATOM    726  CG  PRO A  95     147.975  14.656  56.579  1.00164.38           C
ATOM    727  CD  PRO A  95     147.038  15.855  56.805  1.00164.38           C
ATOM    728  N   TYR A  96     144.064  14.020  55.095  1.00203.82           N
ATOM    729  CA  TYR A  96     142.814  13.412  54.796  1.00203.82           C
ATOM    730  C   TYR A  96     141.983  14.212  53.860  1.00203.82           C
ATOM    731  O   TYR A  96     141.077  13.664  53.248  1.00203.82           O
ATOM    732  CB  TYR A  96     142.015  13.023  56.041  1.00203.82           C
ATOM    733  CG  TYR A  96     142.728  11.780  56.399  1.00203.82           C
ATOM    734  CD1 TYR A  96     143.920  11.822  57.079  1.00203.82           C
ATOM    735  CD2 TYR A  96     142.206  10.574  56.000  1.00203.82           C
ATOM    736  CE1 TYR A  96     144.578  10.655  57.379  1.00203.82           C
ATOM    737  CE2 TYR A  96     142.857   9.406  56.297  1.00203.82           C
ATOM    738  CZ  TYR A  96     144.041   9.451  56.987  1.00203.82           C
ATOM    739  OH  TYR A  96     144.709   8.250  57.288  1.00203.82           O
ATOM    740  N   GLY A  97     142.161  15.539  53.777  1.00 59.33           N
ATOM    741  CA  GLY A  97     141.298  16.225  52.861  1.00 59.33           C
ATOM    742  C   GLY A  97     140.084  16.693  53.593  1.00 59.33           C
ATOM    743  O   GLY A  97     140.059  16.706  54.823  1.00 59.33           O
ATOM    744  N   CYS A  98     139.055  17.122  52.825  1.00138.90           N
ATOM    745  CA  CYS A  98     137.816  17.595  53.386  1.00138.90           C
ATOM    746  C   CYS A  98     137.143  16.432  54.010  1.00138.90           C
ATOM    747  O   CYS A  98     137.184  15.314  53.502  1.00138.90           O
ATOM    748  CB  CYS A  98     136.699  17.951  52.384  1.00138.90           C
ATOM    749  SG  CYS A  98     136.953  19.352  51.276  1.00138.90           S
ATOM    750  N   LEU A  99     136.408  16.711  55.088  1.00154.30           N
ATOM    751  CA  LEU A  99     135.717  15.688  55.796  1.00154.30           C
ATOM    752  C   LEU A  99     134.680  15.079  54.879  1.00154.30           C
ATOM    753  O   LEU A  99     134.461  13.870  54.914  1.00154.30           O
ATOM    754  CB  LEU A  99     135.100  16.253  57.091  1.00154.30           C
ATOM    755  CG  LEU A  99     134.618  15.207  58.111  1.00154.30           C
ATOM    756  CD1 LEU A  99     134.170  15.875  59.413  1.00154.30           C
ATOM    757  CD2 LEU A  99     133.515  14.316  57.542  1.00154.30           C
ATOM    758  N   LEU A 100     134.038  15.879  53.999  1.00 78.52           N
ATOM    759  CA  LEU A 100     132.987  15.356  53.157  1.00 78.52           C
ATOM    760  C   LEU A 100     133.505  14.243  52.288  1.00 78.52           C
ATOM    761  O   LEU A 100     132.915  13.166  52.223  1.00 78.52           O
ATOM    762  CB  LEU A 100     132.390  16.433  52.232  1.00 78.52           C
ATOM    763  CG  LEU A 100     131.266  15.919  51.312  1.00 78.52           C
ATOM    764  CD1 LEU A 100     130.078  15.370  52.118  1.00 78.52           C
ATOM    765  CD2 LEU A 100     130.845  16.998  50.300  1.00 78.52           C
ATOM    766  N   ASP A 101     134.638  14.461  51.602  1.00 62.34           N
ATOM    767  CA  ASP A 101     135.179  13.456  50.731  1.00 62.34           C
ATOM    768  C   ASP A 101     135.659  12.303  51.556  1.00 62.34           C
ATOM    769  O   ASP A 101     135.577  11.150  51.135  1.00 62.34           O
ATOM    770  CB  ASP A 101     136.398  13.973  49.947  1.00 62.34           C
ATOM    771  CG  ASP A 101     135.962  15.125  49.050  1.00 62.34           C
ATOM    772  OD1 ASP A 101     134.731  15.274  48.823  1.00 62.34           O
ATOM    773  OD2 ASP A 101     136.859  15.878  48.585  1.00 62.34           O
ATOM    774  N   HIS A 102     136.193  12.601  52.754  1.00 89.06           N
ATOM    775  CA  HIS A 102     136.774  11.591  53.593  1.00 89.06           C
ATOM    776  C   HIS A 102     135.740  10.590  53.977  1.00 89.06           C
ATOM    777  O   HIS A 102     135.979   9.389  53.880  1.00 89.06           O
ATOM    778  CB  HIS A 102     137.351  12.173  54.897  1.00 89.06           C
ATOM    779  CG  HIS A 102     138.049  11.160  55.760  1.00 89.06           C
ATOM    780  CD2 HIS A 102     138.023   9.798  55.730  1.00 89.06           C
ATOM    781  ND1 HIS A 102     138.880  11.494  56.806  1.00 89.06           N
ATOM    782  CE1 HIS A 102     139.312  10.329  57.352  1.00 89.06           C
ATOM    783  NE2 HIS A 102     138.818   9.273  56.733  1.00 89.06           N
ATOM    784  N   VAL A 103     134.564  11.052  54.430  1.00 57.70           N
ATOM    785  CA  VAL A 103     133.563  10.124  54.878  1.00 57.70           C
ATOM    786  C   VAL A 103     133.060   9.332  53.713  1.00 57.70           C
ATOM    787  O   VAL A 103     132.737   8.154  53.856  1.00 57.70           O
ATOM    788  CB  VAL A 103     132.373  10.777  55.522  1.00 57.70           C
ATOM    789  CG1 VAL A 103     132.840  11.540  56.774  1.00 57.70           C
ATOM    790  CG2 VAL A 103     131.654  11.644  54.479  1.00 57.70           C
ATOM    791  N   ARG A 104     132.936   9.968  52.531  1.00 65.18           N
ATOM    792  CA  ARG A 104     132.448   9.247  51.392  1.00 65.18           C
ATOM    793  C   ARG A 104     133.440   8.181  51.045  1.00 65.18           C
ATOM    794  O   ARG A 104     133.070   7.060  50.708  1.00 65.18           O
ATOM    795  CB  ARG A 104     132.269  10.131  50.142  1.00 65.18           C
ATOM    796  CG  ARG A 104     131.153  11.175  50.252  1.00 65.18           C
ATOM    797  CD  ARG A 104     131.001  12.027  48.987  1.00 65.18           C
ATOM    798  NE  ARG A 104     129.856  12.963  49.183  1.00 65.18           N
ATOM    799  CZ  ARG A 104     129.662  13.985  48.297  1.00 65.18           C
ATOM    800  NH1 ARG A 104     130.525  14.150  47.253  1.00 65.18           N
ATOM    801  NH2 ARG A 104     128.611  14.843  48.452  1.00 65.18           N
ATOM    802  N   GLU A 105     134.742   8.503  51.112  1.00 57.79           N
ATOM    803  CA  GLU A 105     135.752   7.555  50.739  1.00 57.79           C
ATOM    804  C   GLU A 105     135.762   6.389  51.675  1.00 57.79           C
ATOM    805  O   GLU A 105     135.894   5.251  51.230  1.00 57.79           O
ATOM    806  CB  GLU A 105     137.178   8.126  50.766  1.00 57.79           C
ATOM    807  CG  GLU A 105     138.234   7.092  50.364  1.00 57.79           C
ATOM    808  CD  GLU A 105     139.598   7.760  50.427  1.00 57.79           C
ATOM    809  OE1 GLU A 105     139.673   8.886  50.988  1.00 57.79           O
ATOM    810  OE2 GLU A 105     140.581   7.155  49.922  1.00 57.79           O
ATOM    811  N   ASN A 106     135.652   6.613  52.999  1.00213.91           N
ATOM    812  CA  ASN A 106     135.742   5.437  53.812  1.00213.91           C
ATOM    813  C   ASN A 106     134.541   5.297  54.690  1.00213.91           C
ATOM    814  O   ASN A 106     134.664   5.289  55.916  1.00213.91           O
ATOM    815  CB  ASN A 106     137.026   5.359  54.673  1.00213.91           C
ATOM    816  CG  ASN A 106     137.137   6.511  55.670  1.00213.91           C
ATOM    817  ND2 ASN A 106     136.163   7.458  55.680  1.00213.91           N
ATOM    818  OD1 ASN A 106     138.100   6.555  56.434  1.00213.91           O
ATOM    819  N   ARG A 107     133.361   5.065  54.072  1.00179.16           N
ATOM    820  CA  ARG A 107     132.156   4.944  54.834  1.00179.16           C
ATOM    821  C   ARG A 107     132.385   3.793  55.755  1.00179.16           C
ATOM    822  O   ARG A 107     132.040   3.833  56.933  1.00179.16           O
ATOM    823  CB  ARG A 107     130.906   4.554  54.021  1.00179.16           C
ATOM    824  CG  ARG A 107     130.551   5.478  52.859  1.00179.16           C
ATOM    825  CD  ARG A 107     131.324   5.153  51.585  1.00179.16           C
ATOM    826  NE  ARG A 107     130.749   3.908  51.008  1.00179.16           N
ATOM    827  CZ  ARG A 107     130.723   3.749  49.653  1.00179.16           C
ATOM    828  NH1 ARG A 107     131.226   4.728  48.845  1.00179.16           N
ATOM    829  NH2 ARG A 107     130.187   2.619  49.108  1.00179.16           N
ATOM    830  N   GLY A 108     133.060   2.767  55.217  1.00 83.98           N
ATOM    831  CA  GLY A 108     133.360   1.512  55.835  1.00 83.98           C
ATOM    832  C   GLY A 108     134.189   1.677  57.074  1.00 83.98           C
ATOM    833  O   GLY A 108     134.241   0.764  57.894  1.00 83.98           O
ATOM    834  N   ARG A 109     134.960   2.770  57.218  1.00190.27           N
ATOM    835  CA  ARG A 109     135.786   2.825  58.394  1.00190.27           C
ATOM    836  C   ARG A 109     135.479   4.042  59.206  1.00190.27           C
ATOM    837  O   ARG A 109     136.368   4.584  59.864  1.00190.27           O
ATOM    838  CB  ARG A 109     137.278   2.921  58.049  1.00190.27           C
ATOM    839  CG  ARG A 109     137.797   1.735  57.237  1.00190.27           C
ATOM    840  CD  ARG A 109     137.195   1.649  55.833  1.00190.27           C
ATOM    841  NE  ARG A 109     137.940   0.589  55.101  1.00190.27           N
ATOM    842  CZ  ARG A 109     139.057   0.927  54.394  1.00190.27           C
ATOM    843  NH1 ARG A 109     139.448   2.233  54.330  1.00190.27           N
ATOM    844  NH2 ARG A 109     139.782  -0.037  53.756  1.00190.27           N
ATOM    845  N   LEU A 110     134.207   4.471  59.243  1.00188.18           N
ATOM    846  CA  LEU A 110     133.890   5.620  60.034  1.00188.18           C
ATOM    847  C   LEU A 110     133.155   5.115  61.232  1.00188.18           C
ATOM    848  O   LEU A 110     132.028   4.643  61.111  1.00188.18           O
ATOM    849  CB  LEU A 110     132.951   6.576  59.285  1.00188.18           C
ATOM    850  CG  LEU A 110     132.485   7.792  60.095  1.00188.18           C
ATOM    851  CD1 LEU A 110     133.661   8.697  60.483  1.00188.18           C
ATOM    852  CD2 LEU A 110     131.374   8.533  59.334  1.00188.18           C
ATOM    853  N   GLY A 111     133.779   5.185  62.424  1.00 58.12           N
ATOM    854  CA  GLY A 111     133.124   4.710  63.608  1.00 58.12           C
ATOM    855  C   GLY A 111     132.316   5.818  64.214  1.00 58.12           C
ATOM    856  O   GLY A 111     132.468   6.985  63.857  1.00 58.12           O
ATOM    857  N   SER A 112     131.449   5.459  65.185  1.00105.38           N
ATOM    858  CA  SER A 112     130.591   6.390  65.868  1.00105.38           C
ATOM    859  C   SER A 112     131.446   7.332  66.650  1.00105.38           C
ATOM    860  O   SER A 112     131.136   8.515  66.784  1.00105.38           O
ATOM    861  CB  SER A 112     129.704   5.690  66.909  1.00105.38           C
ATOM    862  OG  SER A 112     128.841   4.752  66.285  1.00105.38           O
ATOM    863  N   GLN A 113     132.557   6.811  67.198  1.00 59.24           N
ATOM    864  CA  GLN A 113     133.399   7.610  68.035  1.00 59.24           C
ATOM    865  C   GLN A 113     133.979   8.731  67.231  1.00 59.24           C
ATOM    866  O   GLN A 113     134.032   9.865  67.700  1.00 59.24           O
ATOM    867  CB  GLN A 113     134.561   6.805  68.642  1.00 59.24           C
ATOM    868  CG  GLN A 113     135.384   7.600  69.657  1.00 59.24           C
ATOM    869  CD  GLN A 113     134.523   7.795  70.897  1.00 59.24           C
ATOM    870  NE2 GLN A 113     134.242   9.080  71.239  1.00 59.24           N
ATOM    871  OE1 GLN A 113     134.105   6.833  71.541  1.00 59.24           O
ATOM    872  N   ASP A 114     134.430   8.446  65.994  1.00 70.96           N
ATOM    873  CA  ASP A 114     135.015   9.471  65.175  1.00 70.96           C
ATOM    874  C   ASP A 114     133.977  10.514  64.858  1.00 70.96           C
ATOM    875  O   ASP A 114     134.248  11.708  64.969  1.00 70.96           O
ATOM    876  CB  ASP A 114     135.526   8.938  63.830  1.00 70.96           C
ATOM    877  CG  ASP A 114     136.753   8.087  64.106  1.00 70.96           C
ATOM    878  OD1 ASP A 114     137.239   8.099  65.269  1.00 70.96           O
ATOM    879  OD2 ASP A 114     137.220   7.410  63.152  1.00 70.96           O
ATOM    880  N   LEU A 115     132.749  10.095  64.477  1.00 81.50           N
ATOM    881  CA  LEU A 115     131.736  11.029  64.057  1.00 81.50           C
ATOM    882  C   LEU A 115     131.365  11.986  65.151  1.00 81.50           C
ATOM    883  O   LEU A 115     131.396  13.199  64.949  1.00 81.50           O
ATOM    884  CB  LEU A 115     130.430  10.347  63.604  1.00 81.50           C
ATOM    885  CG  LEU A 115     130.503   9.723  62.201  1.00 81.50           C
ATOM    886  CD1 LEU A 115     129.173   9.058  61.803  1.00 81.50           C
ATOM    887  CD2 LEU A 115     130.945  10.785  61.180  1.00 81.50           C
ATOM    888  N   LEU A 116     131.041  11.476  66.353  1.00 52.50           N
ATOM    889  CA  LEU A 116     130.584  12.335  67.413  1.00 52.50           C
ATOM    890  C   LEU A 116     131.658  13.295  67.806  1.00 52.50           C
ATOM    891  O   LEU A 116     131.384  14.467  68.061  1.00 52.50           O
ATOM    892  CB  LEU A 116     130.151  11.561  68.666  1.00 52.50           C
ATOM    893  CG  LEU A 116     128.898  10.705  68.413  1.00 52.50           C
ATOM    894  CD1 LEU A 116     128.474   9.937  69.673  1.00 52.50           C
ATOM    895  CD2 LEU A 116     127.763  11.553  67.816  1.00 52.50           C
ATOM    896  N   ASN A 117     132.914  12.824  67.871  1.00 58.26           N
ATOM    897  CA  ASN A 117     133.993  13.687  68.254  1.00 58.26           C
ATOM    898  C   ASN A 117     134.134  14.761  67.222  1.00 58.26           C
ATOM    899  O   ASN A 117     134.464  15.901  67.544  1.00 58.26           O
ATOM    900  CB  ASN A 117     135.345  12.966  68.377  1.00 58.26           C
ATOM    901  CG  ASN A 117     135.299  12.116  69.639  1.00 58.26           C
ATOM    902  ND2 ASN A 117     135.144  12.782  70.815  1.00 58.26           N
ATOM    903  OD1 ASN A 117     135.395  10.892  69.582  1.00 58.26           O
ATOM    904  N   TRP A 118     133.896  14.425  65.941  1.00 74.24           N
ATOM    905  CA  TRP A 118     134.014  15.414  64.906  1.00 74.24           C
ATOM    906  C   TRP A 118     133.001  16.481  65.194  1.00 74.24           C
ATOM    907  O   TRP A 118     133.290  17.673  65.090  1.00 74.24           O
ATOM    908  CB  TRP A 118     133.748  14.844  63.497  1.00 74.24           C
ATOM    909  CG  TRP A 118     134.868  13.964  62.989  1.00 74.24           C
ATOM    910  CD1 TRP A 118     136.152  13.878  63.442  1.00 74.24           C
ATOM    911  CD2 TRP A 118     134.763  13.034  61.897  1.00 74.24           C
ATOM    912  CE2 TRP A 118     136.014  12.432  61.747  1.00 74.24           C
ATOM    913  CE3 TRP A 118     133.713  12.705  61.089  1.00 74.24           C
ATOM    914  NE1 TRP A 118     136.854  12.960  62.701  1.00 74.24           N
ATOM    915  CZ2 TRP A 118     136.235  11.492  60.783  1.00 74.24           C
ATOM    916  CZ3 TRP A 118     133.941  11.759  60.114  1.00 74.24           C
ATOM    917  CH2 TRP A 118     135.178  11.167  59.964  1.00 74.24           C
ATOM    918  N   CYS A 119     131.782  16.077  65.597  1.00 39.10           N
ATOM    919  CA  CYS A 119     130.743  17.030  65.858  1.00 39.10           C
ATOM    920  C   CYS A 119     131.175  17.934  66.969  1.00 39.10           C
ATOM    921  O   CYS A 119     130.951  19.143  66.924  1.00 39.10           O
ATOM    922  CB  CYS A 119     129.430  16.363  66.299  1.00 39.10           C
ATOM    923  SG  CYS A 119     128.717  15.309  65.001  1.00 39.10           S
ATOM    924  N   MET A 120     131.799  17.362  68.013  1.00109.10           N
ATOM    925  CA  MET A 120     132.231  18.141  69.136  1.00109.10           C
ATOM    926  C   MET A 120     133.276  19.108  68.669  1.00109.10           C
ATOM    927  O   MET A 120     133.252  20.291  69.006  1.00109.10           O
ATOM    928  CB  MET A 120     132.851  17.248  70.226  1.00109.10           C
ATOM    929  CG  MET A 120     133.235  17.966  71.521  1.00109.10           C
ATOM    930  SD  MET A 120     133.864  16.849  72.814  1.00109.10           S
ATOM    931  CE  MET A 120     134.138  18.126  74.076  1.00109.10           C
ATOM    932  N   GLN A 121     134.201  18.614  67.830  1.00126.92           N
ATOM    933  CA  GLN A 121     135.330  19.374  67.380  1.00126.92           C
ATOM    934  C   GLN A 121     134.866  20.563  66.595  1.00126.92           C
ATOM    935  O   GLN A 121     135.331  21.680  66.814  1.00126.92           O
ATOM    936  CB  GLN A 121     136.204  18.549  66.421  1.00126.92           C
ATOM    937  CG  GLN A 121     137.607  19.107  66.198  1.00126.92           C
ATOM    938  CD  GLN A 121     138.550  18.284  67.061  1.00126.92           C
ATOM    939  NE2 GLN A 121     139.157  18.919  68.098  1.00126.92           N
ATOM    940  OE1 GLN A 121     138.731  17.093  66.812  1.00126.92           O
ATOM    941  N   ILE A 122     133.925  20.357  65.654  1.00137.24           N
ATOM    942  CA  ILE A 122     133.478  21.459  64.852  1.00137.24           C
ATOM    943  C   ILE A 122     132.782  22.467  65.707  1.00137.24           C
ATOM    944  O   ILE A 122     132.939  23.669  65.503  1.00137.24           O
ATOM    945  CB  ILE A 122     132.650  21.082  63.648  1.00137.24           C
ATOM    946  CG1 ILE A 122     131.434  20.214  63.990  1.00137.24           C
ATOM    947  CG2 ILE A 122     133.586  20.466  62.606  1.00137.24           C
ATOM    948  CD1 ILE A 122     130.615  19.861  62.746  1.00137.24           C
ATOM    949  N   ALA A 123     131.995  22.014  66.696  1.00 34.09           N
ATOM    950  CA  ALA A 123     131.289  22.951  67.520  1.00 34.09           C
ATOM    951  C   ALA A 123     132.274  23.809  68.251  1.00 34.09           C
ATOM    952  O   ALA A 123     132.083  25.019  68.374  1.00 34.09           O
ATOM    953  CB  ALA A 123     130.385  22.265  68.558  1.00 34.09           C
ATOM    954  N   LYS A 124     133.367  23.203  68.750  1.00 32.15           N
ATOM    955  CA  LYS A 124     134.345  23.939  69.498  1.00 32.15           C
ATOM    956  C   LYS A 124     134.935  24.980  68.604  1.00 32.15           C
ATOM    957  O   LYS A 124     135.107  26.130  69.006  1.00 32.15           O
ATOM    958  CB  LYS A 124     135.501  23.048  69.982  1.00 32.15           C
ATOM    959  CG  LYS A 124     135.060  21.983  70.988  1.00 32.15           C
ATOM    960  CD  LYS A 124     136.085  20.868  71.191  1.00 32.15           C
ATOM    961  CE  LYS A 124     135.656  19.815  72.208  1.00 32.15           C
ATOM    962  NZ  LYS A 124     136.683  18.753  72.309  1.00 32.15           N
ATOM    963  N   GLY A 125     135.249  24.612  67.348  1.00 31.48           N
ATOM    964  CA  GLY A 125     135.879  25.571  66.494  1.00 31.48           C
ATOM    965  C   GLY A 125     134.962  26.737  66.300  1.00 31.48           C
ATOM    966  O   GLY A 125     135.363  27.886  66.466  1.00 31.48           O
ATOM    967  N   MET A 126     133.685  26.467  65.982  1.00 92.07           N
ATOM    968  CA  MET A 126     132.733  27.508  65.710  1.00 92.07           C
ATOM    969  C   MET A 126     132.526  28.339  66.941  1.00 92.07           C
ATOM    970  O   MET A 126     132.422  29.562  66.860  1.00 92.07           O
ATOM    971  CB  MET A 126     131.370  26.937  65.277  1.00 92.07           C
ATOM    972  CG  MET A 126     131.401  26.281  63.892  1.00 92.07           C
ATOM    973  SD  MET A 126     131.184  27.421  62.489  1.00 92.07           S
ATOM    974  CE  MET A 126     132.576  28.508  62.886  1.00 92.07           C
ATOM    975  N   SER A 127     132.472  27.700  68.125  1.00 69.05           N
ATOM    976  CA  SER A 127     132.232  28.453  69.324  1.00 69.05           C
ATOM    977  C   SER A 127     133.335  29.451  69.448  1.00 69.05           C
ATOM    978  O   SER A 127     133.110  30.605  69.811  1.00 69.05           O
ATOM    979  CB  SER A 127     132.241  27.586  70.597  1.00 69.05           C
ATOM    980  OG  SER A 127     133.540  27.063  70.832  1.00 69.05           O
ATOM    981  N   TYR A 128     134.567  29.021  69.121  1.00 48.18           N
ATOM    982  CA  TYR A 128     135.703  29.887  69.208  1.00 48.18           C
ATOM    983  C   TYR A 128     135.515  31.021  68.250  1.00 48.18           C
ATOM    984  O   TYR A 128     135.689  32.184  68.614  1.00 48.18           O
ATOM    985  CB  TYR A 128     137.005  29.163  68.834  1.00 48.18           C
ATOM    986  CG  TYR A 128     138.074  30.187  68.695  1.00 48.18           C
ATOM    987  CD1 TYR A 128     138.710  30.707  69.798  1.00 48.18           C
ATOM    988  CD2 TYR A 128     138.449  30.618  67.444  1.00 48.18           C
ATOM    989  CE1 TYR A 128     139.700  31.652  69.654  1.00 48.18           C
ATOM    990  CE2 TYR A 128     139.436  31.560  67.293  1.00 48.18           C
ATOM    991  CZ  TYR A 128     140.064  32.080  68.399  1.00 48.18           C
ATOM    992  OH  TYR A 128     141.078  33.049  68.243  1.00 48.18           O
ATOM    993  N   LEU A 129     135.092  30.721  67.007  1.00116.88           N
ATOM    994  CA  LEU A 129     134.957  31.777  66.043  1.00116.88           C
ATOM    995  C   LEU A 129     133.964  32.783  66.533  1.00116.88           C
ATOM    996  O   LEU A 129     134.100  33.974  66.257  1.00116.88           O
ATOM    997  CB  LEU A 129     134.504  31.362  64.626  1.00116.88           C
ATOM    998  CG  LEU A 129     135.579  30.675  63.755  1.00116.88           C
ATOM    999  CD1 LEU A 129     135.768  29.197  64.098  1.00116.88           C
ATOM   1000  CD2 LEU A 129     135.321  30.905  62.262  1.00116.88           C
ATOM   1001  N   GLU A 130     132.924  32.335  67.255  1.00 68.09           N
ATOM   1002  CA  GLU A 130     131.910  33.237  67.731  1.00 68.09           C
ATOM   1003  C   GLU A 130     132.522  34.226  68.680  1.00 68.09           C
ATOM   1004  O   GLU A 130     132.147  35.398  68.685  1.00 68.09           O
ATOM   1005  CB  GLU A 130     130.769  32.493  68.453  1.00 68.09           C
ATOM   1006  CG  GLU A 130     129.566  33.368  68.814  1.00 68.09           C
ATOM   1007  CD  GLU A 130     128.440  32.442  69.262  1.00 68.09           C
ATOM   1008  OE1 GLU A 130     128.651  31.201  69.238  1.00 68.09           O
ATOM   1009  OE2 GLU A 130     127.351  32.957  69.628  1.00 68.09           O
ATOM   1010  N   ASP A 131     133.481  33.781  69.514  1.00 75.93           N
ATOM   1011  CA  ASP A 131     134.091  34.663  70.470  1.00 75.93           C
ATOM   1012  C   ASP A 131     134.827  35.739  69.728  1.00 75.93           C
ATOM   1013  O   ASP A 131     134.782  36.912  70.094  1.00 75.93           O
ATOM   1014  CB  ASP A 131     135.100  33.939  71.377  1.00 75.93           C
ATOM   1015  CG  ASP A 131     135.441  34.879  72.519  1.00 75.93           C
ATOM   1016  OD1 ASP A 131     134.965  36.045  72.479  1.00 75.93           O
ATOM   1017  OD2 ASP A 131     136.170  34.446  73.450  1.00 75.93           O
ATOM   1018  N   VAL A 132     135.500  35.352  68.631  1.00 60.08           N
ATOM   1019  CA  VAL A 132     136.258  36.240  67.797  1.00 60.08           C
ATOM   1020  C   VAL A 132     135.291  37.213  67.210  1.00 60.08           C
ATOM   1021  O   VAL A 132     135.680  38.278  66.732  1.00 60.08           O
ATOM   1022  CB  VAL A 132     136.929  35.530  66.659  1.00 60.08           C
ATOM   1023  CG1 VAL A 132     137.617  36.576  65.764  1.00 60.08           C
ATOM   1024  CG2 VAL A 132     137.882  34.472  67.240  1.00 60.08           C
ATOM   1025  N   ARG A 133     133.993  36.854  67.231  1.00118.60           N
ATOM   1026  CA  ARG A 133     132.967  37.668  66.648  1.00118.60           C
ATOM   1027  C   ARG A 133     133.088  37.577  65.160  1.00118.60           C
ATOM   1028  O   ARG A 133     132.957  38.575  64.453  1.00118.60           O
ATOM   1029  CB  ARG A 133     133.091  39.156  67.015  1.00118.60           C
ATOM   1030  CG  ARG A 133     133.072  39.435  68.519  1.00118.60           C
ATOM   1031  CD  ARG A 133     132.839  40.911  68.851  1.00118.60           C
ATOM   1032  NE  ARG A 133     133.068  41.087  70.311  1.00118.60           N
ATOM   1033  CZ  ARG A 133     134.304  41.452  70.757  1.00118.60           C
ATOM   1034  NH1 ARG A 133     135.300  41.715  69.861  1.00118.60           N
ATOM   1035  NH2 ARG A 133     134.546  41.560  72.095  1.00118.60           N
ATOM   1036  N   LEU A 134     133.346  36.355  64.649  1.00119.91           N
ATOM   1037  CA  LEU A 134     133.489  36.173  63.234  1.00119.91           C
ATOM   1038  C   LEU A 134     132.411  35.234  62.755  1.00119.91           C
ATOM   1039  O   LEU A 134     132.180  34.179  63.344  1.00119.91           O
ATOM   1040  CB  LEU A 134     134.888  35.603  62.897  1.00119.91           C
ATOM   1041  CG  LEU A 134     135.259  35.379  61.415  1.00119.91           C
ATOM   1042  CD1 LEU A 134     136.725  34.936  61.310  1.00119.91           C
ATOM   1043  CD2 LEU A 134     134.341  34.369  60.712  1.00119.91           C
ATOM   1044  N   VAL A 135     131.703  35.612  61.665  1.00 70.34           N
ATOM   1045  CA  VAL A 135     130.682  34.756  61.121  1.00 70.34           C
ATOM   1046  C   VAL A 135     131.265  34.148  59.882  1.00 70.34           C
ATOM   1047  O   VAL A 135     131.633  34.847  58.938  1.00 70.34           O
ATOM   1048  CB  VAL A 135     129.424  35.476  60.731  1.00 70.34           C
ATOM   1049  CG1 VAL A 135     128.427  34.447  60.166  1.00 70.34           C
ATOM   1050  CG2 VAL A 135     128.906  36.257  61.953  1.00 70.34           C
ATOM   1051  N   HIS A 136     131.379  32.808  59.881  1.00 85.53           N
ATOM   1052  CA  HIS A 136     132.006  32.070  58.819  1.00 85.53           C
ATOM   1053  C   HIS A 136     131.207  32.139  57.548  1.00 85.53           C
ATOM   1054  O   HIS A 136     131.752  32.354  56.466  1.00 85.53           O
ATOM   1055  CB  HIS A 136     132.174  30.589  59.201  1.00 85.53           C
ATOM   1056  CG  HIS A 136     133.004  29.808  58.232  1.00 85.53           C
ATOM   1057  CD2 HIS A 136     134.317  29.452  58.293  1.00 85.53           C
ATOM   1058  ND1 HIS A 136     132.526  29.289  57.051  1.00 85.53           N
ATOM   1059  CE1 HIS A 136     133.564  28.647  56.459  1.00 85.53           C
ATOM   1060  NE2 HIS A 136     134.671  28.718  57.176  1.00 85.53           N
ATOM   1061  N   ARG A 137     129.888  31.908  57.673  1.00241.33           N
ATOM   1062  CA  ARG A 137     128.880  31.928  56.648  1.00241.33           C
ATOM   1063  C   ARG A 137     129.089  30.911  55.554  1.00241.33           C
ATOM   1064  O   ARG A 137     128.347  30.884  54.573  1.00241.33           O
ATOM   1065  CB  ARG A 137     128.540  33.339  56.121  1.00241.33           C
ATOM   1066  CG  ARG A 137     129.692  34.183  55.583  1.00241.33           C
ATOM   1067  CD  ARG A 137     129.347  35.677  55.523  1.00241.33           C
ATOM   1068  NE  ARG A 137     128.158  35.844  54.640  1.00241.33           N
ATOM   1069  CZ  ARG A 137     128.330  36.117  53.314  1.00241.33           C
ATOM   1070  NH1 ARG A 137     129.590  36.232  52.804  1.00241.33           N
ATOM   1071  NH2 ARG A 137     127.244  36.279  52.502  1.00241.33           N
ATOM   1072  N   ASP A 138     130.172  30.123  55.619  1.00181.59           N
ATOM   1073  CA  ASP A 138     130.441  29.045  54.699  1.00181.59           C
ATOM   1074  C   ASP A 138     130.428  27.654  55.294  1.00181.59           C
ATOM   1075  O   ASP A 138     130.941  26.748  54.639  1.00181.59           O
ATOM   1076  CB  ASP A 138     131.753  29.212  53.913  1.00181.59           C
ATOM   1077  CG  ASP A 138     131.588  28.453  52.595  1.00181.59           C
ATOM   1078  OD1 ASP A 138     130.496  27.860  52.378  1.00181.59           O
ATOM   1079  OD2 ASP A 138     132.551  28.467  51.782  1.00181.59           O
ATOM   1080  N   LEU A 139     130.038  27.438  56.568  1.00 96.04           N
ATOM   1081  CA  LEU A 139     130.275  26.136  57.163  1.00 96.04           C
ATOM   1082  C   LEU A 139     129.557  25.028  56.440  1.00 96.04           C
ATOM   1083  O   LEU A 139     128.373  25.120  56.125  1.00 96.04           O
ATOM   1084  CB  LEU A 139     129.912  26.078  58.662  1.00 96.04           C
ATOM   1085  CG  LEU A 139     130.248  24.741  59.352  1.00 96.04           C
ATOM   1086  CD1 LEU A 139     131.760  24.467  59.325  1.00 96.04           C
ATOM   1087  CD2 LEU A 139     129.669  24.681  60.776  1.00 96.04           C
ATOM   1088  N   ALA A 140     130.303  23.935  56.151  1.00 63.72           N
ATOM   1089  CA  ALA A 140     129.790  22.763  55.493  1.00 63.72           C
ATOM   1090  C   ALA A 140     130.863  21.718  55.558  1.00 63.72           C
ATOM   1091  O   ALA A 140     132.023  22.020  55.834  1.00 63.72           O
ATOM   1092  CB  ALA A 140     129.454  22.970  54.010  1.00 63.72           C
ATOM   1093  N   ALA A 141     130.502  20.457  55.252  1.00 48.80           N
ATOM   1094  CA  ALA A 141     131.424  19.359  55.350  1.00 48.80           C
ATOM   1095  C   ALA A 141     132.594  19.628  54.452  1.00 48.80           C
ATOM   1096  O   ALA A 141     133.724  19.277  54.784  1.00 48.80           O
ATOM   1097  CB  ALA A 141     130.805  18.021  54.920  1.00 48.80           C
ATOM   1098  N   ARG A 142     132.352  20.261  53.290  1.00219.25           N
ATOM   1099  CA  ARG A 142     133.382  20.562  52.332  1.00219.25           C
ATOM   1100  C   ARG A 142     134.383  21.465  52.985  1.00219.25           C
ATOM   1101  O   ARG A 142     135.559  21.456  52.627  1.00219.25           O
ATOM   1102  CB  ARG A 142     132.885  21.358  51.119  1.00219.25           C
ATOM   1103  CG  ARG A 142     131.685  20.740  50.414  1.00219.25           C
ATOM   1104  CD  ARG A 142     130.339  21.132  51.028  1.00219.25           C
ATOM   1105  NE  ARG A 142     129.758  22.227  50.190  1.00219.25           N
ATOM   1106  CZ  ARG A 142     129.942  23.544  50.506  1.00219.25           C
ATOM   1107  NH1 ARG A 142     130.686  23.890  51.594  1.00219.25           N
ATOM   1108  NH2 ARG A 142     129.363  24.525  49.755  1.00219.25           N
ATOM   1109  N   ASN A 143     133.953  22.329  53.921  1.00145.55           N
ATOM   1110  CA  ASN A 143     134.946  23.223  54.443  1.00145.55           C
ATOM   1111  C   ASN A 143     135.417  22.789  55.807  1.00145.55           C
ATOM   1112  O   ASN A 143     135.660  23.626  56.675  1.00145.55           O
ATOM   1113  CB  ASN A 143     134.456  24.669  54.586  1.00145.55           C
ATOM   1114  CG  ASN A 143     134.164  25.170  53.185  1.00145.55           C
ATOM   1115  ND2 ASN A 143     133.533  26.369  53.094  1.00145.55           N
ATOM   1116  OD1 ASN A 143     134.484  24.512  52.196  1.00145.55           O
ATOM   1117  N   VAL A 144     135.597  21.475  56.034  1.00 93.53           N
ATOM   1118  CA  VAL A 144     136.126  20.997  57.283  1.00 93.53           C
ATOM   1119  C   VAL A 144     137.228  20.076  56.882  1.00 93.53           C
ATOM   1120  O   VAL A 144     137.007  19.156  56.099  1.00 93.53           O
ATOM   1121  CB  VAL A 144     135.141  20.188  58.084  1.00 93.53           C
ATOM   1122  CG1 VAL A 144     135.839  19.597  59.324  1.00 93.53           C
ATOM   1123  CG2 VAL A 144     133.942  21.087  58.422  1.00 93.53           C
ATOM   1124  N   LEU A 145     138.452  20.294  57.394  1.00155.64           N
ATOM   1125  CA  LEU A 145     139.528  19.446  56.966  1.00155.64           C
ATOM   1126  C   LEU A 145     139.885  18.457  58.023  1.00155.64           C
ATOM   1127  O   LEU A 145     139.564  18.639  59.197  1.00155.64           O
ATOM   1128  CB  LEU A 145     140.784  20.206  56.511  1.00155.64           C
ATOM   1129  CG  LEU A 145     140.571  20.834  55.121  1.00155.64           C
ATOM   1130  CD1 LEU A 145     139.394  21.811  55.118  1.00155.64           C
ATOM   1131  CD2 LEU A 145     141.848  21.478  54.582  1.00155.64           C
ATOM   1132  N   VAL A 146     140.536  17.346  57.609  1.00 92.02           N
ATOM   1133  CA  VAL A 146     140.868  16.344  58.576  1.00 92.02           C
ATOM   1134  C   VAL A 146     142.364  16.247  58.697  1.00 92.02           C
ATOM   1135  O   VAL A 146     143.047  15.812  57.770  1.00 92.02           O
ATOM   1136  CB  VAL A 146     140.337  14.991  58.201  1.00 92.02           C
ATOM   1137  CG1 VAL A 146     140.807  13.974  59.252  1.00 92.02           C
ATOM   1138  CG2 VAL A 146     138.806  15.086  58.076  1.00 92.02           C
ATOM   1139  N   LYS A 147     142.906  16.674  59.863  1.00192.69           N
ATOM   1140  CA  LYS A 147     144.313  16.578  60.152  1.00192.69           C
ATOM   1141  C   LYS A 147     144.660  15.152  60.260  1.00192.69           C
ATOM   1142  O   LYS A 147     145.614  14.652  59.671  1.00192.69           O
ATOM   1143  CB  LYS A 147     144.757  17.178  61.499  1.00192.69           C
ATOM   1144  CG  LYS A 147     144.826  18.701  61.597  1.00192.69           C
ATOM   1145  CD  LYS A 147     145.241  19.153  63.000  1.00192.69           C
ATOM   1146  CE  LYS A 147     146.640  18.664  63.391  1.00192.69           C
ATOM   1147  NZ  LYS A 147     146.926  18.977  64.809  1.00192.69           N
ATOM   1148  N   SER A 148     143.851  14.472  61.064  1.00 95.88           N
ATOM   1149  CA  SER A 148     143.980  13.084  61.303  1.00 95.88           C
ATOM   1150  C   SER A 148     142.597  12.727  61.603  1.00 95.88           C
ATOM   1151  O   SER A 148     141.754  13.602  61.807  1.00 95.88           O
ATOM   1152  CB  SER A 148     144.844  12.734  62.526  1.00 95.88           C
ATOM   1153  OG  SER A 148     144.284  13.303  63.701  1.00 95.88           O
ATOM   1154  N   PRO A 149     142.333  11.477  61.625  1.00119.16           N
ATOM   1155  CA  PRO A 149     140.986  11.125  61.892  1.00119.16           C
ATOM   1156  C   PRO A 149     140.662  11.573  63.276  1.00119.16           C
ATOM   1157  O   PRO A 149     139.486  11.745  63.590  1.00119.16           O
ATOM   1158  CB  PRO A 149     140.897   9.630  61.624  1.00119.16           C
ATOM   1159  CG  PRO A 149     141.962   9.425  60.528  1.00119.16           C
ATOM   1160  CD  PRO A 149     143.012  10.513  60.782  1.00119.16           C
ATOM   1161  N   ASN A 150     141.698  11.742  64.116  1.00101.45           N
ATOM   1162  CA  ASN A 150     141.536  12.196  65.468  1.00101.45           C
ATOM   1163  C   ASN A 150     141.242  13.661  65.521  1.00101.45           C
ATOM   1164  O   ASN A 150     140.615  14.127  66.471  1.00101.45           O
ATOM   1165  CB  ASN A 150     142.778  11.939  66.340  1.00101.45           C
ATOM   1166  CG  ASN A 150     142.879  10.441  66.592  1.00101.45           C
ATOM   1167  ND2 ASN A 150     141.821   9.851  67.211  1.00101.45           N
ATOM   1168  OD1 ASN A 150     143.879   9.811  66.250  1.00101.45           O
ATOM   1169  N   HIS A 151     141.722  14.454  64.542  1.00103.31           N
ATOM   1170  CA  HIS A 151     141.505  15.860  64.746  1.00103.31           C
ATOM   1171  C   HIS A 151     141.076  16.520  63.459  1.00103.31           C
ATOM   1172  O   HIS A 151     141.641  16.265  62.399  1.00103.31           O
ATOM   1173  CB  HIS A 151     142.794  16.544  65.246  1.00103.31           C
ATOM   1174  CG  HIS A 151     142.650  17.959  65.728  1.00103.31           C
ATOM   1175  CD2 HIS A 151     141.664  18.874  65.525  1.00103.31           C
ATOM   1176  ND1 HIS A 151     143.596  18.593  66.504  1.00103.31           N
ATOM   1177  CE1 HIS A 151     143.140  19.851  66.729  1.00103.31           C
ATOM   1178  NE2 HIS A 151     141.971  20.068  66.155  1.00103.31           N
ATOM   1179  N   VAL A 152     140.058  17.408  63.529  1.00 75.82           N
ATOM   1180  CA  VAL A 152     139.546  18.104  62.374  1.00 75.82           C
ATOM   1181  C   VAL A 152     139.535  19.577  62.667  1.00 75.82           C
ATOM   1182  O   VAL A 152     139.569  19.990  63.824  1.00 75.82           O
ATOM   1183  CB  VAL A 152     138.138  17.712  62.013  1.00 75.82           C
ATOM   1184  CG1 VAL A 152     138.131  16.243  61.561  1.00 75.82           C
ATOM   1185  CG2 VAL A 152     137.225  17.969  63.224  1.00 75.82           C
ATOM   1186  N   LYS A 153     139.515  20.420  61.609  1.00 90.58           N
ATOM   1187  CA  LYS A 153     139.519  21.847  61.803  1.00 90.58           C
ATOM   1188  C   LYS A 153     138.674  22.479  60.737  1.00 90.58           C
ATOM   1189  O   LYS A 153     138.453  21.904  59.673  1.00 90.58           O
ATOM   1190  CB  LYS A 153     140.908  22.490  61.652  1.00 90.58           C
ATOM   1191  CG  LYS A 153     141.922  22.062  62.710  1.00 90.58           C
ATOM   1192  CD  LYS A 153     143.327  22.609  62.450  1.00 90.58           C
ATOM   1193  CE  LYS A 153     144.259  22.451  63.651  1.00 90.58           C
ATOM   1194  NZ  LYS A 153     145.452  23.312  63.486  1.00 90.58           N
ATOM   1195  N   ILE A 154     138.190  23.709  61.005  1.00 74.93           N
ATOM   1196  CA  ILE A 154     137.365  24.426  60.075  1.00 74.93           C
ATOM   1197  C   ILE A 154     138.253  25.240  59.171  1.00 74.93           C
ATOM   1198  O   ILE A 154     139.276  25.765  59.610  1.00 74.93           O
ATOM   1199  CB  ILE A 154     136.398  25.363  60.742  1.00 74.93           C
ATOM   1200  CG1 ILE A 154     135.432  24.579  61.647  1.00 74.93           C
ATOM   1201  CG2 ILE A 154     135.687  26.179  59.651  1.00 74.93           C
ATOM   1202  CD1 ILE A 154     134.571  25.471  62.541  1.00 74.93           C
ATOM   1203  N   THR A 155     137.895  25.340  57.867  1.00162.18           N
ATOM   1204  CA  THR A 155     138.702  26.063  56.907  1.00162.18           C
ATOM   1205  C   THR A 155     137.828  26.936  56.062  1.00162.18           C
ATOM   1206  O   THR A 155     136.685  27.217  56.415  1.00162.18           O
ATOM   1207  CB  THR A 155     139.386  25.197  55.900  1.00162.18           C
ATOM   1208  CG2 THR A 155     140.273  24.187  56.618  1.00162.18           C
ATOM   1209  OG1 THR A 155     138.418  24.522  55.114  1.00162.18           O
ATOM   1210  N   ASP A 156     138.369  27.348  54.888  1.00156.94           N
ATOM   1211  CA  ASP A 156     137.688  28.180  53.924  1.00156.94           C
ATOM   1212  C   ASP A 156     137.048  29.394  54.514  1.00156.94           C
ATOM   1213  O   ASP A 156     135.843  29.429  54.742  1.00156.94           O
ATOM   1214  CB  ASP A 156     136.509  27.521  53.215  1.00156.94           C
ATOM   1215  CG  ASP A 156     137.023  26.902  51.960  1.00156.94           C
ATOM   1216  OD1 ASP A 156     137.771  27.609  51.233  1.00156.94           O
ATOM   1217  OD2 ASP A 156     136.657  25.726  51.708  1.00156.94           O
ATOM   1218  N   PHE A 157     137.872  30.402  54.804  1.00146.92           N
ATOM   1219  CA  PHE A 157     137.571  31.708  55.316  1.00146.92           C
ATOM   1220  C   PHE A 157     137.161  32.716  54.266  1.00146.92           C
ATOM   1221  O   PHE A 157     137.040  33.900  54.582  1.00146.92           O
ATOM   1222  CB  PHE A 157     138.706  32.271  56.178  1.00146.92           C
ATOM   1223  CG  PHE A 157     138.664  31.468  57.434  1.00146.92           C
ATOM   1224  CD1 PHE A 157     137.795  31.812  58.446  1.00146.92           C
ATOM   1225  CD2 PHE A 157     139.473  30.367  57.601  1.00146.92           C
ATOM   1226  CE1 PHE A 157     137.736  31.082  59.609  1.00146.92           C
ATOM   1227  CE2 PHE A 157     139.418  29.633  58.763  1.00146.92           C
ATOM   1228  CZ  PHE A 157     138.551  29.988  59.770  1.00146.92           C
ATOM   1229  N   GLY A 158     137.069  32.335  52.976  1.00 85.59           N
ATOM   1230  CA  GLY A 158     136.854  33.294  51.912  1.00 85.59           C
ATOM   1231  C   GLY A 158     135.625  34.159  52.112  1.00 85.59           C
ATOM   1232  O   GLY A 158     135.593  35.298  51.648  1.00 85.59           O
ATOM   1233  N   LEU A 159     134.525  33.607  52.649  1.00121.74           N
ATOM   1234  CA  LEU A 159     133.302  34.313  52.944  1.00121.74           C
ATOM   1235  C   LEU A 159     133.277  35.053  54.248  1.00121.74           C
ATOM   1236  O   LEU A 159     132.472  35.967  54.422  1.00121.74           O
ATOM   1237  CB  LEU A 159     132.082  33.386  52.920  1.00121.74           C
ATOM   1238  CG  LEU A 159     131.844  32.779  51.529  1.00121.74           C
ATOM   1239  CD1 LEU A 159     130.559  31.939  51.502  1.00121.74           C
ATOM   1240  CD2 LEU A 159     131.883  33.861  50.437  1.00121.74           C
ATOM   1241  N   ALA A 160     134.101  34.636  55.224  1.00 72.16           N
ATOM   1242  CA  ALA A 160     133.999  35.121  56.574  1.00 72.16           C
ATOM   1243  C   ALA A 160     134.012  36.616  56.666  1.00 72.16           C
ATOM   1244  O   ALA A 160     134.589  37.318  55.836  1.00 72.16           O
ATOM   1245  CB  ALA A 160     135.115  34.592  57.490  1.00 72.16           C
ATOM   1246  N   ARG A 161     133.306  37.131  57.699  1.00116.65           N
ATOM   1247  CA  ARG A 161     133.245  38.537  57.976  1.00116.65           C
ATOM   1248  C   ARG A 161     133.390  38.725  59.457  1.00116.65           C
ATOM   1249  O   ARG A 161     132.855  37.945  60.245  1.00116.65           O
ATOM   1250  CB  ARG A 161     131.924  39.211  57.545  1.00116.65           C
ATOM   1251  CG  ARG A 161     131.904  39.692  56.089  1.00116.65           C
ATOM   1252  CD  ARG A 161     132.038  38.597  55.038  1.00116.65           C
ATOM   1253  NE  ARG A 161     132.285  39.251  53.719  1.00116.65           N
ATOM   1254  CZ  ARG A 161     131.267  39.427  52.826  1.00116.65           C
ATOM   1255  NH1 ARG A 161     130.015  38.968  53.114  1.00116.65           N
ATOM   1256  NH2 ARG A 161     131.504  40.055  51.638  1.00116.65           N
ATOM   1257  N   LEU A 162     134.144  39.773  59.862  1.00162.68           N
ATOM   1258  CA  LEU A 162     134.350  40.089  61.246  1.00162.68           C
ATOM   1259  C   LEU A 162     133.397  41.172  61.617  1.00162.68           C
ATOM   1260  O   LEU A 162     133.408  42.274  61.072  1.00162.68           O
ATOM   1261  CB  LEU A 162     135.764  40.594  61.582  1.00162.68           C
ATOM   1262  CG  LEU A 162     136.805  39.469  61.662  1.00162.68           C
ATOM   1263  CD1 LEU A 162     138.204  40.009  61.999  1.00162.68           C
ATOM   1264  CD2 LEU A 162     136.338  38.396  62.658  1.00162.68           C
ATOM   1265  N   LEU A 163     132.546  40.844  62.592  1.00152.11           N
ATOM   1266  CA  LEU A 163     131.474  41.641  63.089  1.00152.11           C
ATOM   1267  C   LEU A 163     132.034  42.614  64.104  1.00152.11           C
ATOM   1268  O   LEU A 163     133.082  42.364  64.698  1.00152.11           O
ATOM   1269  CB  LEU A 163     130.450  40.609  63.600  1.00152.11           C
ATOM   1270  CG  LEU A 163     129.125  41.106  64.128  1.00152.11           C
ATOM   1271  CD1 LEU A 163     128.175  39.948  64.483  1.00152.11           C
ATOM   1272  CD2 LEU A 163     129.423  41.969  65.329  1.00152.11           C
ATOM   1273  N   ASP A 164     131.374  43.780  64.310  1.00119.86           N
ATOM   1274  CA  ASP A 164     131.916  44.787  65.190  1.00119.86           C
ATOM   1275  C   ASP A 164     131.675  44.402  66.619  1.00119.86           C
ATOM   1276  O   ASP A 164     131.104  43.362  66.926  1.00119.86           O
ATOM   1277  CB  ASP A 164     131.378  46.211  64.935  1.00119.86           C
ATOM   1278  CG  ASP A 164     129.881  46.271  65.199  1.00119.86           C
ATOM   1279  OD1 ASP A 164     129.463  46.001  66.356  1.00119.86           O
ATOM   1280  OD2 ASP A 164     129.135  46.619  64.245  1.00119.86           O
ATOM   1281  N   ILE A 165     132.096  45.258  67.562  1.00107.76           N
ATOM   1282  CA  ILE A 165     132.034  44.887  68.946  1.00107.76           C
ATOM   1283  C   ILE A 165     130.625  44.563  69.340  1.00107.76           C
ATOM   1284  O   ILE A 165     130.398  43.565  70.023  1.00107.76           O
ATOM   1285  CB  ILE A 165     132.528  45.971  69.856  1.00107.76           C
ATOM   1286  CG1 ILE A 165     131.642  47.221  69.730  1.00107.76           C
ATOM   1287  CG2 ILE A 165     134.011  46.222  69.534  1.00107.76           C
ATOM   1288  CD1 ILE A 165     131.906  48.263  70.815  1.00107.76           C
ATOM   1289  N   ASP A 166     129.632  45.381  68.943  1.00115.83           N
ATOM   1290  CA  ASP A 166     128.294  45.023  69.324  1.00115.83           C
ATOM   1291  C   ASP A 166     127.436  44.999  68.101  1.00115.83           C
ATOM   1292  O   ASP A 166     126.440  45.716  68.007  1.00115.83           O
ATOM   1293  CB  ASP A 166     127.653  46.010  70.316  1.00115.83           C
ATOM   1294  CG  ASP A 166     128.327  45.829  71.671  1.00115.83           C
ATOM   1295  OD1 ASP A 166     129.111  44.853  71.819  1.00115.83           O
ATOM   1296  OD2 ASP A 166     128.062  46.661  72.579  1.00115.83           O
ATOM   1297  N   GLU A 167     127.783  44.145  67.125  1.00 88.86           N
ATOM   1298  CA  GLU A 167     126.964  44.089  65.955  1.00 88.86           C
ATOM   1299  C   GLU A 167     126.283  42.753  65.973  1.00 88.86           C
ATOM   1300  O   GLU A 167     126.885  41.720  66.255  1.00 88.86           O
ATOM   1301  CB  GLU A 167     127.758  44.278  64.649  1.00 88.86           C
ATOM   1302  CG  GLU A 167     126.924  44.312  63.371  1.00 88.86           C
ATOM   1303  CD  GLU A 167     127.897  44.484  62.213  1.00 88.86           C
ATOM   1304  OE1 GLU A 167     129.098  44.758  62.480  1.00 88.86           O
ATOM   1305  OE2 GLU A 167     127.453  44.337  61.044  1.00 88.86           O
ATOM   1306  N   THR A 168     124.956  42.769  65.785  1.00136.37           N
ATOM   1307  CA  THR A 168     124.153  41.579  65.791  1.00136.37           C
ATOM   1308  C   THR A 168     124.270  40.780  64.524  1.00136.37           C
ATOM   1309  O   THR A 168     124.286  39.550  64.570  1.00136.37           O
ATOM   1310  CB  THR A 168     122.702  41.891  66.007  1.00136.37           C
ATOM   1311  CG2 THR A 168     122.195  42.733  64.825  1.00136.37           C
ATOM   1312  OG1 THR A 168     121.949  40.694  66.127  1.00136.37           O
ATOM   1313  N   GLU A 169     124.329  41.441  63.347  1.00 95.24           N
ATOM   1314  CA  GLU A 169     124.314  40.630  62.160  1.00 95.24           C
ATOM   1315  C   GLU A 169     125.050  41.295  61.041  1.00 95.24           C
ATOM   1316  O   GLU A 169     125.469  42.447  61.133  1.00 95.24           O
ATOM   1317  CB  GLU A 169     122.908  40.332  61.613  1.00 95.24           C
ATOM   1318  CG  GLU A 169     122.192  41.563  61.058  1.00 95.24           C
ATOM   1319  CD  GLU A 169     121.238  42.102  62.109  1.00 95.24           C
ATOM   1320  OE1 GLU A 169     120.636  41.273  62.842  1.00 95.24           O
ATOM   1321  OE2 GLU A 169     121.093  43.351  62.190  1.00 95.24           O
ATOM   1322  N   TYR A 170     125.217  40.543  59.933  1.00 69.20           N
ATOM   1323  CA  TYR A 170     125.924  41.009  58.780  1.00 69.20           C
ATOM   1324  C   TYR A 170     124.978  40.978  57.618  1.00 69.20           C
ATOM   1325  O   TYR A 170     124.297  39.980  57.386  1.00 69.20           O
ATOM   1326  CB  TYR A 170     127.121  40.098  58.457  1.00 69.20           C
ATOM   1327  CG  TYR A 170     127.779  40.577  57.212  1.00 69.20           C
ATOM   1328  CD1 TYR A 170     128.585  41.690  57.239  1.00 69.20           C
ATOM   1329  CD2 TYR A 170     127.607  39.902  56.025  1.00 69.20           C
ATOM   1330  CE1 TYR A 170     129.201  42.135  56.095  1.00 69.20           C
ATOM   1331  CE2 TYR A 170     128.222  40.344  54.877  1.00 69.20           C
ATOM   1332  CZ  TYR A 170     129.020  41.464  54.910  1.00 69.20           C
ATOM   1333  OH  TYR A 170     129.653  41.923  53.736  1.00 69.20           O
ATOM   1334  N   HIS A 171     124.907  42.089  56.856  1.00 56.60           N
ATOM   1335  CA  HIS A 171     124.013  42.154  55.737  1.00 56.60           C
ATOM   1336  C   HIS A 171     124.858  42.140  54.509  1.00 56.60           C
ATOM   1337  O   HIS A 171     125.632  43.065  54.270  1.00 56.60           O
ATOM   1338  CB  HIS A 171     123.193  43.450  55.706  1.00 56.60           C
ATOM   1339  CG  HIS A 171     122.352  43.608  56.936  1.00 56.60           C
ATOM   1340  CD2 HIS A 171     121.021  43.401  57.124  1.00 56.60           C
ATOM   1341  ND1 HIS A 171     122.847  44.011  58.156  1.00 56.60           N
ATOM   1342  CE1 HIS A 171     121.798  44.028  59.017  1.00 56.60           C
ATOM   1343  NE2 HIS A 171     120.668  43.665  58.435  1.00 56.60           N
ATOM   1344  N   ALA A 172     124.719  41.084  53.686  1.00 76.57           N
ATOM   1345  CA  ALA A 172     125.538  40.984  52.514  1.00 76.57           C
ATOM   1346  C   ALA A 172     124.719  41.313  51.303  1.00 76.57           C
ATOM   1347  O   ALA A 172     123.551  40.942  51.220  1.00 76.57           O
ATOM   1348  CB  ALA A 172     126.109  39.573  52.297  1.00 76.57           C
ATOM   1349  N   ASP A 173     125.278  42.119  50.372  1.00 65.15           N
ATOM   1350  CA  ASP A 173     124.637  42.359  49.103  1.00 65.15           C
ATOM   1351  C   ASP A 173     124.820  41.133  48.256  1.00 65.15           C
ATOM   1352  O   ASP A 173     123.885  40.643  47.625  1.00 65.15           O
ATOM   1353  CB  ASP A 173     125.255  43.539  48.338  1.00 65.15           C
ATOM   1354  CG  ASP A 173     124.827  44.805  49.059  1.00 65.15           C
ATOM   1355  OD1 ASP A 173     124.020  44.687  50.019  1.00 65.15           O
ATOM   1356  OD2 ASP A 173     125.289  45.907  48.660  1.00 65.15           O
ATOM   1357  N   GLY A 174     126.083  40.657  48.268  1.00102.05           N
ATOM   1358  CA  GLY A 174     126.772  39.521  47.708  1.00102.05           C
ATOM   1359  C   GLY A 174     126.229  38.878  46.483  1.00102.05           C
ATOM   1360  O   GLY A 174     125.170  39.213  45.967  1.00102.05           O
ATOM   1361  N   GLY A 175     127.003  37.862  46.032  1.00 85.20           N
ATOM   1362  CA  GLY A 175     126.769  37.085  44.857  1.00 85.20           C
ATOM   1363  C   GLY A 175     126.423  35.695  45.290  1.00 85.20           C
ATOM   1364  O   GLY A 175     125.676  35.493  46.247  1.00 85.20           O
ATOM   1365  N   LYS A 176     126.976  34.695  44.576  1.00143.67           N
ATOM   1366  CA  LYS A 176     126.644  33.323  44.813  1.00143.67           C
ATOM   1367  C   LYS A 176     127.022  32.917  46.206  1.00143.67           C
ATOM   1368  O   LYS A 176     128.096  33.248  46.708  1.00143.67           O
ATOM   1369  CB  LYS A 176     127.343  32.358  43.837  1.00143.67           C
ATOM   1370  CG  LYS A 176     126.838  32.476  42.397  1.00143.67           C
ATOM   1371  CD  LYS A 176     127.144  33.826  41.746  1.00143.67           C
ATOM   1372  CE  LYS A 176     128.593  33.974  41.280  1.00143.67           C
ATOM   1373  NZ  LYS A 176     128.779  33.290  39.981  1.00143.67           N
ATOM   1374  N   VAL A 177     126.101  32.187  46.870  1.00133.78           N
ATOM   1375  CA  VAL A 177     126.307  31.677  48.195  1.00133.78           C
ATOM   1376  C   VAL A 177     125.662  30.317  48.212  1.00133.78           C
ATOM   1377  O   VAL A 177     124.602  30.151  47.609  1.00133.78           O
ATOM   1378  CB  VAL A 177     125.628  32.502  49.244  1.00133.78           C
ATOM   1379  CG1 VAL A 177     125.912  31.871  50.608  1.00133.78           C
ATOM   1380  CG2 VAL A 177     126.104  33.955  49.133  1.00133.78           C
ATOM   1381  N   PRO A 178     126.259  29.322  48.838  1.00112.21           N
ATOM   1382  CA  PRO A 178     125.708  27.986  48.903  1.00112.21           C
ATOM   1383  C   PRO A 178     124.369  27.983  49.581  1.00112.21           C
ATOM   1384  O   PRO A 178     124.323  28.062  50.808  1.00112.21           O
ATOM   1385  CB  PRO A 178     126.745  27.152  49.655  1.00112.21           C
ATOM   1386  CG  PRO A 178     127.530  28.191  50.481  1.00112.21           C
ATOM   1387  CD  PRO A 178     127.474  29.467  49.622  1.00112.21           C
ATOM   1388  N   ILE A 179     123.278  27.792  48.815  1.00165.50           N
ATOM   1389  CA  ILE A 179     121.963  27.926  49.376  1.00165.50           C
ATOM   1390  C   ILE A 179     121.585  26.814  50.318  1.00165.50           C
ATOM   1391  O   ILE A 179     121.030  27.070  51.383  1.00165.50           O
ATOM   1392  CB  ILE A 179     120.879  28.088  48.350  1.00165.50           C
ATOM   1393  CG1 ILE A 179     119.770  28.945  48.964  1.00165.50           C
ATOM   1394  CG2 ILE A 179     120.379  26.706  47.897  1.00165.50           C
ATOM   1395  CD1 ILE A 179     120.210  30.397  49.166  1.00165.50           C
ATOM   1396  N   LYS A 180     121.883  25.544  49.983  1.00215.23           N
ATOM   1397  CA  LYS A 180     121.379  24.459  50.784  1.00215.23           C
ATOM   1398  C   LYS A 180     121.929  24.439  52.185  1.00215.23           C
ATOM   1399  O   LYS A 180     121.393  23.747  53.051  1.00215.23           O
ATOM   1400  CB  LYS A 180     121.437  23.079  50.109  1.00215.23           C
ATOM   1401  CG  LYS A 180     122.769  22.662  49.510  1.00215.23           C
ATOM   1402  CD  LYS A 180     122.683  21.272  48.879  1.00215.23           C
ATOM   1403  CE  LYS A 180     121.765  21.217  47.654  1.00215.23           C
ATOM   1404  NZ  LYS A 180     120.348  21.318  48.066  1.00215.23           N
ATOM   1405  N   TRP A 181     123.096  25.061  52.409  1.00144.22           N
ATOM   1406  CA  TRP A 181     123.684  25.208  53.718  1.00144.22           C
ATOM   1407  C   TRP A 181     123.152  26.369  54.520  1.00144.22           C
ATOM   1408  O   TRP A 181     123.352  26.432  55.732  1.00144.22           O
ATOM   1409  CB  TRP A 181     125.214  25.271  53.684  1.00144.22           C
ATOM   1410  CG  TRP A 181     125.794  23.891  53.523  1.00144.22           C
ATOM   1411  CD1 TRP A 181     126.289  23.066  54.488  1.00144.22           C
ATOM   1412  CD2 TRP A 181     125.862  23.160  52.289  1.00144.22           C
ATOM   1413  CE2 TRP A 181     126.402  21.908  52.584  1.00144.22           C
ATOM   1414  CE3 TRP A 181     125.498  23.499  51.017  1.00144.22           C
ATOM   1415  NE1 TRP A 181     126.659  21.866  53.936  1.00144.22           N
ATOM   1416  CZ2 TRP A 181     126.588  20.973  51.608  1.00144.22           C
ATOM   1417  CZ3 TRP A 181     125.694  22.554  50.034  1.00144.22           C
ATOM   1418  CH2 TRP A 181     126.228  21.316  50.325  1.00144.22           C
ATOM   1419  N   MET A 182     122.547  27.364  53.850  1.00126.21           N
ATOM   1420  CA  MET A 182     122.139  28.617  54.437  1.00126.21           C
ATOM   1421  C   MET A 182     120.849  28.522  55.199  1.00126.21           C
ATOM   1422  O   MET A 182     119.966  27.732  54.872  1.00126.21           O
ATOM   1423  CB  MET A 182     121.824  29.641  53.338  1.00126.21           C
ATOM   1424  CG  MET A 182     122.987  29.977  52.409  1.00126.21           C
ATOM   1425  SD  MET A 182     124.005  31.368  52.967  1.00126.21           S
ATOM   1426  CE  MET A 182     122.850  32.604  52.304  1.00126.21           C
ATOM   1427  N   ALA A 183     120.707  29.392  56.226  1.00 46.77           N
ATOM   1428  CA  ALA A 183     119.510  29.496  57.013  1.00 46.77           C
ATOM   1429  C   ALA A 183     118.499  30.273  56.218  1.00 46.77           C
ATOM   1430  O   ALA A 183     118.856  31.052  55.338  1.00 46.77           O
ATOM   1431  CB  ALA A 183     119.726  30.210  58.358  1.00 46.77           C
ATOM   1432  N   LEU A 184     117.199  30.104  56.538  1.00 60.46           N
ATOM   1433  CA  LEU A 184     116.141  30.708  55.778  1.00 60.46           C
ATOM   1434  C   LEU A 184     116.323  32.194  55.792  1.00 60.46           C
ATOM   1435  O   LEU A 184     116.139  32.851  54.769  1.00 60.46           O
ATOM   1436  CB  LEU A 184     114.742  30.408  56.351  1.00 60.46           C
ATOM   1437  CG  LEU A 184     113.602  31.017  55.512  1.00 60.46           C
ATOM   1438  CD1 LEU A 184     113.525  30.352  54.129  1.00 60.46           C
ATOM   1439  CD2 LEU A 184     112.260  30.980  56.260  1.00 60.46           C
ATOM   1440  N   GLU A 185     116.715  32.770  56.945  1.00118.32           N
ATOM   1441  CA  GLU A 185     116.866  34.194  57.030  1.00118.32           C
ATOM   1442  C   GLU A 185     117.895  34.645  56.045  1.00118.32           C
ATOM   1443  O   GLU A 185     117.714  35.659  55.372  1.00118.32           O
ATOM   1444  CB  GLU A 185     117.292  34.693  58.427  1.00118.32           C
ATOM   1445  CG  GLU A 185     118.523  33.999  59.021  1.00118.32           C
ATOM   1446  CD  GLU A 185     118.053  33.071  60.133  1.00118.32           C
ATOM   1447  OE1 GLU A 185     117.393  33.585  61.074  1.00118.32           O
ATOM   1448  OE2 GLU A 185     118.343  31.847  60.066  1.00118.32           O
ATOM   1449  N   SER A 186     119.007  33.903  55.918  1.00101.62           N
ATOM   1450  CA  SER A 186     120.029  34.346  55.014  1.00101.62           C
ATOM   1451  C   SER A 186     119.531  34.308  53.596  1.00101.62           C
ATOM   1452  O   SER A 186     119.857  35.200  52.810  1.00101.62           O
ATOM   1453  CB  SER A 186     121.351  33.566  55.153  1.00101.62           C
ATOM   1454  OG  SER A 186     121.154  32.177  54.951  1.00101.62           O
ATOM   1455  N   ILE A 187     118.725  33.293  53.215  1.00107.96           N
ATOM   1456  CA  ILE A 187     118.296  33.271  51.843  1.00107.96           C
ATOM   1457  C   ILE A 187     117.404  34.441  51.568  1.00107.96           C
ATOM   1458  O   ILE A 187     117.610  35.168  50.596  1.00107.96           O
ATOM   1459  CB  ILE A 187     117.502  32.052  51.438  1.00107.96           C
ATOM   1460  CG1 ILE A 187     118.342  30.760  51.451  1.00107.96           C
ATOM   1461  CG2 ILE A 187     116.882  32.346  50.062  1.00107.96           C
ATOM   1462  CD1 ILE A 187     118.471  30.083  52.810  1.00107.96           C
ATOM   1463  N   LEU A 188     116.370  34.647  52.410  1.00119.97           N
ATOM   1464  CA  LEU A 188     115.467  35.719  52.105  1.00119.97           C
ATOM   1465  C   LEU A 188     116.110  37.071  52.279  1.00119.97           C
ATOM   1466  O   LEU A 188     116.150  37.866  51.341  1.00119.97           O
ATOM   1467  CB  LEU A 188     114.207  35.712  52.994  1.00119.97           C
ATOM   1468  CG  LEU A 188     113.264  34.504  52.798  1.00119.97           C
ATOM   1469  CD1 LEU A 188     112.622  34.489  51.403  1.00119.97           C
ATOM   1470  CD2 LEU A 188     113.955  33.179  53.143  1.00119.97           C
ATOM   1471  N   ARG A 189     116.593  37.345  53.514  1.00138.94           N
ATOM   1472  CA  ARG A 189     117.152  38.586  54.010  1.00138.94           C
ATOM   1473  C   ARG A 189     118.591  38.859  53.663  1.00138.94           C
ATOM   1474  O   ARG A 189     118.989  40.021  53.588  1.00138.94           O
ATOM   1475  CB  ARG A 189     117.021  38.705  55.541  1.00138.94           C
ATOM   1476  CG  ARG A 189     115.570  38.777  56.031  1.00138.94           C
ATOM   1477  CD  ARG A 189     115.436  38.881  57.554  1.00138.94           C
ATOM   1478  NE  ARG A 189     115.915  40.231  57.967  1.00138.94           N
ATOM   1479  CZ  ARG A 189     116.032  40.533  59.294  1.00138.94           C
ATOM   1480  NH1 ARG A 189     115.713  39.599  60.236  1.00138.94           N
ATOM   1481  NH2 ARG A 189     116.473  41.767  59.679  1.00138.94           N
ATOM   1482  N   ARG A 190     119.429  37.821  53.475  1.00158.63           N
ATOM   1483  CA  ARG A 190     120.842  38.043  53.294  1.00158.63           C
ATOM   1484  C   ARG A 190     121.426  38.483  54.607  1.00158.63           C
ATOM   1485  O   ARG A 190     122.428  39.197  54.652  1.00158.63           O
ATOM   1486  CB  ARG A 190     121.164  39.091  52.211  1.00158.63           C
ATOM   1487  CG  ARG A 190     120.884  38.587  50.793  1.00158.63           C
ATOM   1488  CD  ARG A 190     121.192  39.600  49.686  1.00158.63           C
ATOM   1489  NE  ARG A 190     120.055  40.563  49.603  1.00158.63           N
ATOM   1490  CZ  ARG A 190     120.051  41.697  50.361  1.00158.63           C
ATOM   1491  NH1 ARG A 190     121.087  41.951  51.211  1.00158.63           N
ATOM   1492  NH2 ARG A 190     119.013  42.579  50.265  1.00158.63           N
ATOM   1493  N   ARG A 191     120.803  38.043  55.723  1.00119.43           N
ATOM   1494  CA  ARG A 191     121.286  38.333  57.046  1.00119.43           C
ATOM   1495  C   ARG A 191     122.115  37.166  57.494  1.00119.43           C
ATOM   1496  O   ARG A 191     121.731  36.013  57.295  1.00119.43           O
ATOM   1497  CB  ARG A 191     120.148  38.503  58.069  1.00119.43           C
ATOM   1498  CG  ARG A 191     120.613  38.718  59.510  1.00119.43           C
ATOM   1499  CD  ARG A 191     119.447  38.879  60.486  1.00119.43           C
ATOM   1500  NE  ARG A 191     119.998  38.868  61.870  1.00119.43           N
ATOM   1501  CZ  ARG A 191     119.143  38.866  62.934  1.00119.43           C
ATOM   1502  NH1 ARG A 191     117.794  38.898  62.726  1.00119.43           N
ATOM   1503  NH2 ARG A 191     119.638  38.828  64.205  1.00119.43           N
ATOM   1504  N   PHE A 192     123.288  37.439  58.107  1.00157.81           N
ATOM   1505  CA  PHE A 192     124.134  36.376  58.581  1.00157.81           C
ATOM   1506  C   PHE A 192     124.485  36.646  60.011  1.00157.81           C
ATOM   1507  O   PHE A 192     124.849  37.762  60.380  1.00157.81           O
ATOM   1508  CB  PHE A 192     125.467  36.258  57.812  1.00157.81           C
ATOM   1509  CG  PHE A 192     125.204  35.747  56.434  1.00157.81           C
ATOM   1510  CD1 PHE A 192     124.815  36.606  55.433  1.00157.81           C
ATOM   1511  CD2 PHE A 192     125.340  34.407  56.146  1.00157.81           C
ATOM   1512  CE1 PHE A 192     124.571  36.142  54.162  1.00157.81           C
ATOM   1513  CE2 PHE A 192     125.099  33.937  54.877  1.00157.81           C
ATOM   1514  CZ  PHE A 192     124.715  34.805  53.883  1.00157.81           C
ATOM   1515  N   THR A 193     124.389  35.601  60.855  1.00 46.04           N
ATOM   1516  CA  THR A 193     124.705  35.726  62.248  1.00 46.04           C
ATOM   1517  C   THR A 193     125.361  34.453  62.665  1.00 46.04           C
ATOM   1518  O   THR A 193     125.549  33.541  61.862  1.00 46.04           O
ATOM   1519  CB  THR A 193     123.494  35.906  63.113  1.00 46.04           C
ATOM   1520  CG2 THR A 193     122.762  37.186  62.673  1.00 46.04           C
ATOM   1521  OG1 THR A 193     122.634  34.782  62.990  1.00 46.04           O
ATOM   1522  N   HIS A 194     125.758  34.375  63.948  1.00 56.70           N
ATOM   1523  CA  HIS A 194     126.370  33.184  64.451  1.00 56.70           C
ATOM   1524  C   HIS A 194     125.334  32.111  64.387  1.00 56.70           C
ATOM   1525  O   HIS A 194     125.626  30.950  64.104  1.00 56.70           O
ATOM   1526  CB  HIS A 194     126.838  33.313  65.907  1.00 56.70           C
ATOM   1527  CG  HIS A 194     127.927  34.331  66.047  1.00 56.70           C
ATOM   1528  CD2 HIS A 194     127.917  35.558  66.634  1.00 56.70           C
ATOM   1529  ND1 HIS A 194     129.198  34.162  65.546  1.00 56.70           N
ATOM   1530  CE1 HIS A 194     129.890  35.288  65.852  1.00 56.70           C
ATOM   1531  NE2 HIS A 194     129.155  36.164  66.513  1.00 56.70           N
ATOM   1532  N   GLN A 195     124.075  32.496  64.648  1.00 61.37           N
ATOM   1533  CA  GLN A 195     122.982  31.571  64.653  1.00 61.37           C
ATOM   1534  C   GLN A 195     122.789  30.997  63.283  1.00 61.37           C
ATOM   1535  O   GLN A 195     122.404  29.840  63.144  1.00 61.37           O
ATOM   1536  CB  GLN A 195     121.662  32.209  65.112  1.00 61.37           C
ATOM   1537  CG  GLN A 195     121.685  32.596  66.591  1.00 61.37           C
ATOM   1538  CD  GLN A 195     122.075  31.352  67.380  1.00 61.37           C
ATOM   1539  NE2 GLN A 195     121.105  30.774  68.137  1.00 61.37           N
ATOM   1540  OE1 GLN A 195     123.219  30.904  67.319  1.00 61.37           O
ATOM   1541  N   SER A 196     123.005  31.789  62.218  1.00 99.54           N
ATOM   1542  CA  SER A 196     122.842  31.245  60.896  1.00 99.54           C
ATOM   1543  C   SER A 196     123.932  30.243  60.697  1.00 99.54           C
ATOM   1544  O   SER A 196     123.802  29.287  59.933  1.00 99.54           O
ATOM   1545  CB  SER A 196     123.030  32.298  59.791  1.00 99.54           C
ATOM   1546  OG  SER A 196     122.141  33.385  59.987  1.00 99.54           O
ATOM   1547  N   ASP A 197     125.067  30.471  61.375  1.00106.46           N
ATOM   1548  CA  ASP A 197     126.184  29.588  61.266  1.00106.46           C
ATOM   1549  C   ASP A 197     125.744  28.283  61.878  1.00106.46           C
ATOM   1550  O   ASP A 197     126.135  27.212  61.415  1.00106.46           O
ATOM   1551  CB  ASP A 197     127.398  30.134  62.053  1.00106.46           C
ATOM   1552  CG  ASP A 197     128.694  29.706  61.377  1.00106.46           C
ATOM   1553  OD1 ASP A 197     128.619  29.015  60.326  1.00106.46           O
ATOM   1554  OD2 ASP A 197     129.779  30.097  61.886  1.00106.46           O
ATOM   1555  N   VAL A 198     124.905  28.333  62.943  1.00158.55           N
ATOM   1556  CA  VAL A 198     124.497  27.100  63.576  1.00158.55           C
ATOM   1557  C   VAL A 198     123.648  26.287  62.650  1.00158.55           C
ATOM   1558  O   VAL A 198     123.680  25.059  62.695  1.00158.55           O
ATOM   1559  CB  VAL A 198     123.789  27.174  64.916  1.00158.55           C
ATOM   1560  CG1 VAL A 198     124.654  27.954  65.908  1.00158.55           C
ATOM   1561  CG2 VAL A 198     122.352  27.667  64.783  1.00158.55           C
ATOM   1562  N   TRP A 199     122.841  26.946  61.800  1.00 91.33           N
ATOM   1563  CA  TRP A 199     122.004  26.239  60.866  1.00 91.33           C
ATOM   1564  C   TRP A 199     122.910  25.455  59.965  1.00 91.33           C
ATOM   1565  O   TRP A 199     122.670  24.283  59.677  1.00 91.33           O
ATOM   1566  CB  TRP A 199     121.221  27.195  59.949  1.00 91.33           C
ATOM   1567  CG  TRP A 199     120.260  26.527  58.994  1.00 91.33           C
ATOM   1568  CD1 TRP A 199     120.511  25.843  57.840  1.00 91.33           C
ATOM   1569  CD2 TRP A 199     118.832  26.586  59.129  1.00 91.33           C
ATOM   1570  CE2 TRP A 199     118.285  25.913  58.036  1.00 91.33           C
ATOM   1571  CE3 TRP A 199     118.042  27.164  60.081  1.00 91.33           C
ATOM   1572  NE1 TRP A 199     119.328  25.457  57.256  1.00 91.33           N
ATOM   1573  CZ2 TRP A 199     116.931  25.804  57.880  1.00 91.33           C
ATOM   1574  CZ3 TRP A 199     116.680  27.048  59.923  1.00 91.33           C
ATOM   1575  CH2 TRP A 199     116.134  26.381  58.845  1.00 91.33           C
ATOM   1576  N   SER A 200     123.996  26.094  59.494  1.00 85.15           N
ATOM   1577  CA  SER A 200     124.884  25.418  58.593  1.00 85.15           C
ATOM   1578  C   SER A 200     125.518  24.281  59.333  1.00 85.15           C
ATOM   1579  O   SER A 200     125.888  23.265  58.749  1.00 85.15           O
ATOM   1580  CB  SER A 200     126.002  26.312  58.022  1.00 85.15           C
ATOM   1581  OG  SER A 200     126.937  26.657  59.030  1.00 85.15           O
ATOM   1582  N   TYR A 201     125.658  24.421  60.659  1.00 59.61           N
ATOM   1583  CA  TYR A 201     126.251  23.387  61.454  1.00 59.61           C
ATOM   1584  C   TYR A 201     125.374  22.174  61.377  1.00 59.61           C
ATOM   1585  O   TYR A 201     125.859  21.049  61.261  1.00 59.61           O
ATOM   1586  CB  TYR A 201     126.376  23.823  62.925  1.00 59.61           C
ATOM   1587  CG  TYR A 201     126.952  22.716  63.738  1.00 59.61           C
ATOM   1588  CD1 TYR A 201     126.125  21.783  64.318  1.00 59.61           C
ATOM   1589  CD2 TYR A 201     128.312  22.610  63.926  1.00 59.61           C
ATOM   1590  CE1 TYR A 201     126.643  20.761  65.077  1.00 59.61           C
ATOM   1591  CE2 TYR A 201     128.837  21.589  64.684  1.00 59.61           C
ATOM   1592  CZ  TYR A 201     128.000  20.664  65.262  1.00 59.61           C
ATOM   1593  OH  TYR A 201     128.533  19.617  66.042  1.00 59.61           O
ATOM   1594  N   GLY A 202     124.044  22.379  61.429  1.00 32.22           N
ATOM   1595  CA  GLY A 202     123.130  21.273  61.408  1.00 32.22           C
ATOM   1596  C   GLY A 202     123.287  20.499  60.133  1.00 32.22           C
ATOM   1597  O   GLY A 202     123.327  19.269  60.156  1.00 32.22           O
ATOM   1598  N   VAL A 203     123.379  21.194  58.979  1.00129.96           N
ATOM   1599  CA  VAL A 203     123.517  20.488  57.733  1.00129.96           C
ATOM   1600  C   VAL A 203     124.818  19.757  57.694  1.00129.96           C
ATOM   1601  O   VAL A 203     124.901  18.656  57.153  1.00129.96           O
ATOM   1602  CB  VAL A 203     123.417  21.327  56.485  1.00129.96           C
ATOM   1603  CG1 VAL A 203     121.955  21.687  56.236  1.00129.96           C
ATOM   1604  CG2 VAL A 203     124.281  22.577  56.648  1.00129.96           C
ATOM   1605  N   THR A 204     125.877  20.350  58.265  1.00 43.61           N
ATOM   1606  CA  THR A 204     127.162  19.718  58.216  1.00 43.61           C
ATOM   1607  C   THR A 204     127.076  18.393  58.915  1.00 43.61           C
ATOM   1608  O   THR A 204     127.580  17.384  58.423  1.00 43.61           O
ATOM   1609  CB  THR A 204     128.226  20.536  58.893  1.00 43.61           C
ATOM   1610  CG2 THR A 204     129.568  19.792  58.790  1.00 43.61           C
ATOM   1611  OG1 THR A 204     128.330  21.812  58.278  1.00 43.61           O
ATOM   1612  N   VAL A 205     126.414  18.358  60.084  1.00 41.65           N
ATOM   1613  CA  VAL A 205     126.301  17.144  60.843  1.00 41.65           C
ATOM   1614  C   VAL A 205     125.543  16.135  60.034  1.00 41.65           C
ATOM   1615  O   VAL A 205     125.925  14.968  59.967  1.00 41.65           O
ATOM   1616  CB  VAL A 205     125.561  17.342  62.135  1.00 41.65           C
ATOM   1617  CG1 VAL A 205     125.370  15.976  62.814  1.00 41.65           C
ATOM   1618  CG2 VAL A 205     126.344  18.355  62.989  1.00 41.65           C
ATOM   1619  N   TRP A 206     124.461  16.576  59.366  1.00 77.53           N
ATOM   1620  CA  TRP A 206     123.631  15.678  58.616  1.00 77.53           C
ATOM   1621  C   TRP A 206     124.482  15.030  57.577  1.00 77.53           C
ATOM   1622  O   TRP A 206     124.434  13.817  57.389  1.00 77.53           O
ATOM   1623  CB  TRP A 206     122.483  16.400  57.887  1.00 77.53           C
ATOM   1624  CG  TRP A 206     121.513  15.489  57.167  1.00 77.53           C
ATOM   1625  CD1 TRP A 206     120.408  14.860  57.662  1.00 77.53           C
ATOM   1626  CD2 TRP A 206     121.582  15.148  55.773  1.00 77.53           C
ATOM   1627  CE2 TRP A 206     120.492  14.321  55.496  1.00 77.53           C
ATOM   1628  CE3 TRP A 206     122.475  15.499  54.802  1.00 77.53           C
ATOM   1629  NE1 TRP A 206     119.782  14.154  56.664  1.00 77.53           N
ATOM   1630  CZ2 TRP A 206     120.278  13.832  54.240  1.00 77.53           C
ATOM   1631  CZ3 TRP A 206     122.258  14.999  53.537  1.00 77.53           C
ATOM   1632  CH2 TRP A 206     121.181  14.182  53.261  1.00 77.53           C
ATOM   1633  N   GLU A 207     125.328  15.821  56.902  1.00 62.77           N
ATOM   1634  CA  GLU A 207     126.137  15.290  55.847  1.00 62.77           C
ATOM   1635  C   GLU A 207     126.974  14.184  56.422  1.00 62.77           C
ATOM   1636  O   GLU A 207     127.123  13.128  55.809  1.00 62.77           O
ATOM   1637  CB  GLU A 207     127.079  16.358  55.273  1.00 62.77           C
ATOM   1638  CG  GLU A 207     126.320  17.529  54.644  1.00 62.77           C
ATOM   1639  CD  GLU A 207     127.305  18.660  54.396  1.00 62.77           C
ATOM   1640  OE1 GLU A 207     128.116  18.543  53.439  1.00 62.77           O
ATOM   1641  OE2 GLU A 207     127.258  19.656  55.165  1.00 62.77           O
ATOM   1642  N   LEU A 208     127.528  14.399  57.630  1.00 67.23           N
ATOM   1643  CA  LEU A 208     128.398  13.446  58.266  1.00 67.23           C
ATOM   1644  C   LEU A 208     127.657  12.190  58.627  1.00 67.23           C
ATOM   1645  O   LEU A 208     128.157  11.083  58.432  1.00 67.23           O
ATOM   1646  CB  LEU A 208     129.011  13.996  59.566  1.00 67.23           C
ATOM   1647  CG  LEU A 208     129.816  15.291  59.350  1.00 67.23           C
ATOM   1648  CD1 LEU A 208     130.549  15.724  60.630  1.00 67.23           C
ATOM   1649  CD2 LEU A 208     130.740  15.174  58.127  1.00 67.23           C
ATOM   1650  N   MET A 209     126.437  12.328  59.173  1.00105.84           N
ATOM   1651  CA  MET A 209     125.681  11.187  59.608  1.00105.84           C
ATOM   1652  C   MET A 209     125.310  10.346  58.427  1.00105.84           C
ATOM   1653  O   MET A 209     125.170   9.129  58.533  1.00105.84           O
ATOM   1654  CB  MET A 209     124.358  11.552  60.308  1.00105.84           C
ATOM   1655  CG  MET A 209     124.499  12.293  61.641  1.00105.84           C
ATOM   1656  SD  MET A 209     125.319  11.357  62.966  1.00105.84           S
ATOM   1657  CE  MET A 209     126.995  11.886  62.520  1.00105.84           C
ATOM   1658  N   THR A 210     125.072  11.010  57.287  1.00176.42           N
ATOM   1659  CA  THR A 210     124.650  10.425  56.048  1.00176.42           C
ATOM   1660  C   THR A 210     125.814   9.759  55.384  1.00176.42           C
ATOM   1661  O   THR A 210     125.667   9.124  54.341  1.00176.42           O
ATOM   1662  CB  THR A 210     124.111  11.427  55.087  1.00176.42           C
ATOM   1663  CG2 THR A 210     123.307  10.630  54.062  1.00176.42           C
ATOM   1664  OG1 THR A 210     123.196  12.287  55.736  1.00176.42           O
ATOM   1665  N   PHE A 211     127.029   9.957  55.918  1.00 97.71           N
ATOM   1666  CA  PHE A 211     128.179   9.411  55.261  1.00 97.71           C
ATOM   1667  C   PHE A 211     128.387  10.098  53.948  1.00 97.71           C
ATOM   1668  O   PHE A 211     128.992   9.520  53.045  1.00 97.71           O
ATOM   1669  CB  PHE A 211     128.090   7.899  54.971  1.00 97.71           C
ATOM   1670  CG  PHE A 211     128.289   7.146  56.241  1.00 97.71           C
ATOM   1671  CD1 PHE A 211     129.537   7.095  56.819  1.00 97.71           C
ATOM   1672  CD2 PHE A 211     127.252   6.467  56.837  1.00 97.71           C
ATOM   1673  CE1 PHE A 211     129.747   6.398  57.985  1.00 97.71           C
ATOM   1674  CE2 PHE A 211     127.458   5.767  58.002  1.00 97.71           C
ATOM   1675  CZ  PHE A 211     128.704   5.732  58.581  1.00 97.71           C
ATOM   1676  N   GLY A 212     127.929  11.365  53.823  1.00 58.10           N
ATOM   1677  CA  GLY A 212     128.259  12.111  52.637  1.00 58.10           C
ATOM   1678  C   GLY A 212     127.129  12.302  51.659  1.00 58.10           C
ATOM   1679  O   GLY A 212     127.384  12.706  50.526  1.00 58.10           O
ATOM   1680  N   ALA A 213     125.858  12.039  52.020  1.00 46.82           N
ATOM   1681  CA  ALA A 213     124.846  12.275  51.020  1.00 46.82           C
ATOM   1682  C   ALA A 213     124.678  13.751  50.820  1.00 46.82           C
ATOM   1683  O   ALA A 213     125.094  14.558  51.650  1.00 46.82           O
ATOM   1684  CB  ALA A 213     123.460  11.690  51.331  1.00 46.82           C
ATOM   1685  N   LYS A 214     124.080  14.144  49.674  1.00102.71           N
ATOM   1686  CA  LYS A 214     123.894  15.535  49.359  1.00102.71           C
ATOM   1687  C   LYS A 214     122.588  15.990  49.928  1.00102.71           C
ATOM   1688  O   LYS A 214     121.569  15.306  49.830  1.00102.71           O
ATOM   1689  CB  LYS A 214     123.888  15.825  47.848  1.00102.71           C
ATOM   1690  CG  LYS A 214     125.237  15.529  47.191  1.00102.71           C
ATOM   1691  CD  LYS A 214     125.203  15.529  45.662  1.00102.71           C
ATOM   1692  CE  LYS A 214     124.333  14.422  45.062  1.00102.71           C
ATOM   1693  NZ  LYS A 214     124.946  13.098  45.309  1.00102.71           N
ATOM   1694  N   PRO A 215     122.613  17.153  50.530  1.00 80.72           N
ATOM   1695  CA  PRO A 215     121.424  17.692  51.121  1.00 80.72           C
ATOM   1696  C   PRO A 215     120.454  18.047  50.051  1.00 80.72           C
ATOM   1697  O   PRO A 215     120.872  18.624  49.049  1.00 80.72           O
ATOM   1698  CB  PRO A 215     121.876  18.896  51.947  1.00 80.72           C
ATOM   1699  CG  PRO A 215     123.335  18.563  52.312  1.00 80.72           C
ATOM   1700  CD  PRO A 215     123.821  17.659  51.164  1.00 80.72           C
ATOM   1701  N   TYR A 216     119.163  17.724  50.252  1.00 82.06           N
ATOM   1702  CA  TYR A 216     118.149  18.084  49.303  1.00 82.06           C
ATOM   1703  C   TYR A 216     118.585  17.622  47.949  1.00 82.06           C
ATOM   1704  O   TYR A 216     118.453  18.356  46.972  1.00 82.06           O
ATOM   1705  CB  TYR A 216     117.981  19.610  49.180  1.00 82.06           C
ATOM   1706  CG  TYR A 216     117.722  20.208  50.522  1.00 82.06           C
ATOM   1707  CD1 TYR A 216     116.463  20.206  51.079  1.00 82.06           C
ATOM   1708  CD2 TYR A 216     118.756  20.789  51.222  1.00 82.06           C
ATOM   1709  CE1 TYR A 216     116.243  20.769  52.316  1.00 82.06           C
ATOM   1710  CE2 TYR A 216     118.542  21.353  52.457  1.00 82.06           C
ATOM   1711  CZ  TYR A 216     117.282  21.344  53.008  1.00 82.06           C
ATOM   1712  OH  TYR A 216     117.058  21.922  54.276  1.00 82.06           O
ATOM   1713  N   ASP A 217     119.106  16.389  47.847  1.00 42.74           N
ATOM   1714  CA  ASP A 217     119.623  15.931  46.589  1.00 42.74           C
ATOM   1715  C   ASP A 217     118.548  16.001  45.546  1.00 42.74           C
ATOM   1716  O   ASP A 217     117.413  15.580  45.766  1.00 42.74           O
ATOM   1717  CB  ASP A 217     120.120  14.474  46.655  1.00 42.74           C
ATOM   1718  CG  ASP A 217     120.809  14.113  45.347  1.00 42.74           C
ATOM   1719  OD1 ASP A 217     121.022  15.029  44.510  1.00 42.74           O
ATOM   1720  OD2 ASP A 217     121.133  12.908  45.169  1.00 42.74           O
ATOM   1721  N   GLY A 218     118.891  16.582  44.378  1.00 29.64           N
ATOM   1722  CA  GLY A 218     118.012  16.624  43.242  1.00 29.64           C
ATOM   1723  C   GLY A 218     117.097  17.807  43.319  1.00 29.64           C
ATOM   1724  O   GLY A 218     116.398  18.119  42.356  1.00 29.64           O
ATOM   1725  N   ILE A 219     117.086  18.522  44.455  1.00103.62           N
ATOM   1726  CA  ILE A 219     116.169  19.620  44.574  1.00103.62           C
ATOM   1727  C   ILE A 219     116.864  20.867  44.126  1.00103.62           C
ATOM   1728  O   ILE A 219     117.972  21.180  44.556  1.00103.62           O
ATOM   1729  CB  ILE A 219     115.705  19.834  45.990  1.00103.62           C
ATOM   1730  CG1 ILE A 219     114.944  18.595  46.494  1.00103.62           C
ATOM   1731  CG2 ILE A 219     114.870  21.124  46.048  1.00103.62           C
ATOM   1732  CD1 ILE A 219     113.685  18.277  45.689  1.00103.62           C
ATOM   1733  N   PRO A 220     116.210  21.574  43.246  1.00154.90           N
ATOM   1734  CA  PRO A 220     116.711  22.803  42.688  1.00154.90           C
ATOM   1735  C   PRO A 220     116.967  23.796  43.783  1.00154.90           C
ATOM   1736  O   PRO A 220     116.178  23.870  44.723  1.00154.90           O
ATOM   1737  CB  PRO A 220     115.607  23.292  41.754  1.00154.90           C
ATOM   1738  CG  PRO A 220     114.325  22.728  42.395  1.00154.90           C
ATOM   1739  CD  PRO A 220     114.783  21.408  43.032  1.00154.90           C
ATOM   1740  N   ALA A 221     118.046  24.593  43.652  1.00 32.02           N
ATOM   1741  CA  ALA A 221     118.448  25.567  44.631  1.00 32.02           C
ATOM   1742  C   ALA A 221     117.370  26.595  44.788  1.00 32.02           C
ATOM   1743  O   ALA A 221     117.106  27.068  45.892  1.00 32.02           O
ATOM   1744  CB  ALA A 221     119.731  26.313  44.226  1.00 32.02           C
ATOM   1745  N   ARG A 222     116.719  26.967  43.672  1.00116.49           N
ATOM   1746  CA  ARG A 222     115.709  27.988  43.666  1.00116.49           C
ATOM   1747  C   ARG A 222     114.554  27.560  44.517  1.00116.49           C
ATOM   1748  O   ARG A 222     113.888  28.392  45.129  1.00116.49           O
ATOM   1749  CB  ARG A 222     115.151  28.268  42.259  1.00116.49           C
ATOM   1750  CG  ARG A 222     114.497  27.046  41.610  1.00116.49           C
ATOM   1751  CD  ARG A 222     113.841  27.338  40.258  1.00116.49           C
ATOM   1752  NE  ARG A 222     114.926  27.609  39.274  1.00116.49           N
ATOM   1753  CZ  ARG A 222     115.367  28.886  39.081  1.00116.49           C
ATOM   1754  NH1 ARG A 222     114.813  29.913  39.790  1.00116.49           N
ATOM   1755  NH2 ARG A 222     116.360  29.137  38.178  1.00116.49           N
ATOM   1756  N   GLU A 223     114.263  26.249  44.524  1.00100.36           N
ATOM   1757  CA  GLU A 223     113.158  25.658  45.227  1.00100.36           C
ATOM   1758  C   GLU A 223     113.350  25.667  46.720  1.00100.36           C
ATOM   1759  O   GLU A 223     112.375  25.732  47.470  1.00100.36           O
ATOM   1760  CB  GLU A 223     112.921  24.209  44.786  1.00100.36           C
ATOM   1761  CG  GLU A 223     111.597  23.635  45.278  1.00100.36           C
ATOM   1762  CD  GLU A 223     111.467  22.240  44.690  1.00100.36           C
ATOM   1763  OE1 GLU A 223     112.453  21.462  44.789  1.00100.36           O
ATOM   1764  OE2 GLU A 223     110.382  21.936  44.126  1.00100.36           O
ATOM   1765  N   ILE A 224     114.609  25.628  47.198  1.00131.07           N
ATOM   1766  CA  ILE A 224     114.888  25.459  48.602  1.00131.07           C
ATOM   1767  C   ILE A 224     114.166  26.463  49.465  1.00131.07           C
ATOM   1768  O   ILE A 224     113.574  26.024  50.452  1.00131.07           O
ATOM   1769  CB  ILE A 224     116.350  25.623  48.925  1.00131.07           C
ATOM   1770  CG1 ILE A 224     117.212  24.577  48.191  1.00131.07           C
ATOM   1771  CG2 ILE A 224     116.499  25.572  50.458  1.00131.07           C
ATOM   1772  CD1 ILE A 224     116.933  23.136  48.612  1.00131.07           C
ATOM   1773  N   PRO A 225     114.147  27.757  49.227  1.00 71.00           N
ATOM   1774  CA  PRO A 225     113.471  28.655  50.122  1.00 71.00           C
ATOM   1775  C   PRO A 225     112.032  28.282  50.310  1.00 71.00           C
ATOM   1776  O   PRO A 225     111.514  28.488  51.407  1.00 71.00           O
ATOM   1777  CB  PRO A 225     113.613  30.046  49.508  1.00 71.00           C
ATOM   1778  CG  PRO A 225     113.751  29.758  48.003  1.00 71.00           C
ATOM   1779  CD  PRO A 225     114.463  28.397  47.958  1.00 71.00           C
ATOM   1780  N   ASP A 226     111.358  27.766  49.264  1.00 35.05           N
ATOM   1781  CA  ASP A 226     109.965  27.437  49.386  1.00 35.05           C
ATOM   1782  C   ASP A 226     109.786  26.312  50.360  1.00 35.05           C
ATOM   1783  O   ASP A 226     109.000  26.412  51.300  1.00 35.05           O
ATOM   1784  CB  ASP A 226     109.336  26.984  48.054  1.00 35.05           C
ATOM   1785  CG  ASP A 226     109.248  28.181  47.115  1.00 35.05           C
ATOM   1786  OD1 ASP A 226     109.568  29.314  47.563  1.00 35.05           O
ATOM   1787  OD2 ASP A 226     108.862  27.975  45.933  1.00 35.05           O
ATOM   1788  N   LEU A 227     110.570  25.232  50.197  1.00130.21           N
ATOM   1789  CA  LEU A 227     110.403  24.045  50.985  1.00130.21           C
ATOM   1790  C   LEU A 227     110.588  24.376  52.428  1.00130.21           C
ATOM   1791  O   LEU A 227     109.815  23.937  53.276  1.00130.21           O
ATOM   1792  CB  LEU A 227     111.423  22.954  50.592  1.00130.21           C
ATOM   1793  CG  LEU A 227     111.343  21.625  51.375  1.00130.21           C
ATOM   1794  CD1 LEU A 227     111.887  21.764  52.807  1.00130.21           C
ATOM   1795  CD2 LEU A 227     109.927  21.030  51.328  1.00130.21           C
ATOM   1796  N   LEU A 228     111.609  25.180  52.747  1.00148.91           N
ATOM   1797  CA  LEU A 228     111.904  25.455  54.117  1.00148.91           C
ATOM   1798  C   LEU A 228     110.761  26.210  54.724  1.00148.91           C
ATOM   1799  O   LEU A 228     110.339  25.922  55.842  1.00148.91           O
ATOM   1800  CB  LEU A 228     113.197  26.267  54.257  1.00148.91           C
ATOM   1801  CG  LEU A 228     113.756  26.231  55.679  1.00148.91           C
ATOM   1802  CD1 LEU A 228     114.058  24.784  56.084  1.00148.91           C
ATOM   1803  CD2 LEU A 228     115.003  27.108  55.810  1.00148.91           C
ATOM   1804  N   GLU A 229     110.200  27.178  53.976  1.00 40.39           N
ATOM   1805  CA  GLU A 229     109.121  27.985  54.468  1.00 40.39           C
ATOM   1806  C   GLU A 229     107.971  27.072  54.764  1.00 40.39           C
ATOM   1807  O   GLU A 229     107.263  27.252  55.755  1.00 40.39           O
ATOM   1808  CB  GLU A 229     108.686  29.049  53.443  1.00 40.39           C
ATOM   1809  CG  GLU A 229     109.788  30.085  53.189  1.00 40.39           C
ATOM   1810  CD  GLU A 229     109.311  31.089  52.149  1.00 40.39           C
ATOM   1811  OE1 GLU A 229     108.324  31.817  52.433  1.00 40.39           O
ATOM   1812  OE2 GLU A 229     109.935  31.142  51.056  1.00 40.39           O
ATOM   1813  N   LYS A 230     107.781  26.039  53.922  1.00103.66           N
ATOM   1814  CA  LYS A 230     106.716  25.097  54.119  1.00103.66           C
ATOM   1815  C   LYS A 230     106.927  24.433  55.442  1.00103.66           C
ATOM   1816  O   LYS A 230     105.965  24.048  56.104  1.00103.66           O
ATOM   1817  CB  LYS A 230     106.633  24.007  53.034  1.00103.66           C
ATOM   1818  CG  LYS A 230     105.822  24.412  51.797  1.00103.66           C
ATOM   1819  CD  LYS A 230     106.423  25.550  50.974  1.00103.66           C
ATOM   1820  CE  LYS A 230     105.599  25.914  49.738  1.00103.66           C
ATOM   1821  NZ  LYS A 230     104.340  26.575  50.145  1.00103.66           N
ATOM   1822  N   GLY A 231     108.191  24.290  55.881  1.00 42.76           N
ATOM   1823  CA  GLY A 231     108.403  23.668  57.155  1.00 42.76           C
ATOM   1824  C   GLY A 231     109.102  22.358  56.975  1.00 42.76           C
ATOM   1825  O   GLY A 231     109.440  21.697  57.955  1.00 42.76           O
ATOM   1826  N   GLU A 232     109.345  21.934  55.723  1.00 56.29           N
ATOM   1827  CA  GLU A 232     110.019  20.679  55.553  1.00 56.29           C
ATOM   1828  C   GLU A 232     111.486  20.866  55.805  1.00 56.29           C
ATOM   1829  O   GLU A 232     112.025  21.962  55.656  1.00 56.29           O
ATOM   1830  CB  GLU A 232     109.878  20.073  54.147  1.00 56.29           C
ATOM   1831  CG  GLU A 232     110.504  18.681  54.037  1.00 56.29           C
ATOM   1832  CD  GLU A 232     110.319  18.179  52.613  1.00 56.29           C
ATOM   1833  OE1 GLU A 232     111.136  18.574  51.739  1.00 56.29           O
ATOM   1834  OE2 GLU A 232     109.362  17.394  52.378  1.00 56.29           O
ATOM   1835  N   ARG A 233     112.165  19.785  56.246  1.00259.11           N
ATOM   1836  CA  ARG A 233     113.592  19.809  56.404  1.00259.11           C
ATOM   1837  C   ARG A 233     114.174  18.444  56.176  1.00259.11           C
ATOM   1838  O   ARG A 233     113.458  17.500  55.848  1.00259.11           O
ATOM   1839  CB  ARG A 233     114.143  20.546  57.644  1.00259.11           C
ATOM   1840  CG  ARG A 233     113.521  20.222  58.995  1.00259.11           C
ATOM   1841  CD  ARG A 233     112.618  21.363  59.477  1.00259.11           C
ATOM   1842  NE  ARG A 233     113.381  22.647  59.401  1.00259.11           N
ATOM   1843  CZ  ARG A 233     112.773  23.761  58.891  1.00259.11           C
ATOM   1844  NH1 ARG A 233     111.506  23.680  58.394  1.00259.11           N
ATOM   1845  NH2 ARG A 233     113.419  24.962  58.871  1.00259.11           N
ATOM   1846  N   LEU A 234     115.511  18.321  56.309  1.00 80.47           N
ATOM   1847  CA  LEU A 234     116.216  17.112  55.961  1.00 80.47           C
ATOM   1848  C   LEU A 234     115.757  15.955  56.812  1.00 80.47           C
ATOM   1849  O   LEU A 234     115.322  16.109  57.951  1.00 80.47           O
ATOM   1850  CB  LEU A 234     117.746  17.249  56.090  1.00 80.47           C
ATOM   1851  CG  LEU A 234     118.362  18.197  55.040  1.00 80.47           C
ATOM   1852  CD1 LEU A 234     119.875  18.371  55.249  1.00 80.47           C
ATOM   1853  CD2 LEU A 234     118.034  17.724  53.615  1.00 80.47           C
ATOM   1854  N   PRO A 235     115.828  14.782  56.226  1.00 76.93           N
ATOM   1855  CA  PRO A 235     115.395  13.546  56.842  1.00 76.93           C
ATOM   1856  C   PRO A 235     116.320  13.042  57.911  1.00 76.93           C
ATOM   1857  O   PRO A 235     117.474  13.464  57.955  1.00 76.93           O
ATOM   1858  CB  PRO A 235     115.221  12.546  55.696  1.00 76.93           C
ATOM   1859  CG  PRO A 235     115.998  13.162  54.519  1.00 76.93           C
ATOM   1860  CD  PRO A 235     115.910  14.672  54.780  1.00 76.93           C
ATOM   1861  N   GLN A 236     115.833  12.134  58.788  1.00117.45           N
ATOM   1862  CA  GLN A 236     116.655  11.614  59.850  1.00117.45           C
ATOM   1863  C   GLN A 236     117.543  10.551  59.279  1.00117.45           C
ATOM   1864  O   GLN A 236     117.091   9.665  58.555  1.00117.45           O
ATOM   1865  CB  GLN A 236     115.886  10.951  61.009  1.00117.45           C
ATOM   1866  CG  GLN A 236     115.012  11.897  61.827  1.00117.45           C
ATOM   1867  CD  GLN A 236     114.340  11.087  62.931  1.00117.45           C
ATOM   1868  NE2 GLN A 236     114.803   9.823  63.124  1.00117.45           N
ATOM   1869  OE1 GLN A 236     113.432  11.565  63.611  1.00117.45           O
ATOM   1870  N   PRO A 237     118.810  10.621  59.588  1.00102.51           N
ATOM   1871  CA  PRO A 237     119.724   9.630  59.074  1.00102.51           C
ATOM   1872  C   PRO A 237     119.525   8.290  59.729  1.00102.51           C
ATOM   1873  O   PRO A 237     119.311   8.248  60.939  1.00102.51           O
ATOM   1874  CB  PRO A 237     121.121  10.213  59.255  1.00102.51           C
ATOM   1875  CG  PRO A 237     120.882  11.735  59.214  1.00102.51           C
ATOM   1876  CD  PRO A 237     119.454  11.914  59.756  1.00102.51           C
ATOM   1877  N   PRO A 238     119.654   7.213  58.999  1.00 80.82           N
ATOM   1878  CA  PRO A 238     119.373   5.902  59.530  1.00 80.82           C
ATOM   1879  C   PRO A 238     120.191   5.492  60.717  1.00 80.82           C
ATOM   1880  O   PRO A 238     119.686   4.754  61.562  1.00 80.82           O
ATOM   1881  CB  PRO A 238     119.472   4.952  58.339  1.00 80.82           C
ATOM   1882  CG  PRO A 238     119.101   5.840  57.135  1.00 80.82           C
ATOM   1883  CD  PRO A 238     119.538   7.256  57.550  1.00 80.82           C
ATOM   1884  N   ILE A 239     121.454   5.930  60.789  1.00178.34           N
ATOM   1885  CA  ILE A 239     122.362   5.607  61.856  1.00178.34           C
ATOM   1886  C   ILE A 239     121.903   6.301  63.106  1.00178.34           C
ATOM   1887  O   ILE A 239     122.197   5.874  64.223  1.00178.34           O
ATOM   1888  CB  ILE A 239     123.724   6.162  61.628  1.00178.34           C
ATOM   1889  CG1 ILE A 239     124.231   5.923  60.209  1.00178.34           C
ATOM   1890  CG2 ILE A 239     124.620   5.470  62.647  1.00178.34           C
ATOM   1891  CD1 ILE A 239     125.464   6.774  59.921  1.00178.34           C
ATOM   1892  N   CYS A 240     121.258   7.466  62.908  1.00130.11           N
ATOM   1893  CA  CYS A 240     120.921   8.421  63.924  1.00130.11           C
ATOM   1894  C   CYS A 240     119.789   7.998  64.814  1.00130.11           C
ATOM   1895  O   CYS A 240     118.784   7.441  64.376  1.00130.11           O
ATOM   1896  CB  CYS A 240     120.548   9.755  63.247  1.00130.11           C
ATOM   1897  SG  CYS A 240     120.561  11.205  64.325  1.00130.11           S
ATOM   1898  N   THR A 241     119.947   8.277  66.126  1.00 56.50           N
ATOM   1899  CA  THR A 241     118.907   8.043  67.086  1.00 56.50           C
ATOM   1900  C   THR A 241     118.129   9.316  67.143  1.00 56.50           C
ATOM   1901  O   THR A 241     118.543  10.335  66.595  1.00 56.50           O
ATOM   1902  CB  THR A 241     119.395   7.752  68.477  1.00 56.50           C
ATOM   1903  CG2 THR A 241     120.173   6.427  68.472  1.00 56.50           C
ATOM   1904  OG1 THR A 241     120.210   8.814  68.951  1.00 56.50           O
ATOM   1905  N   ILE A 242     116.984   9.292  67.843  1.00100.25           N
ATOM   1906  CA  ILE A 242     116.103  10.417  67.940  1.00100.25           C
ATOM   1907  C   ILE A 242     116.868  11.540  68.565  1.00100.25           C
ATOM   1908  O   ILE A 242     116.693  12.706  68.210  1.00100.25           O
ATOM   1909  CB  ILE A 242     114.894  10.080  68.777  1.00100.25           C
ATOM   1910  CG1 ILE A 242     113.773  11.116  68.610  1.00100.25           C
ATOM   1911  CG2 ILE A 242     115.356   9.879  70.231  1.00100.25           C
ATOM   1912  CD1 ILE A 242     114.104  12.487  69.179  1.00100.25           C
ATOM   1913  N   ASP A 243     117.753  11.199  69.518  1.00 67.92           N
ATOM   1914  CA  ASP A 243     118.495  12.177  70.256  1.00 67.92           C
ATOM   1915  C   ASP A 243     119.302  13.030  69.323  1.00 67.92           C
ATOM   1916  O   ASP A 243     119.230  14.257  69.384  1.00 67.92           O
ATOM   1917  CB  ASP A 243     119.498  11.520  71.216  1.00 67.92           C
ATOM   1918  CG  ASP A 243     118.717  10.729  72.253  1.00 67.92           C
ATOM   1919  OD1 ASP A 243     118.199  11.349  73.221  1.00 67.92           O
ATOM   1920  OD2 ASP A 243     118.637   9.482  72.090  1.00 67.92           O
ATOM   1921  N   VAL A 244     120.092  12.407  68.427  1.00 57.70           N
ATOM   1922  CA  VAL A 244     120.937  13.186  67.565  1.00 57.70           C
ATOM   1923  C   VAL A 244     120.124  13.986  66.587  1.00 57.70           C
ATOM   1924  O   VAL A 244     120.393  15.166  66.363  1.00 57.70           O
ATOM   1925  CB  VAL A 244     121.939  12.366  66.806  1.00 57.70           C
ATOM   1926  CG1 VAL A 244     122.692  13.298  65.839  1.00 57.70           C
ATOM   1927  CG2 VAL A 244     122.856  11.646  67.811  1.00 57.70           C
ATOM   1928  N   TYR A 245     119.078  13.378  66.000  1.00132.90           N
ATOM   1929  CA  TYR A 245     118.301  14.060  65.003  1.00132.90           C
ATOM   1930  C   TYR A 245     117.685  15.285  65.598  1.00132.90           C
ATOM   1931  O   TYR A 245     117.573  16.311  64.928  1.00132.90           O
ATOM   1932  CB  TYR A 245     117.182  13.200  64.394  1.00132.90           C
ATOM   1933  CG  TYR A 245     116.416  14.060  63.447  1.00132.90           C
ATOM   1934  CD1 TYR A 245     116.847  14.237  62.152  1.00132.90           C
ATOM   1935  CD2 TYR A 245     115.273  14.702  63.863  1.00132.90           C
ATOM   1936  CE1 TYR A 245     116.140  15.031  61.280  1.00132.90           C
ATOM   1937  CE2 TYR A 245     114.561  15.495  62.998  1.00132.90           C
ATOM   1938  CZ  TYR A 245     114.994  15.658  61.705  1.00132.90           C
ATOM   1939  OH  TYR A 245     114.260  16.471  60.817  1.00132.90           O
ATOM   1940  N   MET A 246     117.271  15.214  66.876  1.00161.61           N
ATOM   1941  CA  MET A 246     116.625  16.335  67.501  1.00161.61           C
ATOM   1942  C   MET A 246     117.541  17.514  67.501  1.00161.61           C
ATOM   1943  O   MET A 246     117.102  18.639  67.265  1.00161.61           O
ATOM   1944  CB  MET A 246     116.251  16.117  68.974  1.00161.61           C
ATOM   1945  CG  MET A 246     114.990  15.288  69.185  1.00161.61           C
ATOM   1946  SD  MET A 246     113.461  16.058  68.571  1.00161.61           S
ATOM   1947  CE  MET A 246     113.798  15.735  66.816  1.00161.61           C
ATOM   1948  N   ILE A 247     118.839  17.297  67.770  1.00101.59           N
ATOM   1949  CA  ILE A 247     119.741  18.408  67.846  1.00101.59           C
ATOM   1950  C   ILE A 247     119.800  19.074  66.504  1.00101.59           C
ATOM   1951  O   ILE A 247     119.832  20.299  66.402  1.00101.59           O
ATOM   1952  CB  ILE A 247     121.132  18.015  68.286  1.00101.59           C
ATOM   1953  CG1 ILE A 247     121.890  19.228  68.843  1.00101.59           C
ATOM   1954  CG2 ILE A 247     121.875  17.349  67.117  1.00101.59           C
ATOM   1955  CD1 ILE A 247     123.139  18.828  69.628  1.00101.59           C
ATOM   1956  N   MET A 248     119.806  18.267  65.431  1.00112.75           N
ATOM   1957  CA  MET A 248     119.909  18.758  64.090  1.00112.75           C
ATOM   1958  C   MET A 248     118.713  19.620  63.821  1.00112.75           C
ATOM   1959  O   MET A 248     118.829  20.736  63.317  1.00112.75           O
ATOM   1960  CB  MET A 248     119.885  17.562  63.123  1.00112.75           C
ATOM   1961  CG  MET A 248     120.646  17.745  61.816  1.00112.75           C
ATOM   1962  SD  MET A 248     120.727  16.213  60.840  1.00112.75           S
ATOM   1963  CE  MET A 248     121.200  15.156  62.241  1.00112.75           C
ATOM   1964  N   VAL A 249     117.524  19.136  64.222  1.00 99.84           N
ATOM   1965  CA  VAL A 249     116.296  19.813  63.931  1.00 99.84           C
ATOM   1966  C   VAL A 249     116.267  21.151  64.614  1.00 99.84           C
ATOM   1967  O   VAL A 249     115.797  22.135  64.046  1.00 99.84           O
ATOM   1968  CB  VAL A 249     115.085  19.022  64.334  1.00 99.84           C
ATOM   1969  CG1 VAL A 249     114.819  19.192  65.840  1.00 99.84           C
ATOM   1970  CG2 VAL A 249     113.932  19.425  63.406  1.00 99.84           C
ATOM   1971  N   LYS A 250     116.786  21.234  65.853  1.00118.85           N
ATOM   1972  CA  LYS A 250     116.752  22.471  66.585  1.00118.85           C
ATOM   1973  C   LYS A 250     117.544  23.492  65.821  1.00118.85           C
ATOM   1974  O   LYS A 250     117.231  24.681  65.829  1.00118.85           O
ATOM   1975  CB  LYS A 250     117.372  22.351  67.989  1.00118.85           C
ATOM   1976  CG  LYS A 250     116.683  21.308  68.875  1.00118.85           C
ATOM   1977  CD  LYS A 250     115.199  21.584  69.126  1.00118.85           C
ATOM   1978  CE  LYS A 250     114.472  20.446  69.848  1.00118.85           C
ATOM   1979  NZ  LYS A 250     114.861  20.415  71.276  1.00118.85           N
ATOM   1980  N   CYS A 251     118.614  23.049  65.141  1.00 70.84           N
ATOM   1981  CA  CYS A 251     119.456  23.949  64.401  1.00 70.84           C
ATOM   1982  C   CYS A 251     118.699  24.541  63.244  1.00 70.84           C
ATOM   1983  O   CYS A 251     119.079  25.575  62.701  1.00 70.84           O
ATOM   1984  CB  CYS A 251     120.730  23.273  63.865  1.00 70.84           C
ATOM   1985  SG  CYS A 251     121.826  22.724  65.210  1.00 70.84           S
ATOM   1986  N   TRP A 252     117.684  23.811  62.763  1.00164.31           N
ATOM   1987  CA  TRP A 252     116.831  24.137  61.652  1.00164.31           C
ATOM   1988  C   TRP A 252     115.656  25.032  61.958  1.00164.31           C
ATOM   1989  O   TRP A 252     114.872  25.336  61.061  1.00164.31           O
ATOM   1990  CB  TRP A 252     116.419  22.864  60.899  1.00164.31           C
ATOM   1991  CG  TRP A 252     117.643  22.283  60.223  1.00164.31           C
ATOM   1992  CD1 TRP A 252     118.795  22.931  59.878  1.00164.31           C
ATOM   1993  CD2 TRP A 252     117.824  20.910  59.843  1.00164.31           C
ATOM   1994  CE2 TRP A 252     119.096  20.804  59.275  1.00164.31           C
ATOM   1995  CE3 TRP A 252     117.004  19.826  59.961  1.00164.31           C
ATOM   1996  NE1 TRP A 252     119.678  22.052  59.301  1.00164.31           N
ATOM   1997  CZ2 TRP A 252     119.564  19.608  58.812  1.00164.31           C
ATOM   1998  CZ3 TRP A 252     117.479  18.622  59.492  1.00164.31           C
ATOM   1999  CH2 TRP A 252     118.733  18.515  58.928  1.00164.31           C
ATOM   2000  N   MET A 253     115.395  25.389  63.227  1.00124.21           N
ATOM   2001  CA  MET A 253     114.212  26.176  63.462  1.00124.21           C
ATOM   2002  C   MET A 253     114.281  27.537  62.830  1.00124.21           C
ATOM   2003  O   MET A 253     115.346  28.094  62.573  1.00124.21           O
ATOM   2004  CB  MET A 253     113.793  26.228  64.937  1.00124.21           C
ATOM   2005  CG  MET A 253     114.965  26.224  65.908  1.00124.21           C
ATOM   2006  SD  MET A 253     114.507  25.593  67.545  1.00124.21           S
ATOM   2007  CE  MET A 253     116.200  25.613  68.189  1.00124.21           C
ATOM   2008  N   ILE A 254     113.090  28.082  62.507  1.00 66.55           N
ATOM   2009  CA  ILE A 254     112.953  29.336  61.823  1.00 66.55           C
ATOM   2010  C   ILE A 254     113.443  30.463  62.680  1.00 66.55           C
ATOM   2011  O   ILE A 254     114.052  31.403  62.171  1.00 66.55           O
ATOM   2012  CB  ILE A 254     111.555  29.580  61.348  1.00 66.55           C
ATOM   2013  CG1 ILE A 254     111.213  28.470  60.336  1.00 66.55           C
ATOM   2014  CG2 ILE A 254     111.473  30.998  60.755  1.00 66.55           C
ATOM   2015  CD1 ILE A 254     109.738  28.362  59.975  1.00 66.55           C
ATOM   2016  N   ASP A 255     113.181  30.415  64.002  1.00 56.98           N
ATOM   2017  CA  ASP A 255     113.629  31.468  64.873  1.00 56.98           C
ATOM   2018  C   ASP A 255     115.063  31.203  65.234  1.00 56.98           C
ATOM   2019  O   ASP A 255     115.360  30.254  65.957  1.00 56.98           O
ATOM   2020  CB  ASP A 255     112.837  31.537  66.190  1.00 56.98           C
ATOM   2021  CG  ASP A 255     113.247  32.800  66.933  1.00 56.98           C
ATOM   2022  OD1 ASP A 255     113.928  33.661  66.316  1.00 56.98           O
ATOM   2023  OD2 ASP A 255     112.885  32.921  68.133  1.00 56.98           O
ATOM   2024  N   SER A 256     115.980  32.084  64.776  1.00 47.63           N
ATOM   2025  CA  SER A 256     117.400  31.922  64.947  1.00 47.63           C
ATOM   2026  C   SER A 256     117.751  31.824  66.398  1.00 47.63           C
ATOM   2027  O   SER A 256     118.533  30.964  66.801  1.00 47.63           O
ATOM   2028  CB  SER A 256     118.202  33.101  64.358  1.00 47.63           C
ATOM   2029  OG  SER A 256     117.891  34.310  65.039  1.00 47.63           O
ATOM   2030  N   GLU A 257     117.143  32.681  67.232  1.00 89.57           N
ATOM   2031  CA  GLU A 257     117.465  32.739  68.627  1.00 89.57           C
ATOM   2032  C   GLU A 257     117.144  31.423  69.257  1.00 89.57           C
ATOM   2033  O   GLU A 257     117.742  31.056  70.268  1.00 89.57           O
ATOM   2034  CB  GLU A 257     116.653  33.801  69.384  1.00 89.57           C
ATOM   2035  CG  GLU A 257     116.934  35.230  68.920  1.00 89.57           C
ATOM   2036  CD  GLU A 257     118.406  35.524  69.161  1.00 89.57           C
ATOM   2037  OE1 GLU A 257     118.894  35.242  70.288  1.00 89.57           O
ATOM   2038  OE2 GLU A 257     119.066  36.032  68.215  1.00 89.57           O
ATOM   2039  N   CYS A 258     116.139  30.714  68.714  1.00 78.91           N
ATOM   2040  CA  CYS A 258     115.702  29.469  69.274  1.00 78.91           C
ATOM   2041  C   CYS A 258     116.752  28.404  69.112  1.00 78.91           C
ATOM   2042  O   CYS A 258     116.916  27.551  69.982  1.00 78.91           O
ATOM   2043  CB  CYS A 258     114.383  28.976  68.665  1.00 78.91           C
ATOM   2044  SG  CYS A 258     113.602  27.728  69.729  1.00 78.91           S
ATOM   2045  N   ARG A 259     117.504  28.431  67.995  1.00123.21           N
ATOM   2046  CA  ARG A 259     118.500  27.436  67.697  1.00123.21           C
ATOM   2047  C   ARG A 259     119.478  27.384  68.837  1.00123.21           C
ATOM   2048  O   ARG A 259     119.566  28.314  69.636  1.00123.21           O
ATOM   2049  CB  ARG A 259     119.270  27.761  66.405  1.00123.21           C
ATOM   2050  CG  ARG A 259     118.366  27.739  65.169  1.00123.21           C
ATOM   2051  CD  ARG A 259     119.069  28.061  63.847  1.00123.21           C
ATOM   2052  NE  ARG A 259     119.234  29.536  63.738  1.00123.21           N
ATOM   2053  CZ  ARG A 259     119.430  30.107  62.512  1.00123.21           C
ATOM   2054  NH1 ARG A 259     119.456  29.332  61.389  1.00123.21           N
ATOM   2055  NH2 ARG A 259     119.600  31.455  62.399  1.00123.21           N
ATOM   2056  N   PRO A 260     120.188  26.288  68.957  1.00167.90           N
ATOM   2057  CA  PRO A 260     121.124  26.142  70.042  1.00167.90           C
ATOM   2058  C   PRO A 260     122.367  26.940  69.823  1.00167.90           C
ATOM   2059  O   PRO A 260     122.620  27.376  68.701  1.00167.90           O
ATOM   2060  CB  PRO A 260     121.423  24.651  70.154  1.00167.90           C
ATOM   2061  CG  PRO A 260     120.183  23.981  69.547  1.00167.90           C
ATOM   2062  CD  PRO A 260     119.653  25.005  68.529  1.00167.90           C
ATOM   2063  N   ARG A 261     123.145  27.147  70.904  1.00119.39           N
ATOM   2064  CA  ARG A 261     124.390  27.853  70.850  1.00119.39           C
ATOM   2065  C   ARG A 261     125.460  26.830  70.676  1.00119.39           C
ATOM   2066  O   ARG A 261     125.304  25.674  71.062  1.00119.39           O
ATOM   2067  CB  ARG A 261     124.723  28.608  72.145  1.00119.39           C
ATOM   2068  CG  ARG A 261     123.927  29.898  72.324  1.00119.39           C
ATOM   2069  CD  ARG A 261     122.419  29.693  72.416  1.00119.39           C
ATOM   2070  NE  ARG A 261     121.807  31.041  72.588  1.00119.39           N
ATOM   2071  CZ  ARG A 261     120.453  31.170  72.698  1.00119.39           C
ATOM   2072  NH1 ARG A 261     119.656  30.062  72.663  1.00119.39           N
ATOM   2073  NH2 ARG A 261     119.895  32.408  72.842  1.00119.39           N
ATOM   2074  N   PHE A 262     126.599  27.246  70.097  1.00 71.52           N
ATOM   2075  CA  PHE A 262     127.658  26.319  69.852  1.00 71.52           C
ATOM   2076  C   PHE A 262     128.102  25.747  71.163  1.00 71.52           C
ATOM   2077  O   PHE A 262     128.356  24.548  71.272  1.00 71.52           O
ATOM   2078  CB  PHE A 262     128.847  26.970  69.127  1.00 71.52           C
ATOM   2079  CG  PHE A 262     128.377  27.268  67.740  1.00 71.52           C
ATOM   2080  CD1 PHE A 262     128.342  26.268  66.794  1.00 71.52           C
ATOM   2081  CD2 PHE A 262     127.973  28.534  67.381  1.00 71.52           C
ATOM   2082  CE1 PHE A 262     127.914  26.521  65.511  1.00 71.52           C
ATOM   2083  CE2 PHE A 262     127.545  28.793  66.099  1.00 71.52           C
ATOM   2084  CZ  PHE A 262     127.515  27.788  65.162  1.00 71.52           C
ATOM   2085  N   ARG A 263     128.170  26.581  72.214  1.00188.92           N
ATOM   2086  CA  ARG A 263     128.621  26.114  73.494  1.00188.92           C
ATOM   2087  C   ARG A 263     127.720  24.996  73.926  1.00188.92           C
ATOM   2088  O   ARG A 263     128.166  24.009  74.507  1.00188.92           O
ATOM   2089  CB  ARG A 263     128.526  27.199  74.578  1.00188.92           C
ATOM   2090  CG  ARG A 263     129.293  28.467  74.216  1.00188.92           C
ATOM   2091  CD  ARG A 263     128.605  29.317  73.147  1.00188.92           C
ATOM   2092  NE  ARG A 263     127.924  30.448  73.839  1.00188.92           N
ATOM   2093  CZ  ARG A 263     127.008  31.197  73.159  1.00188.92           C
ATOM   2094  NH1 ARG A 263     126.669  30.850  71.884  1.00188.92           N
ATOM   2095  NH2 ARG A 263     126.433  32.287  73.745  1.00188.92           N
ATOM   2096  N   GLU A 264     126.410  25.131  73.670  1.00 83.38           N
ATOM   2097  CA  GLU A 264     125.450  24.134  74.055  1.00 83.38           C
ATOM   2098  C   GLU A 264     125.751  22.873  73.297  1.00 83.38           C
ATOM   2099  O   GLU A 264     125.782  21.778  73.860  1.00 83.38           O
ATOM   2100  CB  GLU A 264     124.039  24.555  73.612  1.00 83.38           C
ATOM   2101  CG  GLU A 264     123.613  25.932  74.127  1.00 83.38           C
ATOM   2102  CD  GLU A 264     122.665  25.744  75.296  1.00 83.38           C
ATOM   2103  OE1 GLU A 264     121.577  25.151  75.069  1.00 83.38           O
ATOM   2104  OE2 GLU A 264     123.007  26.192  76.423  1.00 83.38           O
ATOM   2105  N   LEU A 265     126.013  23.011  71.983  1.00104.88           N
ATOM   2106  CA  LEU A 265     126.238  21.878  71.131  1.00104.88           C
ATOM   2107  C   LEU A 265     127.438  21.117  71.590  1.00104.88           C
ATOM   2108  O   LEU A 265     127.422  19.886  71.602  1.00104.88           O
ATOM   2109  CB  LEU A 265     126.417  22.249  69.641  1.00104.88           C
ATOM   2110  CG  LEU A 265     125.093  22.530  68.894  1.00104.88           C
ATOM   2111  CD1 LEU A 265     124.260  23.619  69.581  1.00104.88           C
ATOM   2112  CD2 LEU A 265     125.343  22.857  67.412  1.00104.88           C
ATOM   2113  N   VAL A 266     128.507  21.817  72.009  1.00 93.72           N
ATOM   2114  CA  VAL A 266     129.679  21.095  72.402  1.00 93.72           C
ATOM   2115  C   VAL A 266     129.332  20.208  73.555  1.00 93.72           C
ATOM   2116  O   VAL A 266     129.751  19.053  73.595  1.00 93.72           O
ATOM   2117  CB  VAL A 266     130.837  21.967  72.808  1.00 93.72           C
ATOM   2118  CG1 VAL A 266     131.172  22.891  71.626  1.00 93.72           C
ATOM   2119  CG2 VAL A 266     130.528  22.684  74.131  1.00 93.72           C
ATOM   2120  N   SER A 267     128.543  20.712  74.523  1.00 72.56           N
ATOM   2121  CA  SER A 267     128.237  19.920  75.682  1.00 72.56           C
ATOM   2122  C   SER A 267     127.434  18.713  75.298  1.00 72.56           C
ATOM   2123  O   SER A 267     127.714  17.606  75.757  1.00 72.56           O
ATOM   2124  CB  SER A 267     127.437  20.680  76.757  1.00 72.56           C
ATOM   2125  OG  SER A 267     126.132  20.985  76.290  1.00 72.56           O
ATOM   2126  N   GLU A 268     126.428  18.889  74.420  1.00 81.87           N
ATOM   2127  CA  GLU A 268     125.537  17.812  74.087  1.00 81.87           C
ATOM   2128  C   GLU A 268     126.298  16.673  73.482  1.00 81.87           C
ATOM   2129  O   GLU A 268     126.176  15.535  73.932  1.00 81.87           O
ATOM   2130  CB  GLU A 268     124.489  18.231  73.042  1.00 81.87           C
ATOM   2131  CG  GLU A 268     123.468  19.244  73.556  1.00 81.87           C
ATOM   2132  CD  GLU A 268     122.429  18.480  74.361  1.00 81.87           C
ATOM   2133  OE1 GLU A 268     122.816  17.812  75.358  1.00 81.87           O
ATOM   2134  OE2 GLU A 268     121.231  18.549  73.980  1.00 81.87           O
ATOM   2135  N   PHE A 269     127.135  16.963  72.469  1.00 73.54           N
ATOM   2136  CA  PHE A 269     127.873  15.957  71.751  1.00 73.54           C
ATOM   2137  C   PHE A 269     128.884  15.314  72.641  1.00 73.54           C
ATOM   2138  O   PHE A 269     129.191  14.134  72.481  1.00 73.54           O
ATOM   2139  CB  PHE A 269     128.610  16.488  70.505  1.00 73.54           C
ATOM   2140  CG  PHE A 269     127.608  16.691  69.417  1.00 73.54           C
ATOM   2141  CD1 PHE A 269     127.141  15.612  68.700  1.00 73.54           C
ATOM   2142  CD2 PHE A 269     127.145  17.947  69.098  1.00 73.54           C
ATOM   2143  CE1 PHE A 269     126.220  15.775  67.692  1.00 73.54           C
ATOM   2144  CE2 PHE A 269     126.224  18.118  68.089  1.00 73.54           C
ATOM   2145  CZ  PHE A 269     125.759  17.033  67.385  1.00 73.54           C
ATOM   2146  N   SER A 270     129.464  16.087  73.574  1.00 32.53           N
ATOM   2147  CA  SER A 270     130.465  15.541  74.443  1.00 32.53           C
ATOM   2148  C   SER A 270     129.861  14.396  75.192  1.00 32.53           C
ATOM   2149  O   SER A 270     130.449  13.318  75.271  1.00 32.53           O
ATOM   2150  CB  SER A 270     130.939  16.546  75.505  1.00 32.53           C
ATOM   2151  OG  SER A 270     131.515  17.682  74.882  1.00 32.53           O
ATOM   2152  N   ARG A 271     128.645  14.596  75.737  1.00 80.17           N
ATOM   2153  CA  ARG A 271     128.015  13.589  76.541  1.00 80.17           C
ATOM   2154  C   ARG A 271     127.822  12.353  75.717  1.00 80.17           C
ATOM   2155  O   ARG A 271     128.128  11.251  76.171  1.00 80.17           O
ATOM   2156  CB  ARG A 271     126.629  14.022  77.044  1.00 80.17           C
ATOM   2157  CG  ARG A 271     126.663  15.222  77.992  1.00 80.17           C
ATOM   2158  CD  ARG A 271     125.274  15.648  78.470  1.00 80.17           C
ATOM   2159  NE  ARG A 271     125.450  16.791  79.409  1.00 80.17           N
ATOM   2160  CZ  ARG A 271     125.546  18.063  78.926  1.00 80.17           C
ATOM   2161  NH1 ARG A 271     125.481  18.290  77.581  1.00 80.17           N
ATOM   2162  NH2 ARG A 271     125.712  19.108  79.789  1.00 80.17           N
ATOM   2163  N   MET A 272     127.330  12.490  74.469  1.00163.63           N
ATOM   2164  CA  MET A 272     127.127  11.305  73.682  1.00163.63           C
ATOM   2165  C   MET A 272     128.426  10.634  73.349  1.00163.63           C
ATOM   2166  O   MET A 272     128.469   9.417  73.174  1.00163.63           O
ATOM   2167  CB  MET A 272     126.276  11.413  72.394  1.00163.63           C
ATOM   2168  CG  MET A 272     126.249  12.726  71.619  1.00163.63           C
ATOM   2169  SD  MET A 272     124.859  13.807  72.073  1.00163.63           S
ATOM   2170  CE  MET A 272     124.999  14.891  70.623  1.00163.63           C
ATOM   2171  N   ALA A 273     129.525  11.400  73.253  1.00 46.66           N
ATOM   2172  CA  ALA A 273     130.808  10.847  72.919  1.00 46.66           C
ATOM   2173  C   ALA A 273     131.155   9.803  73.937  1.00 46.66           C
ATOM   2174  O   ALA A 273     131.896   8.866  73.641  1.00 46.66           O
ATOM   2175  CB  ALA A 273     131.937  11.893  72.928  1.00 46.66           C
ATOM   2176  N   ARG A 274     130.665   9.961  75.182  1.00125.89           N
ATOM   2177  CA  ARG A 274     130.977   9.027  76.229  1.00125.89           C
ATOM   2178  C   ARG A 274     130.513   7.653  75.843  1.00125.89           C
ATOM   2179  O   ARG A 274     131.248   6.689  76.055  1.00125.89           O
ATOM   2180  CB  ARG A 274     130.307   9.369  77.573  1.00125.89           C
ATOM   2181  CG  ARG A 274     130.794  10.684  78.186  1.00125.89           C
ATOM   2182  CD  ARG A 274     130.304  10.913  79.619  1.00125.89           C
ATOM   2183  NE  ARG A 274     130.850  12.220  80.088  1.00125.89           N
ATOM   2184  CZ  ARG A 274     130.136  13.367  79.889  1.00125.89           C
ATOM   2185  NH1 ARG A 274     128.934  13.316  79.246  1.00125.89           N
ATOM   2186  NH2 ARG A 274     130.613  14.563  80.344  1.00125.89           N
ATOM   2187  N   ASP A 275     129.279   7.520  75.298  1.00128.39           N
ATOM   2188  CA  ASP A 275     128.765   6.244  74.855  1.00128.39           C
ATOM   2189  C   ASP A 275     128.290   6.380  73.442  1.00128.39           C
ATOM   2190  O   ASP A 275     127.093   6.541  73.207  1.00128.39           O
ATOM   2191  CB  ASP A 275     127.528   5.741  75.618  1.00128.39           C
ATOM   2192  CG  ASP A 275     127.960   4.930  76.820  1.00128.39           C
ATOM   2193  OD1 ASP A 275     128.739   3.964  76.601  1.00128.39           O
ATOM   2194  OD2 ASP A 275     127.499   5.231  77.953  1.00128.39           O
ATOM   2195  N   PRO A 276     129.173   6.274  72.491  1.00 96.45           N
ATOM   2196  CA  PRO A 276     128.805   6.476  71.118  1.00 96.45           C
ATOM   2197  C   PRO A 276     127.784   5.539  70.553  1.00 96.45           C
ATOM   2198  O   PRO A 276     126.871   6.000  69.873  1.00 96.45           O
ATOM   2199  CB  PRO A 276     130.119   6.513  70.337  1.00 96.45           C
ATOM   2200  CG  PRO A 276     131.135   7.030  71.372  1.00 96.45           C
ATOM   2201  CD  PRO A 276     130.580   6.547  72.724  1.00 96.45           C
ATOM   2202  N   GLN A 277     127.866   4.238  70.867  1.00 79.21           N
ATOM   2203  CA  GLN A 277     127.001   3.274  70.258  1.00 79.21           C
ATOM   2204  C   GLN A 277     125.579   3.561  70.621  1.00 79.21           C
ATOM   2205  O   GLN A 277     124.668   3.162  69.899  1.00 79.21           O
ATOM   2206  CB  GLN A 277     127.355   1.826  70.632  1.00 79.21           C
ATOM   2207  CG  GLN A 277     128.733   1.432  70.095  1.00 79.21           C
ATOM   2208  CD  GLN A 277     128.993  -0.035  70.402  1.00 79.21           C
ATOM   2209  NE2 GLN A 277     130.075  -0.294  71.182  1.00 79.21           N
ATOM   2210  OE1 GLN A 277     128.273  -0.929  69.957  1.00 79.21           O
ATOM   2211  N   ARG A 278     125.336   4.196  71.781  1.00159.89           N
ATOM   2212  CA  ARG A 278     123.980   4.472  72.161  1.00159.89           C
ATOM   2213  C   ARG A 278     123.318   5.485  71.257  1.00159.89           C
ATOM   2214  O   ARG A 278     122.117   5.393  71.025  1.00159.89           O
ATOM   2215  CB  ARG A 278     123.810   4.868  73.646  1.00159.89           C
ATOM   2216  CG  ARG A 278     124.544   6.115  74.138  1.00159.89           C
ATOM   2217  CD  ARG A 278     124.446   6.251  75.661  1.00159.89           C
ATOM   2218  NE  ARG A 278     125.164   7.486  76.076  1.00159.89           N
ATOM   2219  CZ  ARG A 278     124.672   8.231  77.108  1.00159.89           C
ATOM   2220  NH1 ARG A 278     123.541   7.831  77.759  1.00159.89           N
ATOM   2221  NH2 ARG A 278     125.306   9.379  77.486  1.00159.89           N
ATOM   2222  N   PHE A 279     124.037   6.531  70.802  1.00107.91           N
ATOM   2223  CA  PHE A 279     123.492   7.550  69.934  1.00107.91           C
ATOM   2224  C   PHE A 279     123.467   7.186  68.476  1.00107.91           C
ATOM   2225  O   PHE A 279     122.555   7.578  67.750  1.00107.91           O
ATOM   2226  CB  PHE A 279     124.232   8.886  70.079  1.00107.91           C
ATOM   2227  CG  PHE A 279     124.008   9.270  71.497  1.00107.91           C
ATOM   2228  CD1 PHE A 279     124.851   8.795  72.472  1.00107.91           C
ATOM   2229  CD2 PHE A 279     122.954  10.078  71.853  1.00107.91           C
ATOM   2230  CE1 PHE A 279     124.654   9.133  73.788  1.00107.91           C
ATOM   2231  CE2 PHE A 279     122.752  10.418  73.169  1.00107.91           C
ATOM   2232  CZ  PHE A 279     123.604   9.946  74.139  1.00107.91           C
ATOM   2233  N   VAL A 280     124.510   6.483  67.997  1.00140.19           N
ATOM   2234  CA  VAL A 280     124.671   6.162  66.608  1.00140.19           C
ATOM   2235  C   VAL A 280     124.742   4.675  66.468  1.00140.19           C
ATOM   2236  O   VAL A 280     125.600   4.020  67.059  1.00140.19           O
ATOM   2237  CB  VAL A 280     125.935   6.801  66.100  1.00140.19           C
ATOM   2238  CG1 VAL A 280     126.965   6.709  67.230  1.00140.19           C
ATOM   2239  CG2 VAL A 280     126.445   6.087  64.846  1.00140.19           C
ATOM   2240  N   VAL A 281     123.827   4.103  65.657  1.00 55.19           N
ATOM   2241  CA  VAL A 281     123.800   2.681  65.473  1.00 55.19           C
ATOM   2242  C   VAL A 281     124.470   2.404  64.165  1.00 55.19           C
ATOM   2243  O   VAL A 281     123.864   2.533  63.103  1.00 55.19           O
ATOM   2244  CB  VAL A 281     122.397   2.145  65.386  1.00 55.19           C
ATOM   2245  CG1 VAL A 281     122.446   0.638  65.086  1.00 55.19           C
ATOM   2246  CG2 VAL A 281     121.661   2.494  66.690  1.00 55.19           C
ATOM   2247  N   ILE A 282     125.743   1.972  64.209  1.00 86.19           N
ATOM   2248  CA  ILE A 282     126.470   1.735  62.996  1.00 86.19           C
ATOM   2249  C   ILE A 282     126.898   0.310  63.011  1.00 86.19           C
ATOM   2250  O   ILE A 282     127.126  -0.231  64.087  1.00 86.19           O
ATOM   2251  CB  ILE A 282     127.717   2.563  62.872  1.00 86.19           C
ATOM   2252  CG1 ILE A 282     127.373   4.062  62.912  1.00 86.19           C
ATOM   2253  CG2 ILE A 282     128.444   2.141  61.585  1.00 86.19           C
ATOM   2254  CD1 ILE A 282     128.597   4.970  63.019  1.00 86.19           C
ATOM   2255  N   GLN A 283     127.025  -0.293  61.802  1.00137.92           N
ATOM   2256  CA  GLN A 283     127.354  -1.669  61.498  1.00137.92           C
ATOM   2257  C   GLN A 283     128.577  -2.124  62.249  1.00137.92           C
ATOM   2258  O   GLN A 283     128.582  -2.135  63.466  1.00137.92           O
ATOM   2259  CB  GLN A 283     127.599  -1.904  59.996  1.00137.92           C
ATOM   2260  CG  GLN A 283     127.775  -3.376  59.616  1.00137.92           C
ATOM   2261  CD  GLN A 283     127.990  -3.441  58.111  1.00137.92           C
ATOM   2262  NE2 GLN A 283     127.986  -4.679  57.547  1.00137.92           N
ATOM   2263  OE1 GLN A 283     128.153  -2.415  57.453  1.00137.92           O
ATOM   2264  N   ASN A 284     129.654  -2.587  61.593  1.00196.11           N
ATOM   2265  CA  ASN A 284     130.742  -3.066  62.414  1.00196.11           C
ATOM   2266  C   ASN A 284     131.544  -1.921  62.979  1.00196.11           C
ATOM   2267  O   ASN A 284     132.711  -1.717  62.645  1.00196.11           O
ATOM   2268  CB  ASN A 284     131.696  -4.016  61.668  1.00196.11           C
ATOM   2269  CG  ASN A 284     132.293  -3.308  60.459  1.00196.11           C
ATOM   2270  ND2 ASN A 284     133.368  -3.921  59.897  1.00196.11           N
ATOM   2271  OD1 ASN A 284     131.829  -2.258  60.015  1.00196.11           O
ATOM   2272  N   GLU A 285     130.918  -1.177  63.906  1.00140.66           N
ATOM   2273  CA  GLU A 285     131.437  -0.057  64.616  1.00140.66           C
ATOM   2274  C   GLU A 285     132.496  -0.530  65.555  1.00140.66           C
ATOM   2275  O   GLU A 285     133.502   0.148  65.755  1.00140.66           O
ATOM   2276  CB  GLU A 285     130.358   0.615  65.480  1.00140.66           C
ATOM   2277  CG  GLU A 285     130.868   1.793  66.305  1.00140.66           C
ATOM   2278  CD  GLU A 285     129.739   2.248  67.218  1.00140.66           C
ATOM   2279  OE1 GLU A 285     128.608   1.704  67.102  1.00140.66           O
ATOM   2280  OE2 GLU A 285     130.005   3.151  68.054  1.00140.66           O
ATOM   2281  N   ASP A 286     132.280  -1.706  66.176  1.00262.61           N
ATOM   2282  CA  ASP A 286     133.198  -2.189  67.165  1.00262.61           C
ATOM   2283  C   ASP A 286     133.788  -3.466  66.688  1.00262.61           C
ATOM   2284  O   ASP A 286     133.316  -4.051  65.717  1.00262.61           O
ATOM   2285  CB  ASP A 286     132.521  -2.493  68.513  1.00262.61           C
ATOM   2286  CG  ASP A 286     133.589  -2.708  69.580  1.00262.61           C
ATOM   2287  OD1 ASP A 286     134.742  -2.239  69.383  1.00262.61           O
ATOM   2288  OD2 ASP A 286     133.258  -3.348  70.614  1.00262.61           O
ATOM   2289  N   LEU A 287     134.894  -3.871  67.342  1.00315.45           N
ATOM   2290  CA  LEU A 287     135.611  -5.095  67.128  1.00315.45           C
ATOM   2291  C   LEU A 287     136.726  -4.895  68.101  1.00315.45           C
ATOM   2292  O   LEU A 287     136.499  -4.706  69.295  1.00315.45           O
ATOM   2293  CB  LEU A 287     136.220  -5.202  65.714  1.00315.45           C
ATOM   2294  CG  LEU A 287     136.595  -6.634  65.262  1.00315.45           C
ATOM   2295  CD1 LEU A 287     137.694  -7.296  66.107  1.00315.45           C
ATOM   2296  CD2 LEU A 287     135.333  -7.503  65.161  1.00315.45           C
ATOM   2297  N   GLY A 288     137.971  -4.930  67.600  1.00167.24           N
ATOM   2298  CA  GLY A 288     139.085  -4.464  68.365  1.00167.24           C
ATOM   2299  C   GLY A 288     139.031  -3.043  67.932  1.00167.24           C
ATOM   2300  O   GLY A 288     137.957  -2.455  68.054  1.00167.24           O
ATOM   2301  N   PRO A 289     140.055  -2.386  67.488  1.00189.23           N
ATOM   2302  CA  PRO A 289     139.707  -1.153  66.860  1.00189.23           C
ATOM   2303  C   PRO A 289     139.042  -1.675  65.624  1.00189.23           C
ATOM   2304  O   PRO A 289     139.748  -2.078  64.701  1.00189.23           O
ATOM   2305  CB  PRO A 289     141.023  -0.401  66.684  1.00189.23           C
ATOM   2306  CG  PRO A 289     141.867  -0.907  67.875  1.00189.23           C
ATOM   2307  CD  PRO A 289     141.339  -2.328  68.160  1.00189.23           C
ATOM   2308  N   ALA A 290     137.697  -1.694  65.574  1.00 60.08           N
ATOM   2309  CA  ALA A 290     137.086  -2.301  64.439  1.00 60.08           C
ATOM   2310  C   ALA A 290     137.355  -1.418  63.280  1.00 60.08           C
ATOM   2311  O   ALA A 290     137.753  -1.873  62.209  1.00 60.08           O
ATOM   2312  CB  ALA A 290     135.563  -2.431  64.576  1.00 60.08           C
ATOM   2313  N   SER A 291     137.181  -0.103  63.516  1.00130.06           N
ATOM   2314  CA  SER A 291     137.239   0.873  62.477  1.00130.06           C
ATOM   2315  C   SER A 291     138.397   1.825  62.705  1.00130.06           C
ATOM   2316  O   SER A 291     138.348   2.679  63.590  1.00130.06           O
ATOM   2317  CB  SER A 291     135.941   1.682  62.508  1.00130.06           C
ATOM   2318  OG  SER A 291     136.022   2.772  61.619  1.00130.06           O
ATOM   2319  N   PRO A 292     139.462   1.648  61.949  1.00136.53           N
ATOM   2320  CA  PRO A 292     140.621   2.528  62.077  1.00136.53           C
ATOM   2321  C   PRO A 292     140.892   3.454  60.893  1.00136.53           C
ATOM   2322  O   PRO A 292     140.250   3.262  59.864  1.00136.53           O
ATOM   2323  CB  PRO A 292     141.815   1.602  62.310  1.00136.53           C
ATOM   2324  CG  PRO A 292     141.404   0.300  61.608  1.00136.53           C
ATOM   2325  CD  PRO A 292     139.880   0.265  61.777  1.00136.53           C
ATOM   2326  N   LEU A 293     141.853   4.432  61.008  1.00182.03           N
ATOM   2327  CA  LEU A 293     142.342   5.303  59.925  1.00182.03           C
ATOM   2328  C   LEU A 293     143.887   5.735  60.099  1.00182.03           C
ATOM   2329  O   LEU A 293     144.345   5.630  61.234  1.00182.03           O
ATOM   2330  CB  LEU A 293     141.474   6.556  59.746  1.00182.03           C
ATOM   2331  CG  LEU A 293     140.026   6.224  59.324  1.00182.03           C
ATOM   2332  CD1 LEU A 293     139.158   7.483  59.145  1.00182.03           C
ATOM   2333  CD2 LEU A 293     140.023   5.330  58.076  1.00182.03           C
ATOM   2334  N   ASP A 294     144.705   6.237  59.034  1.00180.37           N
ATOM   2335  CA  ASP A 294     146.225   6.535  58.860  1.00180.37           C
ATOM   2336  C   ASP A 294     146.934   8.044  58.951  1.00180.37           C
ATOM   2337  O   ASP A 294     146.400   8.811  59.747  1.00180.37           O
ATOM   2338  CB  ASP A 294     146.772   5.930  57.551  1.00180.37           C
ATOM   2339  CG  ASP A 294     146.719   4.410  57.656  1.00180.37           C
ATOM   2340  OD1 ASP A 294     146.284   3.907  58.726  1.00180.37           O
ATOM   2341  OD2 ASP A 294     147.105   3.733  56.666  1.00180.37           O
ATOM   2342  N   SER A 295     148.175   8.484  58.258  1.00281.32           N
ATOM   2343  CA  SER A 295     149.007   9.857  58.219  1.00281.32           C
ATOM   2344  C   SER A 295     150.329  10.227  57.105  1.00281.32           C
ATOM   2345  O   SER A 295     150.539   9.259  56.389  1.00281.32           O
ATOM   2346  CB  SER A 295     149.545  10.226  59.610  1.00281.32           C
ATOM   2347  OG  SER A 295     150.490   9.258  60.036  1.00281.32           O
ATOM   2348  N   THR A 296     151.228  11.477  56.860  1.00358.33           N
ATOM   2349  CA  THR A 296     152.329  11.832  55.821  1.00358.33           C
ATOM   2350  C   THR A 296     153.548  10.938  55.719  1.00358.33           C
ATOM   2351  O   THR A 296     153.622  10.117  54.807  1.00358.33           O
ATOM   2352  CB  THR A 296     152.786  13.264  55.891  1.00358.33           C
ATOM   2353  CG2 THR A 296     153.452  13.557  57.242  1.00358.33           C
ATOM   2354  OG1 THR A 296     153.683  13.530  54.822  1.00358.33           O
ATOM   2355  N   PHE A 297     154.542  11.033  56.625  1.00207.76           N
ATOM   2356  CA  PHE A 297     155.663  10.127  56.529  1.00207.76           C
ATOM   2357  C   PHE A 297     156.422  10.311  57.792  1.00207.76           C
ATOM   2358  O   PHE A 297     157.093  11.322  57.983  1.00207.76           O
ATOM   2359  CB  PHE A 297     156.640  10.436  55.380  1.00207.76           C
ATOM   2360  CG  PHE A 297     157.587   9.283  55.269  1.00207.76           C
ATOM   2361  CD1 PHE A 297     158.573   9.079  56.208  1.00207.76           C
ATOM   2362  CD2 PHE A 297     157.501   8.408  54.210  1.00207.76           C
ATOM   2363  CE1 PHE A 297     159.445   8.020  56.107  1.00207.76           C
ATOM   2364  CE2 PHE A 297     158.370   7.348  54.101  1.00207.76           C
ATOM   2365  CZ  PHE A 297     159.344   7.149  55.050  1.00207.76           C
ATOM   2366  N   TYR A 298     156.409   9.300  58.667  1.00151.57           N
ATOM   2367  CA  TYR A 298     157.039   9.535  59.923  1.00151.57           C
ATOM   2368  C   TYR A 298     158.511   9.519  59.748  1.00151.57           C
ATOM   2369  O   TYR A 298     159.098   8.602  59.175  1.00151.57           O
ATOM   2370  CB  TYR A 298     156.680   8.489  60.996  1.00151.57           C
ATOM   2371  CG  TYR A 298     155.252   8.678  61.386  1.00151.57           C
ATOM   2372  CD1 TYR A 298     154.230   8.116  60.655  1.00151.57           C
ATOM   2373  CD2 TYR A 298     154.940   9.426  62.498  1.00151.57           C
ATOM   2374  CE1 TYR A 298     152.919   8.298  61.033  1.00151.57           C
ATOM   2375  CE2 TYR A 298     153.632   9.611  62.880  1.00151.57           C
ATOM   2376  CZ  TYR A 298     152.617   9.045  62.147  1.00151.57           C
ATOM   2377  OH  TYR A 298     151.274   9.232  62.538  1.00151.57           O
ATOM   2378  N   ARG A 299     159.126  10.595  60.254  1.00283.59           N
ATOM   2379  CA  ARG A 299     160.533  10.815  60.226  1.00283.59           C
ATOM   2380  C   ARG A 299     160.690  12.026  61.078  1.00283.59           C
ATOM   2381  O   ARG A 299     160.373  12.011  62.266  1.00283.59           O
ATOM   2382  CB  ARG A 299     161.075  11.181  58.837  1.00283.59           C
ATOM   2383  CG  ARG A 299     161.010  10.039  57.825  1.00283.59           C
ATOM   2384  CD  ARG A 299     161.482  10.446  56.429  1.00283.59           C
ATOM   2385  NE  ARG A 299     160.630  11.585  55.983  1.00283.59           N
ATOM   2386  CZ  ARG A 299     161.022  12.866  56.247  1.00283.59           C
ATOM   2387  NH1 ARG A 299     162.177  13.092  56.937  1.00283.59           N
ATOM   2388  NH2 ARG A 299     160.274  13.918  55.803  1.00283.59           N
ATOM   2389  N   SER A 300     161.228  13.093  60.461  1.00135.15           N
ATOM   2390  CA  SER A 300     161.440  14.392  61.036  1.00135.15           C
ATOM   2391  C   SER A 300     160.139  15.152  61.082  1.00135.15           C
ATOM   2392  O   SER A 300     160.108  16.344  61.376  1.00135.15           O
ATOM   2393  CB  SER A 300     162.442  15.229  60.220  1.00135.15           C
ATOM   2394  OG  SER A 300     162.624  16.502  60.820  1.00135.15           O
ATOM   2395  N   LEU A 301     159.014  14.492  60.776  1.00138.52           N
ATOM   2396  CA  LEU A 301     157.731  15.140  60.689  1.00138.52           C
ATOM   2397  C   LEU A 301     157.381  15.800  61.993  1.00138.52           C
ATOM   2398  O   LEU A 301     157.450  15.189  63.059  1.00138.52           O
ATOM   2399  CB  LEU A 301     156.617  14.106  60.406  1.00138.52           C
ATOM   2400  CG  LEU A 301     155.187  14.593  60.059  1.00138.52           C
ATOM   2401  CD1 LEU A 301     154.235  13.388  60.072  1.00138.52           C
ATOM   2402  CD2 LEU A 301     154.655  15.742  60.932  1.00138.52           C
ATOM   2403  N   LEU A 302     156.952  17.083  61.901  1.00147.76           N
ATOM   2404  CA  LEU A 302     156.541  17.898  63.014  1.00147.76           C
ATOM   2405  C   LEU A 302     155.314  18.627  62.508  1.00147.76           C
ATOM   2406  O   LEU A 302     155.365  19.299  61.480  1.00147.76           O
ATOM   2407  CB  LEU A 302     157.655  18.916  63.340  1.00147.76           C
ATOM   2408  CG  LEU A 302     157.566  19.644  64.691  1.00147.76           C
ATOM   2409  CD1 LEU A 302     158.732  20.630  64.872  1.00147.76           C
ATOM   2410  CD2 LEU A 302     156.210  20.306  64.888  1.00147.76           C
ATOM   2411  N   GLU A 303     154.157  18.528  63.196  1.00155.44           N
ATOM   2412  CA  GLU A 303     153.001  19.157  62.621  1.00155.44           C
ATOM   2413  C   GLU A 303     153.077  20.603  62.885  1.00155.44           C
ATOM   2414  O   GLU A 303     153.839  21.028  63.741  1.00155.44           O
ATOM   2415  CB  GLU A 303     151.639  18.619  63.107  1.00155.44           C
ATOM   2416  CG  GLU A 303     151.240  19.053  64.514  1.00155.44           C
ATOM   2417  CD  GLU A 303     149.953  18.331  64.878  1.00155.44           C
ATOM   2418  OE1 GLU A 303     149.429  17.584  64.010  1.00155.44           O
ATOM   2419  OE2 GLU A 303     149.482  18.507  66.033  1.00155.44           O
ATOM   2420  N   ASP A 304     152.304  21.412  62.145  1.00 99.05           N
ATOM   2421  CA  ASP A 304     152.420  22.817  62.375  1.00 99.05           C
ATOM   2422  C   ASP A 304     152.031  23.069  63.799  1.00 99.05           C
ATOM   2423  O   ASP A 304     152.610  23.917  64.472  1.00 99.05           O
ATOM   2424  CB  ASP A 304     151.520  23.680  61.477  1.00 99.05           C
ATOM   2425  CG  ASP A 304     152.097  25.090  61.510  1.00 99.05           C
ATOM   2426  OD1 ASP A 304     152.895  25.392  62.436  1.00 99.05           O
ATOM   2427  OD2 ASP A 304     151.765  25.883  60.593  1.00 99.05           O
ATOM   2428  N   ASP A 305     151.034  22.324  64.306  1.00 71.50           N
ATOM   2429  CA  ASP A 305     150.605  22.516  65.662  1.00 71.50           C
ATOM   2430  C   ASP A 305     151.687  22.090  66.601  1.00 71.50           C
ATOM   2431  O   ASP A 305     151.967  22.765  67.592  1.00 71.50           O
ATOM   2432  CB  ASP A 305     149.318  21.742  65.981  1.00 71.50           C
ATOM   2433  CG  ASP A 305     148.201  22.408  65.185  1.00 71.50           C
ATOM   2434  OD1 ASP A 305     148.349  23.617  64.862  1.00 71.50           O
ATOM   2435  OD2 ASP A 305     147.191  21.717  64.888  1.00 71.50           O
ATOM   2436  N   ASP A 306     152.339  20.959  66.282  1.00 63.15           N
ATOM   2437  CA  ASP A 306     153.403  20.418  67.070  1.00 63.15           C
ATOM   2438  C   ASP A 306     154.483  21.417  67.003  1.00 63.15           C
ATOM   2439  O   ASP A 306     155.358  21.454  67.867  1.00 63.15           O
ATOM   2440  CB  ASP A 306     153.960  19.098  66.526  1.00 63.15           C
ATOM   2441  CG  ASP A 306     152.892  18.043  66.750  1.00 63.15           C
ATOM   2442  OD1 ASP A 306     151.880  18.364  67.429  1.00 63.15           O
ATOM   2443  OD2 ASP A 306     153.069  16.906  66.238  1.00 63.15           O
ATOM   2444  N   MET A 307     154.465  22.249  65.940  1.00164.31           N
ATOM   2445  CA  MET A 307     155.400  23.322  65.842  1.00164.31           C
ATOM   2446  C   MET A 307     154.748  24.339  66.715  1.00164.31           C
ATOM   2447  O   MET A 307     154.233  25.351  66.229  1.00164.31           O
ATOM   2448  CB  MET A 307     155.533  23.896  64.420  1.00164.31           C
ATOM   2449  CG  MET A 307     156.817  24.698  64.194  1.00164.31           C
ATOM   2450  SD  MET A 307     156.909  26.283  65.077  1.00164.31           S
ATOM   2451  CE  MET A 307     158.553  26.713  64.436  1.00164.31           C
ATOM   2452  N   GLY A 308     154.740  23.986  68.029  1.00107.53           N
ATOM   2453  CA  GLY A 308     154.244  24.647  69.193  1.00107.53           C
ATOM   2454  C   GLY A 308     155.430  25.374  69.666  1.00107.53           C
ATOM   2455  O   GLY A 308     156.551  24.977  69.349  1.00107.53           O
ATOM   2456  N   ASP A 309     155.220  26.428  70.481  1.00214.26           N
ATOM   2457  CA  ASP A 309     156.302  27.351  70.586  1.00214.26           C
ATOM   2458  C   ASP A 309     156.472  27.694  69.146  1.00214.26           C
ATOM   2459  O   ASP A 309     157.578  27.818  68.623  1.00214.26           O
ATOM   2460  CB  ASP A 309     157.619  26.763  71.131  1.00214.26           C
ATOM   2461  CG  ASP A 309     157.489  26.624  72.639  1.00214.26           C
ATOM   2462  OD1 ASP A 309     156.731  27.430  73.242  1.00214.26           O
ATOM   2463  OD2 ASP A 309     158.148  25.713  73.209  1.00214.26           O
ATOM   2464  N   LEU A 310     155.303  27.867  68.485  1.00195.82           N
ATOM   2465  CA  LEU A 310     155.148  28.077  67.091  1.00195.82           C
ATOM   2466  C   LEU A 310     155.766  29.404  66.896  1.00195.82           C
ATOM   2467  O   LEU A 310     156.087  30.070  67.882  1.00195.82           O
ATOM   2468  CB  LEU A 310     153.646  28.069  66.700  1.00195.82           C
ATOM   2469  CG  LEU A 310     153.255  28.271  65.218  1.00195.82           C
ATOM   2470  CD1 LEU A 310     153.347  29.738  64.777  1.00195.82           C
ATOM   2471  CD2 LEU A 310     154.024  27.306  64.301  1.00195.82           C
ATOM   2472  N   VAL A 311     156.028  29.773  65.631  1.00149.29           N
ATOM   2473  CA  VAL A 311     156.613  31.050  65.386  1.00149.29           C
ATOM   2474  C   VAL A 311     155.718  32.030  66.087  1.00149.29           C
ATOM   2475  O   VAL A 311     154.500  31.864  66.121  1.00149.29           O
ATOM   2476  CB  VAL A 311     156.658  31.433  63.937  1.00149.29           C
ATOM   2477  CG1 VAL A 311     157.506  30.398  63.178  1.00149.29           C
ATOM   2478  CG2 VAL A 311     155.218  31.563  63.415  1.00149.29           C
ATOM   2479  N   ASP A 312     156.313  33.060  66.708  1.00205.16           N
ATOM   2480  CA  ASP A 312     155.566  33.900  67.595  1.00205.16           C
ATOM   2481  C   ASP A 312     154.397  34.506  66.891  1.00205.16           C
ATOM   2482  O   ASP A 312     154.361  34.627  65.667  1.00205.16           O
ATOM   2483  CB  ASP A 312     156.425  35.036  68.173  1.00205.16           C
ATOM   2484  CG  ASP A 312     157.510  34.388  69.025  1.00205.16           C
ATOM   2485  OD1 ASP A 312     157.276  33.254  69.521  1.00205.16           O
ATOM   2486  OD2 ASP A 312     158.591  35.016  69.182  1.00205.16           O
ATOM   2487  N   ALA A 313     153.358  34.832  67.683  1.00252.10           N
ATOM   2488  CA  ALA A 313     152.211  35.505  67.161  1.00252.10           C
ATOM   2489  C   ALA A 313     151.899  36.572  68.156  1.00252.10           C
ATOM   2490  O   ALA A 313     152.037  36.366  69.361  1.00252.10           O
ATOM   2491  CB  ALA A 313     150.967  34.606  67.031  1.00252.10           C
ATOM   2492  N   GLU A 314     151.496  37.760  67.674  1.00141.96           N
ATOM   2493  CA  GLU A 314     151.154  38.820  68.573  1.00141.96           C
ATOM   2494  C   GLU A 314     149.632  38.824  68.578  1.00141.96           C
ATOM   2495  O   GLU A 314     149.023  38.651  69.668  1.00141.96           O
ATOM   2496  CB  GLU A 314     151.640  40.203  68.088  1.00141.96           C
ATOM   2497  CG  GLU A 314     151.321  41.374  69.026  1.00141.96           C
ATOM   2498  CD  GLU A 314     152.244  41.301  70.236  1.00141.96           C
ATOM   2499  OE1 GLU A 314     153.000  40.300  70.344  1.00141.96           O
ATOM   2500  OE2 GLU A 314     152.203  42.245  71.071  1.00141.96           O
ATOM   2501  OXT GLU A 314     149.058  38.981  67.469  1.00141.96           O
TER
ATOM   2247  CL3 FMM C 299     145.156  28.040  51.687  1.00276.36          CL
ATOM   2248  C1  FMM C 299     135.050  16.881  49.241  1.00276.36           C
ATOM   2249  S2  FMM C 299     134.485  17.174  47.589  1.00276.36           S
ATOM   2250  O3  FMM C 299     133.411  18.148  47.609  1.00276.36           O
ATOM   2251  O4  FMM C 299     134.003  15.942  47.009  1.00276.36           O
ATOM   2252  C5  FMM C 299     135.856  17.810  46.583  1.00276.36           C
ATOM   2253  C6  FMM C 299     137.183  17.567  47.316  1.00276.36           C
ATOM   2254  N7  FMM C 299     137.681  18.849  47.842  1.00276.36           N
ATOM   2255  C8  FMM C 299     138.971  19.169  47.230  1.00276.36           C
ATOM   2256  C9  FMM C 299     140.077  18.908  48.227  1.00276.36           C
ATOM   2257  C10 FMM C 299     140.571  17.679  48.480  1.00276.36           C
ATOM   2258  C11 FMM C 299     141.492  17.811  49.374  1.00276.36           C
ATOM   2259  C12 FMM C 299     141.581  19.142  49.698  1.00276.36           C
ATOM   2260  O13 FMM C 299     140.695  19.962  48.994  1.00276.36           O
ATOM   2261  C14 FMM C 299     142.504  19.662  50.709  1.00276.36           C
ATOM   2262  C15 FMM C 299     143.393  18.799  51.347  1.00276.36           C
ATOM   2263  C16 FMM C 299     144.253  19.283  52.295  1.00276.36           C
ATOM   2264  C17 FMM C 299     144.223  20.630  52.653  1.00276.36           C
ATOM   2265  N18 FMM C 299     145.087  21.098  53.623  1.00276.36           N
ATOM   2266  C19 FMM C 299     145.065  22.428  53.996  1.00276.36           C
ATOM   2267  N20 FMM C 299     144.185  23.302  53.394  1.00276.36           N
ATOM   2268  C21 FMM C 299     143.318  22.856  52.411  1.00276.36           C
ATOM   2269  N22 FMM C 299     142.431  23.744  51.799  1.00276.36           N
ATOM   2270  C23 FMM C 299     142.495  25.129  52.011  1.00276.36           C
ATOM   2271  C24 FMM C 299     141.369  25.820  52.460  1.00276.36           C
ATOM   2272  C25 FMM C 299     141.439  27.194  52.665  1.00276.36           C
ATOM   2273  C26 FMM C 299     142.628  27.869  52.419  1.00276.36           C
ATOM   2274  O27 FMM C 299     142.734  29.270  52.627  1.00276.36           O
ATOM   2275  C28 FMM C 299     141.618  29.832  53.329  1.00276.36           C
ATOM   2276  C29 FMM C 299     141.765  29.672  54.856  1.00276.36           C
ATOM   2277  C30 FMM C 299     140.779  30.161  55.681  1.00276.36           C
ATOM   2278  C31 FMM C 299     140.889  30.014  57.052  1.00276.36           C
ATOM   2279  C32 FMM C 299     141.986  29.383  57.591  1.00276.36           C
ATOM   2280  C33 FMM C 299     142.975  28.894  56.771  1.00276.36           C
ATOM   2281  C35 FMM C 299     142.875  29.035  55.405  1.00276.36           C
ATOM   2282  C36 FMM C 299     143.725  27.187  51.979  1.00276.36           C
ATOM   2283  C38 FMM C 299     143.674  25.827  51.771  1.00276.36           C
ATOM   2284  C39 FMM C 299     143.342  21.502  52.032  1.00276.36           C
ATOM   2285  C40 FMM C 299     142.482  21.028  51.057  1.00276.36           C
ATOM   2286  F34 FMM C 299     144.016  28.287  57.294  1.00276.36           F
END
