# Supplementary material for: Inhibitor-induced HER2-HER3 heterodimerisation promotes proliferation through a novel dimer interface
Source: eLife. 2018 May 1;7:e32271. doi: 10.7554/eLife.32271 (PMC5929906; doi:10.7554/eLife.32271)
Supplement: Figure 5—source data 2. [file elife-32271-fig5-data2.pdb]

ATOM      1  N   ASN A 708       4.732  44.707  56.469  1.00 43.42           N  
ATOM      2  CA  ASN A 708       5.330  43.726  55.540  1.00 43.42           C  
ATOM      3  C   ASN A 708       6.025  42.678  56.345  1.00 43.42           C  
ATOM      4  O   ASN A 708       6.941  42.013  55.866  1.00 43.42           O  
ATOM      5  CB  ASN A 708       6.372  44.422  54.648  1.00 43.42           C  
ATOM      6  CG  ASN A 708       5.654  45.457  53.790  1.00 43.42           C  
ATOM      7  ND2 ASN A 708       6.443  46.297  53.068  1.00 43.42           N  
ATOM      8  OD1 ASN A 708       4.426  45.519  53.758  1.00 43.42           O  
ATOM      9  N   GLN A 709       5.604  42.518  57.613  1.00 93.80           N  
ATOM     10  CA  GLN A 709       6.232  41.558  58.472  1.00 93.80           C  
ATOM     11  C   GLN A 709       5.975  40.162  57.972  1.00 93.80           C  
ATOM     12  O   GLN A 709       6.881  39.335  57.899  1.00 93.80           O  
ATOM     13  CB  GLN A 709       5.717  41.635  59.920  1.00 93.80           C  
ATOM     14  CG  GLN A 709       4.229  41.306  60.068  1.00 93.80           C  
ATOM     15  CD  GLN A 709       3.419  42.522  59.639  1.00 93.80           C  
ATOM     16  NE2 GLN A 709       2.070  42.357  59.571  1.00 93.80           N  
ATOM     17  OE1 GLN A 709       3.966  43.593  59.378  1.00 93.80           O  
ATOM     18  N   ALA A 710       4.699  39.904  57.639  1.00141.57           N  
ATOM     19  CA  ALA A 710       4.025  38.693  57.240  1.00141.57           C  
ATOM     20  C   ALA A 710       4.297  38.154  55.863  1.00141.57           C  
ATOM     21  O   ALA A 710       4.017  36.982  55.599  1.00141.57           O  
ATOM     22  CB  ALA A 710       2.497  38.812  57.353  1.00141.57           C  
ATOM     23  N   GLN A 711       4.733  39.011  54.927  1.00121.12           N  
ATOM     24  CA  GLN A 711       4.810  38.661  53.534  1.00121.12           C  
ATOM     25  C   GLN A 711       5.701  37.485  53.259  1.00121.12           C  
ATOM     26  O   GLN A 711       5.436  36.730  52.324  1.00121.12           O  
ATOM     27  CB  GLN A 711       5.259  39.823  52.626  1.00121.12           C  
ATOM     28  CG  GLN A 711       4.148  40.829  52.297  1.00121.12           C  
ATOM     29  CD  GLN A 711       4.049  41.902  53.375  1.00121.12           C  
ATOM     30  NE2 GLN A 711       3.675  41.518  54.624  1.00121.12           N  
ATOM     31  OE1 GLN A 711       4.283  43.074  53.087  1.00121.12           O  
ATOM     32  N   MET A 712       6.793  37.300  54.020  1.00137.58           N  
ATOM     33  CA  MET A 712       7.669  36.195  53.739  1.00137.58           C  
ATOM     34  C   MET A 712       7.082  34.918  54.272  1.00137.58           C  
ATOM     35  O   MET A 712       6.844  34.779  55.468  1.00137.58           O  
ATOM     36  CB  MET A 712       9.079  36.402  54.328  1.00137.58           C  
ATOM     37  CG  MET A 712       9.892  35.118  54.478  1.00137.58           C  
ATOM     38  SD  MET A 712       9.597  34.273  56.060  1.00137.58           S  
ATOM     39  CE  MET A 712       9.944  32.609  55.435  1.00137.58           C  
ATOM     40  N   ARG A 713       6.832  33.941  53.370  1.00253.36           N  
ATOM     41  CA  ARG A 713       6.258  32.671  53.738  1.00253.36           C  
ATOM     42  C   ARG A 713       7.365  31.717  54.091  1.00253.36           C  
ATOM     43  O   ARG A 713       8.379  31.645  53.399  1.00253.36           O  
ATOM     44  CB  ARG A 713       5.470  32.029  52.581  1.00253.36           C  
ATOM     45  CG  ARG A 713       4.754  30.726  52.938  1.00253.36           C  
ATOM     46  CD  ARG A 713       3.393  30.919  53.607  1.00253.36           C  
ATOM     47  NE  ARG A 713       2.437  31.271  52.522  1.00253.36           N  
ATOM     48  CZ  ARG A 713       1.891  30.282  51.758  1.00253.36           C  
ATOM     49  NH1 ARG A 713       2.214  28.977  51.996  1.00253.36           N1+
ATOM     50  NH2 ARG A 713       1.020  30.596  50.756  1.00253.36           N  
ATOM     51  N   ILE A 714       7.181  30.929  55.173  1.00123.85           N  
ATOM     52  CA  ILE A 714       8.174  29.960  55.562  1.00123.85           C  
ATOM     53  C   ILE A 714       7.685  28.642  55.031  1.00123.85           C  
ATOM     54  O   ILE A 714       6.659  28.126  55.470  1.00123.85           O  
ATOM     55  CB  ILE A 714       8.316  29.800  57.054  1.00123.85           C  
ATOM     56  CG1 ILE A 714       8.873  31.075  57.710  1.00123.85           C  
ATOM     57  CG2 ILE A 714       9.186  28.560  57.314  1.00123.85           C  
ATOM     58  CD1 ILE A 714       7.922  32.268  57.676  1.00123.85           C  
ATOM     59  N   LEU A 715       8.420  28.070  54.053  1.00148.66           N  
ATOM     60  CA  LEU A 715       8.028  26.858  53.378  1.00148.66           C  
ATOM     61  C   LEU A 715       8.645  25.652  54.023  1.00148.66           C  
ATOM     62  O   LEU A 715       9.734  25.709  54.596  1.00148.66           O  
ATOM     63  CB  LEU A 715       8.482  26.815  51.903  1.00148.66           C  
ATOM     64  CG  LEU A 715       7.798  27.821  50.954  1.00148.66           C  
ATOM     65  CD1 LEU A 715       6.359  27.408  50.619  1.00148.66           C  
ATOM     66  CD2 LEU A 715       7.877  29.252  51.502  1.00148.66           C  
ATOM     67  N   LYS A 716       7.925  24.514  53.943  1.00105.15           N  
ATOM     68  CA  LYS A 716       8.432  23.255  54.411  1.00105.15           C  
ATOM     69  C   LYS A 716       9.149  22.626  53.257  1.00105.15           C  
ATOM     70  O   LYS A 716       8.849  22.900  52.097  1.00105.15           O  
ATOM     71  CB  LYS A 716       7.357  22.253  54.876  1.00105.15           C  
ATOM     72  CG  LYS A 716       6.783  22.518  56.271  1.00105.15           C  
ATOM     73  CD  LYS A 716       5.876  23.744  56.375  1.00105.15           C  
ATOM     74  CE  LYS A 716       5.327  23.967  57.786  1.00105.15           C  
ATOM     75  NZ  LYS A 716       4.524  25.210  57.829  1.00105.15           N1+
ATOM     76  N   GLU A 717      10.100  21.725  53.556  1.00 95.33           N  
ATOM     77  CA  GLU A 717      10.920  21.107  52.554  1.00 95.33           C  
ATOM     78  C   GLU A 717      10.042  20.355  51.597  1.00 95.33           C  
ATOM     79  O   GLU A 717      10.372  20.219  50.420  1.00 95.33           O  
ATOM     80  CB  GLU A 717      11.923  20.108  53.158  1.00 95.33           C  
ATOM     81  CG  GLU A 717      13.038  19.691  52.199  1.00 95.33           C  
ATOM     82  CD  GLU A 717      14.088  20.793  52.209  1.00 95.33           C  
ATOM     83  OE1 GLU A 717      13.916  21.762  52.996  1.00 95.33           O  
ATOM     84  OE2 GLU A 717      15.076  20.681  51.435  1.00 95.33           O1-
ATOM     85  N   THR A 718       8.926  19.805  52.107  1.00 63.29           N  
ATOM     86  CA  THR A 718       7.974  19.016  51.369  1.00 63.29           C  
ATOM     87  C   THR A 718       7.143  19.831  50.416  1.00 63.29           C  
ATOM     88  O   THR A 718       6.669  19.311  49.408  1.00 63.29           O  
ATOM     89  CB  THR A 718       7.023  18.281  52.266  1.00 63.29           C  
ATOM     90  CG2 THR A 718       7.847  17.419  53.236  1.00 63.29           C  
ATOM     91  OG1 THR A 718       6.219  19.199  52.994  1.00 63.29           O  
ATOM     92  N   GLU A 719       6.909  21.119  50.726  1.00106.48           N  
ATOM     93  CA  GLU A 719       6.013  21.956  49.973  1.00106.48           C  
ATOM     94  C   GLU A 719       6.494  22.194  48.572  1.00106.48           C  
ATOM     95  O   GLU A 719       5.691  22.511  47.699  1.00106.48           O  
ATOM     96  CB  GLU A 719       5.723  23.289  50.678  1.00106.48           C  
ATOM     97  CG  GLU A 719       4.943  23.047  51.975  1.00106.48           C  
ATOM     98  CD  GLU A 719       4.580  24.378  52.607  1.00106.48           C  
ATOM     99  OE1 GLU A 719       3.994  25.234  51.892  1.00106.48           O  
ATOM    100  OE2 GLU A 719       4.878  24.555  53.817  1.00106.48           O1-
ATOM    101  N   LEU A 720       7.808  22.119  48.301  1.00 89.24           N  
ATOM    102  CA  LEU A 720       8.221  22.390  46.951  1.00 89.24           C  
ATOM    103  C   LEU A 720       9.244  21.373  46.522  1.00 89.24           C  
ATOM    104  O   LEU A 720       9.942  20.789  47.351  1.00 89.24           O  
ATOM    105  CB  LEU A 720       8.786  23.826  46.826  1.00 89.24           C  
ATOM    106  CG  LEU A 720       9.281  24.297  45.444  1.00 89.24           C  
ATOM    107  CD1 LEU A 720       9.488  25.820  45.449  1.00 89.24           C  
ATOM    108  CD2 LEU A 720      10.580  23.593  45.019  1.00 89.24           C  
ATOM    109  N   ARG A 721       9.315  21.092  45.198  1.00126.42           N  
ATOM    110  CA  ARG A 721      10.308  20.190  44.675  1.00126.42           C  
ATOM    111  C   ARG A 721      11.018  20.874  43.543  1.00126.42           C  
ATOM    112  O   ARG A 721      10.442  21.713  42.852  1.00126.42           O  
ATOM    113  CB  ARG A 721       9.736  18.885  44.099  1.00126.42           C  
ATOM    114  CG  ARG A 721       9.143  17.947  45.149  1.00126.42           C  
ATOM    115  CD  ARG A 721       8.592  16.649  44.556  1.00126.42           C  
ATOM    116  NE  ARG A 721       7.460  17.010  43.656  1.00126.42           N  
ATOM    117  CZ  ARG A 721       6.980  16.095  42.764  1.00126.42           C  
ATOM    118  NH1 ARG A 721       7.538  14.852  42.693  1.00126.42           N1+
ATOM    119  NH2 ARG A 721       5.940  16.423  41.943  1.00126.42           N  
ATOM    120  N   LYS A 722      12.312  20.545  43.324  1.00226.34           N  
ATOM    121  CA  LYS A 722      12.994  21.173  42.226  1.00226.34           C  
ATOM    122  C   LYS A 722      13.145  20.183  41.111  1.00226.34           C  
ATOM    123  O   LYS A 722      13.808  19.157  41.257  1.00226.34           O  
ATOM    124  CB  LYS A 722      14.367  21.783  42.579  1.00226.34           C  
ATOM    125  CG  LYS A 722      15.235  20.964  43.535  1.00226.34           C  
ATOM    126  CD  LYS A 722      14.677  20.895  44.956  1.00226.34           C  
ATOM    127  CE  LYS A 722      14.774  22.215  45.724  1.00226.34           C  
ATOM    128  NZ  LYS A 722      16.130  22.384  46.288  1.00226.34           N1+
ATOM    129  N   VAL A 723      12.445  20.452  39.983  1.00121.91           N  
ATOM    130  CA  VAL A 723      12.437  19.601  38.825  1.00121.91           C  
ATOM    131  C   VAL A 723      13.689  19.652  37.996  1.00121.91           C  
ATOM    132  O   VAL A 723      14.305  18.618  37.744  1.00121.91           O  
ATOM    133  CB  VAL A 723      11.273  19.870  37.911  1.00121.91           C  
ATOM    134  CG1 VAL A 723      11.342  21.317  37.396  1.00121.91           C  
ATOM    135  CG2 VAL A 723      11.294  18.816  36.791  1.00121.91           C  
ATOM    136  N   LYS A 724      14.119  20.858  37.564  1.00135.90           N  
ATOM    137  CA  LYS A 724      15.226  20.931  36.647  1.00135.90           C  
ATOM    138  C   LYS A 724      16.103  22.078  37.027  1.00135.90           C  
ATOM    139  O   LYS A 724      15.700  22.955  37.787  1.00135.90           O  
ATOM    140  CB  LYS A 724      14.799  21.153  35.185  1.00135.90           C  
ATOM    141  CG  LYS A 724      14.176  19.920  34.526  1.00135.90           C  
ATOM    142  CD  LYS A 724      15.137  18.731  34.436  1.00135.90           C  
ATOM    143  CE  LYS A 724      14.532  17.487  33.781  1.00135.90           C  
ATOM    144  NZ  LYS A 724      14.569  17.618  32.308  1.00135.90           N1+
ATOM    145  N   VAL A 725      17.346  22.100  36.499  1.00131.55           N  
ATOM    146  CA  VAL A 725      18.243  23.158  36.868  1.00131.55           C  
ATOM    147  C   VAL A 725      18.274  24.212  35.806  1.00131.55           C  
ATOM    148  O   VAL A 725      18.582  23.936  34.647  1.00131.55           O  
ATOM    149  CB  VAL A 725      19.666  22.723  37.079  1.00131.55           C  
ATOM    150  CG1 VAL A 725      19.744  21.852  38.336  1.00131.55           C  
ATOM    151  CG2 VAL A 725      20.147  22.003  35.812  1.00131.55           C  
ATOM    152  N   LEU A 726      17.901  25.453  36.187  1.00 87.95           N  
ATOM    153  CA  LEU A 726      17.974  26.590  35.308  1.00 87.95           C  
ATOM    154  C   LEU A 726      19.399  26.939  35.057  1.00 87.95           C  
ATOM    155  O   LEU A 726      19.830  27.042  33.910  1.00 87.95           O  
ATOM    156  CB  LEU A 726      17.358  27.854  35.930  1.00 87.95           C  
ATOM    157  CG  LEU A 726      15.829  27.881  35.925  1.00 87.95           C  
ATOM    158  CD1 LEU A 726      15.297  29.130  36.645  1.00 87.95           C  
ATOM    159  CD2 LEU A 726      15.309  27.790  34.481  1.00 87.95           C  
ATOM    160  N   GLY A 727      20.187  27.103  36.139  1.00 39.30           N  
ATOM    161  CA  GLY A 727      21.542  27.521  35.933  1.00 39.30           C  
ATOM    162  C   GLY A 727      22.197  27.688  37.260  1.00 39.30           C  
ATOM    163  O   GLY A 727      21.537  27.678  38.296  1.00 39.30           O  
ATOM    164  N   SER A 728      23.534  27.854  37.251  1.00 44.93           N  
ATOM    165  CA  SER A 728      24.246  28.020  38.484  1.00 44.93           C  
ATOM    166  C   SER A 728      24.780  29.412  38.517  1.00 44.93           C  
ATOM    167  O   SER A 728      25.435  29.866  37.583  1.00 44.93           O  
ATOM    168  CB  SER A 728      25.429  27.050  38.634  1.00 44.93           C  
ATOM    169  OG  SER A 728      26.353  27.244  37.574  1.00 44.93           O  
ATOM    170  N   GLY A 729      24.481  30.135  39.610  1.00 48.16           N  
ATOM    171  CA  GLY A 729      24.913  31.489  39.784  1.00 48.16           C  
ATOM    172  C   GLY A 729      26.129  31.540  40.651  1.00 48.16           C  
ATOM    173  O   GLY A 729      26.735  30.525  40.993  1.00 48.16           O  
ATOM    174  N   ALA A 730      26.539  32.779  40.978  1.00100.19           N  
ATOM    175  CA  ALA A 730      27.661  33.040  41.832  1.00100.19           C  
ATOM    176  C   ALA A 730      27.347  32.627  43.242  1.00100.19           C  
ATOM    177  O   ALA A 730      28.212  32.142  43.965  1.00100.19           O  
ATOM    178  CB  ALA A 730      28.046  34.530  41.868  1.00100.19           C  
ATOM    179  N   PHE A 731      26.120  32.947  43.692  1.00227.01           N  
ATOM    180  CA  PHE A 731      25.594  32.696  45.007  1.00227.01           C  
ATOM    181  C   PHE A 731      25.079  31.292  45.164  1.00227.01           C  
ATOM    182  O   PHE A 731      25.272  30.661  46.204  1.00227.01           O  
ATOM    183  CB  PHE A 731      24.449  33.675  45.310  1.00227.01           C  
ATOM    184  CG  PHE A 731      25.003  35.043  45.052  1.00227.01           C  
ATOM    185  CD1 PHE A 731      25.062  35.550  43.771  1.00227.01           C  
ATOM    186  CD2 PHE A 731      25.457  35.838  46.075  1.00227.01           C  
ATOM    187  CE1 PHE A 731      25.576  36.799  43.513  1.00227.01           C  
ATOM    188  CE2 PHE A 731      25.972  37.090  45.829  1.00227.01           C  
ATOM    189  CZ  PHE A 731      26.038  37.575  44.546  1.00227.01           C  
ATOM    190  N   GLY A 732      24.389  30.756  44.135  1.00 95.65           N  
ATOM    191  CA  GLY A 732      23.773  29.475  44.342  1.00 95.65           C  
ATOM    192  C   GLY A 732      23.352  28.879  43.038  1.00 95.65           C  
ATOM    193  O   GLY A 732      23.843  29.271  41.985  1.00 95.65           O  
ATOM    194  N   THR A 733      22.443  27.878  43.091  1.00 57.36           N  
ATOM    195  CA  THR A 733      21.961  27.210  41.913  1.00 57.36           C  
ATOM    196  C   THR A 733      20.484  27.469  41.838  1.00 57.36           C  
ATOM    197  O   THR A 733      19.776  27.383  42.840  1.00 57.36           O  
ATOM    198  CB  THR A 733      22.154  25.722  41.957  1.00 57.36           C  
ATOM    199  CG2 THR A 733      21.609  25.110  40.657  1.00 57.36           C  
ATOM    200  OG1 THR A 733      23.532  25.414  42.105  1.00 57.36           O  
ATOM    201  N   VAL A 734      19.966  27.804  40.638  1.00119.78           N  
ATOM    202  CA  VAL A 734      18.564  28.088  40.587  1.00119.78           C  
ATOM    203  C   VAL A 734      17.886  26.977  39.847  1.00119.78           C  
ATOM    204  O   VAL A 734      18.384  26.486  38.833  1.00119.78           O  
ATOM    205  CB  VAL A 734      18.239  29.404  39.941  1.00119.78           C  
ATOM    206  CG1 VAL A 734      18.252  29.238  38.414  1.00119.78           C  
ATOM    207  CG2 VAL A 734      16.932  29.936  40.547  1.00119.78           C  
ATOM    208  N   TYR A 735      16.716  26.543  40.357  1.00101.09           N  
ATOM    209  CA  TYR A 735      16.011  25.439  39.771  1.00101.09           C  
ATOM    210  C   TYR A 735      14.639  25.916  39.426  1.00101.09           C  
ATOM    211  O   TYR A 735      14.130  26.861  40.026  1.00101.09           O  
ATOM    212  CB  TYR A 735      15.754  24.266  40.744  1.00101.09           C  
ATOM    213  CG  TYR A 735      17.023  23.661  41.244  1.00101.09           C  
ATOM    214  CD1 TYR A 735      17.668  24.189  42.339  1.00101.09           C  
ATOM    215  CD2 TYR A 735      17.557  22.548  40.639  1.00101.09           C  
ATOM    216  CE1 TYR A 735      18.832  23.628  42.810  1.00101.09           C  
ATOM    217  CE2 TYR A 735      18.720  21.982  41.104  1.00101.09           C  
ATOM    218  CZ  TYR A 735      19.361  22.523  42.190  1.00101.09           C  
ATOM    219  OH  TYR A 735      20.555  21.945  42.667  1.00101.09           O  
ATOM    220  N   LYS A 736      14.012  25.303  38.403  1.00218.35           N  
ATOM    221  CA  LYS A 736      12.636  25.640  38.208  1.00218.35           C  
ATOM    222  C   LYS A 736      11.948  24.528  38.959  1.00218.35           C  
ATOM    223  O   LYS A 736      12.376  23.376  38.885  1.00218.35           O  
ATOM    224  CB  LYS A 736      12.051  25.492  36.796  1.00218.35           C  
ATOM    225  CG  LYS A 736      12.819  26.156  35.669  1.00218.35           C  
ATOM    226  CD  LYS A 736      13.947  25.269  35.157  1.00218.35           C  
ATOM    227  CE  LYS A 736      13.422  24.028  34.435  1.00218.35           C  
ATOM    228  NZ  LYS A 736      12.578  24.432  33.288  1.00218.35           N1+
ATOM    229  N   GLY A 737      10.859  24.815  39.697  1.00 40.10           N  
ATOM    230  CA  GLY A 737      10.273  23.752  40.468  1.00 40.10           C  
ATOM    231  C   GLY A 737       8.793  23.938  40.580  1.00 40.10           C  
ATOM    232  O   GLY A 737       8.195  24.752  39.877  1.00 40.10           O  
ATOM    233  N   ILE A 738       8.157  23.140  41.468  1.00111.14           N  
ATOM    234  CA  ILE A 738       6.736  23.233  41.654  1.00111.14           C  
ATOM    235  C   ILE A 738       6.436  23.433  43.105  1.00111.14           C  
ATOM    236  O   ILE A 738       7.006  22.781  43.979  1.00111.14           O  
ATOM    237  CB  ILE A 738       5.990  21.999  41.235  1.00111.14           C  
ATOM    238  CG1 ILE A 738       6.220  21.712  39.742  1.00111.14           C  
ATOM    239  CG2 ILE A 738       4.508  22.200  41.602  1.00111.14           C  
ATOM    240  CD1 ILE A 738       5.734  22.829  38.820  1.00111.14           C  
ATOM    241  N   TRP A 739       5.504  24.359  43.391  1.00132.26           N  
ATOM    242  CA  TRP A 739       5.115  24.624  44.738  1.00132.26           C  
ATOM    243  C   TRP A 739       3.847  23.867  44.939  1.00132.26           C  
ATOM    244  O   TRP A 739       2.850  24.129  44.268  1.00132.26           O  
ATOM    245  CB  TRP A 739       4.770  26.103  44.970  1.00132.26           C  
ATOM    246  CG  TRP A 739       4.337  26.427  46.377  1.00132.26           C  
ATOM    247  CD1 TRP A 739       4.641  25.798  47.548  1.00132.26           C  
ATOM    248  CD2 TRP A 739       3.458  27.510  46.713  1.00132.26           C  
ATOM    249  CE2 TRP A 739       3.277  27.481  48.093  1.00132.26           C  
ATOM    250  CE3 TRP A 739       2.844  28.444  45.933  1.00132.26           C  
ATOM    251  NE1 TRP A 739       4.009  26.427  48.595  1.00132.26           N  
ATOM    252  CZ2 TRP A 739       2.475  28.394  48.717  1.00132.26           C  
ATOM    253  CZ3 TRP A 739       2.048  29.373  46.563  1.00132.26           C  
ATOM    254  CH2 TRP A 739       1.868  29.347  47.930  1.00132.26           C  
ATOM    255  N   ILE A 740       3.854  22.903  45.876  1.00203.05           N  
ATOM    256  CA  ILE A 740       2.682  22.129  46.116  1.00203.05           C  
ATOM    257  C   ILE A 740       2.163  22.560  47.452  1.00203.05           C  
ATOM    258  O   ILE A 740       2.783  22.466  48.507  1.00203.05           O  
ATOM    259  CB  ILE A 740       2.945  20.646  46.078  1.00203.05           C  
ATOM    260  CG1 ILE A 740       1.625  19.896  45.881  1.00203.05           C  
ATOM    261  CG2 ILE A 740       3.763  20.215  47.308  1.00203.05           C  
ATOM    262  CD1 ILE A 740       1.003  20.141  44.507  1.00203.05           C  
ATOM    263  N   PRO A 741       0.980  23.039  47.381  1.00255.96           N  
ATOM    264  CA  PRO A 741       0.403  23.636  48.542  1.00255.96           C  
ATOM    265  C   PRO A 741       0.039  22.859  49.765  1.00255.96           C  
ATOM    266  O   PRO A 741      -0.661  23.453  50.575  1.00255.96           O  
ATOM    267  CB  PRO A 741      -0.721  24.537  48.042  1.00255.96           C  
ATOM    268  CG  PRO A 741      -0.223  24.985  46.662  1.00255.96           C  
ATOM    269  CD  PRO A 741       0.654  23.815  46.193  1.00255.96           C  
ATOM    270  N   ASP A 742       0.425  21.576  49.916  1.00192.40           N  
ATOM    271  CA  ASP A 742       0.140  20.784  51.086  1.00192.40           C  
ATOM    272  C   ASP A 742      -1.272  20.963  51.520  1.00192.40           C  
ATOM    273  O   ASP A 742      -1.604  21.856  52.300  1.00192.40           O  
ATOM    274  CB  ASP A 742       1.065  21.139  52.267  1.00192.40           C  
ATOM    275  CG  ASP A 742       0.855  20.135  53.389  1.00192.40           C  
ATOM    276  OD1 ASP A 742       0.011  19.217  53.214  1.00192.40           O  
ATOM    277  OD2 ASP A 742       1.539  20.272  54.439  1.00192.40           O1-
ATOM    278  N   GLY A 743      -2.141  20.086  50.999  1.00 68.87           N  
ATOM    279  CA  GLY A 743      -3.517  20.085  51.369  1.00 68.87           C  
ATOM    280  C   GLY A 743      -4.273  20.846  50.334  1.00 68.87           C  
ATOM    281  O   GLY A 743      -5.405  20.498  50.014  1.00 68.87           O  
ATOM    282  N   GLU A 744      -3.659  21.896  49.758  1.00178.95           N  
ATOM    283  CA  GLU A 744      -4.346  22.639  48.741  1.00178.95           C  
ATOM    284  C   GLU A 744      -4.273  21.791  47.521  1.00178.95           C  
ATOM    285  O   GLU A 744      -3.542  20.803  47.484  1.00178.95           O  
ATOM    286  CB  GLU A 744      -3.675  23.974  48.372  1.00178.95           C  
ATOM    287  CG  GLU A 744      -3.575  24.985  49.516  1.00178.95           C  
ATOM    288  CD  GLU A 744      -4.948  25.589  49.750  1.00178.95           C  
ATOM    289  OE1 GLU A 744      -5.953  24.862  49.525  1.00178.95           O  
ATOM    290  OE2 GLU A 744      -5.011  26.779  50.162  1.00178.95           O1-
ATOM    291  N   ASN A 745      -5.074  22.119  46.496  1.00198.57           N  
ATOM    292  CA  ASN A 745      -5.028  21.286  45.330  1.00198.57           C  
ATOM    293  C   ASN A 745      -4.439  22.029  44.171  1.00198.57           C  
ATOM    294  O   ASN A 745      -5.140  22.299  43.194  1.00198.57           O  
ATOM    295  CB  ASN A 745      -6.423  20.807  44.894  1.00198.57           C  
ATOM    296  CG  ASN A 745      -6.253  19.748  43.815  1.00198.57           C  
ATOM    297  ND2 ASN A 745      -7.378  19.085  43.438  1.00198.57           N  
ATOM    298  OD1 ASN A 745      -5.152  19.519  43.316  1.00198.57           O  
ATOM    299  N   VAL A 746      -3.125  22.343  44.207  1.00142.09           N  
ATOM    300  CA  VAL A 746      -2.602  23.021  43.051  1.00142.09           C  
ATOM    301  C   VAL A 746      -1.117  22.774  42.940  1.00142.09           C  
ATOM    302  O   VAL A 746      -0.433  22.538  43.933  1.00142.09           O  
ATOM    303  CB  VAL A 746      -2.767  24.520  43.117  1.00142.09           C  
ATOM    304  CG1 VAL A 746      -2.179  25.142  41.843  1.00142.09           C  
ATOM    305  CG2 VAL A 746      -4.239  24.878  43.359  1.00142.09           C  
ATOM    306  N   LYS A 747      -0.567  22.824  41.707  1.00113.70           N  
ATOM    307  CA  LYS A 747       0.854  22.669  41.507  1.00113.70           C  
ATOM    308  C   LYS A 747       1.294  23.917  40.804  1.00113.70           C  
ATOM    309  O   LYS A 747       0.795  24.223  39.724  1.00113.70           O  
ATOM    310  CB  LYS A 747       1.219  21.486  40.591  1.00113.70           C  
ATOM    311  CG  LYS A 747       0.810  20.123  41.157  1.00113.70           C  
ATOM    312  CD  LYS A 747       0.867  18.987  40.131  1.00113.70           C  
ATOM    313  CE  LYS A 747       0.440  17.624  40.686  1.00113.70           C  
ATOM    314  NZ  LYS A 747       1.420  17.144  41.686  1.00113.70           N1+
ATOM    315  N   ILE A 748       2.245  24.682  41.379  1.00113.50           N  
ATOM    316  CA  ILE A 748       2.555  25.931  40.731  1.00113.50           C  
ATOM    317  C   ILE A 748       4.029  26.107  40.496  1.00113.50           C  
ATOM    318  O   ILE A 748       4.853  25.950  41.396  1.00113.50           O  
ATOM    319  CB  ILE A 748       2.122  27.128  41.531  1.00113.50           C  
ATOM    320  CG1 ILE A 748       0.602  27.116  41.757  1.00113.50           C  
ATOM    321  CG2 ILE A 748       2.617  28.392  40.810  1.00113.50           C  
ATOM    322  CD1 ILE A 748       0.138  28.143  42.790  1.00113.50           C  
ATOM    323  N   PRO A 749       4.358  26.491  39.285  1.00158.21           N  
ATOM    324  CA  PRO A 749       5.738  26.718  38.930  1.00158.21           C  
ATOM    325  C   PRO A 749       6.367  27.880  39.636  1.00158.21           C  
ATOM    326  O   PRO A 749       5.739  28.930  39.752  1.00158.21           O  
ATOM    327  CB  PRO A 749       5.768  26.813  37.408  1.00158.21           C  
ATOM    328  CG  PRO A 749       4.574  25.942  36.974  1.00158.21           C  
ATOM    329  CD  PRO A 749       3.577  26.047  38.141  1.00158.21           C  
ATOM    330  N   VAL A 750       7.622  27.711  40.101  1.00 82.35           N  
ATOM    331  CA  VAL A 750       8.361  28.751  40.773  1.00 82.35           C  
ATOM    332  C   VAL A 750       9.793  28.546  40.441  1.00 82.35           C  
ATOM    333  O   VAL A 750      10.148  27.570  39.784  1.00 82.35           O  
ATOM    334  CB  VAL A 750       8.242  28.658  42.268  1.00 82.35           C  
ATOM    335  CG1 VAL A 750       6.769  28.885  42.660  1.00 82.35           C  
ATOM    336  CG2 VAL A 750       8.796  27.293  42.719  1.00 82.35           C  
ATOM    337  N   ALA A 751      10.640  29.507  40.853  1.00 81.92           N  
ATOM    338  CA  ALA A 751      12.061  29.395  40.650  1.00 81.92           C  
ATOM    339  C   ALA A 751      12.635  29.278  42.036  1.00 81.92           C  
ATOM    340  O   ALA A 751      12.411  30.147  42.876  1.00 81.92           O  
ATOM    341  CB  ALA A 751      12.691  30.630  39.989  1.00 81.92           C  
ATOM    342  N   ILE A 752      13.388  28.194  42.318  1.00205.37           N  
ATOM    343  CA  ILE A 752      13.972  28.011  43.620  1.00205.37           C  
ATOM    344  C   ILE A 752      15.454  28.202  43.562  1.00205.37           C  
ATOM    345  O   ILE A 752      16.129  27.589  42.738  1.00205.37           O  
ATOM    346  CB  ILE A 752      13.744  26.664  44.264  1.00205.37           C  
ATOM    347  CG1 ILE A 752      14.085  25.517  43.305  1.00205.37           C  
ATOM    348  CG2 ILE A 752      12.344  26.617  44.875  1.00205.37           C  
ATOM    349  CD1 ILE A 752      13.095  25.379  42.150  1.00205.37           C  
ATOM    350  N   LYS A 753      16.010  29.078  44.435  1.00165.63           N  
ATOM    351  CA  LYS A 753      17.440  29.195  44.423  1.00165.63           C  
ATOM    352  C   LYS A 753      17.987  28.667  45.704  1.00165.63           C  
ATOM    353  O   LYS A 753      17.563  29.062  46.788  1.00165.63           O  
ATOM    354  CB  LYS A 753      18.010  30.610  44.198  1.00165.63           C  
ATOM    355  CG  LYS A 753      18.018  31.533  45.414  1.00165.63           C  
ATOM    356  CD  LYS A 753      18.984  32.714  45.239  1.00165.63           C  
ATOM    357  CE  LYS A 753      19.115  33.202  43.790  1.00165.63           C  
ATOM    358  NZ  LYS A 753      19.991  34.395  43.718  1.00165.63           N1+
ATOM    359  N   VAL A 754      18.956  27.737  45.598  1.00 66.38           N  
ATOM    360  CA  VAL A 754      19.574  27.172  46.761  1.00 66.38           C  
ATOM    361  C   VAL A 754      20.919  27.800  46.866  1.00 66.38           C  
ATOM    362  O   VAL A 754      21.689  27.806  45.907  1.00 66.38           O  
ATOM    363  CB  VAL A 754      19.766  25.686  46.673  1.00 66.38           C  
ATOM    364  CG1 VAL A 754      20.541  25.224  47.916  1.00 66.38           C  
ATOM    365  CG2 VAL A 754      18.389  25.020  46.513  1.00 66.38           C  
ATOM    366  N   LEU A 755      21.219  28.386  48.039  1.00180.47           N  
ATOM    367  CA  LEU A 755      22.508  28.966  48.248  1.00180.47           C  
ATOM    368  C   LEU A 755      23.445  27.829  48.501  1.00180.47           C  
ATOM    369  O   LEU A 755      23.069  26.808  49.074  1.00180.47           O  
ATOM    370  CB  LEU A 755      22.587  29.869  49.489  1.00180.47           C  
ATOM    371  CG  LEU A 755      21.847  31.209  49.350  1.00180.47           C  
ATOM    372  CD1 LEU A 755      22.587  32.152  48.394  1.00180.47           C  
ATOM    373  CD2 LEU A 755      20.382  31.007  48.949  1.00180.47           C  
ATOM    374  N   ARG A 756      24.710  27.970  48.079  1.00299.17           N  
ATOM    375  CA  ARG A 756      25.645  26.922  48.344  1.00299.17           C  
ATOM    376  C   ARG A 756      25.785  26.871  49.833  1.00299.17           C  
ATOM    377  O   ARG A 756      25.313  27.772  50.520  1.00299.17           O  
ATOM    378  CB  ARG A 756      27.024  27.178  47.715  1.00299.17           C  
ATOM    379  CG  ARG A 756      27.014  27.065  46.188  1.00299.17           C  
ATOM    380  CD  ARG A 756      28.281  27.596  45.516  1.00299.17           C  
ATOM    381  NE  ARG A 756      29.437  27.203  46.368  1.00299.17           N  
ATOM    382  CZ  ARG A 756      29.865  28.051  47.348  1.00299.17           C  
ATOM    383  NH1 ARG A 756      29.257  29.261  47.517  1.00299.17           N1+
ATOM    384  NH2 ARG A 756      30.897  27.688  48.162  1.00299.17           N  
ATOM    385  N   GLU A 757      26.406  25.779  50.330  1.00295.32           N  
ATOM    386  CA  GLU A 757      26.720  25.375  51.684  1.00295.32           C  
ATOM    387  C   GLU A 757      26.702  26.485  52.687  1.00295.32           C  
ATOM    388  O   GLU A 757      25.681  27.130  52.908  1.00295.32           O  
ATOM    389  CB  GLU A 757      28.114  24.707  51.741  1.00295.32           C  
ATOM    390  CG  GLU A 757      29.229  25.617  51.199  1.00295.32           C  
ATOM    391  CD  GLU A 757      30.583  24.910  51.255  1.00295.32           C  
ATOM    392  OE1 GLU A 757      30.598  23.653  51.333  1.00295.32           O  
ATOM    393  OE2 GLU A 757      31.624  25.622  51.214  1.00295.32           O1-
ATOM    394  N   ASN A 758      27.819  26.608  53.439  1.00221.11           N  
ATOM    395  CA  ASN A 758      28.007  27.680  54.368  1.00221.11           C  
ATOM    396  C   ASN A 758      28.493  28.808  53.532  1.00221.11           C  
ATOM    397  O   ASN A 758      29.544  29.401  53.775  1.00221.11           O  
ATOM    398  CB  ASN A 758      29.077  27.401  55.439  1.00221.11           C  
ATOM    399  CG  ASN A 758      28.474  26.482  56.491  1.00221.11           C  
ATOM    400  ND2 ASN A 758      29.254  25.460  56.933  1.00221.11           N  
ATOM    401  OD1 ASN A 758      27.334  26.673  56.912  1.00221.11           O  
ATOM    402  N   THR A 759      27.692  29.132  52.507  1.00568.80           N  
ATOM    403  CA  THR A 759      27.996  30.219  51.635  1.00568.80           C  
ATOM    404  C   THR A 759      27.908  31.483  52.424  1.00568.80           C  
ATOM    405  O   THR A 759      28.615  32.435  52.104  1.00568.80           O  
ATOM    406  CB  THR A 759      27.068  30.361  50.458  1.00568.80           C  
ATOM    407  CG2 THR A 759      27.389  31.662  49.704  1.00568.80           C  
ATOM    408  OG1 THR A 759      27.204  29.249  49.589  1.00568.80           O  
ATOM    409  N   SER A 760      27.024  31.536  53.449  1.00306.31           N  
ATOM    410  CA  SER A 760      26.850  32.745  54.212  1.00306.31           C  
ATOM    411  C   SER A 760      27.522  32.648  55.540  1.00306.31           C  
ATOM    412  O   SER A 760      27.464  31.650  56.258  1.00306.31           O  
ATOM    413  CB  SER A 760      25.385  33.103  54.537  1.00306.31           C  
ATOM    414  OG  SER A 760      24.744  33.691  53.420  1.00306.31           O  
ATOM    415  N   PRO A 761      28.187  33.738  55.812  1.00353.32           N  
ATOM    416  CA  PRO A 761      28.863  33.937  57.063  1.00353.32           C  
ATOM    417  C   PRO A 761      27.904  34.309  58.153  1.00353.32           C  
ATOM    418  O   PRO A 761      28.385  34.645  59.233  1.00353.32           O  
ATOM    419  CB  PRO A 761      29.925  34.998  56.817  1.00353.32           C  
ATOM    420  CG  PRO A 761      30.199  34.910  55.309  1.00353.32           C  
ATOM    421  CD  PRO A 761      28.872  34.411  54.721  1.00353.32           C  
ATOM    422  N   LYS A 762      26.574  34.331  57.900  1.00485.77           N  
ATOM    423  CA  LYS A 762      25.665  34.739  58.940  1.00485.77           C  
ATOM    424  C   LYS A 762      24.741  33.629  59.347  1.00485.77           C  
ATOM    425  O   LYS A 762      24.621  32.588  58.699  1.00485.77           O  
ATOM    426  CB  LYS A 762      24.719  35.909  58.605  1.00485.77           C  
ATOM    427  CG  LYS A 762      25.353  37.298  58.514  1.00485.77           C  
ATOM    428  CD  LYS A 762      25.990  37.600  57.162  1.00485.77           C  
ATOM    429  CE  LYS A 762      25.014  37.439  55.996  1.00485.77           C  
ATOM    430  NZ  LYS A 762      23.951  38.465  56.078  1.00485.77           N1+
ATOM    431  N   ALA A 763      24.072  33.857  60.497  1.00265.73           N  
ATOM    432  CA  ALA A 763      23.107  32.961  61.059  1.00265.73           C  
ATOM    433  C   ALA A 763      21.776  33.197  60.415  1.00265.73           C  
ATOM    434  O   ALA A 763      21.524  34.238  59.809  1.00265.73           O  
ATOM    435  CB  ALA A 763      22.925  33.138  62.571  1.00265.73           C  
ATOM    436  N   ASN A 764      20.875  32.208  60.568  1.00199.85           N  
ATOM    437  CA  ASN A 764      19.570  32.225  59.972  1.00199.85           C  
ATOM    438  C   ASN A 764      18.770  33.376  60.494  1.00199.85           C  
ATOM    439  O   ASN A 764      17.960  33.943  59.763  1.00199.85           O  
ATOM    440  CB  ASN A 764      18.777  30.935  60.219  1.00199.85           C  
ATOM    441  CG  ASN A 764      19.392  29.882  59.312  1.00199.85           C  
ATOM    442  ND2 ASN A 764      19.747  28.699  59.878  1.00199.85           N  
ATOM    443  OD1 ASN A 764      19.567  30.128  58.120  1.00199.85           O  
ATOM    444  N   LYS A 765      18.957  33.759  61.769  1.00157.87           N  
ATOM    445  CA  LYS A 765      18.174  34.843  62.296  1.00157.87           C  
ATOM    446  C   LYS A 765      18.416  36.045  61.449  1.00157.87           C  
ATOM    447  O   LYS A 765      17.479  36.756  61.086  1.00157.87           O  
ATOM    448  CB  LYS A 765      18.564  35.223  63.740  1.00157.87           C  
ATOM    449  CG  LYS A 765      17.800  36.416  64.348  1.00157.87           C  
ATOM    450  CD  LYS A 765      18.148  37.801  63.785  1.00157.87           C  
ATOM    451  CE  LYS A 765      17.356  38.951  64.415  1.00157.87           C  
ATOM    452  NZ  LYS A 765      15.941  38.894  63.982  1.00157.87           N1+
ATOM    453  N   GLU A 766      19.688  36.321  61.128  1.00 96.45           N  
ATOM    454  CA  GLU A 766      19.943  37.478  60.331  1.00 96.45           C  
ATOM    455  C   GLU A 766      19.469  37.254  58.931  1.00 96.45           C  
ATOM    456  O   GLU A 766      18.887  38.151  58.322  1.00 96.45           O  
ATOM    457  CB  GLU A 766      21.421  37.880  60.257  1.00 96.45           C  
ATOM    458  CG  GLU A 766      21.586  39.238  59.577  1.00 96.45           C  
ATOM    459  CD  GLU A 766      23.061  39.585  59.542  1.00 96.45           C  
ATOM    460  OE1 GLU A 766      23.770  39.260  60.531  1.00 96.45           O  
ATOM    461  OE2 GLU A 766      23.493  40.191  58.526  1.00 96.45           O1-
ATOM    462  N   ILE A 767      19.672  36.032  58.397  1.00219.11           N  
ATOM    463  CA  ILE A 767      19.375  35.763  57.018  1.00219.11           C  
ATOM    464  C   ILE A 767      17.919  36.002  56.790  1.00219.11           C  
ATOM    465  O   ILE A 767      17.527  36.565  55.768  1.00219.11           O  
ATOM    466  CB  ILE A 767      19.775  34.369  56.602  1.00219.11           C  
ATOM    467  CG1 ILE A 767      19.852  34.227  55.078  1.00219.11           C  
ATOM    468  CG2 ILE A 767      18.789  33.377  57.218  1.00219.11           C  
ATOM    469  CD1 ILE A 767      18.494  34.292  54.382  1.00219.11           C  
ATOM    470  N   LEU A 768      17.076  35.603  57.757  1.00100.42           N  
ATOM    471  CA  LEU A 768      15.668  35.786  57.606  1.00100.42           C  
ATOM    472  C   LEU A 768      15.414  37.256  57.524  1.00100.42           C  
ATOM    473  O   LEU A 768      14.561  37.709  56.765  1.00100.42           O  
ATOM    474  CB  LEU A 768      14.867  35.202  58.782  1.00100.42           C  
ATOM    475  CG  LEU A 768      13.342  35.241  58.572  1.00100.42           C  
ATOM    476  CD1 LEU A 768      12.924  34.407  57.350  1.00100.42           C  
ATOM    477  CD2 LEU A 768      12.597  34.813  59.845  1.00100.42           C  
ATOM    478  N   ASP A 769      16.185  38.048  58.287  1.00107.91           N  
ATOM    479  CA  ASP A 769      15.967  39.462  58.352  1.00107.91           C  
ATOM    480  C   ASP A 769      16.067  40.050  56.969  1.00107.91           C  
ATOM    481  O   ASP A 769      15.169  40.772  56.538  1.00107.91           O  
ATOM    482  CB  ASP A 769      17.018  40.133  59.252  1.00107.91           C  
ATOM    483  CG  ASP A 769      16.483  41.473  59.723  1.00107.91           C  
ATOM    484  OD1 ASP A 769      15.434  41.915  59.185  1.00107.91           O  
ATOM    485  OD2 ASP A 769      17.117  42.069  60.634  1.00107.91           O1-
ATOM    486  N   GLU A 770      17.150  39.747  56.221  1.00174.26           N  
ATOM    487  CA  GLU A 770      17.292  40.283  54.892  1.00174.26           C  
ATOM    488  C   GLU A 770      16.262  39.691  53.987  1.00174.26           C  
ATOM    489  O   GLU A 770      15.753  40.365  53.096  1.00174.26           O  
ATOM    490  CB  GLU A 770      18.686  40.120  54.259  1.00174.26           C  
ATOM    491  CG  GLU A 770      19.334  38.750  54.431  1.00174.26           C  
ATOM    492  CD  GLU A 770      20.388  38.913  55.517  1.00174.26           C  
ATOM    493  OE1 GLU A 770      20.451  40.020  56.115  1.00174.26           O  
ATOM    494  OE2 GLU A 770      21.149  37.940  55.757  1.00174.26           O1-
ATOM    495  N   ALA A 771      15.902  38.416  54.195  1.00 82.12           N  
ATOM    496  CA  ALA A 771      14.932  37.800  53.337  1.00 82.12           C  
ATOM    497  C   ALA A 771      13.668  38.585  53.450  1.00 82.12           C  
ATOM    498  O   ALA A 771      12.900  38.674  52.495  1.00 82.12           O  
ATOM    499  CB  ALA A 771      14.633  36.335  53.697  1.00 82.12           C  
ATOM    500  N   TYR A 772      13.399  39.161  54.635  1.00137.85           N  
ATOM    501  CA  TYR A 772      12.209  39.950  54.767  1.00137.85           C  
ATOM    502  C   TYR A 772      12.303  41.074  53.789  1.00137.85           C  
ATOM    503  O   TYR A 772      11.305  41.441  53.172  1.00137.85           O  
ATOM    504  CB  TYR A 772      12.005  40.598  56.148  1.00137.85           C  
ATOM    505  CG  TYR A 772      11.555  39.577  57.135  1.00137.85           C  
ATOM    506  CD1 TYR A 772      10.227  39.223  57.197  1.00137.85           C  
ATOM    507  CD2 TYR A 772      12.442  38.969  57.992  1.00137.85           C  
ATOM    508  CE1 TYR A 772       9.786  38.288  58.104  1.00137.85           C  
ATOM    509  CE2 TYR A 772      12.007  38.034  58.902  1.00137.85           C  
ATOM    510  CZ  TYR A 772      10.677  37.692  58.961  1.00137.85           C  
ATOM    511  OH  TYR A 772      10.226  36.733  59.894  1.00137.85           O  
ATOM    512  N   VAL A 773      13.502  41.667  53.640  1.00136.74           N  
ATOM    513  CA  VAL A 773      13.643  42.778  52.746  1.00136.74           C  
ATOM    514  C   VAL A 773      13.380  42.349  51.338  1.00136.74           C  
ATOM    515  O   VAL A 773      12.657  43.038  50.621  1.00136.74           O  
ATOM    516  CB  VAL A 773      14.990  43.459  52.818  1.00136.74           C  
ATOM    517  CG1 VAL A 773      16.015  42.800  51.880  1.00136.74           C  
ATOM    518  CG2 VAL A 773      14.766  44.949  52.547  1.00136.74           C  
ATOM    519  N   MET A 774      13.915  41.184  50.912  1.00177.27           N  
ATOM    520  CA  MET A 774      13.704  40.772  49.546  1.00177.27           C  
ATOM    521  C   MET A 774      12.225  40.593  49.363  1.00177.27           C  
ATOM    522  O   MET A 774      11.689  40.876  48.296  1.00177.27           O  
ATOM    523  CB  MET A 774      14.511  39.538  49.087  1.00177.27           C  
ATOM    524  CG  MET A 774      14.634  38.377  50.070  1.00177.27           C  
ATOM    525  SD  MET A 774      15.612  36.992  49.401  1.00177.27           S  
ATOM    526  CE  MET A 774      15.959  36.182  50.986  1.00177.27           C  
ATOM    527  N   ALA A 775      11.528  40.114  50.412  1.00 84.91           N  
ATOM    528  CA  ALA A 775      10.103  39.882  50.428  1.00 84.91           C  
ATOM    529  C   ALA A 775       9.266  41.146  50.386  1.00 84.91           C  
ATOM    530  O   ALA A 775       8.138  41.126  49.895  1.00 84.91           O  
ATOM    531  CB  ALA A 775       9.665  39.060  51.650  1.00 84.91           C  
ATOM    532  N   GLY A 776       9.748  42.242  51.007  1.00 76.63           N  
ATOM    533  CA  GLY A 776       9.060  43.506  51.169  1.00 76.63           C  
ATOM    534  C   GLY A 776       8.920  44.310  49.903  1.00 76.63           C  
ATOM    535  O   GLY A 776       7.988  45.104  49.775  1.00 76.63           O  
ATOM    536  N   VAL A 777       9.868  44.195  48.954  1.00158.53           N  
ATOM    537  CA  VAL A 777       9.839  45.099  47.835  1.00158.53           C  
ATOM    538  C   VAL A 777       8.617  44.888  47.001  1.00158.53           C  
ATOM    539  O   VAL A 777       8.308  43.778  46.569  1.00158.53           O  
ATOM    540  CB  VAL A 777      11.033  44.954  46.928  1.00158.53           C  
ATOM    541  CG1 VAL A 777      12.302  45.256  47.740  1.00158.53           C  
ATOM    542  CG2 VAL A 777      11.025  43.552  46.296  1.00158.53           C  
ATOM    543  N   GLY A 778       7.894  45.990  46.723  1.00 42.97           N  
ATOM    544  CA  GLY A 778       6.725  45.865  45.910  1.00 42.97           C  
ATOM    545  C   GLY A 778       6.806  46.895  44.833  1.00 42.97           C  
ATOM    546  O   GLY A 778       6.448  48.054  45.036  1.00 42.97           O  
ATOM    547  N   SER A 779       7.284  46.472  43.646  1.00100.36           N  
ATOM    548  CA  SER A 779       7.366  47.327  42.500  1.00100.36           C  
ATOM    549  C   SER A 779       7.255  46.422  41.308  1.00100.36           C  
ATOM    550  O   SER A 779       7.736  45.290  41.342  1.00100.36           O  
ATOM    551  CB  SER A 779       8.700  48.084  42.391  1.00100.36           C  
ATOM    552  OG  SER A 779       9.769  47.167  42.205  1.00100.36           O  
ATOM    553  N   PRO A 780       6.639  46.880  40.249  1.00170.98           N  
ATOM    554  CA  PRO A 780       6.474  46.051  39.083  1.00170.98           C  
ATOM    555  C   PRO A 780       7.785  45.732  38.430  1.00170.98           C  
ATOM    556  O   PRO A 780       7.853  44.806  37.626  1.00170.98           O  
ATOM    557  CB  PRO A 780       5.500  46.805  38.181  1.00170.98           C  
ATOM    558  CG  PRO A 780       4.655  47.632  39.168  1.00170.98           C  
ATOM    559  CD  PRO A 780       5.595  47.886  40.359  1.00170.98           C  
ATOM    560  N   TYR A 781       8.790  46.575  38.691  1.00175.66           N  
ATOM    561  CA  TYR A 781      10.145  46.565  38.218  1.00175.66           C  
ATOM    562  C   TYR A 781      11.040  45.619  38.963  1.00175.66           C  
ATOM    563  O   TYR A 781      12.158  45.369  38.520  1.00175.66           O  
ATOM    564  CB  TYR A 781      10.752  47.974  38.295  1.00175.66           C  
ATOM    565  CG  TYR A 781       9.841  48.826  37.477  1.00175.66           C  
ATOM    566  CD1 TYR A 781       8.681  49.336  38.015  1.00175.66           C  
ATOM    567  CD2 TYR A 781      10.135  49.106  36.167  1.00175.66           C  
ATOM    568  CE1 TYR A 781       7.840  50.114  37.255  1.00175.66           C  
ATOM    569  CE2 TYR A 781       9.302  49.883  35.398  1.00175.66           C  
ATOM    570  CZ  TYR A 781       8.149  50.389  35.944  1.00175.66           C  
ATOM    571  OH  TYR A 781       7.287  51.188  35.163  1.00175.66           O  
ATOM    572  N   VAL A 782      10.674  45.214  40.194  1.00 89.24           N  
ATOM    573  CA  VAL A 782      11.589  44.393  40.940  1.00 89.24           C  
ATOM    574  C   VAL A 782      10.920  43.097  41.356  1.00 89.24           C  
ATOM    575  O   VAL A 782       9.765  43.093  41.778  1.00 89.24           O  
ATOM    576  CB  VAL A 782      12.072  45.083  42.182  1.00 89.24           C  
ATOM    577  CG1 VAL A 782      13.020  44.145  42.945  1.00 89.24           C  
ATOM    578  CG2 VAL A 782      12.709  46.422  41.770  1.00 89.24           C  
ATOM    579  N   SER A 783      11.651  41.953  41.269  1.00108.15           N  
ATOM    580  CA  SER A 783      11.102  40.659  41.613  1.00108.15           C  
ATOM    581  C   SER A 783      10.961  40.587  43.109  1.00108.15           C  
ATOM    582  O   SER A 783      11.765  41.159  43.844  1.00108.15           O  
ATOM    583  CB  SER A 783      11.964  39.480  41.136  1.00108.15           C  
ATOM    584  OG  SER A 783      11.356  38.254  41.513  1.00108.15           O  
ATOM    585  N   ARG A 784       9.923  39.873  43.605  1.00276.02           N  
ATOM    586  CA  ARG A 784       9.699  39.803  45.027  1.00276.02           C  
ATOM    587  C   ARG A 784       9.894  38.386  45.499  1.00276.02           C  
ATOM    588  O   ARG A 784       9.614  37.430  44.779  1.00276.02           O  
ATOM    589  CB  ARG A 784       8.336  40.364  45.460  1.00276.02           C  
ATOM    590  CG  ARG A 784       7.136  39.712  44.783  1.00276.02           C  
ATOM    591  CD  ARG A 784       6.762  38.360  45.373  1.00276.02           C  
ATOM    592  NE  ARG A 784       6.813  38.509  46.854  1.00276.02           N  
ATOM    593  CZ  ARG A 784       5.797  39.132  47.512  1.00276.02           C  
ATOM    594  NH1 ARG A 784       4.822  39.758  46.797  1.00276.02           N1+
ATOM    595  NH2 ARG A 784       5.759  39.135  48.876  1.00276.02           N  
ATOM    596  N   LEU A 785      10.422  38.217  46.732  1.00209.25           N  
ATOM    597  CA  LEU A 785      10.712  36.915  47.284  1.00209.25           C  
ATOM    598  C   LEU A 785       9.491  36.407  47.990  1.00209.25           C  
ATOM    599  O   LEU A 785       9.086  36.982  48.997  1.00209.25           O  
ATOM    600  CB  LEU A 785      11.891  37.020  48.277  1.00209.25           C  
ATOM    601  CG  LEU A 785      12.516  35.695  48.735  1.00209.25           C  
ATOM    602  CD1 LEU A 785      11.527  34.850  49.535  1.00209.25           C  
ATOM    603  CD2 LEU A 785      13.151  34.943  47.558  1.00209.25           C  
ATOM    604  N   LEU A 786       8.867  35.334  47.435  1.00197.12           N  
ATOM    605  CA  LEU A 786       7.654  34.678  47.914  1.00197.12           C  
ATOM    606  C   LEU A 786       7.887  34.005  49.223  1.00197.12           C  
ATOM    607  O   LEU A 786       7.220  34.298  50.213  1.00197.12           O  
ATOM    608  CB  LEU A 786       7.252  33.524  46.979  1.00197.12           C  
ATOM    609  CG  LEU A 786       6.674  33.904  45.608  1.00197.12           C  
ATOM    610  CD1 LEU A 786       5.183  34.215  45.730  1.00197.12           C  
ATOM    611  CD2 LEU A 786       7.464  35.038  44.937  1.00197.12           C  
ATOM    612  N   GLY A 787       8.887  33.104  49.276  1.00 72.94           N  
ATOM    613  CA  GLY A 787       9.031  32.320  50.472  1.00 72.94           C  
ATOM    614  C   GLY A 787      10.454  31.889  50.630  1.00 72.94           C  
ATOM    615  O   GLY A 787      11.289  32.129  49.761  1.00 72.94           O  
ATOM    616  N   ILE A 788      10.770  31.266  51.787  1.00 88.05           N  
ATOM    617  CA  ILE A 788      12.104  30.785  52.020  1.00 88.05           C  
ATOM    618  C   ILE A 788      12.063  29.542  52.861  1.00 88.05           C  
ATOM    619  O   ILE A 788      11.128  29.332  53.631  1.00 88.05           O  
ATOM    620  CB  ILE A 788      12.999  31.797  52.683  1.00 88.05           C  
ATOM    621  CG1 ILE A 788      14.474  31.369  52.607  1.00 88.05           C  
ATOM    622  CG2 ILE A 788      12.499  32.015  54.114  1.00 88.05           C  
ATOM    623  CD1 ILE A 788      15.442  32.466  53.052  1.00 88.05           C  
ATOM    624  N   CYS A 789      13.077  28.659  52.710  1.00116.11           N  
ATOM    625  CA  CYS A 789      13.145  27.461  53.508  1.00116.11           C  
ATOM    626  C   CYS A 789      14.507  27.409  54.137  1.00116.11           C  
ATOM    627  O   CYS A 789      15.490  27.117  53.458  1.00116.11           O  
ATOM    628  CB  CYS A 789      12.967  26.166  52.699  1.00116.11           C  
ATOM    629  SG  CYS A 789      13.057  24.675  53.736  1.00116.11           S  
ATOM    630  N   LEU A 790      14.590  27.657  55.465  1.00256.43           N  
ATOM    631  CA  LEU A 790      15.860  27.696  56.137  1.00256.43           C  
ATOM    632  C   LEU A 790      16.136  26.372  56.749  1.00256.43           C  
ATOM    633  O   LEU A 790      15.400  25.865  57.594  1.00256.43           O  
ATOM    634  CB  LEU A 790      15.947  28.675  57.325  1.00256.43           C  
ATOM    635  CG  LEU A 790      15.778  30.171  57.005  1.00256.43           C  
ATOM    636  CD1 LEU A 790      16.913  30.714  56.126  1.00256.43           C  
ATOM    637  CD2 LEU A 790      14.384  30.457  56.445  1.00256.43           C  
ATOM    638  N   THR A 791      17.265  25.794  56.339  1.00253.08           N  
ATOM    639  CA  THR A 791      17.679  24.541  56.857  1.00253.08           C  
ATOM    640  C   THR A 791      19.170  24.604  56.855  1.00253.08           C  
ATOM    641  O   THR A 791      19.755  25.637  57.185  1.00253.08           O  
ATOM    642  CB  THR A 791      17.161  23.397  56.023  1.00253.08           C  
ATOM    643  CG2 THR A 791      17.685  23.503  54.584  1.00253.08           C  
ATOM    644  OG1 THR A 791      17.522  22.156  56.598  1.00253.08           O  
ATOM    645  N   SER A 792      19.826  23.484  56.516  1.00121.31           N  
ATOM    646  CA  SER A 792      21.254  23.447  56.443  1.00121.31           C  
ATOM    647  C   SER A 792      21.637  24.379  55.342  1.00121.31           C  
ATOM    648  O   SER A 792      22.703  24.996  55.359  1.00121.31           O  
ATOM    649  CB  SER A 792      21.751  22.036  56.097  1.00121.31           C  
ATOM    650  OG  SER A 792      21.302  21.115  57.081  1.00121.31           O  
ATOM    651  N   THR A 793      20.748  24.499  54.342  1.00 97.16           N  
ATOM    652  CA  THR A 793      20.973  25.391  53.250  1.00 97.16           C  
ATOM    653  C   THR A 793      19.800  26.307  53.218  1.00 97.16           C  
ATOM    654  O   THR A 793      18.735  26.006  53.757  1.00 97.16           O  
ATOM    655  CB  THR A 793      21.001  24.732  51.903  1.00 97.16           C  
ATOM    656  CG2 THR A 793      22.110  23.673  51.884  1.00 97.16           C  
ATOM    657  OG1 THR A 793      19.743  24.134  51.625  1.00 97.16           O  
ATOM    658  N   VAL A 794      19.981  27.476  52.590  1.00166.21           N  
ATOM    659  CA  VAL A 794      18.900  28.402  52.498  1.00166.21           C  
ATOM    660  C   VAL A 794      18.363  28.309  51.107  1.00166.21           C  
ATOM    661  O   VAL A 794      19.121  28.228  50.143  1.00166.21           O  
ATOM    662  CB  VAL A 794      19.352  29.812  52.754  1.00166.21           C  
ATOM    663  CG1 VAL A 794      20.499  30.136  51.783  1.00166.21           C  
ATOM    664  CG2 VAL A 794      18.151  30.760  52.621  1.00166.21           C  
ATOM    665  N   GLN A 795      17.025  28.273  50.967  1.00165.64           N  
ATOM    666  CA  GLN A 795      16.465  28.212  49.653  1.00165.64           C  
ATOM    667  C   GLN A 795      15.418  29.282  49.503  1.00165.64           C  
ATOM    668  O   GLN A 795      14.592  29.496  50.388  1.00165.64           O  
ATOM    669  CB  GLN A 795      15.968  26.819  49.238  1.00165.64           C  
ATOM    670  CG  GLN A 795      14.966  26.183  50.185  1.00165.64           C  
ATOM    671  CD  GLN A 795      14.793  24.751  49.703  1.00165.64           C  
ATOM    672  NE2 GLN A 795      15.236  23.780  50.546  1.00165.64           N  
ATOM    673  OE1 GLN A 795      14.296  24.498  48.607  1.00165.64           O  
ATOM    674  N   LEU A 796      15.449  30.013  48.363  1.00158.00           N  
ATOM    675  CA  LEU A 796      14.551  31.119  48.175  1.00158.00           C  
ATOM    676  C   LEU A 796      13.567  30.790  47.078  1.00158.00           C  
ATOM    677  O   LEU A 796      13.951  30.306  46.014  1.00158.00           O  
ATOM    678  CB  LEU A 796      15.258  32.390  47.647  1.00158.00           C  
ATOM    679  CG  LEU A 796      16.470  32.911  48.451  1.00158.00           C  
ATOM    680  CD1 LEU A 796      16.090  33.447  49.835  1.00158.00           C  
ATOM    681  CD2 LEU A 796      17.583  31.864  48.508  1.00158.00           C  
ATOM    682  N   VAL A 797      12.264  31.091  47.285  1.00126.86           N  
ATOM    683  CA  VAL A 797      11.282  30.757  46.283  1.00126.86           C  
ATOM    684  C   VAL A 797      10.636  32.004  45.757  1.00126.86           C  
ATOM    685  O   VAL A 797      10.198  32.874  46.509  1.00126.86           O  
ATOM    686  CB  VAL A 797      10.193  29.878  46.816  1.00126.86           C  
ATOM    687  CG1 VAL A 797      10.829  28.550  47.260  1.00126.86           C  
ATOM    688  CG2 VAL A 797       9.468  30.630  47.946  1.00126.86           C  
ATOM    689  N   THR A 798      10.558  32.107  44.414  1.00144.78           N  
ATOM    690  CA  THR A 798       9.963  33.248  43.782  1.00144.78           C  
ATOM    691  C   THR A 798       9.233  32.804  42.545  1.00144.78           C  
ATOM    692  O   THR A 798       9.338  31.648  42.141  1.00144.78           O  
ATOM    693  CB  THR A 798      10.984  34.297  43.435  1.00144.78           C  
ATOM    694  CG2 THR A 798      12.062  33.674  42.537  1.00144.78           C  
ATOM    695  OG1 THR A 798      10.374  35.416  42.811  1.00144.78           O  
ATOM    696  N   GLN A 799       8.463  33.724  41.917  1.00 92.29           N  
ATOM    697  CA  GLN A 799       7.638  33.409  40.769  1.00 92.29           C  
ATOM    698  C   GLN A 799       8.557  33.131  39.609  1.00 92.29           C  
ATOM    699  O   GLN A 799       9.584  33.788  39.439  1.00 92.29           O  
ATOM    700  CB  GLN A 799       6.712  34.570  40.363  1.00 92.29           C  
ATOM    701  CG  GLN A 799       5.825  34.266  39.152  1.00 92.29           C  
ATOM    702  CD  GLN A 799       5.009  35.515  38.850  1.00 92.29           C  
ATOM    703  NE2 GLN A 799       3.781  35.329  38.295  1.00 92.29           N  
ATOM    704  OE1 GLN A 799       5.459  36.631  39.103  1.00 92.29           O  
ATOM    705  N   LEU A 800       8.211  32.120  38.782  1.00 78.51           N  
ATOM    706  CA  LEU A 800       9.036  31.724  37.669  1.00 78.51           C  
ATOM    707  C   LEU A 800       8.784  32.630  36.499  1.00 78.51           C  
ATOM    708  O   LEU A 800       7.647  32.999  36.197  1.00 78.51           O  
ATOM    709  CB  LEU A 800       8.763  30.270  37.229  1.00 78.51           C  
ATOM    710  CG  LEU A 800       9.649  29.766  36.074  1.00 78.51           C  
ATOM    711  CD1 LEU A 800      11.128  29.705  36.492  1.00 78.51           C  
ATOM    712  CD2 LEU A 800       9.142  28.423  35.520  1.00 78.51           C  
ATOM    713  N   MET A 801       9.870  33.019  35.800  1.00158.72           N  
ATOM    714  CA  MET A 801       9.706  33.832  34.630  1.00158.72           C  
ATOM    715  C   MET A 801       9.985  32.971  33.415  1.00158.72           C  
ATOM    716  O   MET A 801      11.135  32.650  33.117  1.00158.72           O  
ATOM    717  CB  MET A 801      10.610  35.077  34.561  1.00158.72           C  
ATOM    718  CG  MET A 801      10.064  36.284  35.331  1.00158.72           C  
ATOM    719  SD  MET A 801      10.046  36.140  37.139  1.00158.72           S  
ATOM    720  CE  MET A 801       8.877  37.505  37.391  1.00158.72           C  
ATOM    721  N   PRO A 802       8.945  32.644  32.672  1.00196.73           N  
ATOM    722  CA  PRO A 802       8.981  31.750  31.529  1.00196.73           C  
ATOM    723  C   PRO A 802       9.971  32.171  30.472  1.00196.73           C  
ATOM    724  O   PRO A 802      10.544  31.305  29.810  1.00196.73           O  
ATOM    725  CB  PRO A 802       7.544  31.696  31.007  1.00196.73           C  
ATOM    726  CG  PRO A 802       6.682  32.062  32.230  1.00196.73           C  
ATOM    727  CD  PRO A 802       7.588  32.974  33.076  1.00196.73           C  
ATOM    728  N   TYR A 803      10.151  33.491  30.284  1.00175.95           N  
ATOM    729  CA  TYR A 803      11.016  34.128  29.324  1.00175.95           C  
ATOM    730  C   TYR A 803      12.476  33.979  29.672  1.00175.95           C  
ATOM    731  O   TYR A 803      13.329  34.038  28.788  1.00175.95           O  
ATOM    732  CB  TYR A 803      10.665  35.611  29.140  1.00175.95           C  
ATOM    733  CG  TYR A 803       9.337  35.630  28.459  1.00175.95           C  
ATOM    734  CD1 TYR A 803       8.169  35.406  29.153  1.00175.95           C  
ATOM    735  CD2 TYR A 803       9.262  35.873  27.110  1.00175.95           C  
ATOM    736  CE1 TYR A 803       6.951  35.426  28.511  1.00175.95           C  
ATOM    737  CE2 TYR A 803       8.049  35.895  26.464  1.00175.95           C  
ATOM    738  CZ  TYR A 803       6.889  35.672  27.162  1.00175.95           C  
ATOM    739  OH  TYR A 803       5.646  35.694  26.496  1.00175.95           O  
ATOM    740  N   GLY A 804      12.830  33.872  30.969  1.00 37.90           N  
ATOM    741  CA  GLY A 804      14.223  33.745  31.317  1.00 37.90           C  
ATOM    742  C   GLY A 804      14.769  35.119  31.526  1.00 37.90           C  
ATOM    743  O   GLY A 804      14.025  36.093  31.633  1.00 37.90           O  
ATOM    744  N   CYS A 805      16.109  35.207  31.610  1.00 93.23           N  
ATOM    745  CA  CYS A 805      16.825  36.427  31.848  1.00 93.23           C  
ATOM    746  C   CYS A 805      16.927  37.224  30.580  1.00 93.23           C  
ATOM    747  O   CYS A 805      16.893  36.684  29.476  1.00 93.23           O  
ATOM    748  CB  CYS A 805      18.242  36.139  32.356  1.00 93.23           C  
ATOM    749  SG  CYS A 805      19.281  37.612  32.426  1.00 93.23           S  
ATOM    750  N   LEU A 806      17.063  38.558  30.735  1.00 82.14           N  
ATOM    751  CA  LEU A 806      17.162  39.504  29.659  1.00 82.14           C  
ATOM    752  C   LEU A 806      18.445  39.334  28.893  1.00 82.14           C  
ATOM    753  O   LEU A 806      18.474  39.565  27.684  1.00 82.14           O  
ATOM    754  CB  LEU A 806      17.043  40.959  30.132  1.00 82.14           C  
ATOM    755  CG  LEU A 806      17.142  42.012  29.016  1.00 82.14           C  
ATOM    756  CD1 LEU A 806      16.017  41.830  27.988  1.00 82.14           C  
ATOM    757  CD2 LEU A 806      17.181  43.435  29.599  1.00 82.14           C  
ATOM    758  N   LEU A 807      19.547  38.937  29.566  1.00140.72           N  
ATOM    759  CA  LEU A 807      20.811  38.833  28.891  1.00140.72           C  
ATOM    760  C   LEU A 807      20.669  37.867  27.765  1.00140.72           C  
ATOM    761  O   LEU A 807      21.006  38.169  26.621  1.00140.72           O  
ATOM    762  CB  LEU A 807      21.939  38.336  29.821  1.00140.72           C  
ATOM    763  CG  LEU A 807      23.344  38.261  29.180  1.00140.72           C  
ATOM    764  CD1 LEU A 807      23.479  37.130  28.156  1.00140.72           C  
ATOM    765  CD2 LEU A 807      23.748  39.615  28.589  1.00140.72           C  
ATOM    766  N   ASP A 808      20.130  36.680  28.065  1.00 59.56           N  
ATOM    767  CA  ASP A 808      20.003  35.641  27.092  1.00 59.56           C  
ATOM    768  C   ASP A 808      19.023  36.068  26.059  1.00 59.56           C  
ATOM    769  O   ASP A 808      19.121  35.668  24.901  1.00 59.56           O  
ATOM    770  CB  ASP A 808      19.499  34.338  27.735  1.00 59.56           C  
ATOM    771  CG  ASP A 808      20.591  33.847  28.680  1.00 59.56           C  
ATOM    772  OD1 ASP A 808      21.777  34.193  28.432  1.00 59.56           O  
ATOM    773  OD2 ASP A 808      20.257  33.127  29.659  1.00 59.56           O1-
ATOM    774  N   HIS A 809      18.028  36.871  26.468  1.00 81.46           N  
ATOM    775  CA  HIS A 809      16.990  37.280  25.569  1.00 81.46           C  
ATOM    776  C   HIS A 809      17.544  38.110  24.452  1.00 81.46           C  
ATOM    777  O   HIS A 809      17.279  37.846  23.281  1.00 81.46           O  
ATOM    778  CB  HIS A 809      15.899  38.115  26.262  1.00 81.46           C  
ATOM    779  CG  HIS A 809      14.807  38.542  25.328  1.00 81.46           C  
ATOM    780  CD2 HIS A 809      14.655  39.703  24.633  1.00 81.46           C  
ATOM    781  ND1 HIS A 809      13.714  37.768  25.009  1.00 81.46           N  
ATOM    782  CE1 HIS A 809      12.960  38.492  24.144  1.00 81.46           C  
ATOM    783  NE2 HIS A 809      13.491  39.674  23.885  1.00 81.46           N  
ATOM    784  N   VAL A 810      18.353  39.128  24.784  1.00118.03           N  
ATOM    785  CA  VAL A 810      18.869  40.037  23.801  1.00118.03           C  
ATOM    786  C   VAL A 810      19.765  39.258  22.892  1.00118.03           C  
ATOM    787  O   VAL A 810      19.842  39.513  21.692  1.00118.03           O  
ATOM    788  CB  VAL A 810      19.677  41.121  24.446  1.00118.03           C  
ATOM    789  CG1 VAL A 810      20.177  42.087  23.368  1.00118.03           C  
ATOM    790  CG2 VAL A 810      18.825  41.772  25.543  1.00118.03           C  
ATOM    791  N   ARG A 811      20.485  38.283  23.469  1.00201.47           N  
ATOM    792  CA  ARG A 811      21.427  37.488  22.740  1.00201.47           C  
ATOM    793  C   ARG A 811      20.694  36.706  21.693  1.00201.47           C  
ATOM    794  O   ARG A 811      21.137  36.615  20.549  1.00201.47           O  
ATOM    795  CB  ARG A 811      22.130  36.499  23.690  1.00201.47           C  
ATOM    796  CG  ARG A 811      23.509  36.038  23.225  1.00201.47           C  
ATOM    797  CD  ARG A 811      24.564  37.147  23.289  1.00201.47           C  
ATOM    798  NE  ARG A 811      24.777  37.513  24.720  1.00201.47           N  
ATOM    799  CZ  ARG A 811      25.745  36.887  25.452  1.00201.47           C  
ATOM    800  NH1 ARG A 811      26.508  35.908  24.886  1.00201.47           N1+
ATOM    801  NH2 ARG A 811      25.972  37.252  26.747  1.00201.47           N  
ATOM    802  N   GLU A 812      19.546  36.110  22.067  1.00 90.24           N  
ATOM    803  CA  GLU A 812      18.771  35.308  21.165  1.00 90.24           C  
ATOM    804  C   GLU A 812      18.140  36.155  20.101  1.00 90.24           C  
ATOM    805  O   GLU A 812      18.068  35.735  18.946  1.00 90.24           O  
ATOM    806  CB  GLU A 812      17.633  34.540  21.863  1.00 90.24           C  
ATOM    807  CG  GLU A 812      18.119  33.433  22.801  1.00 90.24           C  
ATOM    808  CD  GLU A 812      16.898  32.764  23.415  1.00 90.24           C  
ATOM    809  OE1 GLU A 812      15.971  33.504  23.843  1.00 90.24           O  
ATOM    810  OE2 GLU A 812      16.871  31.505  23.457  1.00 90.24           O1-
ATOM    811  N   ASN A 813      17.643  37.362  20.453  1.00140.71           N  
ATOM    812  CA  ASN A 813      16.955  38.137  19.456  1.00140.71           C  
ATOM    813  C   ASN A 813      17.767  39.333  19.088  1.00140.71           C  
ATOM    814  O   ASN A 813      17.247  40.448  19.037  1.00140.71           O  
ATOM    815  CB  ASN A 813      15.597  38.662  19.950  1.00140.71           C  
ATOM    816  CG  ASN A 813      14.681  37.469  20.187  1.00140.71           C  
ATOM    817  ND2 ASN A 813      14.457  36.651  19.124  1.00140.71           N  
ATOM    818  OD1 ASN A 813      14.176  37.272  21.291  1.00140.71           O  
ATOM    819  N   ARG A 814      19.043  39.122  18.728  1.00138.16           N  
ATOM    820  CA  ARG A 814      19.872  40.241  18.395  1.00138.16           C  
ATOM    821  C   ARG A 814      19.249  40.918  17.224  1.00138.16           C  
ATOM    822  O   ARG A 814      19.234  42.143  17.132  1.00138.16           O  
ATOM    823  CB  ARG A 814      21.297  39.834  17.979  1.00138.16           C  
ATOM    824  CG  ARG A 814      22.151  39.288  19.126  1.00138.16           C  
ATOM    825  CD  ARG A 814      23.563  38.889  18.695  1.00138.16           C  
ATOM    826  NE  ARG A 814      24.245  40.121  18.210  1.00138.16           N  
ATOM    827  CZ  ARG A 814      24.922  40.923  19.083  1.00138.16           C  
ATOM    828  NH1 ARG A 814      25.028  40.567  20.397  1.00138.16           N1+
ATOM    829  NH2 ARG A 814      25.491  42.083  18.643  1.00138.16           N  
ATOM    830  N   GLY A 815      18.740  40.112  16.280  1.00 68.61           N  
ATOM    831  CA  GLY A 815      18.178  40.624  15.069  1.00 68.61           C  
ATOM    832  C   GLY A 815      16.877  41.361  15.235  1.00 68.61           C  
ATOM    833  O   GLY A 815      16.682  42.394  14.604  1.00 68.61           O  
ATOM    834  N   ARG A 816      15.929  40.816  16.023  1.00108.24           N  
ATOM    835  CA  ARG A 816      14.588  41.335  16.148  1.00108.24           C  
ATOM    836  C   ARG A 816      14.439  42.608  16.935  1.00108.24           C  
ATOM    837  O   ARG A 816      13.659  43.474  16.551  1.00108.24           O  
ATOM    838  CB  ARG A 816      13.620  40.311  16.767  1.00108.24           C  
ATOM    839  CG  ARG A 816      13.361  39.109  15.857  1.00108.24           C  
ATOM    840  CD  ARG A 816      14.600  38.239  15.637  1.00108.24           C  
ATOM    841  NE  ARG A 816      14.227  37.146  14.695  1.00108.24           N  
ATOM    842  CZ  ARG A 816      13.727  35.968  15.170  1.00108.24           C  
ATOM    843  NH1 ARG A 816      13.536  35.797  16.510  1.00108.24           N1+
ATOM    844  NH2 ARG A 816      13.421  34.960  14.302  1.00108.24           N  
ATOM    845  N   LEU A 817      15.173  42.773  18.048  1.00 86.40           N  
ATOM    846  CA  LEU A 817      14.922  43.843  18.981  1.00 86.40           C  
ATOM    847  C   LEU A 817      15.059  45.203  18.371  1.00 86.40           C  
ATOM    848  O   LEU A 817      16.090  45.547  17.794  1.00 86.40           O  
ATOM    849  CB  LEU A 817      15.835  43.780  20.217  1.00 86.40           C  
ATOM    850  CG  LEU A 817      15.640  42.497  21.047  1.00 86.40           C  
ATOM    851  CD1 LEU A 817      16.547  42.488  22.289  1.00 86.40           C  
ATOM    852  CD2 LEU A 817      14.158  42.268  21.381  1.00 86.40           C  
ATOM    853  N   GLY A 818      13.992  46.024  18.526  1.00 48.54           N  
ATOM    854  CA  GLY A 818      13.967  47.360  17.997  1.00 48.54           C  
ATOM    855  C   GLY A 818      14.406  48.340  19.042  1.00 48.54           C  
ATOM    856  O   GLY A 818      14.606  48.001  20.207  1.00 48.54           O  
ATOM    857  N   SER A 819      14.504  49.618  18.622  1.00112.38           N  
ATOM    858  CA  SER A 819      14.959  50.720  19.428  1.00112.38           C  
ATOM    859  C   SER A 819      14.038  50.890  20.589  1.00112.38           C  
ATOM    860  O   SER A 819      14.469  51.103  21.723  1.00112.38           O  
ATOM    861  CB  SER A 819      14.846  52.053  18.673  1.00112.38           C  
ATOM    862  OG  SER A 819      15.553  51.995  17.446  1.00112.38           O  
ATOM    863  N   GLN A 820      12.725  50.788  20.322  1.00 72.86           N  
ATOM    864  CA  GLN A 820      11.751  51.087  21.329  1.00 72.86           C  
ATOM    865  C   GLN A 820      11.921  50.170  22.494  1.00 72.86           C  
ATOM    866  O   GLN A 820      11.966  50.615  23.639  1.00 72.86           O  
ATOM    867  CB  GLN A 820      10.310  50.910  20.820  1.00 72.86           C  
ATOM    868  CG  GLN A 820       9.239  51.221  21.867  1.00 72.86           C  
ATOM    869  CD  GLN A 820       9.126  52.731  22.006  1.00 72.86           C  
ATOM    870  NE2 GLN A 820       8.525  53.194  23.134  1.00 72.86           N  
ATOM    871  OE1 GLN A 820       9.554  53.481  21.131  1.00 72.86           O  
ATOM    872  N   ASP A 821      12.062  48.860  22.235  1.00 90.78           N  
ATOM    873  CA  ASP A 821      12.133  47.934  23.326  1.00 90.78           C  
ATOM    874  C   ASP A 821      13.340  48.222  24.166  1.00 90.78           C  
ATOM    875  O   ASP A 821      13.235  48.291  25.389  1.00 90.78           O  
ATOM    876  CB  ASP A 821      12.228  46.472  22.855  1.00 90.78           C  
ATOM    877  CG  ASP A 821      11.955  45.576  24.054  1.00 90.78           C  
ATOM    878  OD1 ASP A 821      11.917  46.110  25.195  1.00 90.78           O  
ATOM    879  OD2 ASP A 821      11.769  44.349  23.842  1.00 90.78           O1-
ATOM    880  N   LEU A 822      14.515  48.442  23.543  1.00119.10           N  
ATOM    881  CA  LEU A 822      15.691  48.615  24.351  1.00119.10           C  
ATOM    882  C   LEU A 822      15.565  49.815  25.230  1.00119.10           C  
ATOM    883  O   LEU A 822      15.896  49.755  26.412  1.00119.10           O  
ATOM    884  CB  LEU A 822      17.028  48.748  23.600  1.00119.10           C  
ATOM    885  CG  LEU A 822      17.512  47.440  22.952  1.00119.10           C  
ATOM    886  CD1 LEU A 822      16.810  47.169  21.616  1.00119.10           C  
ATOM    887  CD2 LEU A 822      19.042  47.379  22.883  1.00119.10           C  
ATOM    888  N   LEU A 823      15.070  50.941  24.691  1.00114.41           N  
ATOM    889  CA  LEU A 823      14.965  52.122  25.504  1.00114.41           C  
ATOM    890  C   LEU A 823      14.017  51.880  26.634  1.00114.41           C  
ATOM    891  O   LEU A 823      14.232  52.373  27.740  1.00114.41           O  
ATOM    892  CB  LEU A 823      14.433  53.350  24.755  1.00114.41           C  
ATOM    893  CG  LEU A 823      15.461  54.051  23.856  1.00114.41           C  
ATOM    894  CD1 LEU A 823      15.985  53.152  22.730  1.00114.41           C  
ATOM    895  CD2 LEU A 823      14.870  55.361  23.334  1.00114.41           C  
ATOM    896  N   ASN A 824      12.924  51.138  26.382  1.00 78.62           N  
ATOM    897  CA  ASN A 824      11.938  50.915  27.403  1.00 78.62           C  
ATOM    898  C   ASN A 824      12.518  50.111  28.526  1.00 78.62           C  
ATOM    899  O   ASN A 824      12.223  50.368  29.691  1.00 78.62           O  
ATOM    900  CB  ASN A 824      10.681  50.187  26.896  1.00 78.62           C  
ATOM    901  CG  ASN A 824       9.895  51.174  26.043  1.00 78.62           C  
ATOM    902  ND2 ASN A 824       9.528  52.341  26.637  1.00 78.62           N  
ATOM    903  OD1 ASN A 824       9.613  50.918  24.876  1.00 78.62           O  
ATOM    904  N   TRP A 825      13.362  49.113  28.209  1.00 80.25           N  
ATOM    905  CA  TRP A 825      13.942  48.274  29.221  1.00 80.25           C  
ATOM    906  C   TRP A 825      14.795  49.115  30.114  1.00 80.25           C  
ATOM    907  O   TRP A 825      14.859  48.897  31.323  1.00 80.25           O  
ATOM    908  CB  TRP A 825      14.840  47.173  28.636  1.00 80.25           C  
ATOM    909  CG  TRP A 825      14.079  46.068  27.950  1.00 80.25           C  
ATOM    910  CD1 TRP A 825      12.821  45.601  28.197  1.00 80.25           C  
ATOM    911  CD2 TRP A 825      14.595  45.297  26.854  1.00 80.25           C  
ATOM    912  CE2 TRP A 825      13.607  44.382  26.495  1.00 80.25           C  
ATOM    913  CE3 TRP A 825      15.793  45.349  26.199  1.00 80.25           C  
ATOM    914  NE1 TRP A 825      12.524  44.577  27.329  1.00 80.25           N  
ATOM    915  CZ2 TRP A 825      13.805  43.499  25.472  1.00 80.25           C  
ATOM    916  CZ3 TRP A 825      15.990  44.458  25.167  1.00 80.25           C  
ATOM    917  CH2 TRP A 825      15.014  43.551  24.812  1.00 80.25           C  
ATOM    918  N   CYS A 826      15.497  50.089  29.520  1.00 91.16           N  
ATOM    919  CA  CYS A 826      16.389  50.953  30.229  1.00 91.16           C  
ATOM    920  C   CYS A 826      15.589  51.763  31.213  1.00 91.16           C  
ATOM    921  O   CYS A 826      16.028  52.005  32.337  1.00 91.16           O  
ATOM    922  CB  CYS A 826      17.090  51.889  29.232  1.00 91.16           C  
ATOM    923  SG  CYS A 826      18.644  52.570  29.850  1.00 91.16           S  
ATOM    924  N   MET A 827      14.394  52.229  30.799  1.00 45.62           N  
ATOM    925  CA  MET A 827      13.544  53.013  31.654  1.00 45.62           C  
ATOM    926  C   MET A 827      13.038  52.173  32.789  1.00 45.62           C  
ATOM    927  O   MET A 827      12.976  52.625  33.931  1.00 45.62           O  
ATOM    928  CB  MET A 827      12.307  53.561  30.922  1.00 45.62           C  
ATOM    929  CG  MET A 827      12.634  54.581  29.832  1.00 45.62           C  
ATOM    930  SD  MET A 827      11.191  55.126  28.871  1.00 45.62           S  
ATOM    931  CE  MET A 827      10.374  55.944  30.271  1.00 45.62           C  
ATOM    932  N   GLN A 828      12.652  50.920  32.488  1.00120.81           N  
ATOM    933  CA  GLN A 828      12.062  50.030  33.446  1.00120.81           C  
ATOM    934  C   GLN A 828      13.063  49.680  34.510  1.00120.81           C  
ATOM    935  O   GLN A 828      12.763  49.721  35.702  1.00120.81           O  
ATOM    936  CB  GLN A 828      11.570  48.759  32.728  1.00120.81           C  
ATOM    937  CG  GLN A 828      10.608  47.893  33.529  1.00120.81           C  
ATOM    938  CD  GLN A 828       9.835  47.037  32.538  1.00120.81           C  
ATOM    939  NE2 GLN A 828      10.172  47.155  31.225  1.00120.81           N  
ATOM    940  OE1 GLN A 828       8.935  46.295  32.925  1.00120.81           O  
ATOM    941  N   ILE A 829      14.305  49.363  34.107  1.00 51.51           N  
ATOM    942  CA  ILE A 829      15.332  48.998  35.042  1.00 51.51           C  
ATOM    943  C   ILE A 829      15.607  50.184  35.916  1.00 51.51           C  
ATOM    944  O   ILE A 829      15.873  50.046  37.110  1.00 51.51           O  
ATOM    945  CB  ILE A 829      16.608  48.575  34.368  1.00 51.51           C  
ATOM    946  CG1 ILE A 829      16.361  47.311  33.521  1.00 51.51           C  
ATOM    947  CG2 ILE A 829      17.686  48.384  35.447  1.00 51.51           C  
ATOM    948  CD1 ILE A 829      17.528  46.937  32.607  1.00 51.51           C  
ATOM    949  N   ALA A 830      15.578  51.393  35.328  1.00 34.47           N  
ATOM    950  CA  ALA A 830      15.832  52.593  36.073  1.00 34.47           C  
ATOM    951  C   ALA A 830      14.771  52.748  37.122  1.00 34.47           C  
ATOM    952  O   ALA A 830      15.064  53.119  38.258  1.00 34.47           O  
ATOM    953  CB  ALA A 830      15.800  53.854  35.194  1.00 34.47           C  
ATOM    954  N   LYS A 831      13.503  52.464  36.764  1.00122.42           N  
ATOM    955  CA  LYS A 831      12.424  52.637  37.695  1.00122.42           C  
ATOM    956  C   LYS A 831      12.595  51.685  38.837  1.00122.42           C  
ATOM    957  O   LYS A 831      12.336  52.037  39.987  1.00122.42           O  
ATOM    958  CB  LYS A 831      11.035  52.407  37.074  1.00122.42           C  
ATOM    959  CG  LYS A 831       9.900  52.924  37.963  1.00122.42           C  
ATOM    960  CD  LYS A 831       8.536  52.991  37.268  1.00122.42           C  
ATOM    961  CE  LYS A 831       8.356  54.196  36.342  1.00122.42           C  
ATOM    962  NZ  LYS A 831       7.941  55.380  37.126  1.00122.42           N1+
ATOM    963  N   GLY A 832      13.023  50.439  38.551  1.00 30.12           N  
ATOM    964  CA  GLY A 832      13.198  49.478  39.601  1.00 30.12           C  
ATOM    965  C   GLY A 832      14.283  49.935  40.531  1.00 30.12           C  
ATOM    966  O   GLY A 832      14.136  49.868  41.749  1.00 30.12           O  
ATOM    967  N   MET A 833      15.411  50.415  39.976  1.00 53.52           N  
ATOM    968  CA  MET A 833      16.535  50.820  40.777  1.00 53.52           C  
ATOM    969  C   MET A 833      16.177  52.006  41.615  1.00 53.52           C  
ATOM    970  O   MET A 833      16.590  52.106  42.770  1.00 53.52           O  
ATOM    971  CB  MET A 833      17.773  51.186  39.945  1.00 53.52           C  
ATOM    972  CG  MET A 833      18.355  49.986  39.196  1.00 53.52           C  
ATOM    973  SD  MET A 833      18.793  48.584  40.268  1.00 53.52           S  
ATOM    974  CE  MET A 833      20.018  49.499  41.245  1.00 53.52           C  
ATOM    975  N   SER A 834      15.398  52.946  41.051  1.00 70.00           N  
ATOM    976  CA  SER A 834      15.048  54.129  41.782  1.00 70.00           C  
ATOM    977  C   SER A 834      14.258  53.706  42.976  1.00 70.00           C  
ATOM    978  O   SER A 834      14.374  54.290  44.052  1.00 70.00           O  
ATOM    979  CB  SER A 834      14.171  55.098  40.971  1.00 70.00           C  
ATOM    980  OG  SER A 834      12.913  54.500  40.690  1.00 70.00           O  
ATOM    981  N   TYR A 835      13.440  52.653  42.807  1.00 49.16           N  
ATOM    982  CA  TYR A 835      12.606  52.162  43.863  1.00 49.16           C  
ATOM    983  C   TYR A 835      13.479  51.688  44.984  1.00 49.16           C  
ATOM    984  O   TYR A 835      13.230  51.999  46.148  1.00 49.16           O  
ATOM    985  CB  TYR A 835      11.738  50.982  43.387  1.00 49.16           C  
ATOM    986  CG  TYR A 835      10.909  50.499  44.524  1.00 49.16           C  
ATOM    987  CD1 TYR A 835       9.782  51.183  44.915  1.00 49.16           C  
ATOM    988  CD2 TYR A 835      11.256  49.344  45.186  1.00 49.16           C  
ATOM    989  CE1 TYR A 835       9.019  50.726  45.964  1.00 49.16           C  
ATOM    990  CE2 TYR A 835      10.497  48.883  46.234  1.00 49.16           C  
ATOM    991  CZ  TYR A 835       9.378  49.576  46.624  1.00 49.16           C  
ATOM    992  OH  TYR A 835       8.597  49.104  47.700  1.00 49.16           O  
ATOM    993  N   LEU A 836      14.541  50.925  44.669  1.00112.21           N  
ATOM    994  CA  LEU A 836      15.391  50.455  45.724  1.00112.21           C  
ATOM    995  C   LEU A 836      16.092  51.608  46.369  1.00112.21           C  
ATOM    996  O   LEU A 836      16.349  51.589  47.571  1.00112.21           O  
ATOM    997  CB  LEU A 836      16.465  49.428  45.319  1.00112.21           C  
ATOM    998  CG  LEU A 836      15.897  48.054  44.916  1.00112.21           C  
ATOM    999  CD1 LEU A 836      15.405  48.033  43.465  1.00112.21           C  
ATOM   1000  CD2 LEU A 836      16.873  46.923  45.245  1.00112.21           C  
ATOM   1001  N   GLU A 837      16.448  52.638  45.584  1.00 96.39           N  
ATOM   1002  CA  GLU A 837      17.156  53.756  46.138  1.00 96.39           C  
ATOM   1003  C   GLU A 837      16.297  54.430  47.166  1.00 96.39           C  
ATOM   1004  O   GLU A 837      16.771  54.774  48.248  1.00 96.39           O  
ATOM   1005  CB  GLU A 837      17.522  54.791  45.060  1.00 96.39           C  
ATOM   1006  CG  GLU A 837      18.444  55.911  45.542  1.00 96.39           C  
ATOM   1007  CD  GLU A 837      18.821  56.733  44.318  1.00 96.39           C  
ATOM   1008  OE1 GLU A 837      18.295  56.423  43.216  1.00 96.39           O  
ATOM   1009  OE2 GLU A 837      19.640  57.678  44.461  1.00 96.39           O1-
ATOM   1010  N   ASP A 838      14.997  54.622  46.873  1.00104.14           N  
ATOM   1011  CA  ASP A 838      14.151  55.303  47.813  1.00104.14           C  
ATOM   1012  C   ASP A 838      14.036  54.480  49.059  1.00104.14           C  
ATOM   1013  O   ASP A 838      13.958  55.014  50.164  1.00104.14           O  
ATOM   1014  CB  ASP A 838      12.741  55.618  47.274  1.00104.14           C  
ATOM   1015  CG  ASP A 838      12.003  54.330  46.947  1.00104.14           C  
ATOM   1016  OD1 ASP A 838      11.616  53.602  47.901  1.00104.14           O  
ATOM   1017  OD2 ASP A 838      11.811  54.062  45.731  1.00104.14           O1-
ATOM   1018  N   VAL A 839      14.012  53.147  48.895  1.00 79.37           N  
ATOM   1019  CA  VAL A 839      13.909  52.189  49.956  1.00 79.37           C  
ATOM   1020  C   VAL A 839      15.200  52.167  50.718  1.00 79.37           C  
ATOM   1021  O   VAL A 839      15.269  51.627  51.820  1.00 79.37           O  
ATOM   1022  CB  VAL A 839      13.603  50.806  49.461  1.00 79.37           C  
ATOM   1023  CG1 VAL A 839      13.509  49.862  50.669  1.00 79.37           C  
ATOM   1024  CG2 VAL A 839      12.316  50.862  48.620  1.00 79.37           C  
ATOM   1025  N   ARG A 840      16.273  52.739  50.135  1.00114.10           N  
ATOM   1026  CA  ARG A 840      17.570  52.743  50.753  1.00114.10           C  
ATOM   1027  C   ARG A 840      18.136  51.361  50.754  1.00114.10           C  
ATOM   1028  O   ARG A 840      18.662  50.890  51.762  1.00114.10           O  
ATOM   1029  CB  ARG A 840      17.565  53.237  52.211  1.00114.10           C  
ATOM   1030  CG  ARG A 840      17.150  54.701  52.372  1.00114.10           C  
ATOM   1031  CD  ARG A 840      17.436  55.262  53.768  1.00114.10           C  
ATOM   1032  NE  ARG A 840      16.668  54.448  54.753  1.00114.10           N  
ATOM   1033  CZ  ARG A 840      15.407  54.821  55.118  1.00114.10           C  
ATOM   1034  NH1 ARG A 840      14.844  55.942  54.581  1.00114.10           N1+
ATOM   1035  NH2 ARG A 840      14.709  54.073  56.022  1.00114.10           N  
ATOM   1036  N   LEU A 841      18.019  50.668  49.605  1.00142.54           N  
ATOM   1037  CA  LEU A 841      18.601  49.368  49.448  1.00142.54           C  
ATOM   1038  C   LEU A 841      19.580  49.409  48.319  1.00142.54           C  
ATOM   1039  O   LEU A 841      19.313  49.994  47.271  1.00142.54           O  
ATOM   1040  CB  LEU A 841      17.585  48.261  49.128  1.00142.54           C  
ATOM   1041  CG  LEU A 841      16.846  47.699  50.352  1.00142.54           C  
ATOM   1042  CD1 LEU A 841      16.193  48.786  51.200  1.00142.54           C  
ATOM   1043  CD2 LEU A 841      15.825  46.647  49.916  1.00142.54           C  
ATOM   1044  N   VAL A 842      20.759  48.783  48.509  1.00 55.29           N  
ATOM   1045  CA  VAL A 842      21.729  48.766  47.453  1.00 55.29           C  
ATOM   1046  C   VAL A 842      21.735  47.380  46.876  1.00 55.29           C  
ATOM   1047  O   VAL A 842      21.818  46.391  47.602  1.00 55.29           O  
ATOM   1048  CB  VAL A 842      23.120  49.089  47.912  1.00 55.29           C  
ATOM   1049  CG1 VAL A 842      24.067  49.041  46.700  1.00 55.29           C  
ATOM   1050  CG2 VAL A 842      23.090  50.445  48.638  1.00 55.29           C  
ATOM   1051  N   HIS A 843      21.610  47.287  45.536  1.00 96.08           N  
ATOM   1052  CA  HIS A 843      21.524  46.030  44.838  1.00 96.08           C  
ATOM   1053  C   HIS A 843      22.818  45.261  44.958  1.00 96.08           C  
ATOM   1054  O   HIS A 843      22.835  44.115  45.407  1.00 96.08           O  
ATOM   1055  CB  HIS A 843      21.241  46.261  43.344  1.00 96.08           C  
ATOM   1056  CG  HIS A 843      20.840  45.019  42.612  1.00 96.08           C  
ATOM   1057  CD2 HIS A 843      19.627  44.649  42.115  1.00 96.08           C  
ATOM   1058  ND1 HIS A 843      21.700  43.987  42.310  1.00 96.08           N  
ATOM   1059  CE1 HIS A 843      20.972  43.050  41.652  1.00 96.08           C  
ATOM   1060  NE2 HIS A 843      19.708  43.407  41.510  1.00 96.08           N  
ATOM   1061  N   ARG A 844      23.944  45.908  44.597  1.00158.51           N  
ATOM   1062  CA  ARG A 844      25.273  45.353  44.647  1.00158.51           C  
ATOM   1063  C   ARG A 844      25.567  44.352  43.551  1.00158.51           C  
ATOM   1064  O   ARG A 844      26.717  43.927  43.430  1.00158.51           O  
ATOM   1065  CB  ARG A 844      25.582  44.647  45.982  1.00158.51           C  
ATOM   1066  CG  ARG A 844      25.714  45.586  47.184  1.00158.51           C  
ATOM   1067  CD  ARG A 844      26.072  44.854  48.481  1.00158.51           C  
ATOM   1068  NE  ARG A 844      26.188  45.867  49.568  1.00158.51           N  
ATOM   1069  CZ  ARG A 844      25.070  46.302  50.219  1.00158.51           C  
ATOM   1070  NH1 ARG A 844      23.839  45.858  49.828  1.00158.51           N1+
ATOM   1071  NH2 ARG A 844      25.181  47.183  51.255  1.00158.51           N  
ATOM   1072  N   ASP A 845      24.597  43.970  42.688  1.00170.20           N  
ATOM   1073  CA  ASP A 845      24.932  42.994  41.673  1.00170.20           C  
ATOM   1074  C   ASP A 845      24.035  43.176  40.471  1.00170.20           C  
ATOM   1075  O   ASP A 845      23.522  42.204  39.917  1.00170.20           O  
ATOM   1076  CB  ASP A 845      24.738  41.545  42.166  1.00170.20           C  
ATOM   1077  CG  ASP A 845      25.343  40.574  41.156  1.00170.20           C  
ATOM   1078  OD1 ASP A 845      25.951  41.049  40.159  1.00170.20           O  
ATOM   1079  OD2 ASP A 845      25.195  39.341  41.366  1.00170.20           O1-
ATOM   1080  N   LEU A 846      23.851  44.423  39.999  1.00161.08           N  
ATOM   1081  CA  LEU A 846      22.959  44.676  38.895  1.00161.08           C  
ATOM   1082  C   LEU A 846      23.677  44.294  37.629  1.00161.08           C  
ATOM   1083  O   LEU A 846      24.829  44.675  37.423  1.00161.08           O  
ATOM   1084  CB  LEU A 846      22.625  46.176  38.772  1.00161.08           C  
ATOM   1085  CG  LEU A 846      21.405  46.544  37.902  1.00161.08           C  
ATOM   1086  CD1 LEU A 846      21.438  45.892  36.519  1.00161.08           C  
ATOM   1087  CD2 LEU A 846      20.088  46.313  38.647  1.00161.08           C  
ATOM   1088  N   ALA A 847      23.004  43.535  36.738  1.00 63.89           N  
ATOM   1089  CA  ALA A 847      23.579  43.140  35.480  1.00 63.89           C  
ATOM   1090  C   ALA A 847      22.465  42.621  34.616  1.00 63.89           C  
ATOM   1091  O   ALA A 847      21.368  42.329  35.090  1.00 63.89           O  
ATOM   1092  CB  ALA A 847      24.630  42.025  35.598  1.00 63.89           C  
ATOM   1093  N   ALA A 848      22.733  42.457  33.307  1.00 53.62           N  
ATOM   1094  CA  ALA A 848      21.719  42.028  32.376  1.00 53.62           C  
ATOM   1095  C   ALA A 848      21.194  40.679  32.775  1.00 53.62           C  
ATOM   1096  O   ALA A 848      20.021  40.376  32.570  1.00 53.62           O  
ATOM   1097  CB  ALA A 848      22.232  41.935  30.930  1.00 53.62           C  
ATOM   1098  N   ARG A 849      22.080  39.837  33.333  1.00270.08           N  
ATOM   1099  CA  ARG A 849      21.850  38.497  33.824  1.00270.08           C  
ATOM   1100  C   ARG A 849      20.859  38.548  34.949  1.00270.08           C  
ATOM   1101  O   ARG A 849      20.119  37.589  35.165  1.00270.08           O  
ATOM   1102  CB  ARG A 849      23.180  37.965  34.361  1.00270.08           C  
ATOM   1103  CG  ARG A 849      23.075  37.015  35.540  1.00270.08           C  
ATOM   1104  CD  ARG A 849      24.453  36.544  36.013  1.00270.08           C  
ATOM   1105  NE  ARG A 849      25.483  37.473  35.453  1.00270.08           N  
ATOM   1106  CZ  ARG A 849      25.852  38.621  36.097  1.00270.08           C  
ATOM   1107  NH1 ARG A 849      25.279  38.972  37.284  1.00270.08           N1+
ATOM   1108  NH2 ARG A 849      26.809  39.427  35.549  1.00270.08           N  
ATOM   1109  N   ASN A 850      20.842  39.640  35.739  1.00138.92           N  
ATOM   1110  CA  ASN A 850      19.927  39.636  36.845  1.00138.92           C  
ATOM   1111  C   ASN A 850      18.734  40.489  36.536  1.00138.92           C  
ATOM   1112  O   ASN A 850      18.206  41.186  37.404  1.00138.92           O  
ATOM   1113  CB  ASN A 850      20.575  40.159  38.134  1.00138.92           C  
ATOM   1114  CG  ASN A 850      21.679  39.171  38.491  1.00138.92           C  
ATOM   1115  ND2 ASN A 850      22.918  39.699  38.679  1.00138.92           N  
ATOM   1116  OD1 ASN A 850      21.457  37.964  38.579  1.00138.92           O  
ATOM   1117  N   VAL A 851      18.257  40.443  35.279  1.00151.44           N  
ATOM   1118  CA  VAL A 851      17.042  41.134  34.985  1.00151.44           C  
ATOM   1119  C   VAL A 851      16.207  40.129  34.247  1.00151.44           C  
ATOM   1120  O   VAL A 851      16.634  39.582  33.232  1.00151.44           O  
ATOM   1121  CB  VAL A 851      17.253  42.408  34.219  1.00151.44           C  
ATOM   1122  CG1 VAL A 851      17.609  42.104  32.768  1.00151.44           C  
ATOM   1123  CG2 VAL A 851      16.025  43.299  34.411  1.00151.44           C  
ATOM   1124  N   LEU A 852      14.990  39.850  34.759  1.00 70.82           N  
ATOM   1125  CA  LEU A 852      14.176  38.788  34.234  1.00 70.82           C  
ATOM   1126  C   LEU A 852      13.111  39.335  33.347  1.00 70.82           C  
ATOM   1127  O   LEU A 852      12.669  40.472  33.508  1.00 70.82           O  
ATOM   1128  CB  LEU A 852      13.482  37.956  35.334  1.00 70.82           C  
ATOM   1129  CG  LEU A 852      14.461  37.210  36.264  1.00 70.82           C  
ATOM   1130  CD1 LEU A 852      13.718  36.383  37.329  1.00 70.82           C  
ATOM   1131  CD2 LEU A 852      15.468  36.372  35.460  1.00 70.82           C  
ATOM   1132  N   VAL A 853      12.677  38.515  32.362  1.00 72.71           N  
ATOM   1133  CA  VAL A 853      11.684  39.001  31.459  1.00 72.71           C  
ATOM   1134  C   VAL A 853      10.358  38.362  31.725  1.00 72.71           C  
ATOM   1135  O   VAL A 853      10.157  37.175  31.480  1.00 72.71           O  
ATOM   1136  CB  VAL A 853      12.034  38.776  30.019  1.00 72.71           C  
ATOM   1137  CG1 VAL A 853      10.888  39.321  29.150  1.00 72.71           C  
ATOM   1138  CG2 VAL A 853      13.392  39.440  29.735  1.00 72.71           C  
ATOM   1139  N   LYS A 854       9.416  39.153  32.279  1.00177.95           N  
ATOM   1140  CA  LYS A 854       8.082  38.682  32.505  1.00177.95           C  
ATOM   1141  C   LYS A 854       7.437  38.522  31.148  1.00177.95           C  
ATOM   1142  O   LYS A 854       6.952  37.446  30.796  1.00177.95           O  
ATOM   1143  CB  LYS A 854       7.261  39.714  33.308  1.00177.95           C  
ATOM   1144  CG  LYS A 854       5.936  39.212  33.891  1.00177.95           C  
ATOM   1145  CD  LYS A 854       6.067  38.417  35.194  1.00177.95           C  
ATOM   1146  CE  LYS A 854       5.792  39.252  36.453  1.00177.95           C  
ATOM   1147  NZ  LYS A 854       4.353  39.594  36.552  1.00177.95           N1+
ATOM   1148  N   SER A 855       7.467  39.610  30.338  1.00131.88           N  
ATOM   1149  CA  SER A 855       6.950  39.669  28.990  1.00131.88           C  
ATOM   1150  C   SER A 855       7.929  40.523  28.249  1.00131.88           C  
ATOM   1151  O   SER A 855       8.652  41.304  28.865  1.00131.88           O  
ATOM   1152  CB  SER A 855       5.641  40.460  28.842  1.00131.88           C  
ATOM   1153  OG  SER A 855       4.654  39.982  29.734  1.00131.88           O  
ATOM   1154  N   PRO A 856       7.942  40.472  26.948  1.00108.20           N  
ATOM   1155  CA  PRO A 856       8.884  41.258  26.205  1.00108.20           C  
ATOM   1156  C   PRO A 856       8.688  42.719  26.483  1.00108.20           C  
ATOM   1157  O   PRO A 856       9.577  43.506  26.160  1.00108.20           O  
ATOM   1158  CB  PRO A 856       8.678  40.851  24.747  1.00108.20           C  
ATOM   1159  CG  PRO A 856       8.177  39.395  24.842  1.00108.20           C  
ATOM   1160  CD  PRO A 856       7.456  39.324  26.200  1.00108.20           C  
ATOM   1161  N   ASN A 857       7.534  43.127  27.047  1.00165.64           N  
ATOM   1162  CA  ASN A 857       7.370  44.533  27.288  1.00165.64           C  
ATOM   1163  C   ASN A 857       7.375  44.811  28.768  1.00165.64           C  
ATOM   1164  O   ASN A 857       6.902  45.862  29.201  1.00165.64           O  
ATOM   1165  CB  ASN A 857       6.035  45.059  26.740  1.00165.64           C  
ATOM   1166  CG  ASN A 857       6.112  46.576  26.671  1.00165.64           C  
ATOM   1167  ND2 ASN A 857       7.331  47.134  26.902  1.00165.64           N  
ATOM   1168  OD1 ASN A 857       5.114  47.248  26.414  1.00165.64           O  
ATOM   1169  N   HIS A 858       7.948  43.907  29.588  1.00112.17           N  
ATOM   1170  CA  HIS A 858       7.941  44.136  31.009  1.00112.17           C  
ATOM   1171  C   HIS A 858       9.086  43.364  31.600  1.00112.17           C  
ATOM   1172  O   HIS A 858       9.091  42.136  31.565  1.00112.17           O  
ATOM   1173  CB  HIS A 858       6.643  43.595  31.639  1.00112.17           C  
ATOM   1174  CG  HIS A 858       6.483  43.794  33.115  1.00112.17           C  
ATOM   1175  CD2 HIS A 858       6.897  43.017  34.154  1.00112.17           C  
ATOM   1176  ND1 HIS A 858       5.811  44.853  33.684  1.00112.17           N  
ATOM   1177  CE1 HIS A 858       5.849  44.666  35.028  1.00112.17           C  
ATOM   1178  NE2 HIS A 858       6.497  43.564  35.360  1.00112.17           N  
ATOM   1179  N   VAL A 859      10.079  44.061  32.187  1.00150.48           N  
ATOM   1180  CA  VAL A 859      11.221  43.395  32.749  1.00150.48           C  
ATOM   1181  C   VAL A 859      11.353  43.781  34.196  1.00150.48           C  
ATOM   1182  O   VAL A 859      10.946  44.866  34.607  1.00150.48           O  
ATOM   1183  CB  VAL A 859      12.482  43.684  31.970  1.00150.48           C  
ATOM   1184  CG1 VAL A 859      12.668  45.198  31.839  1.00150.48           C  
ATOM   1185  CG2 VAL A 859      13.668  42.982  32.632  1.00150.48           C  
ATOM   1186  N   LYS A 860      11.912  42.858  35.010  1.00215.13           N  
ATOM   1187  CA  LYS A 860      11.998  42.994  36.444  1.00215.13           C  
ATOM   1188  C   LYS A 860      13.428  42.769  36.866  1.00215.13           C  
ATOM   1189  O   LYS A 860      14.135  41.975  36.253  1.00215.13           O  
ATOM   1190  CB  LYS A 860      11.212  41.847  37.095  1.00215.13           C  
ATOM   1191  CG  LYS A 860      10.758  42.067  38.527  1.00215.13           C  
ATOM   1192  CD  LYS A 860       9.433  42.812  38.635  1.00215.13           C  
ATOM   1193  CE  LYS A 860       8.226  41.880  38.746  1.00215.13           C  
ATOM   1194  NZ  LYS A 860       8.163  41.000  37.560  1.00215.13           N1+
ATOM   1195  N   ILE A 861      13.892  43.432  37.949  1.00 76.33           N  
ATOM   1196  CA  ILE A 861      15.246  43.246  38.413  1.00 76.33           C  
ATOM   1197  C   ILE A 861      15.227  42.260  39.538  1.00 76.33           C  
ATOM   1198  O   ILE A 861      14.369  42.313  40.415  1.00 76.33           O  
ATOM   1199  CB  ILE A 861      15.893  44.511  38.911  1.00 76.33           C  
ATOM   1200  CG1 ILE A 861      15.968  45.566  37.793  1.00 76.33           C  
ATOM   1201  CG2 ILE A 861      17.272  44.149  39.481  1.00 76.33           C  
ATOM   1202  CD1 ILE A 861      16.389  46.947  38.295  1.00 76.33           C  
ATOM   1203  N   THR A 862      16.176  41.307  39.536  1.00177.67           N  
ATOM   1204  CA  THR A 862      16.187  40.301  40.557  1.00177.67           C  
ATOM   1205  C   THR A 862      17.551  40.279  41.178  1.00177.67           C  
ATOM   1206  O   THR A 862      18.429  41.062  40.826  1.00177.67           O  
ATOM   1207  CB  THR A 862      15.890  38.941  39.973  1.00177.67           C  
ATOM   1208  CG2 THR A 862      16.997  38.564  38.971  1.00177.67           C  
ATOM   1209  OG1 THR A 862      15.780  37.962  40.993  1.00177.67           O  
ATOM   1210  N   ASP A 863      17.709  39.376  42.163  1.00235.14           N  
ATOM   1211  CA  ASP A 863      18.840  39.074  43.009  1.00235.14           C  
ATOM   1212  C   ASP A 863      19.381  40.235  43.776  1.00235.14           C  
ATOM   1213  O   ASP A 863      20.577  40.279  44.057  1.00235.14           O  
ATOM   1214  CB  ASP A 863      19.977  38.188  42.449  1.00235.14           C  
ATOM   1215  CG  ASP A 863      20.954  38.919  41.566  1.00235.14           C  
ATOM   1216  OD1 ASP A 863      20.747  40.128  41.289  1.00235.14           O  
ATOM   1217  OD2 ASP A 863      21.958  38.262  41.183  1.00235.14           O1-
ATOM   1218  N   PHE A 864      18.525  41.185  44.209  1.00301.73           N  
ATOM   1219  CA  PHE A 864      19.116  42.215  45.021  1.00301.73           C  
ATOM   1220  C   PHE A 864      19.099  41.622  46.396  1.00301.73           C  
ATOM   1221  O   PHE A 864      18.270  40.758  46.681  1.00301.73           O  
ATOM   1222  CB  PHE A 864      18.321  43.534  45.085  1.00301.73           C  
ATOM   1223  CG  PHE A 864      17.334  43.438  46.191  1.00301.73           C  
ATOM   1224  CD1 PHE A 864      16.192  42.679  46.096  1.00301.73           C  
ATOM   1225  CD2 PHE A 864      17.597  44.111  47.360  1.00301.73           C  
ATOM   1226  CE1 PHE A 864      15.319  42.620  47.157  1.00301.73           C  
ATOM   1227  CE2 PHE A 864      16.727  44.057  48.421  1.00301.73           C  
ATOM   1228  CZ  PHE A 864      15.582  43.308  48.317  1.00301.73           C  
ATOM   1229  N   GLY A 865      20.056  42.023  47.255  1.00 95.68           N  
ATOM   1230  CA  GLY A 865      20.104  41.603  48.633  1.00 95.68           C  
ATOM   1231  C   GLY A 865      21.051  40.445  48.808  1.00 95.68           C  
ATOM   1232  O   GLY A 865      21.609  40.266  49.888  1.00 95.68           O  
ATOM   1233  N   LEU A 866      21.274  39.631  47.756  1.00240.15           N  
ATOM   1234  CA  LEU A 866      22.101  38.453  47.872  1.00240.15           C  
ATOM   1235  C   LEU A 866      23.519  38.745  48.124  1.00240.15           C  
ATOM   1236  O   LEU A 866      24.169  38.012  48.866  1.00240.15           O  
ATOM   1237  CB  LEU A 866      22.026  37.553  46.623  1.00240.15           C  
ATOM   1238  CG  LEU A 866      20.752  36.688  46.532  1.00240.15           C  
ATOM   1239  CD1 LEU A 866      20.806  35.538  47.548  1.00240.15           C  
ATOM   1240  CD2 LEU A 866      19.471  37.521  46.677  1.00240.15           C  
ATOM   1241  N   ALA A 867      24.043  39.799  47.495  1.00147.03           N  
ATOM   1242  CA  ALA A 867      25.421  40.082  47.695  1.00147.03           C  
ATOM   1243  C   ALA A 867      25.596  40.324  49.155  1.00147.03           C  
ATOM   1244  O   ALA A 867      26.549  39.835  49.759  1.00147.03           O  
ATOM   1245  CB  ALA A 867      25.885  41.353  46.961  1.00147.03           C  
ATOM   1246  N   ARG A 868      24.641  41.050  49.765  1.00156.24           N  
ATOM   1247  CA  ARG A 868      24.728  41.350  51.162  1.00156.24           C  
ATOM   1248  C   ARG A 868      24.728  40.070  51.937  1.00156.24           C  
ATOM   1249  O   ARG A 868      25.576  39.893  52.812  1.00156.24           O  
ATOM   1250  CB  ARG A 868      23.547  42.183  51.689  1.00156.24           C  
ATOM   1251  CG  ARG A 868      23.645  42.464  53.190  1.00156.24           C  
ATOM   1252  CD  ARG A 868      22.546  43.383  53.724  1.00156.24           C  
ATOM   1253  NE  ARG A 868      21.232  42.815  53.313  1.00156.24           N  
ATOM   1254  CZ  ARG A 868      20.086  43.302  53.870  1.00156.24           C  
ATOM   1255  NH1 ARG A 868      20.158  44.239  54.861  1.00156.24           N1+
ATOM   1256  NH2 ARG A 868      18.872  42.861  53.430  1.00156.24           N  
ATOM   1257  N   LEU A 869      23.815  39.124  51.605  1.00286.27           N  
ATOM   1258  CA  LEU A 869      23.741  37.910  52.377  1.00286.27           C  
ATOM   1259  C   LEU A 869      25.074  37.247  52.317  1.00286.27           C  
ATOM   1260  O   LEU A 869      25.621  36.838  53.341  1.00286.27           O  
ATOM   1261  CB  LEU A 869      22.772  36.826  51.868  1.00286.27           C  
ATOM   1262  CG  LEU A 869      21.279  37.039  52.157  1.00286.27           C  
ATOM   1263  CD1 LEU A 869      20.646  38.104  51.257  1.00286.27           C  
ATOM   1264  CD2 LEU A 869      20.535  35.699  52.129  1.00286.27           C  
ATOM   1265  N   LEU A 870      25.661  37.191  51.111  1.00147.67           N  
ATOM   1266  CA  LEU A 870      26.907  36.512  50.908  1.00147.67           C  
ATOM   1267  C   LEU A 870      28.021  37.187  51.622  1.00147.67           C  
ATOM   1268  O   LEU A 870      29.153  36.710  51.586  1.00147.67           O  
ATOM   1269  CB  LEU A 870      27.349  36.221  49.469  1.00147.67           C  
ATOM   1270  CG  LEU A 870      26.505  35.091  48.865  1.00147.67           C  
ATOM   1271  CD1 LEU A 870      27.287  34.322  47.790  1.00147.67           C  
ATOM   1272  CD2 LEU A 870      25.908  34.195  49.961  1.00147.67           C  
ATOM   1273  N   ASP A 871      27.723  38.337  52.245  1.00104.94           N  
ATOM   1274  CA  ASP A 871      28.677  39.111  52.985  1.00104.94           C  
ATOM   1275  C   ASP A 871      29.667  39.820  52.121  1.00104.94           C  
ATOM   1276  O   ASP A 871      30.872  39.800  52.370  1.00104.94           O  
ATOM   1277  CB  ASP A 871      29.392  38.305  54.077  1.00104.94           C  
ATOM   1278  CG  ASP A 871      28.353  38.128  55.173  1.00104.94           C  
ATOM   1279  OD1 ASP A 871      27.599  39.105  55.424  1.00104.94           O  
ATOM   1280  OD2 ASP A 871      28.276  37.019  55.761  1.00104.94           O1-
ATOM   1281  N   ILE A 872      29.147  40.495  51.076  1.00147.57           N  
ATOM   1282  CA  ILE A 872      29.954  41.364  50.268  1.00147.57           C  
ATOM   1283  C   ILE A 872      30.451  42.463  51.177  1.00147.57           C  
ATOM   1284  O   ILE A 872      31.570  42.949  51.019  1.00147.57           O  
ATOM   1285  CB  ILE A 872      29.207  42.004  49.127  1.00147.57           C  
ATOM   1286  CG1 ILE A 872      30.187  42.726  48.184  1.00147.57           C  
ATOM   1287  CG2 ILE A 872      28.117  42.923  49.707  1.00147.57           C  
ATOM   1288  CD1 ILE A 872      31.112  41.786  47.413  1.00147.57           C  
ATOM   1289  N   ASP A 873      29.591  42.917  52.117  1.00139.12           N  
ATOM   1290  CA  ASP A 873      29.868  43.970  53.062  1.00139.12           C  
ATOM   1291  C   ASP A 873      30.887  43.601  54.106  1.00139.12           C  
ATOM   1292  O   ASP A 873      31.770  44.407  54.400  1.00139.12           O  
ATOM   1293  CB  ASP A 873      28.591  44.479  53.763  1.00139.12           C  
ATOM   1294  CG  ASP A 873      27.911  43.336  54.508  1.00139.12           C  
ATOM   1295  OD1 ASP A 873      28.250  42.154  54.234  1.00139.12           O  
ATOM   1296  OD2 ASP A 873      27.035  43.632  55.364  1.00139.12           O1-
ATOM   1297  N   GLU A 874      30.824  42.390  54.703  1.00124.19           N  
ATOM   1298  CA  GLU A 874      31.794  42.140  55.733  1.00124.19           C  
ATOM   1299  C   GLU A 874      33.148  42.131  55.099  1.00124.19           C  
ATOM   1300  O   GLU A 874      33.515  41.217  54.363  1.00124.19           O  
ATOM   1301  CB  GLU A 874      31.553  40.854  56.539  1.00124.19           C  
ATOM   1302  CG  GLU A 874      31.490  39.569  55.724  1.00124.19           C  
ATOM   1303  CD  GLU A 874      30.924  38.520  56.667  1.00124.19           C  
ATOM   1304  OE1 GLU A 874      29.976  38.859  57.424  1.00124.19           O  
ATOM   1305  OE2 GLU A 874      31.433  37.370  56.653  1.00124.19           O1-
ATOM   1306  N   THR A 875      33.933  43.179  55.410  1.00 36.20           N  
ATOM   1307  CA  THR A 875      35.222  43.409  54.827  1.00 36.20           C  
ATOM   1308  C   THR A 875      36.161  42.315  55.218  1.00 36.20           C  
ATOM   1309  O   THR A 875      36.926  41.820  54.392  1.00 36.20           O  
ATOM   1310  CB  THR A 875      35.832  44.705  55.282  1.00 36.20           C  
ATOM   1311  CG2 THR A 875      37.188  44.890  54.577  1.00 36.20           C  
ATOM   1312  OG1 THR A 875      34.972  45.790  54.965  1.00 36.20           O  
ATOM   1313  N   GLU A 876      36.106  41.905  56.498  1.00 38.40           N  
ATOM   1314  CA  GLU A 876      37.008  40.932  57.038  1.00 38.40           C  
ATOM   1315  C   GLU A 876      36.824  39.625  56.329  1.00 38.40           C  
ATOM   1316  O   GLU A 876      37.796  38.936  56.020  1.00 38.40           O  
ATOM   1317  CB  GLU A 876      36.767  40.714  58.544  1.00 38.40           C  
ATOM   1318  CG  GLU A 876      37.027  41.974  59.380  1.00 38.40           C  
ATOM   1319  CD  GLU A 876      36.652  41.698  60.831  1.00 38.40           C  
ATOM   1320  OE1 GLU A 876      35.535  41.167  61.072  1.00 38.40           O  
ATOM   1321  OE2 GLU A 876      37.484  42.021  61.720  1.00 38.40           O1-
ATOM   1322  N   TYR A 877      35.566  39.258  56.022  1.00 67.03           N  
ATOM   1323  CA  TYR A 877      35.314  37.977  55.426  1.00 67.03           C  
ATOM   1324  C   TYR A 877      35.840  37.971  54.031  1.00 67.03           C  
ATOM   1325  O   TYR A 877      35.459  38.795  53.201  1.00 67.03           O  
ATOM   1326  CB  TYR A 877      33.815  37.654  55.347  1.00 67.03           C  
ATOM   1327  CG  TYR A 877      33.572  36.310  54.736  1.00 67.03           C  
ATOM   1328  CD1 TYR A 877      33.778  35.162  55.466  1.00 67.03           C  
ATOM   1329  CD2 TYR A 877      33.108  36.190  53.444  1.00 67.03           C  
ATOM   1330  CE1 TYR A 877      33.543  33.922  54.919  1.00 67.03           C  
ATOM   1331  CE2 TYR A 877      32.870  34.952  52.889  1.00 67.03           C  
ATOM   1332  CZ  TYR A 877      33.088  33.813  53.627  1.00 67.03           C  
ATOM   1333  OH  TYR A 877      32.844  32.540  53.067  1.00 67.03           O  
ATOM   1334  N   HIS A 878      36.739  37.011  53.745  1.00 76.58           N  
ATOM   1335  CA  HIS A 878      37.245  36.864  52.416  1.00 76.58           C  
ATOM   1336  C   HIS A 878      36.328  35.882  51.774  1.00 76.58           C  
ATOM   1337  O   HIS A 878      35.590  35.180  52.462  1.00 76.58           O  
ATOM   1338  CB  HIS A 878      38.664  36.277  52.342  1.00 76.58           C  
ATOM   1339  CG  HIS A 878      39.688  37.175  52.964  1.00 76.58           C  
ATOM   1340  CD2 HIS A 878      40.371  37.051  54.135  1.00 76.58           C  
ATOM   1341  ND1 HIS A 878      40.121  38.352  52.398  1.00 76.58           N  
ATOM   1342  CE1 HIS A 878      41.037  38.880  53.247  1.00 76.58           C  
ATOM   1343  NE2 HIS A 878      41.223  38.126  54.315  1.00 76.58           N  
ATOM   1344  N   ALA A 879      36.309  35.827  50.433  1.00177.73           N  
ATOM   1345  CA  ALA A 879      35.430  34.872  49.833  1.00177.73           C  
ATOM   1346  C   ALA A 879      36.270  33.714  49.421  1.00177.73           C  
ATOM   1347  O   ALA A 879      37.292  33.882  48.757  1.00177.73           O  
ATOM   1348  CB  ALA A 879      34.718  35.395  48.576  1.00177.73           C  
ATOM   1349  N   ASP A 880      35.866  32.495  49.827  1.00110.30           N  
ATOM   1350  CA  ASP A 880      36.646  31.360  49.447  1.00110.30           C  
ATOM   1351  C   ASP A 880      36.582  31.271  47.962  1.00110.30           C  
ATOM   1352  O   ASP A 880      37.606  31.121  47.297  1.00110.30           O  
ATOM   1353  CB  ASP A 880      36.150  30.036  50.064  1.00110.30           C  
ATOM   1354  CG  ASP A 880      34.725  29.755  49.611  1.00110.30           C  
ATOM   1355  OD1 ASP A 880      33.935  30.729  49.492  1.00110.30           O  
ATOM   1356  OD2 ASP A 880      34.410  28.557  49.376  1.00110.30           O1-
ATOM   1357  N   GLY A 881      35.368  31.382  47.394  1.00 80.05           N  
ATOM   1358  CA  GLY A 881      35.285  31.383  45.969  1.00 80.05           C  
ATOM   1359  C   GLY A 881      35.979  32.628  45.541  1.00 80.05           C  
ATOM   1360  O   GLY A 881      36.774  32.631  44.603  1.00 80.05           O  
ATOM   1361  N   GLY A 882      35.684  33.730  46.256  1.00 19.74           N  
ATOM   1362  CA  GLY A 882      36.285  34.994  45.968  1.00 19.74           C  
ATOM   1363  C   GLY A 882      35.567  35.546  44.787  1.00 19.74           C  
ATOM   1364  O   GLY A 882      35.893  36.621  44.288  1.00 19.74           O  
ATOM   1365  N   LYS A 883      34.539  34.818  44.322  1.00 99.97           N  
ATOM   1366  CA  LYS A 883      33.828  35.262  43.164  1.00 99.97           C  
ATOM   1367  C   LYS A 883      33.240  36.603  43.450  1.00 99.97           C  
ATOM   1368  O   LYS A 883      32.653  36.839  44.505  1.00 99.97           O  
ATOM   1369  CB  LYS A 883      32.645  34.351  42.785  1.00 99.97           C  
ATOM   1370  CG  LYS A 883      31.870  34.815  41.549  1.00 99.97           C  
ATOM   1371  CD  LYS A 883      32.649  34.687  40.238  1.00 99.97           C  
ATOM   1372  CE  LYS A 883      31.839  35.106  39.009  1.00 99.97           C  
ATOM   1373  NZ  LYS A 883      32.591  34.796  37.773  1.00 99.97           N1+
ATOM   1374  N   VAL A 884      33.428  37.534  42.497  1.00130.91           N  
ATOM   1375  CA  VAL A 884      32.846  38.838  42.594  1.00130.91           C  
ATOM   1376  C   VAL A 884      32.700  39.356  41.199  1.00130.91           C  
ATOM   1377  O   VAL A 884      33.629  39.252  40.400  1.00130.91           O  
ATOM   1378  CB  VAL A 884      33.671  39.822  43.377  1.00130.91           C  
ATOM   1379  CG1 VAL A 884      33.748  39.349  44.839  1.00130.91           C  
ATOM   1380  CG2 VAL A 884      35.048  39.955  42.711  1.00130.91           C  
ATOM   1381  N   PRO A 885      31.550  39.878  40.855  1.00156.04           N  
ATOM   1382  CA  PRO A 885      31.414  40.414  39.527  1.00156.04           C  
ATOM   1383  C   PRO A 885      32.216  41.668  39.375  1.00156.04           C  
ATOM   1384  O   PRO A 885      31.638  42.749  39.461  1.00156.04           O  
ATOM   1385  CB  PRO A 885      29.917  40.593  39.299  1.00156.04           C  
ATOM   1386  CG  PRO A 885      29.294  39.511  40.201  1.00156.04           C  
ATOM   1387  CD  PRO A 885      30.298  39.337  41.354  1.00156.04           C  
ATOM   1388  N   ILE A 886      33.515  41.550  39.040  1.00118.87           N  
ATOM   1389  CA  ILE A 886      34.384  42.694  38.955  1.00118.87           C  
ATOM   1390  C   ILE A 886      34.001  43.596  37.825  1.00118.87           C  
ATOM   1391  O   ILE A 886      34.028  44.817  37.964  1.00118.87           O  
ATOM   1392  CB  ILE A 886      35.842  42.394  38.725  1.00118.87           C  
ATOM   1393  CG1 ILE A 886      36.488  41.687  39.924  1.00118.87           C  
ATOM   1394  CG2 ILE A 886      36.532  43.724  38.381  1.00118.87           C  
ATOM   1395  CD1 ILE A 886      36.167  40.205  40.000  1.00118.87           C  
ATOM   1396  N   LYS A 887      33.649  43.017  36.666  1.00 94.21           N  
ATOM   1397  CA  LYS A 887      33.427  43.789  35.476  1.00 94.21           C  
ATOM   1398  C   LYS A 887      32.270  44.737  35.612  1.00 94.21           C  
ATOM   1399  O   LYS A 887      32.227  45.759  34.930  1.00 94.21           O  
ATOM   1400  CB  LYS A 887      33.234  42.921  34.222  1.00 94.21           C  
ATOM   1401  CG  LYS A 887      34.545  42.257  33.789  1.00 94.21           C  
ATOM   1402  CD  LYS A 887      34.396  41.201  32.694  1.00 94.21           C  
ATOM   1403  CE  LYS A 887      35.732  40.569  32.293  1.00 94.21           C  
ATOM   1404  NZ  LYS A 887      35.522  39.557  31.233  1.00 94.21           N1+
ATOM   1405  N   TRP A 888      31.241  44.367  36.389  1.00143.21           N  
ATOM   1406  CA  TRP A 888      30.097  45.209  36.632  1.00143.21           C  
ATOM   1407  C   TRP A 888      30.323  46.238  37.710  1.00143.21           C  
ATOM   1408  O   TRP A 888      29.593  47.224  37.805  1.00143.21           O  
ATOM   1409  CB  TRP A 888      28.818  44.405  36.922  1.00143.21           C  
ATOM   1410  CG  TRP A 888      28.242  43.795  35.662  1.00143.21           C  
ATOM   1411  CD1 TRP A 888      27.195  44.227  34.900  1.00143.21           C  
ATOM   1412  CD2 TRP A 888      28.776  42.640  34.995  1.00143.21           C  
ATOM   1413  CE2 TRP A 888      28.012  42.436  33.845  1.00143.21           C  
ATOM   1414  CE3 TRP A 888      29.825  41.824  35.309  1.00143.21           C  
ATOM   1415  NE1 TRP A 888      27.044  43.416  33.801  1.00143.21           N  
ATOM   1416  CZ2 TRP A 888      28.286  41.409  32.988  1.00143.21           C  
ATOM   1417  CZ3 TRP A 888      30.092  40.783  34.447  1.00143.21           C  
ATOM   1418  CH2 TRP A 888      29.339  40.581  33.309  1.00143.21           C  
ATOM   1419  N   MET A 889      31.306  45.997  38.590  1.00171.10           N  
ATOM   1420  CA  MET A 889      31.507  46.745  39.801  1.00171.10           C  
ATOM   1421  C   MET A 889      32.125  48.103  39.566  1.00171.10           C  
ATOM   1422  O   MET A 889      32.932  48.299  38.659  1.00171.10           O  
ATOM   1423  CB  MET A 889      32.372  45.878  40.732  1.00171.10           C  
ATOM   1424  CG  MET A 889      32.090  46.014  42.218  1.00171.10           C  
ATOM   1425  SD  MET A 889      32.462  44.498  43.156  1.00171.10           S  
ATOM   1426  CE  MET A 889      34.240  44.489  42.810  1.00171.10           C  
ATOM   1427  N   ALA A 890      31.723  49.097  40.397  1.00 54.35           N  
ATOM   1428  CA  ALA A 890      32.260  50.432  40.339  1.00 54.35           C  
ATOM   1429  C   ALA A 890      33.640  50.363  40.917  1.00 54.35           C  
ATOM   1430  O   ALA A 890      33.941  49.476  41.709  1.00 54.35           O  
ATOM   1431  CB  ALA A 890      31.459  51.455  41.162  1.00 54.35           C  
ATOM   1432  N   LEU A 891      34.514  51.324  40.559  1.00 67.02           N  
ATOM   1433  CA  LEU A 891      35.887  51.284  40.977  1.00 67.02           C  
ATOM   1434  C   LEU A 891      35.944  51.285  42.478  1.00 67.02           C  
ATOM   1435  O   LEU A 891      36.743  50.565  43.071  1.00 67.02           O  
ATOM   1436  CB  LEU A 891      36.695  52.496  40.478  1.00 67.02           C  
ATOM   1437  CG  LEU A 891      38.174  52.473  40.910  1.00 67.02           C  
ATOM   1438  CD1 LEU A 891      38.913  51.275  40.288  1.00 67.02           C  
ATOM   1439  CD2 LEU A 891      38.866  53.814  40.618  1.00 67.02           C  
ATOM   1440  N   GLU A 892      35.079  52.075  43.138  1.00142.69           N  
ATOM   1441  CA  GLU A 892      35.086  52.189  44.570  1.00142.69           C  
ATOM   1442  C   GLU A 892      34.814  50.839  45.141  1.00142.69           C  
ATOM   1443  O   GLU A 892      35.355  50.465  46.179  1.00142.69           O  
ATOM   1444  CB  GLU A 892      33.923  53.034  45.113  1.00142.69           C  
ATOM   1445  CG  GLU A 892      33.806  54.427  44.508  1.00142.69           C  
ATOM   1446  CD  GLU A 892      33.042  54.294  43.200  1.00142.69           C  
ATOM   1447  OE1 GLU A 892      33.706  54.080  42.152  1.00142.69           O  
ATOM   1448  OE2 GLU A 892      31.786  54.396  43.231  1.00142.69           O1-
ATOM   1449  N   SER A 893      33.911  50.092  44.491  1.00 53.51           N  
ATOM   1450  CA  SER A 893      33.538  48.805  44.987  1.00 53.51           C  
ATOM   1451  C   SER A 893      34.705  47.877  44.889  1.00 53.51           C  
ATOM   1452  O   SER A 893      34.959  47.091  45.799  1.00 53.51           O  
ATOM   1453  CB  SER A 893      32.384  48.189  44.183  1.00 53.51           C  
ATOM   1454  OG  SER A 893      31.238  49.024  44.251  1.00 53.51           O  
ATOM   1455  N   ILE A 894      35.446  47.937  43.768  1.00174.61           N  
ATOM   1456  CA  ILE A 894      36.521  47.011  43.573  1.00174.61           C  
ATOM   1457  C   ILE A 894      37.628  47.257  44.562  1.00174.61           C  
ATOM   1458  O   ILE A 894      38.136  46.312  45.164  1.00174.61           O  
ATOM   1459  CB  ILE A 894      37.055  47.042  42.158  1.00174.61           C  
ATOM   1460  CG1 ILE A 894      37.860  45.778  41.849  1.00174.61           C  
ATOM   1461  CG2 ILE A 894      37.842  48.333  41.926  1.00174.61           C  
ATOM   1462  CD1 ILE A 894      36.985  44.550  41.632  1.00174.61           C  
ATOM   1463  N   LEU A 895      38.077  48.518  44.738  1.00127.38           N  
ATOM   1464  CA  LEU A 895      39.145  48.738  45.677  1.00127.38           C  
ATOM   1465  C   LEU A 895      38.703  48.630  47.113  1.00127.38           C  
ATOM   1466  O   LEU A 895      39.265  47.863  47.895  1.00127.38           O  
ATOM   1467  CB  LEU A 895      39.815  50.116  45.533  1.00127.38           C  
ATOM   1468  CG  LEU A 895      40.580  50.313  44.212  1.00127.38           C  
ATOM   1469  CD1 LEU A 895      39.636  50.402  43.009  1.00127.38           C  
ATOM   1470  CD2 LEU A 895      41.533  51.509  44.297  1.00127.38           C  
ATOM   1471  N   ARG A 896      37.698  49.454  47.476  1.00129.63           N  
ATOM   1472  CA  ARG A 896      37.135  49.665  48.789  1.00129.63           C  
ATOM   1473  C   ARG A 896      36.157  48.621  49.231  1.00129.63           C  
ATOM   1474  O   ARG A 896      35.981  48.419  50.430  1.00129.63           O  
ATOM   1475  CB  ARG A 896      36.414  51.019  48.892  1.00129.63           C  
ATOM   1476  CG  ARG A 896      37.336  52.221  48.683  1.00129.63           C  
ATOM   1477  CD  ARG A 896      36.616  53.566  48.786  1.00129.63           C  
ATOM   1478  NE  ARG A 896      37.628  54.637  48.564  1.00129.63           N  
ATOM   1479  CZ  ARG A 896      37.897  55.078  47.300  1.00129.63           C  
ATOM   1480  NH1 ARG A 896      37.227  54.554  46.232  1.00129.63           N1+
ATOM   1481  NH2 ARG A 896      38.835  56.051  47.106  1.00129.63           N  
ATOM   1482  N   ARG A 897      35.466  47.946  48.297  1.00109.19           N  
ATOM   1483  CA  ARG A 897      34.377  47.106  48.695  1.00109.19           C  
ATOM   1484  C   ARG A 897      33.306  48.007  49.239  1.00109.19           C  
ATOM   1485  O   ARG A 897      32.597  47.658  50.182  1.00109.19           O  
ATOM   1486  CB  ARG A 897      34.751  46.058  49.762  1.00109.19           C  
ATOM   1487  CG  ARG A 897      35.592  44.896  49.225  1.00109.19           C  
ATOM   1488  CD  ARG A 897      34.753  43.839  48.500  1.00109.19           C  
ATOM   1489  NE  ARG A 897      35.640  42.695  48.140  1.00109.19           N  
ATOM   1490  CZ  ARG A 897      36.193  42.608  46.895  1.00109.19           C  
ATOM   1491  NH1 ARG A 897      35.994  43.606  45.985  1.00109.19           N1+
ATOM   1492  NH2 ARG A 897      36.932  41.512  46.554  1.00109.19           N  
ATOM   1493  N   ARG A 898      33.157  49.206  48.632  1.00124.49           N  
ATOM   1494  CA  ARG A 898      32.148  50.137  49.060  1.00124.49           C  
ATOM   1495  C   ARG A 898      31.011  50.060  48.089  1.00124.49           C  
ATOM   1496  O   ARG A 898      31.215  50.025  46.876  1.00124.49           O  
ATOM   1497  CB  ARG A 898      32.620  51.601  49.082  1.00124.49           C  
ATOM   1498  CG  ARG A 898      31.557  52.570  49.605  1.00124.49           C  
ATOM   1499  CD  ARG A 898      31.944  54.041  49.447  1.00124.49           C  
ATOM   1500  NE  ARG A 898      30.828  54.865  49.991  1.00124.49           N  
ATOM   1501  CZ  ARG A 898      30.821  55.212  51.311  1.00124.49           C  
ATOM   1502  NH1 ARG A 898      31.842  54.813  52.125  1.00124.49           N1+
ATOM   1503  NH2 ARG A 898      29.799  55.962  51.816  1.00124.49           N  
ATOM   1504  N   PHE A 899      29.768  50.007  48.608  1.00 73.07           N  
ATOM   1505  CA  PHE A 899      28.631  49.933  47.735  1.00 73.07           C  
ATOM   1506  C   PHE A 899      27.647  50.990  48.131  1.00 73.07           C  
ATOM   1507  O   PHE A 899      27.262  51.100  49.295  1.00 73.07           O  
ATOM   1508  CB  PHE A 899      27.870  48.599  47.822  1.00 73.07           C  
ATOM   1509  CG  PHE A 899      28.772  47.497  47.385  1.00 73.07           C  
ATOM   1510  CD1 PHE A 899      29.615  46.890  48.287  1.00 73.07           C  
ATOM   1511  CD2 PHE A 899      28.772  47.064  46.078  1.00 73.07           C  
ATOM   1512  CE1 PHE A 899      30.448  45.868  47.894  1.00 73.07           C  
ATOM   1513  CE2 PHE A 899      29.603  46.043  45.680  1.00 73.07           C  
ATOM   1514  CZ  PHE A 899      30.443  45.443  46.587  1.00 73.07           C  
ATOM   1515  N   THR A 900      27.193  51.788  47.144  1.00 43.07           N  
ATOM   1516  CA  THR A 900      26.220  52.810  47.411  1.00 43.07           C  
ATOM   1517  C   THR A 900      25.264  52.816  46.262  1.00 43.07           C  
ATOM   1518  O   THR A 900      25.339  51.979  45.365  1.00 43.07           O  
ATOM   1519  CB  THR A 900      26.793  54.195  47.494  1.00 43.07           C  
ATOM   1520  CG2 THR A 900      27.882  54.213  48.580  1.00 43.07           C  
ATOM   1521  OG1 THR A 900      27.342  54.576  46.241  1.00 43.07           O  
ATOM   1522  N   HIS A 901      24.315  53.768  46.275  1.00 54.60           N  
ATOM   1523  CA  HIS A 901      23.361  53.880  45.212  1.00 54.60           C  
ATOM   1524  C   HIS A 901      24.107  54.235  43.965  1.00 54.60           C  
ATOM   1525  O   HIS A 901      23.750  53.812  42.866  1.00 54.60           O  
ATOM   1526  CB  HIS A 901      22.299  54.959  45.469  1.00 54.60           C  
ATOM   1527  CG  HIS A 901      21.464  54.644  46.673  1.00 54.60           C  
ATOM   1528  CD2 HIS A 901      21.399  55.264  47.883  1.00 54.60           C  
ATOM   1529  ND1 HIS A 901      20.573  53.597  46.739  1.00 54.60           N  
ATOM   1530  CE1 HIS A 901      20.017  53.633  47.976  1.00 54.60           C  
ATOM   1531  NE2 HIS A 901      20.487  54.628  48.707  1.00 54.60           N  
ATOM   1532  N   GLN A 902      25.161  55.054  44.112  1.00 63.40           N  
ATOM   1533  CA  GLN A 902      25.968  55.496  43.010  1.00 63.40           C  
ATOM   1534  C   GLN A 902      26.737  54.339  42.444  1.00 63.40           C  
ATOM   1535  O   GLN A 902      27.046  54.318  41.253  1.00 63.40           O  
ATOM   1536  CB  GLN A 902      26.973  56.592  43.400  1.00 63.40           C  
ATOM   1537  CG  GLN A 902      26.296  57.874  43.895  1.00 63.40           C  
ATOM   1538  CD  GLN A 902      25.301  58.328  42.833  1.00 63.40           C  
ATOM   1539  NE2 GLN A 902      25.591  59.486  42.181  1.00 63.40           N  
ATOM   1540  OE1 GLN A 902      24.290  57.671  42.590  1.00 63.40           O  
ATOM   1541  N   SER A 903      27.127  53.374  43.298  1.00107.15           N  
ATOM   1542  CA  SER A 903      27.867  52.236  42.837  1.00107.15           C  
ATOM   1543  C   SER A 903      26.970  51.415  41.962  1.00107.15           C  
ATOM   1544  O   SER A 903      27.442  50.721  41.064  1.00107.15           O  
ATOM   1545  CB  SER A 903      28.308  51.307  43.979  1.00107.15           C  
ATOM   1546  OG  SER A 903      29.081  52.021  44.929  1.00107.15           O  
ATOM   1547  N   ASP A 904      25.652  51.400  42.249  1.00158.47           N  
ATOM   1548  CA  ASP A 904      24.767  50.664  41.389  1.00158.47           C  
ATOM   1549  C   ASP A 904      24.538  51.369  40.088  1.00158.47           C  
ATOM   1550  O   ASP A 904      24.264  50.729  39.075  1.00158.47           O  
ATOM   1551  CB  ASP A 904      23.472  50.090  42.010  1.00158.47           C  
ATOM   1552  CG  ASP A 904      22.693  51.114  42.797  1.00158.47           C  
ATOM   1553  OD1 ASP A 904      23.215  51.506  43.869  1.00158.47           O  
ATOM   1554  OD2 ASP A 904      21.571  51.493  42.370  1.00158.47           O1-
ATOM   1555  N   VAL A 905      24.650  52.710  40.072  1.00 51.08           N  
ATOM   1556  CA  VAL A 905      24.480  53.456  38.855  1.00 51.08           C  
ATOM   1557  C   VAL A 905      25.536  53.005  37.890  1.00 51.08           C  
ATOM   1558  O   VAL A 905      25.317  52.996  36.679  1.00 51.08           O  
ATOM   1559  CB  VAL A 905      24.638  54.938  39.044  1.00 51.08           C  
ATOM   1560  CG1 VAL A 905      24.524  55.623  37.671  1.00 51.08           C  
ATOM   1561  CG2 VAL A 905      23.591  55.418  40.062  1.00 51.08           C  
ATOM   1562  N   TRP A 906      26.734  52.664  38.402  1.00 75.44           N  
ATOM   1563  CA  TRP A 906      27.803  52.193  37.561  1.00 75.44           C  
ATOM   1564  C   TRP A 906      27.379  50.891  36.950  1.00 75.44           C  
ATOM   1565  O   TRP A 906      27.502  50.680  35.744  1.00 75.44           O  
ATOM   1566  CB  TRP A 906      29.087  51.874  38.347  1.00 75.44           C  
ATOM   1567  CG  TRP A 906      30.250  51.470  37.473  1.00 75.44           C  
ATOM   1568  CD1 TRP A 906      30.477  50.296  36.817  1.00 75.44           C  
ATOM   1569  CD2 TRP A 906      31.397  52.299  37.230  1.00 75.44           C  
ATOM   1570  CE2 TRP A 906      32.263  51.576  36.411  1.00 75.44           C  
ATOM   1571  CE3 TRP A 906      31.704  53.557  37.659  1.00 75.44           C  
ATOM   1572  NE1 TRP A 906      31.682  50.351  36.159  1.00 75.44           N  
ATOM   1573  CZ2 TRP A 906      33.455  52.105  36.004  1.00 75.44           C  
ATOM   1574  CZ3 TRP A 906      32.906  54.088  37.248  1.00 75.44           C  
ATOM   1575  CH2 TRP A 906      33.763  53.377  36.435  1.00 75.44           C  
ATOM   1576  N   SER A 907      26.845  49.980  37.783  1.00 40.15           N  
ATOM   1577  CA  SER A 907      26.457  48.677  37.326  1.00 40.15           C  
ATOM   1578  C   SER A 907      25.375  48.845  36.310  1.00 40.15           C  
ATOM   1579  O   SER A 907      25.255  48.062  35.370  1.00 40.15           O  
ATOM   1580  CB  SER A 907      25.880  47.814  38.462  1.00 40.15           C  
ATOM   1581  OG  SER A 907      26.855  47.624  39.477  1.00 40.15           O  
ATOM   1582  N   TYR A 908      24.550  49.886  36.489  1.00 87.26           N  
ATOM   1583  CA  TYR A 908      23.447  50.176  35.622  1.00 87.26           C  
ATOM   1584  C   TYR A 908      23.969  50.494  34.255  1.00 87.26           C  
ATOM   1585  O   TYR A 908      23.450  50.003  33.253  1.00 87.26           O  
ATOM   1586  CB  TYR A 908      22.669  51.387  36.161  1.00 87.26           C  
ATOM   1587  CG  TYR A 908      21.561  51.775  35.249  1.00 87.26           C  
ATOM   1588  CD1 TYR A 908      20.374  51.081  35.245  1.00 87.26           C  
ATOM   1589  CD2 TYR A 908      21.710  52.856  34.411  1.00 87.26           C  
ATOM   1590  CE1 TYR A 908      19.353  51.462  34.408  1.00 87.26           C  
ATOM   1591  CE2 TYR A 908      20.692  53.242  33.573  1.00 87.26           C  
ATOM   1592  CZ  TYR A 908      19.511  52.541  33.573  1.00 87.26           C  
ATOM   1593  OH  TYR A 908      18.457  52.929  32.722  1.00 87.26           O  
ATOM   1594  N   GLY A 909      25.033  51.313  34.182  1.00 25.07           N  
ATOM   1595  CA  GLY A 909      25.587  51.715  32.921  1.00 25.07           C  
ATOM   1596  C   GLY A 909      26.091  50.512  32.186  1.00 25.07           C  
ATOM   1597  O   GLY A 909      25.946  50.410  30.970  1.00 25.07           O  
ATOM   1598  N   VAL A 910      26.732  49.573  32.903  1.00 39.32           N  
ATOM   1599  CA  VAL A 910      27.250  48.398  32.265  1.00 39.32           C  
ATOM   1600  C   VAL A 910      26.099  47.598  31.735  1.00 39.32           C  
ATOM   1601  O   VAL A 910      26.186  46.998  30.665  1.00 39.32           O  
ATOM   1602  CB  VAL A 910      28.030  47.515  33.194  1.00 39.32           C  
ATOM   1603  CG1 VAL A 910      28.449  46.250  32.424  1.00 39.32           C  
ATOM   1604  CG2 VAL A 910      29.213  48.322  33.755  1.00 39.32           C  
ATOM   1605  N   THR A 911      24.984  47.558  32.488  1.00 46.71           N  
ATOM   1606  CA  THR A 911      23.841  46.786  32.084  1.00 46.71           C  
ATOM   1607  C   THR A 911      23.307  47.328  30.792  1.00 46.71           C  
ATOM   1608  O   THR A 911      22.989  46.567  29.878  1.00 46.71           O  
ATOM   1609  CB  THR A 911      22.724  46.829  33.089  1.00 46.71           C  
ATOM   1610  CG2 THR A 911      21.565  45.956  32.577  1.00 46.71           C  
ATOM   1611  OG1 THR A 911      23.178  46.344  34.344  1.00 46.71           O  
ATOM   1612  N   VAL A 912      23.196  48.667  30.677  1.00132.95           N  
ATOM   1613  CA  VAL A 912      22.689  49.243  29.466  1.00132.95           C  
ATOM   1614  C   VAL A 912      23.627  48.939  28.343  1.00132.95           C  
ATOM   1615  O   VAL A 912      23.192  48.707  27.216  1.00132.95           O  
ATOM   1616  CB  VAL A 912      22.396  50.720  29.535  1.00132.95           C  
ATOM   1617  CG1 VAL A 912      21.147  50.885  30.398  1.00132.95           C  
ATOM   1618  CG2 VAL A 912      23.578  51.493  30.128  1.00132.95           C  
ATOM   1619  N   TRP A 913      24.942  48.911  28.621  1.00 78.48           N  
ATOM   1620  CA  TRP A 913      25.890  48.620  27.585  1.00 78.48           C  
ATOM   1621  C   TRP A 913      25.603  47.247  27.070  1.00 78.48           C  
ATOM   1622  O   TRP A 913      25.615  47.008  25.865  1.00 78.48           O  
ATOM   1623  CB  TRP A 913      27.351  48.625  28.070  1.00 78.48           C  
ATOM   1624  CG  TRP A 913      28.370  48.375  26.979  1.00 78.48           C  
ATOM   1625  CD1 TRP A 913      28.894  49.255  26.078  1.00 78.48           C  
ATOM   1626  CD2 TRP A 913      29.000  47.110  26.721  1.00 78.48           C  
ATOM   1627  CE2 TRP A 913      29.890  47.300  25.662  1.00 78.48           C  
ATOM   1628  CE3 TRP A 913      28.855  45.891  27.319  1.00 78.48           C  
ATOM   1629  NE1 TRP A 913      29.814  48.621  25.278  1.00 78.48           N  
ATOM   1630  CZ2 TRP A 913      30.650  46.270  25.185  1.00 78.48           C  
ATOM   1631  CZ3 TRP A 913      29.620  44.854  26.832  1.00 78.48           C  
ATOM   1632  CH2 TRP A 913      30.500  45.040  25.786  1.00 78.48           C  
ATOM   1633  N   GLU A 914      25.311  46.309  27.983  1.00113.32           N  
ATOM   1634  CA  GLU A 914      25.077  44.938  27.641  1.00113.32           C  
ATOM   1635  C   GLU A 914      23.887  44.878  26.722  1.00113.32           C  
ATOM   1636  O   GLU A 914      23.871  44.111  25.760  1.00113.32           O  
ATOM   1637  CB  GLU A 914      24.810  44.122  28.920  1.00113.32           C  
ATOM   1638  CG  GLU A 914      25.167  42.640  28.845  1.00113.32           C  
ATOM   1639  CD  GLU A 914      25.338  42.160  30.283  1.00113.32           C  
ATOM   1640  OE1 GLU A 914      25.175  43.000  31.210  1.00113.32           O  
ATOM   1641  OE2 GLU A 914      25.643  40.953  30.474  1.00113.32           O1-
ATOM   1642  N   LEU A 915      22.851  45.695  26.995  1.00 65.66           N  
ATOM   1643  CA  LEU A 915      21.653  45.705  26.195  1.00 65.66           C  
ATOM   1644  C   LEU A 915      21.926  46.220  24.807  1.00 65.66           C  
ATOM   1645  O   LEU A 915      21.454  45.655  23.822  1.00 65.66           O  
ATOM   1646  CB  LEU A 915      20.561  46.616  26.782  1.00 65.66           C  
ATOM   1647  CG  LEU A 915      20.054  46.167  28.163  1.00 65.66           C  
ATOM   1648  CD1 LEU A 915      18.964  47.114  28.692  1.00 65.66           C  
ATOM   1649  CD2 LEU A 915      19.611  44.695  28.138  1.00 65.66           C  
ATOM   1650  N   MET A 916      22.695  47.318  24.696  1.00 92.93           N  
ATOM   1651  CA  MET A 916      22.958  47.978  23.443  1.00 92.93           C  
ATOM   1652  C   MET A 916      23.785  47.102  22.555  1.00 92.93           C  
ATOM   1653  O   MET A 916      23.730  47.204  21.329  1.00 92.93           O  
ATOM   1654  CB  MET A 916      23.704  49.310  23.638  1.00 92.93           C  
ATOM   1655  CG  MET A 916      22.904  50.313  24.473  1.00 92.93           C  
ATOM   1656  SD  MET A 916      21.324  50.808  23.721  1.00 92.93           S  
ATOM   1657  CE  MET A 916      20.734  51.749  25.157  1.00 92.93           C  
ATOM   1658  N   THR A 917      24.654  46.295  23.180  1.00174.68           N  
ATOM   1659  CA  THR A 917      25.559  45.381  22.548  1.00174.68           C  
ATOM   1660  C   THR A 917      24.839  44.118  22.186  1.00174.68           C  
ATOM   1661  O   THR A 917      25.407  43.220  21.567  1.00174.68           O  
ATOM   1662  CB  THR A 917      26.697  45.000  23.423  1.00174.68           C  
ATOM   1663  CG2 THR A 917      27.778  44.489  22.473  1.00174.68           C  
ATOM   1664  OG1 THR A 917      27.231  46.145  24.057  1.00174.68           O  
ATOM   1665  N   PHE A 918      23.588  43.966  22.647  1.00 93.61           N  
ATOM   1666  CA  PHE A 918      22.871  42.755  22.379  1.00 93.61           C  
ATOM   1667  C   PHE A 918      23.519  41.602  23.086  1.00 93.61           C  
ATOM   1668  O   PHE A 918      23.461  40.466  22.614  1.00 93.61           O  
ATOM   1669  CB  PHE A 918      22.774  42.422  20.878  1.00 93.61           C  
ATOM   1670  CG  PHE A 918      21.922  43.464  20.229  1.00 93.61           C  
ATOM   1671  CD1 PHE A 918      20.551  43.414  20.337  1.00 93.61           C  
ATOM   1672  CD2 PHE A 918      22.490  44.487  19.504  1.00 93.61           C  
ATOM   1673  CE1 PHE A 918      19.761  44.370  19.739  1.00 93.61           C  
ATOM   1674  CE2 PHE A 918      21.705  45.445  18.904  1.00 93.61           C  
ATOM   1675  CZ  PHE A 918      20.337  45.389  19.021  1.00 93.61           C  
ATOM   1676  N   GLY A 919      24.131  41.863  24.263  1.00 52.45           N  
ATOM   1677  CA  GLY A 919      24.613  40.769  25.059  1.00 52.45           C  
ATOM   1678  C   GLY A 919      26.097  40.554  25.002  1.00 52.45           C  
ATOM   1679  O   GLY A 919      26.567  39.513  25.458  1.00 52.45           O  
ATOM   1680  N   ALA A 920      26.895  41.497  24.471  1.00 43.64           N  
ATOM   1681  CA  ALA A 920      28.307  41.210  24.450  1.00 43.64           C  
ATOM   1682  C   ALA A 920      28.859  41.242  25.842  1.00 43.64           C  
ATOM   1683  O   ALA A 920      28.270  41.821  26.753  1.00 43.64           O  
ATOM   1684  CB  ALA A 920      29.161  42.162  23.602  1.00 43.64           C  
ATOM   1685  N   LYS A 921      30.013  40.569  26.034  1.00 55.28           N  
ATOM   1686  CA  LYS A 921      30.674  40.492  27.308  1.00 55.28           C  
ATOM   1687  C   LYS A 921      31.437  41.761  27.516  1.00 55.28           C  
ATOM   1688  O   LYS A 921      32.059  42.281  26.590  1.00 55.28           O  
ATOM   1689  CB  LYS A 921      31.711  39.361  27.383  1.00 55.28           C  
ATOM   1690  CG  LYS A 921      31.137  37.963  27.165  1.00 55.28           C  
ATOM   1691  CD  LYS A 921      32.226  36.929  26.878  1.00 55.28           C  
ATOM   1692  CE  LYS A 921      31.696  35.517  26.643  1.00 55.28           C  
ATOM   1693  NZ  LYS A 921      32.819  34.614  26.308  1.00 55.28           N1+
ATOM   1694  N   PRO A 922      31.402  42.281  28.715  1.00100.53           N  
ATOM   1695  CA  PRO A 922      32.135  43.484  28.993  1.00100.53           C  
ATOM   1696  C   PRO A 922      33.592  43.197  29.161  1.00100.53           C  
ATOM   1697  O   PRO A 922      33.932  42.194  29.786  1.00100.53           O  
ATOM   1698  CB  PRO A 922      31.475  44.115  30.223  1.00100.53           C  
ATOM   1699  CG  PRO A 922      30.585  43.001  30.804  1.00100.53           C  
ATOM   1700  CD  PRO A 922      30.245  42.134  29.582  1.00100.53           C  
ATOM   1701  N   TYR A 923      34.461  44.076  28.629  1.00155.02           N  
ATOM   1702  CA  TYR A 923      35.883  43.940  28.755  1.00155.02           C  
ATOM   1703  C   TYR A 923      36.266  42.539  28.389  1.00155.02           C  
ATOM   1704  O   TYR A 923      37.084  41.923  29.068  1.00155.02           O  
ATOM   1705  CB  TYR A 923      36.386  44.174  30.191  1.00155.02           C  
ATOM   1706  CG  TYR A 923      35.920  45.508  30.672  1.00155.02           C  
ATOM   1707  CD1 TYR A 923      36.661  46.646  30.453  1.00155.02           C  
ATOM   1708  CD2 TYR A 923      34.726  45.617  31.349  1.00155.02           C  
ATOM   1709  CE1 TYR A 923      36.219  47.869  30.908  1.00155.02           C  
ATOM   1710  CE2 TYR A 923      34.279  46.835  31.806  1.00155.02           C  
ATOM   1711  CZ  TYR A 923      35.027  47.966  31.586  1.00155.02           C  
ATOM   1712  OH  TYR A 923      34.574  49.219  32.053  1.00155.02           O  
ATOM   1713  N   ASP A 924      35.706  41.994  27.294  1.00 44.16           N  
ATOM   1714  CA  ASP A 924      36.002  40.630  26.957  1.00 44.16           C  
ATOM   1715  C   ASP A 924      37.464  40.515  26.640  1.00 44.16           C  
ATOM   1716  O   ASP A 924      38.028  41.344  25.928  1.00 44.16           O  
ATOM   1717  CB  ASP A 924      35.204  40.122  25.740  1.00 44.16           C  
ATOM   1718  CG  ASP A 924      35.313  38.604  25.659  1.00 44.16           C  
ATOM   1719  OD1 ASP A 924      35.967  38.002  26.552  1.00 44.16           O  
ATOM   1720  OD2 ASP A 924      34.737  38.026  24.699  1.00 44.16           O1-
ATOM   1721  N   GLY A 925      38.117  39.467  27.185  1.00 21.75           N  
ATOM   1722  CA  GLY A 925      39.503  39.209  26.908  1.00 21.75           C  
ATOM   1723  C   GLY A 925      40.361  39.904  27.918  1.00 21.75           C  
ATOM   1724  O   GLY A 925      41.583  39.759  27.911  1.00 21.75           O  
ATOM   1725  N   ILE A 926      39.742  40.665  28.834  1.00112.83           N  
ATOM   1726  CA  ILE A 926      40.500  41.388  29.814  1.00112.83           C  
ATOM   1727  C   ILE A 926      40.340  40.642  31.099  1.00112.83           C  
ATOM   1728  O   ILE A 926      39.220  40.373  31.528  1.00112.83           O  
ATOM   1729  CB  ILE A 926      39.935  42.762  30.062  1.00112.83           C  
ATOM   1730  CG1 ILE A 926      39.966  43.620  28.786  1.00112.83           C  
ATOM   1731  CG2 ILE A 926      40.683  43.390  31.246  1.00112.83           C  
ATOM   1732  CD1 ILE A 926      41.371  43.912  28.268  1.00112.83           C  
ATOM   1733  N   PRO A 927      41.423  40.296  31.737  1.00138.89           N  
ATOM   1734  CA  PRO A 927      41.311  39.575  32.973  1.00138.89           C  
ATOM   1735  C   PRO A 927      40.745  40.456  34.040  1.00138.89           C  
ATOM   1736  O   PRO A 927      40.882  41.674  33.948  1.00138.89           O  
ATOM   1737  CB  PRO A 927      42.699  38.991  33.259  1.00138.89           C  
ATOM   1738  CG  PRO A 927      43.613  39.593  32.173  1.00138.89           C  
ATOM   1739  CD  PRO A 927      42.647  39.955  31.035  1.00138.89           C  
ATOM   1740  N   ALA A 928      40.069  39.849  35.034  1.00 36.07           N  
ATOM   1741  CA  ALA A 928      39.420  40.541  36.111  1.00 36.07           C  
ATOM   1742  C   ALA A 928      40.425  41.246  36.969  1.00 36.07           C  
ATOM   1743  O   ALA A 928      40.183  42.357  37.437  1.00 36.07           O  
ATOM   1744  CB  ALA A 928      38.614  39.600  37.022  1.00 36.07           C  
ATOM   1745  N   ARG A 929      41.594  40.620  37.187  1.00109.00           N  
ATOM   1746  CA  ARG A 929      42.586  41.155  38.077  1.00109.00           C  
ATOM   1747  C   ARG A 929      43.003  42.514  37.605  1.00109.00           C  
ATOM   1748  O   ARG A 929      43.270  43.399  38.415  1.00109.00           O  
ATOM   1749  CB  ARG A 929      43.854  40.283  38.123  1.00109.00           C  
ATOM   1750  CG  ARG A 929      44.947  40.807  39.058  1.00109.00           C  
ATOM   1751  CD  ARG A 929      44.609  40.678  40.544  1.00109.00           C  
ATOM   1752  NE  ARG A 929      45.779  41.190  41.312  1.00109.00           N  
ATOM   1753  CZ  ARG A 929      46.806  40.350  41.631  1.00109.00           C  
ATOM   1754  NH1 ARG A 929      46.768  39.044  41.233  1.00109.00           N1+
ATOM   1755  NH2 ARG A 929      47.871  40.814  42.347  1.00109.00           N  
ATOM   1756  N   GLU A 930      43.121  42.688  36.277  1.00135.42           N  
ATOM   1757  CA  GLU A 930      43.560  43.912  35.662  1.00135.42           C  
ATOM   1758  C   GLU A 930      42.519  44.997  35.618  1.00135.42           C  
ATOM   1759  O   GLU A 930      42.864  46.155  35.399  1.00135.42           O  
ATOM   1760  CB  GLU A 930      44.159  43.745  34.252  1.00135.42           C  
ATOM   1761  CG  GLU A 930      43.197  43.268  33.170  1.00135.42           C  
ATOM   1762  CD  GLU A 930      43.991  43.236  31.871  1.00135.42           C  
ATOM   1763  OE1 GLU A 930      45.238  43.411  31.940  1.00135.42           O  
ATOM   1764  OE2 GLU A 930      43.368  43.040  30.794  1.00135.42           O1-
ATOM   1765  N   ILE A 931      41.221  44.683  35.789  1.00133.45           N  
ATOM   1766  CA  ILE A 931      40.198  45.679  35.583  1.00133.45           C  
ATOM   1767  C   ILE A 931      40.415  46.928  36.397  1.00133.45           C  
ATOM   1768  O   ILE A 931      40.270  48.003  35.813  1.00133.45           O  
ATOM   1769  CB  ILE A 931      38.820  45.189  35.929  1.00133.45           C  
ATOM   1770  CG1 ILE A 931      38.429  44.001  35.032  1.00133.45           C  
ATOM   1771  CG2 ILE A 931      37.853  46.384  35.827  1.00133.45           C  
ATOM   1772  CD1 ILE A 931      38.391  44.346  33.545  1.00133.45           C  
ATOM   1773  N   PRO A 932      40.719  46.936  37.674  1.00 70.57           N  
ATOM   1774  CA  PRO A 932      40.888  48.180  38.373  1.00 70.57           C  
ATOM   1775  C   PRO A 932      41.939  49.030  37.723  1.00 70.57           C  
ATOM   1776  O   PRO A 932      41.824  50.254  37.779  1.00 70.57           O  
ATOM   1777  CB  PRO A 932      41.272  47.804  39.804  1.00 70.57           C  
ATOM   1778  CG  PRO A 932      41.956  46.436  39.641  1.00 70.57           C  
ATOM   1779  CD  PRO A 932      41.236  45.809  38.437  1.00 70.57           C  
ATOM   1780  N   ASP A 933      42.977  48.414  37.124  1.00 76.55           N  
ATOM   1781  CA  ASP A 933      44.052  49.163  36.534  1.00 76.55           C  
ATOM   1782  C   ASP A 933      43.579  49.963  35.356  1.00 76.55           C  
ATOM   1783  O   ASP A 933      43.828  51.165  35.273  1.00 76.55           O  
ATOM   1784  CB  ASP A 933      45.194  48.264  36.032  1.00 76.55           C  
ATOM   1785  CG  ASP A 933      46.361  49.166  35.653  1.00 76.55           C  
ATOM   1786  OD1 ASP A 933      46.247  50.401  35.876  1.00 76.55           O  
ATOM   1787  OD2 ASP A 933      47.378  48.634  35.134  1.00 76.55           O1-
ATOM   1788  N   LEU A 934      42.852  49.319  34.425  1.00140.78           N  
ATOM   1789  CA  LEU A 934      42.421  49.953  33.211  1.00140.78           C  
ATOM   1790  C   LEU A 934      41.456  51.043  33.537  1.00140.78           C  
ATOM   1791  O   LEU A 934      41.385  52.058  32.847  1.00140.78           O  
ATOM   1792  CB  LEU A 934      41.764  48.959  32.226  1.00140.78           C  
ATOM   1793  CG  LEU A 934      40.505  48.229  32.743  1.00140.78           C  
ATOM   1794  CD1 LEU A 934      39.282  49.156  32.812  1.00140.78           C  
ATOM   1795  CD2 LEU A 934      40.232  46.955  31.928  1.00140.78           C  
ATOM   1796  N   LEU A 935      40.665  50.840  34.597  1.00152.04           N  
ATOM   1797  CA  LEU A 935      39.636  51.760  34.965  1.00152.04           C  
ATOM   1798  C   LEU A 935      40.281  53.042  35.415  1.00152.04           C  
ATOM   1799  O   LEU A 935      39.815  54.132  35.088  1.00152.04           O  
ATOM   1800  CB  LEU A 935      38.785  51.152  36.089  1.00152.04           C  
ATOM   1801  CG  LEU A 935      37.384  51.754  36.197  1.00152.04           C  
ATOM   1802  CD1 LEU A 935      36.624  51.524  34.882  1.00152.04           C  
ATOM   1803  CD2 LEU A 935      36.619  51.159  37.385  1.00152.04           C  
ATOM   1804  N   GLU A 936      41.383  52.938  36.183  1.00 40.87           N  
ATOM   1805  CA  GLU A 936      42.106  54.082  36.669  1.00 40.87           C  
ATOM   1806  C   GLU A 936      42.742  54.764  35.497  1.00 40.87           C  
ATOM   1807  O   GLU A 936      42.869  55.987  35.464  1.00 40.87           O  
ATOM   1808  CB  GLU A 936      43.198  53.693  37.680  1.00 40.87           C  
ATOM   1809  CG  GLU A 936      42.612  53.123  38.976  1.00 40.87           C  
ATOM   1810  CD  GLU A 936      43.752  52.764  39.918  1.00 40.87           C  
ATOM   1811  OE1 GLU A 936      44.639  51.974  39.500  1.00 40.87           O  
ATOM   1812  OE2 GLU A 936      43.749  53.276  41.069  1.00 40.87           O1-
ATOM   1813  N   LYS A 937      43.146  53.962  34.495  1.00122.32           N  
ATOM   1814  CA  LYS A 937      43.787  54.420  33.296  1.00122.32           C  
ATOM   1815  C   LYS A 937      42.832  55.321  32.583  1.00122.32           C  
ATOM   1816  O   LYS A 937      43.248  56.214  31.848  1.00122.32           O  
ATOM   1817  CB  LYS A 937      44.149  53.270  32.341  1.00122.32           C  
ATOM   1818  CG  LYS A 937      45.199  52.312  32.909  1.00122.32           C  
ATOM   1819  CD  LYS A 937      46.545  52.977  33.199  1.00122.32           C  
ATOM   1820  CE  LYS A 937      47.306  53.386  31.937  1.00122.32           C  
ATOM   1821  NZ  LYS A 937      48.592  54.019  32.303  1.00122.32           N1+
ATOM   1822  N   GLY A 938      41.516  55.112  32.770  1.00 40.01           N  
ATOM   1823  CA  GLY A 938      40.583  55.970  32.103  1.00 40.01           C  
ATOM   1824  C   GLY A 938      39.955  55.235  30.964  1.00 40.01           C  
ATOM   1825  O   GLY A 938      39.257  55.834  30.148  1.00 40.01           O  
ATOM   1826  N   GLU A 939      40.202  53.918  30.853  1.00 56.11           N  
ATOM   1827  CA  GLU A 939      39.568  53.197  29.790  1.00 56.11           C  
ATOM   1828  C   GLU A 939      38.192  52.798  30.229  1.00 56.11           C  
ATOM   1829  O   GLU A 939      37.942  52.568  31.411  1.00 56.11           O  
ATOM   1830  CB  GLU A 939      40.326  51.935  29.361  1.00 56.11           C  
ATOM   1831  CG  GLU A 939      41.681  52.255  28.732  1.00 56.11           C  
ATOM   1832  CD  GLU A 939      42.320  50.938  28.339  1.00 56.11           C  
ATOM   1833  OE1 GLU A 939      41.568  49.933  28.229  1.00 56.11           O  
ATOM   1834  OE2 GLU A 939      43.563  50.916  28.138  1.00 56.11           O1-
ATOM   1835  N   ARG A 940      37.252  52.727  29.263  1.00144.89           N  
ATOM   1836  CA  ARG A 940      35.896  52.331  29.528  1.00144.89           C  
ATOM   1837  C   ARG A 940      35.407  51.510  28.379  1.00144.89           C  
ATOM   1838  O   ARG A 940      36.071  51.386  27.351  1.00144.89           O  
ATOM   1839  CB  ARG A 940      34.889  53.485  29.675  1.00144.89           C  
ATOM   1840  CG  ARG A 940      34.761  54.047  31.091  1.00144.89           C  
ATOM   1841  CD  ARG A 940      35.940  54.880  31.565  1.00144.89           C  
ATOM   1842  NE  ARG A 940      35.630  55.332  32.948  1.00144.89           N  
ATOM   1843  CZ  ARG A 940      36.646  55.416  33.853  1.00144.89           C  
ATOM   1844  NH1 ARG A 940      37.906  55.051  33.480  1.00144.89           N1+
ATOM   1845  NH2 ARG A 940      36.405  55.861  35.119  1.00144.89           N  
ATOM   1846  N   LEU A 941      34.205  50.923  28.541  1.00 62.10           N  
ATOM   1847  CA  LEU A 941      33.616  50.115  27.510  1.00 62.10           C  
ATOM   1848  C   LEU A 941      33.375  51.004  26.328  1.00 62.10           C  
ATOM   1849  O   LEU A 941      33.038  52.179  26.468  1.00 62.10           O  
ATOM   1850  CB  LEU A 941      32.273  49.495  27.932  1.00 62.10           C  
ATOM   1851  CG  LEU A 941      32.409  48.456  29.062  1.00 62.10           C  
ATOM   1852  CD1 LEU A 941      31.043  47.880  29.466  1.00 62.10           C  
ATOM   1853  CD2 LEU A 941      33.406  47.352  28.674  1.00 62.10           C  
ATOM   1854  N   PRO A 942      33.569  50.456  25.156  1.00 74.07           N  
ATOM   1855  CA  PRO A 942      33.436  51.184  23.920  1.00 74.07           C  
ATOM   1856  C   PRO A 942      32.011  51.473  23.575  1.00 74.07           C  
ATOM   1857  O   PRO A 942      31.124  50.740  24.005  1.00 74.07           O  
ATOM   1858  CB  PRO A 942      34.160  50.351  22.860  1.00 74.07           C  
ATOM   1859  CG  PRO A 942      34.300  48.955  23.492  1.00 74.07           C  
ATOM   1860  CD  PRO A 942      34.353  49.244  25.000  1.00 74.07           C  
ATOM   1861  N   GLN A 943      31.773  52.535  22.783  1.00 59.73           N  
ATOM   1862  CA  GLN A 943      30.432  52.904  22.436  1.00 59.73           C  
ATOM   1863  C   GLN A 943      29.869  51.837  21.551  1.00 59.73           C  
ATOM   1864  O   GLN A 943      30.512  51.405  20.595  1.00 59.73           O  
ATOM   1865  CB  GLN A 943      30.343  54.244  21.682  1.00 59.73           C  
ATOM   1866  CG  GLN A 943      28.914  54.646  21.310  1.00 59.73           C  
ATOM   1867  CD  GLN A 943      28.967  55.979  20.575  1.00 59.73           C  
ATOM   1868  NE2 GLN A 943      30.184  56.368  20.111  1.00 59.73           N  
ATOM   1869  OE1 GLN A 943      27.953  56.657  20.416  1.00 59.73           O  
ATOM   1870  N   PRO A 944      28.675  51.394  21.850  1.00151.69           N  
ATOM   1871  CA  PRO A 944      28.067  50.397  21.014  1.00151.69           C  
ATOM   1872  C   PRO A 944      27.730  50.994  19.684  1.00151.69           C  
ATOM   1873  O   PRO A 944      27.404  52.178  19.628  1.00151.69           O  
ATOM   1874  CB  PRO A 944      26.905  49.801  21.818  1.00151.69           C  
ATOM   1875  CG  PRO A 944      26.846  50.643  23.109  1.00151.69           C  
ATOM   1876  CD  PRO A 944      28.254  51.244  23.232  1.00151.69           C  
ATOM   1877  N   PRO A 945      27.815  50.229  18.631  1.00 76.48           N  
ATOM   1878  CA  PRO A 945      27.605  50.779  17.320  1.00 76.48           C  
ATOM   1879  C   PRO A 945      26.244  51.345  17.075  1.00 76.48           C  
ATOM   1880  O   PRO A 945      26.136  52.351  16.376  1.00 76.48           O  
ATOM   1881  CB  PRO A 945      28.026  49.685  16.343  1.00 76.48           C  
ATOM   1882  CG  PRO A 945      29.102  48.907  17.125  1.00 76.48           C  
ATOM   1883  CD  PRO A 945      28.709  49.083  18.603  1.00 76.48           C  
ATOM   1884  N   ILE A 946      25.197  50.716  17.626  1.00111.23           N  
ATOM   1885  CA  ILE A 946      23.847  51.159  17.432  1.00111.23           C  
ATOM   1886  C   ILE A 946      23.620  52.470  18.124  1.00111.23           C  
ATOM   1887  O   ILE A 946      22.828  53.294  17.665  1.00111.23           O  
ATOM   1888  CB  ILE A 946      22.834  50.107  17.829  1.00111.23           C  
ATOM   1889  CG1 ILE A 946      22.903  49.713  19.315  1.00111.23           C  
ATOM   1890  CG2 ILE A 946      23.047  48.913  16.883  1.00111.23           C  
ATOM   1891  CD1 ILE A 946      22.147  50.644  20.255  1.00111.23           C  
ATOM   1892  N   CYS A 947      24.295  52.697  19.266  1.00124.91           N  
ATOM   1893  CA  CYS A 947      24.012  53.872  20.038  1.00124.91           C  
ATOM   1894  C   CYS A 947      24.594  55.131  19.480  1.00124.91           C  
ATOM   1895  O   CYS A 947      25.632  55.155  18.824  1.00124.91           O  
ATOM   1896  CB  CYS A 947      24.379  53.729  21.523  1.00124.91           C  
ATOM   1897  SG  CYS A 947      26.137  53.449  21.858  1.00124.91           S  
ATOM   1898  N   THR A 948      23.863  56.230  19.741  1.00128.74           N  
ATOM   1899  CA  THR A 948      24.200  57.571  19.373  1.00128.74           C  
ATOM   1900  C   THR A 948      25.093  58.085  20.453  1.00128.74           C  
ATOM   1901  O   THR A 948      25.095  57.564  21.565  1.00128.74           O  
ATOM   1902  CB  THR A 948      22.972  58.425  19.333  1.00128.74           C  
ATOM   1903  CG2 THR A 948      22.318  58.372  20.721  1.00128.74           C  
ATOM   1904  OG1 THR A 948      23.286  59.757  18.968  1.00128.74           O  
ATOM   1905  N   ILE A 949      25.858  59.150  20.159  1.00107.78           N  
ATOM   1906  CA  ILE A 949      26.798  59.669  21.105  1.00107.78           C  
ATOM   1907  C   ILE A 949      26.023  60.103  22.312  1.00107.78           C  
ATOM   1908  O   ILE A 949      26.472  59.928  23.444  1.00107.78           O  
ATOM   1909  CB  ILE A 949      27.588  60.829  20.551  1.00107.78           C  
ATOM   1910  CG1 ILE A 949      28.913  61.017  21.313  1.00107.78           C  
ATOM   1911  CG2 ILE A 949      26.687  62.074  20.526  1.00107.78           C  
ATOM   1912  CD1 ILE A 949      28.769  61.277  22.808  1.00107.78           C  
ATOM   1913  N   ASP A 950      24.820  60.674  22.114  1.00145.02           N  
ATOM   1914  CA  ASP A 950      24.101  61.138  23.262  1.00145.02           C  
ATOM   1915  C   ASP A 950      23.754  60.007  24.184  1.00145.02           C  
ATOM   1916  O   ASP A 950      23.759  60.192  25.399  1.00145.02           O  
ATOM   1917  CB  ASP A 950      22.863  62.014  22.962  1.00145.02           C  
ATOM   1918  CG  ASP A 950      21.862  61.310  22.071  1.00145.02           C  
ATOM   1919  OD1 ASP A 950      22.179  61.108  20.869  1.00145.02           O  
ATOM   1920  OD2 ASP A 950      20.756  60.981  22.575  1.00145.02           O1-
ATOM   1921  N   VAL A 951      23.420  58.810  23.661  1.00106.27           N  
ATOM   1922  CA  VAL A 951      23.085  57.737  24.558  1.00106.27           C  
ATOM   1923  C   VAL A 951      24.333  57.262  25.254  1.00106.27           C  
ATOM   1924  O   VAL A 951      24.310  56.915  26.433  1.00106.27           O  
ATOM   1925  CB  VAL A 951      22.439  56.559  23.888  1.00106.27           C  
ATOM   1926  CG1 VAL A 951      23.462  55.430  23.730  1.00106.27           C  
ATOM   1927  CG2 VAL A 951      21.187  56.175  24.683  1.00106.27           C  
ATOM   1928  N   TYR A 952      25.468  57.238  24.526  1.00 76.24           N  
ATOM   1929  CA  TYR A 952      26.721  56.739  25.027  1.00 76.24           C  
ATOM   1930  C   TYR A 952      27.194  57.580  26.170  1.00 76.24           C  
ATOM   1931  O   TYR A 952      27.728  57.061  27.149  1.00 76.24           O  
ATOM   1932  CB  TYR A 952      27.816  56.724  23.947  1.00 76.24           C  
ATOM   1933  CG  TYR A 952      29.106  56.276  24.547  1.00 76.24           C  
ATOM   1934  CD1 TYR A 952      29.285  54.974  24.955  1.00 76.24           C  
ATOM   1935  CD2 TYR A 952      30.153  57.161  24.671  1.00 76.24           C  
ATOM   1936  CE1 TYR A 952      30.483  54.567  25.495  1.00 76.24           C  
ATOM   1937  CE2 TYR A 952      31.353  56.760  25.209  1.00 76.24           C  
ATOM   1938  CZ  TYR A 952      31.519  55.461  25.623  1.00 76.24           C  
ATOM   1939  OH  TYR A 952      32.750  55.047  26.175  1.00 76.24           O  
ATOM   1940  N   MET A 953      27.003  58.906  26.083  1.00 50.96           N  
ATOM   1941  CA  MET A 953      27.489  59.791  27.102  1.00 50.96           C  
ATOM   1942  C   MET A 953      26.833  59.461  28.403  1.00 50.96           C  
ATOM   1943  O   MET A 953      27.449  59.577  29.461  1.00 50.96           O  
ATOM   1944  CB  MET A 953      27.215  61.274  26.806  1.00 50.96           C  
ATOM   1945  CG  MET A 953      28.092  61.834  25.688  1.00 50.96           C  
ATOM   1946  SD  MET A 953      29.867  61.822  26.080  1.00 50.96           S  
ATOM   1947  CE  MET A 953      29.724  62.969  27.480  1.00 50.96           C  
ATOM   1948  N   ILE A 954      25.553  59.058  28.378  1.00101.68           N  
ATOM   1949  CA  ILE A 954      24.901  58.784  29.622  1.00101.68           C  
ATOM   1950  C   ILE A 954      25.608  57.634  30.274  1.00101.68           C  
ATOM   1951  O   ILE A 954      25.843  57.635  31.481  1.00101.68           O  
ATOM   1952  CB  ILE A 954      23.430  58.476  29.471  1.00101.68           C  
ATOM   1953  CG1 ILE A 954      22.696  58.716  30.795  1.00101.68           C  
ATOM   1954  CG2 ILE A 954      23.241  57.043  28.955  1.00101.68           C  
ATOM   1955  CD1 ILE A 954      21.176  58.727  30.630  1.00101.68           C  
ATOM   1956  N   MET A 955      25.978  56.621  29.472  1.00150.19           N  
ATOM   1957  CA  MET A 955      26.630  55.437  29.943  1.00150.19           C  
ATOM   1958  C   MET A 955      27.960  55.824  30.516  1.00150.19           C  
ATOM   1959  O   MET A 955      28.340  55.378  31.598  1.00150.19           O  
ATOM   1960  CB  MET A 955      26.880  54.486  28.765  1.00150.19           C  
ATOM   1961  CG  MET A 955      27.073  53.025  29.141  1.00150.19           C  
ATOM   1962  SD  MET A 955      27.406  51.958  27.708  1.00150.19           S  
ATOM   1963  CE  MET A 955      25.764  52.117  26.961  1.00150.19           C  
ATOM   1964  N   VAL A 956      28.688  56.705  29.805  1.00 98.32           N  
ATOM   1965  CA  VAL A 956      30.009  57.097  30.195  1.00 98.32           C  
ATOM   1966  C   VAL A 956      29.932  57.822  31.505  1.00 98.32           C  
ATOM   1967  O   VAL A 956      30.789  57.659  32.371  1.00 98.32           O  
ATOM   1968  CB  VAL A 956      30.677  57.976  29.170  1.00 98.32           C  
ATOM   1969  CG1 VAL A 956      30.179  59.423  29.306  1.00 98.32           C  
ATOM   1970  CG2 VAL A 956      32.195  57.799  29.293  1.00 98.32           C  
ATOM   1971  N   LYS A 957      28.876  58.632  31.687  1.00139.64           N  
ATOM   1972  CA  LYS A 957      28.685  59.423  32.870  1.00139.64           C  
ATOM   1973  C   LYS A 957      28.538  58.506  34.051  1.00139.64           C  
ATOM   1974  O   LYS A 957      28.929  58.845  35.166  1.00139.64           O  
ATOM   1975  CB  LYS A 957      27.421  60.295  32.781  1.00139.64           C  
ATOM   1976  CG  LYS A 957      27.358  61.407  33.828  1.00139.64           C  
ATOM   1977  CD  LYS A 957      28.394  62.511  33.607  1.00139.64           C  
ATOM   1978  CE  LYS A 957      28.120  63.374  32.375  1.00139.64           C  
ATOM   1979  NZ  LYS A 957      27.010  64.314  32.651  1.00139.64           N1+
ATOM   1980  N   CYS A 958      27.946  57.319  33.836  1.00 68.14           N  
ATOM   1981  CA  CYS A 958      27.718  56.367  34.893  1.00 68.14           C  
ATOM   1982  C   CYS A 958      29.032  55.852  35.414  1.00 68.14           C  
ATOM   1983  O   CYS A 958      29.125  55.360  36.537  1.00 68.14           O  
ATOM   1984  CB  CYS A 958      26.899  55.153  34.422  1.00 68.14           C  
ATOM   1985  SG  CYS A 958      25.230  55.619  33.870  1.00 68.14           S  
ATOM   1986  N   TRP A 959      30.044  55.854  34.538  1.00172.33           N  
ATOM   1987  CA  TRP A 959      31.387  55.367  34.696  1.00172.33           C  
ATOM   1988  C   TRP A 959      32.370  56.294  35.370  1.00172.33           C  
ATOM   1989  O   TRP A 959      33.562  55.990  35.374  1.00172.33           O  
ATOM   1990  CB  TRP A 959      31.924  54.842  33.361  1.00172.33           C  
ATOM   1991  CG  TRP A 959      31.085  53.655  32.943  1.00172.33           C  
ATOM   1992  CD1 TRP A 959      30.287  52.875  33.730  1.00172.33           C  
ATOM   1993  CD2 TRP A 959      30.946  53.154  31.605  1.00172.33           C  
ATOM   1994  CE2 TRP A 959      30.059  52.077  31.658  1.00172.33           C  
ATOM   1995  CE3 TRP A 959      31.505  53.558  30.427  1.00172.33           C  
ATOM   1996  NE1 TRP A 959      29.665  51.917  32.969  1.00172.33           N  
ATOM   1997  CZ2 TRP A 959      29.720  51.386  30.531  1.00172.33           C  
ATOM   1998  CZ3 TRP A 959      31.162  52.856  29.292  1.00172.33           C  
ATOM   1999  CH2 TRP A 959      30.288  51.791  29.344  1.00172.33           C  
ATOM   2000  N   MET A 960      31.967  57.497  35.823  1.00 95.88           N  
ATOM   2001  CA  MET A 960      32.934  58.417  36.377  1.00 95.88           C  
ATOM   2002  C   MET A 960      33.473  57.968  37.711  1.00 95.88           C  
ATOM   2003  O   MET A 960      32.808  57.278  38.481  1.00 95.88           O  
ATOM   2004  CB  MET A 960      32.383  59.841  36.532  1.00 95.88           C  
ATOM   2005  CG  MET A 960      32.042  60.476  35.184  1.00 95.88           C  
ATOM   2006  SD  MET A 960      31.384  62.163  35.299  1.00 95.88           S  
ATOM   2007  CE  MET A 960      29.815  61.624  36.036  1.00 95.88           C  
ATOM   2008  N   ILE A 961      34.740  58.354  38.001  1.00 86.57           N  
ATOM   2009  CA  ILE A 961      35.393  58.015  39.239  1.00 86.57           C  
ATOM   2010  C   ILE A 961      34.677  58.684  40.368  1.00 86.57           C  
ATOM   2011  O   ILE A 961      34.452  58.074  41.412  1.00 86.57           O  
ATOM   2012  CB  ILE A 961      36.832  58.442  39.321  1.00 86.57           C  
ATOM   2013  CG1 ILE A 961      37.709  57.617  38.366  1.00 86.57           C  
ATOM   2014  CG2 ILE A 961      37.265  58.325  40.792  1.00 86.57           C  
ATOM   2015  CD1 ILE A 961      37.432  57.872  36.889  1.00 86.57           C  
ATOM   2016  N   ASP A 962      34.305  59.967  40.193  1.00 43.46           N  
ATOM   2017  CA  ASP A 962      33.624  60.668  41.243  1.00 43.46           C  
ATOM   2018  C   ASP A 962      32.236  60.114  41.299  1.00 43.46           C  
ATOM   2019  O   ASP A 962      31.420  60.366  40.416  1.00 43.46           O  
ATOM   2020  CB  ASP A 962      33.528  62.184  40.991  1.00 43.46           C  
ATOM   2021  CG  ASP A 962      32.956  62.850  42.233  1.00 43.46           C  
ATOM   2022  OD1 ASP A 962      32.557  62.110  43.171  1.00 43.46           O  
ATOM   2023  OD2 ASP A 962      32.909  64.109  42.260  1.00 43.46           O1-
ATOM   2024  N   SER A 963      31.935  59.356  42.372  1.00 82.16           N  
ATOM   2025  CA  SER A 963      30.684  58.665  42.508  1.00 82.16           C  
ATOM   2026  C   SER A 963      29.537  59.633  42.515  1.00 82.16           C  
ATOM   2027  O   SER A 963      28.527  59.409  41.852  1.00 82.16           O  
ATOM   2028  CB  SER A 963      30.607  57.860  43.815  1.00 82.16           C  
ATOM   2029  OG  SER A 963      31.646  56.895  43.856  1.00 82.16           O  
ATOM   2030  N   GLU A 964      29.674  60.751  43.250  1.00103.23           N  
ATOM   2031  CA  GLU A 964      28.623  61.721  43.404  1.00103.23           C  
ATOM   2032  C   GLU A 964      28.324  62.375  42.088  1.00103.23           C  
ATOM   2033  O   GLU A 964      27.247  62.939  41.900  1.00103.23           O  
ATOM   2034  CB  GLU A 964      28.961  62.829  44.420  1.00103.23           C  
ATOM   2035  CG  GLU A 964      30.203  63.648  44.063  1.00103.23           C  
ATOM   2036  CD  GLU A 964      30.413  64.697  45.148  1.00103.23           C  
ATOM   2037  OE1 GLU A 964      29.465  64.924  45.947  1.00103.23           O  
ATOM   2038  OE2 GLU A 964      31.525  65.289  45.190  1.00103.23           O1-
ATOM   2039  N   CYS A 965      29.314  62.384  41.178  1.00 61.97           N  
ATOM   2040  CA  CYS A 965      29.232  63.005  39.884  1.00 61.97           C  
ATOM   2041  C   CYS A 965      28.299  62.267  38.961  1.00 61.97           C  
ATOM   2042  O   CYS A 965      27.804  62.844  37.995  1.00 61.97           O  
ATOM   2043  CB  CYS A 965      30.602  63.110  39.193  1.00 61.97           C  
ATOM   2044  SG  CYS A 965      30.540  64.117  37.681  1.00 61.97           S  
ATOM   2045  N   ARG A 966      28.070  60.960  39.196  1.00 94.95           N  
ATOM   2046  CA  ARG A 966      27.269  60.142  38.318  1.00 94.95           C  
ATOM   2047  C   ARG A 966      25.825  60.538  38.404  1.00 94.95           C  
ATOM   2048  O   ARG A 966      25.384  61.184  39.352  1.00 94.95           O  
ATOM   2049  CB  ARG A 966      27.344  58.651  38.668  1.00 94.95           C  
ATOM   2050  CG  ARG A 966      28.773  58.116  38.646  1.00 94.95           C  
ATOM   2051  CD  ARG A 966      28.878  56.660  39.092  1.00 94.95           C  
ATOM   2052  NE  ARG A 966      30.324  56.375  39.292  1.00 94.95           N  
ATOM   2053  CZ  ARG A 966      30.706  55.421  40.189  1.00 94.95           C  
ATOM   2054  NH1 ARG A 966      29.769  54.694  40.862  1.00 94.95           N1+
ATOM   2055  NH2 ARG A 966      32.031  55.195  40.413  1.00 94.95           N  
ATOM   2056  N   PRO A 967      25.078  60.159  37.394  1.00 72.83           N  
ATOM   2057  CA  PRO A 967      23.676  60.472  37.353  1.00 72.83           C  
ATOM   2058  C   PRO A 967      22.946  59.684  38.391  1.00 72.83           C  
ATOM   2059  O   PRO A 967      23.436  58.635  38.805  1.00 72.83           O  
ATOM   2060  CB  PRO A 967      23.219  60.154  35.932  1.00 72.83           C  
ATOM   2061  CG  PRO A 967      24.495  60.330  35.089  1.00 72.83           C  
ATOM   2062  CD  PRO A 967      25.641  60.003  36.062  1.00 72.83           C  
ATOM   2063  N   ARG A 968      21.788  60.193  38.848  1.00122.02           N  
ATOM   2064  CA  ARG A 968      20.998  59.482  39.805  1.00122.02           C  
ATOM   2065  C   ARG A 968      19.941  58.774  39.019  1.00122.02           C  
ATOM   2066  O   ARG A 968      19.662  59.138  37.879  1.00122.02           O  
ATOM   2067  CB  ARG A 968      20.319  60.396  40.838  1.00122.02           C  
ATOM   2068  CG  ARG A 968      21.319  61.104  41.757  1.00122.02           C  
ATOM   2069  CD  ARG A 968      21.847  60.217  42.887  1.00122.02           C  
ATOM   2070  NE  ARG A 968      22.801  61.031  43.691  1.00122.02           N  
ATOM   2071  CZ  ARG A 968      22.334  61.835  44.691  1.00122.02           C  
ATOM   2072  NH1 ARG A 968      20.994  61.908  44.937  1.00122.02           N1+
ATOM   2073  NH2 ARG A 968      23.208  62.565  45.444  1.00122.02           N  
ATOM   2074  N   PHE A 969      19.320  57.736  39.611  1.00146.87           N  
ATOM   2075  CA  PHE A 969      18.356  56.956  38.892  1.00146.87           C  
ATOM   2076  C   PHE A 969      17.202  57.814  38.483  1.00146.87           C  
ATOM   2077  O   PHE A 969      16.668  57.650  37.388  1.00146.87           O  
ATOM   2078  CB  PHE A 969      17.814  55.751  39.679  1.00146.87           C  
ATOM   2079  CG  PHE A 969      18.911  54.743  39.751  1.00146.87           C  
ATOM   2080  CD1 PHE A 969      19.169  53.930  38.671  1.00146.87           C  
ATOM   2081  CD2 PHE A 969      19.696  54.621  40.874  1.00146.87           C  
ATOM   2082  CE1 PHE A 969      20.179  52.998  38.714  1.00146.87           C  
ATOM   2083  CE2 PHE A 969      20.707  53.689  40.924  1.00146.87           C  
ATOM   2084  CZ  PHE A 969      20.950  52.873  39.844  1.00146.87           C  
ATOM   2085  N   ARG A 970      16.781  58.755  39.344  1.00233.55           N  
ATOM   2086  CA  ARG A 970      15.659  59.584  39.006  1.00233.55           C  
ATOM   2087  C   ARG A 970      15.974  60.335  37.750  1.00233.55           C  
ATOM   2088  O   ARG A 970      15.100  60.551  36.914  1.00233.55           O  
ATOM   2089  CB  ARG A 970      15.314  60.623  40.087  1.00233.55           C  
ATOM   2090  CG  ARG A 970      14.259  61.632  39.623  1.00233.55           C  
ATOM   2091  CD  ARG A 970      12.881  61.025  39.340  1.00233.55           C  
ATOM   2092  NE  ARG A 970      11.976  61.370  40.475  1.00233.55           N  
ATOM   2093  CZ  ARG A 970      11.274  62.542  40.456  1.00233.55           C  
ATOM   2094  NH1 ARG A 970      11.422  63.411  39.413  1.00233.55           N1+
ATOM   2095  NH2 ARG A 970      10.418  62.846  41.476  1.00233.55           N  
ATOM   2096  N   GLU A 971      17.227  60.789  37.594  1.00 40.61           N  
ATOM   2097  CA  GLU A 971      17.603  61.522  36.418  1.00 40.61           C  
ATOM   2098  C   GLU A 971      17.576  60.616  35.222  1.00 40.61           C  
ATOM   2099  O   GLU A 971      17.146  61.015  34.141  1.00 40.61           O  
ATOM   2100  CB  GLU A 971      19.019  62.107  36.529  1.00 40.61           C  
ATOM   2101  CG  GLU A 971      19.140  63.165  37.627  1.00 40.61           C  
ATOM   2102  CD  GLU A 971      20.575  63.666  37.640  1.00 40.61           C  
ATOM   2103  OE1 GLU A 971      21.381  63.181  36.803  1.00 40.61           O  
ATOM   2104  OE2 GLU A 971      20.884  64.542  38.491  1.00 40.61           O1-
ATOM   2105  N   LEU A 972      18.039  59.362  35.393  1.00 55.54           N  
ATOM   2106  CA  LEU A 972      18.134  58.413  34.318  1.00 55.54           C  
ATOM   2107  C   LEU A 972      16.773  58.097  33.788  1.00 55.54           C  
ATOM   2108  O   LEU A 972      16.590  57.945  32.580  1.00 55.54           O  
ATOM   2109  CB  LEU A 972      18.795  57.096  34.760  1.00 55.54           C  
ATOM   2110  CG  LEU A 972      20.299  57.240  35.063  1.00 55.54           C  
ATOM   2111  CD1 LEU A 972      20.908  55.908  35.525  1.00 55.54           C  
ATOM   2112  CD2 LEU A 972      21.050  57.826  33.856  1.00 55.54           C  
ATOM   2113  N   VAL A 973      15.770  57.983  34.675  1.00 86.11           N  
ATOM   2114  CA  VAL A 973      14.467  57.637  34.198  1.00 86.11           C  
ATOM   2115  C   VAL A 973      13.994  58.703  33.256  1.00 86.11           C  
ATOM   2116  O   VAL A 973      13.423  58.404  32.210  1.00 86.11           O  
ATOM   2117  CB  VAL A 973      13.442  57.472  35.286  1.00 86.11           C  
ATOM   2118  CG1 VAL A 973      13.194  58.828  35.962  1.00 86.11           C  
ATOM   2119  CG2 VAL A 973      12.178  56.854  34.667  1.00 86.11           C  
ATOM   2120  N   SER A 974      14.225  59.983  33.597  1.00 69.67           N  
ATOM   2121  CA  SER A 974      13.750  61.068  32.785  1.00 69.67           C  
ATOM   2122  C   SER A 974      14.434  61.084  31.448  1.00 69.67           C  
ATOM   2123  O   SER A 974      13.784  61.237  30.415  1.00 69.67           O  
ATOM   2124  CB  SER A 974      13.988  62.441  33.436  1.00 69.67           C  
ATOM   2125  OG  SER A 974      13.501  63.473  32.590  1.00 69.67           O  
ATOM   2126  N   GLU A 975      15.770  60.930  31.429  1.00117.45           N  
ATOM   2127  CA  GLU A 975      16.525  61.027  30.209  1.00117.45           C  
ATOM   2128  C   GLU A 975      16.166  59.910  29.275  1.00117.45           C  
ATOM   2129  O   GLU A 975      16.018  60.118  28.073  1.00117.45           O  
ATOM   2130  CB  GLU A 975      18.042  60.935  30.455  1.00117.45           C  
ATOM   2131  CG  GLU A 975      18.894  61.254  29.225  1.00117.45           C  
ATOM   2132  CD  GLU A 975      19.112  62.760  29.175  1.00117.45           C  
ATOM   2133  OE1 GLU A 975      18.804  63.435  30.194  1.00117.45           O  
ATOM   2134  OE2 GLU A 975      19.596  63.257  28.123  1.00117.45           O1-
ATOM   2135  N   PHE A 976      16.042  58.678  29.797  1.00 82.99           N  
ATOM   2136  CA  PHE A 976      15.717  57.559  28.958  1.00 82.99           C  
ATOM   2137  C   PHE A 976      14.318  57.668  28.453  1.00 82.99           C  
ATOM   2138  O   PHE A 976      14.023  57.242  27.338  1.00 82.99           O  
ATOM   2139  CB  PHE A 976      15.909  56.184  29.622  1.00 82.99           C  
ATOM   2140  CG  PHE A 976      17.360  55.860  29.511  1.00 82.99           C  
ATOM   2141  CD1 PHE A 976      17.860  55.407  28.312  1.00 82.99           C  
ATOM   2142  CD2 PHE A 976      18.218  55.991  30.580  1.00 82.99           C  
ATOM   2143  CE1 PHE A 976      19.192  55.098  28.169  1.00 82.99           C  
ATOM   2144  CE2 PHE A 976      19.553  55.682  30.445  1.00 82.99           C  
ATOM   2145  CZ  PHE A 976      20.043  55.237  29.240  1.00 82.99           C  
ATOM   2146  N   SER A 977      13.402  58.193  29.284  1.00 79.75           N  
ATOM   2147  CA  SER A 977      12.039  58.326  28.866  1.00 79.75           C  
ATOM   2148  C   SER A 977      11.949  59.318  27.743  1.00 79.75           C  
ATOM   2149  O   SER A 977      11.162  59.134  26.816  1.00 79.75           O  
ATOM   2150  CB  SER A 977      11.101  58.790  29.995  1.00 79.75           C  
ATOM   2151  OG  SER A 977      11.480  60.075  30.459  1.00 79.75           O  
ATOM   2152  N   ARG A 978      12.755  60.399  27.777  1.00146.63           N  
ATOM   2153  CA  ARG A 978      12.645  61.382  26.734  1.00146.63           C  
ATOM   2154  C   ARG A 978      13.048  60.750  25.439  1.00146.63           C  
ATOM   2155  O   ARG A 978      12.479  61.026  24.386  1.00146.63           O  
ATOM   2156  CB  ARG A 978      13.498  62.648  26.955  1.00146.63           C  
ATOM   2157  CG  ARG A 978      15.007  62.425  27.001  1.00146.63           C  
ATOM   2158  CD  ARG A 978      15.790  63.688  27.363  1.00146.63           C  
ATOM   2159  NE  ARG A 978      15.510  63.982  28.796  1.00146.63           N  
ATOM   2160  CZ  ARG A 978      16.184  64.982  29.436  1.00146.63           C  
ATOM   2161  NH1 ARG A 978      17.117  65.716  28.763  1.00146.63           N1+
ATOM   2162  NH2 ARG A 978      15.921  65.249  30.749  1.00146.63           N  
ATOM   2163  N   MET A 979      14.074  59.892  25.505  1.00142.91           N  
ATOM   2164  CA  MET A 979      14.637  59.170  24.406  1.00142.91           C  
ATOM   2165  C   MET A 979      13.635  58.181  23.874  1.00142.91           C  
ATOM   2166  O   MET A 979      13.497  57.998  22.665  1.00142.91           O  
ATOM   2167  CB  MET A 979      15.911  58.473  24.916  1.00142.91           C  
ATOM   2168  CG  MET A 979      16.675  57.606  23.933  1.00142.91           C  
ATOM   2169  SD  MET A 979      18.463  57.536  24.267  1.00142.91           S  
ATOM   2170  CE  MET A 979      18.311  57.237  26.047  1.00142.91           C  
ATOM   2171  N   ALA A 980      12.873  57.551  24.781  1.00 55.73           N  
ATOM   2172  CA  ALA A 980      11.913  56.531  24.461  1.00 55.73           C  
ATOM   2173  C   ALA A 980      10.854  57.084  23.557  1.00 55.73           C  
ATOM   2174  O   ALA A 980      10.236  56.348  22.790  1.00 55.73           O  
ATOM   2175  CB  ALA A 980      11.211  55.961  25.705  1.00 55.73           C  
ATOM   2176  N   ARG A 981      10.549  58.385  23.678  1.00148.18           N  
ATOM   2177  CA  ARG A 981       9.548  58.975  22.837  1.00148.18           C  
ATOM   2178  C   ARG A 981       9.990  58.993  21.398  1.00148.18           C  
ATOM   2179  O   ARG A 981       9.152  58.932  20.497  1.00148.18           O  
ATOM   2180  CB  ARG A 981       9.099  60.368  23.309  1.00148.18           C  
ATOM   2181  CG  ARG A 981       7.954  60.256  24.324  1.00148.18           C  
ATOM   2182  CD  ARG A 981       7.529  61.575  24.972  1.00148.18           C  
ATOM   2183  NE  ARG A 981       8.208  61.682  26.294  1.00148.18           N  
ATOM   2184  CZ  ARG A 981       9.508  62.083  26.382  1.00148.18           C  
ATOM   2185  NH1 ARG A 981      10.243  62.265  25.247  1.00148.18           N1+
ATOM   2186  NH2 ARG A 981      10.070  62.289  27.609  1.00148.18           N  
ATOM   2187  N   ASP A 982      11.306  59.124  21.126  1.00 72.97           N  
ATOM   2188  CA  ASP A 982      11.756  59.095  19.757  1.00 72.97           C  
ATOM   2189  C   ASP A 982      12.949  58.176  19.673  1.00 72.97           C  
ATOM   2190  O   ASP A 982      14.086  58.642  19.598  1.00 72.97           O  
ATOM   2191  CB  ASP A 982      12.205  60.483  19.261  1.00 72.97           C  
ATOM   2192  CG  ASP A 982      12.467  60.423  17.763  1.00 72.97           C  
ATOM   2193  OD1 ASP A 982      12.440  59.299  17.196  1.00 72.97           O  
ATOM   2194  OD2 ASP A 982      12.702  61.506  17.165  1.00 72.97           O1-
ATOM   2195  N   PRO A 983      12.734  56.883  19.667  1.00175.99           N  
ATOM   2196  CA  PRO A 983      13.823  55.938  19.649  1.00175.99           C  
ATOM   2197  C   PRO A 983      14.665  55.942  18.417  1.00175.99           C  
ATOM   2198  O   PRO A 983      15.859  55.665  18.511  1.00175.99           O  
ATOM   2199  CB  PRO A 983      13.204  54.576  19.946  1.00175.99           C  
ATOM   2200  CG  PRO A 983      11.959  54.923  20.776  1.00175.99           C  
ATOM   2201  CD  PRO A 983      11.546  56.321  20.286  1.00175.99           C  
ATOM   2202  N   GLN A 984      14.082  56.252  17.252  1.00 82.79           N  
ATOM   2203  CA  GLN A 984      14.850  56.201  16.047  1.00 82.79           C  
ATOM   2204  C   GLN A 984      15.925  57.237  16.085  1.00 82.79           C  
ATOM   2205  O   GLN A 984      16.963  57.082  15.447  1.00 82.79           O  
ATOM   2206  CB  GLN A 984      14.012  56.353  14.771  1.00 82.79           C  
ATOM   2207  CG  GLN A 984      13.110  55.134  14.560  1.00 82.79           C  
ATOM   2208  CD  GLN A 984      12.576  55.161  13.140  1.00 82.79           C  
ATOM   2209  NE2 GLN A 984      11.264  54.845  12.976  1.00 82.79           N  
ATOM   2210  OE1 GLN A 984      13.313  55.450  12.199  1.00 82.79           O  
ATOM   2211  N   ARG A 985      15.678  58.358  16.780  1.00161.43           N  
ATOM   2212  CA  ARG A 985      16.647  59.412  16.871  1.00161.43           C  
ATOM   2213  C   ARG A 985      17.866  58.970  17.635  1.00161.43           C  
ATOM   2214  O   ARG A 985      18.994  59.263  17.245  1.00161.43           O  
ATOM   2215  CB  ARG A 985      16.081  60.634  17.617  1.00161.43           C  
ATOM   2216  CG  ARG A 985      17.061  61.798  17.751  1.00161.43           C  
ATOM   2217  CD  ARG A 985      17.220  62.616  16.470  1.00161.43           C  
ATOM   2218  NE  ARG A 985      16.052  63.536  16.385  1.00161.43           N  
ATOM   2219  CZ  ARG A 985      16.074  64.724  17.057  1.00161.43           C  
ATOM   2220  NH1 ARG A 985      17.155  65.053  17.823  1.00161.43           N1+
ATOM   2221  NH2 ARG A 985      15.015  65.581  16.965  1.00161.43           N  
ATOM   2222  N   PHE A 986      17.651  58.310  18.788  1.00107.94           N  
ATOM   2223  CA  PHE A 986      18.669  57.891  19.715  1.00107.94           C  
ATOM   2224  C   PHE A 986      19.421  56.657  19.314  1.00107.94           C  
ATOM   2225  O   PHE A 986      20.614  56.551  19.588  1.00107.94           O  
ATOM   2226  CB  PHE A 986      18.091  57.675  21.113  1.00107.94           C  
ATOM   2227  CG  PHE A 986      17.537  59.002  21.498  1.00107.94           C  
ATOM   2228  CD1 PHE A 986      16.278  59.374  21.083  1.00107.94           C  
ATOM   2229  CD2 PHE A 986      18.265  59.871  22.274  1.00107.94           C  
ATOM   2230  CE1 PHE A 986      15.754  60.595  21.433  1.00107.94           C  
ATOM   2231  CE2 PHE A 986      17.746  61.094  22.628  1.00107.94           C  
ATOM   2232  CZ  PHE A 986      16.490  61.458  22.208  1.00107.94           C  
ATOM   2233  N   VAL A 987      18.754  55.653  18.713  1.00109.44           N  
ATOM   2234  CA  VAL A 987      19.491  54.458  18.417  1.00109.44           C  
ATOM   2235  C   VAL A 987      19.340  54.107  16.975  1.00109.44           C  
ATOM   2236  O   VAL A 987      18.281  54.298  16.376  1.00109.44           O  
ATOM   2237  CB  VAL A 987      19.090  53.278  19.245  1.00109.44           C  
ATOM   2238  CG1 VAL A 987      17.597  53.026  19.028  1.00109.44           C  
ATOM   2239  CG2 VAL A 987      19.983  52.085  18.865  1.00109.44           C  
ATOM   2240  N   VAL A 988      20.434  53.588  16.377  1.00 53.42           N  
ATOM   2241  CA  VAL A 988      20.395  53.236  14.992  1.00 53.42           C  
ATOM   2242  C   VAL A 988      20.476  51.749  14.886  1.00 53.42           C  
ATOM   2243  O   VAL A 988      21.542  51.153  15.034  1.00 53.42           O  
ATOM   2244  CB  VAL A 988      21.543  53.803  14.211  1.00 53.42           C  
ATOM   2245  CG1 VAL A 988      21.441  53.311  12.757  1.00 53.42           C  
ATOM   2246  CG2 VAL A 988      21.525  55.334  14.366  1.00 53.42           C  
ATOM   2247  N   ILE A 989      19.327  51.112  14.603  1.00 58.63           N  
ATOM   2248  CA  ILE A 989      19.284  49.696  14.414  1.00 58.63           C  
ATOM   2249  C   ILE A 989      18.827  49.512  13.002  1.00 58.63           C  
ATOM   2250  O   ILE A 989      17.922  50.206  12.542  1.00 58.63           O  
ATOM   2251  CB  ILE A 989      18.304  48.999  15.316  1.00 58.63           C  
ATOM   2252  CG1 ILE A 989      18.717  49.175  16.788  1.00 58.63           C  
ATOM   2253  CG2 ILE A 989      18.204  47.529  14.875  1.00 58.63           C  
ATOM   2254  CD1 ILE A 989      17.650  48.726  17.787  1.00 58.63           C  
ATOM   2255  N   GLN A 990      19.470  48.602  12.248  1.00108.62           N  
ATOM   2256  CA  GLN A 990      19.064  48.443  10.882  1.00108.62           C  
ATOM   2257  C   GLN A 990      17.768  47.697  10.855  1.00108.62           C  
ATOM   2258  O   GLN A 990      17.739  46.508  11.166  1.00108.62           O  
ATOM   2259  CB  GLN A 990      20.097  47.685  10.027  1.00108.62           C  
ATOM   2260  CG  GLN A 990      20.395  46.269  10.526  1.00108.62           C  
ATOM   2261  CD  GLN A 990      21.274  46.386  11.764  1.00108.62           C  
ATOM   2262  NE2 GLN A 990      21.427  45.260  12.511  1.00108.62           N  
ATOM   2263  OE1 GLN A 990      21.817  47.451  12.055  1.00108.62           O  
ATOM   2264  N   ASN A 991      16.675  48.413  10.484  1.00127.63           N  
ATOM   2265  CA  ASN A 991      15.315  47.933  10.390  1.00127.63           C  
ATOM   2266  C   ASN A 991      14.500  48.918  11.168  1.00127.63           C  
ATOM   2267  O   ASN A 991      14.233  50.034  10.724  1.00127.63           O  
ATOM   2268  CB  ASN A 991      15.027  46.551  11.007  1.00127.63           C  
ATOM   2269  CG  ASN A 991      13.650  46.090  10.545  1.00127.63           C  
ATOM   2270  ND2 ASN A 991      12.934  46.957   9.780  1.00127.63           N  
ATOM   2271  OD1 ASN A 991      13.228  44.976  10.851  1.00127.63           O  
ATOM   2272  N   GLU A 992      14.100  48.488  12.381  1.00189.20           N  
ATOM   2273  CA  GLU A 992      13.385  49.272  13.350  1.00189.20           C  
ATOM   2274  C   GLU A 992      11.928  49.468  13.014  1.00189.20           C  
ATOM   2275  O   GLU A 992      11.253  50.278  13.645  1.00189.20           O  
ATOM   2276  CB  GLU A 992      14.045  50.651  13.579  1.00189.20           C  
ATOM   2277  CG  GLU A 992      13.456  51.460  14.740  1.00189.20           C  
ATOM   2278  CD  GLU A 992      13.599  50.632  16.008  1.00189.20           C  
ATOM   2279  OE1 GLU A 992      14.374  49.639  15.983  1.00189.20           O  
ATOM   2280  OE2 GLU A 992      12.934  50.982  17.019  1.00189.20           O1-
ATOM   2281  N   ASP A 993      11.360  48.716  12.055  1.00129.41           N  
ATOM   2282  CA  ASP A 993       9.932  48.827  11.887  1.00129.41           C  
ATOM   2283  C   ASP A 993       9.355  47.681  12.701  1.00129.41           C  
ATOM   2284  O   ASP A 993       8.231  47.232  12.475  1.00129.41           O  
ATOM   2285  CB  ASP A 993       9.477  48.623  10.432  1.00129.41           C  
ATOM   2286  CG  ASP A 993       9.953  49.817   9.617  1.00129.41           C  
ATOM   2287  OD1 ASP A 993      10.488  50.777  10.233  1.00129.41           O  
ATOM   2288  OD2 ASP A 993       9.792  49.783   8.368  1.00129.41           O1-
ATOM   2289  N   LEU A 994      10.173  47.235  13.682  1.00134.85           N  
ATOM   2290  CA  LEU A 994      10.186  46.193  14.697  1.00134.85           C  
ATOM   2291  C   LEU A 994       9.277  46.501  15.870  1.00134.85           C  
ATOM   2292  O   LEU A 994       9.335  45.798  16.881  1.00134.85           O  
ATOM   2293  CB  LEU A 994      11.607  45.995  15.244  1.00134.85           C  
ATOM   2294  CG  LEU A 994      12.607  45.635  14.129  1.00134.85           C  
ATOM   2295  CD1 LEU A 994      14.029  45.437  14.674  1.00134.85           C  
ATOM   2296  CD2 LEU A 994      12.108  44.435  13.307  1.00134.85           C  
ATOM   2297  N   GLY A 995       8.601  47.668  15.834  1.00 87.08           N  
ATOM   2298  CA  GLY A 995       7.695  48.260  16.800  1.00 87.08           C  
ATOM   2299  C   GLY A 995       7.050  47.348  17.819  1.00 87.08           C  
ATOM   2300  O   GLY A 995       6.973  46.123  17.737  1.00 87.08           O  
ATOM   2301  N   PRO A 996       6.546  48.075  18.797  1.00118.35           N  
ATOM   2302  CA  PRO A 996       5.851  47.563  19.957  1.00118.35           C  
ATOM   2303  C   PRO A 996       4.471  47.068  19.647  1.00118.35           C  
ATOM   2304  O   PRO A 996       3.936  47.402  18.593  1.00118.35           O  
ATOM   2305  CB  PRO A 996       5.854  48.693  20.990  1.00118.35           C  
ATOM   2306  CG  PRO A 996       6.221  49.954  20.191  1.00118.35           C  
ATOM   2307  CD  PRO A 996       7.062  49.413  19.028  1.00118.35           C  
ATOM   2308  N   ALA A 997       3.887  46.259  20.558  1.00 44.60           N  
ATOM   2309  CA  ALA A 997       2.573  45.705  20.370  1.00 44.60           C  
ATOM   2310  C   ALA A 997       1.529  46.770  20.497  1.00 44.60           C  
ATOM   2311  O   ALA A 997       1.695  47.750  21.220  1.00 44.60           O  
ATOM   2312  CB  ALA A 997       2.229  44.600  21.385  1.00 44.60           C  
ATOM   2313  N   SER A 998       0.403  46.581  19.777  1.00 38.61           N  
ATOM   2314  CA  SER A 998      -0.703  47.495  19.814  1.00 38.61           C  
ATOM   2315  C   SER A 998      -1.357  47.313  21.143  1.00 38.61           C  
ATOM   2316  O   SER A 998      -0.949  46.460  21.928  1.00 38.61           O  
ATOM   2317  CB  SER A 998      -1.755  47.224  18.725  1.00 38.61           C  
ATOM   2318  OG  SER A 998      -2.313  45.929  18.897  1.00 38.61           O  
ATOM   2319  N   PRO A 999      -2.336  48.118  21.443  1.00 69.05           N  
ATOM   2320  CA  PRO A 999      -2.992  48.000  22.713  1.00 69.05           C  
ATOM   2321  C   PRO A 999      -3.675  46.683  22.844  1.00 69.05           C  
ATOM   2322  O   PRO A 999      -3.789  46.175  23.958  1.00 69.05           O  
ATOM   2323  CB  PRO A 999      -3.911  49.214  22.811  1.00 69.05           C  
ATOM   2324  CG  PRO A 999      -3.191  50.277  21.958  1.00 69.05           C  
ATOM   2325  CD  PRO A 999      -2.410  49.467  20.908  1.00 69.05           C  
ATOM   2326  N   LEU A1000      -4.159  46.131  21.720  1.00 63.56           N  
ATOM   2327  CA  LEU A1000      -4.834  44.870  21.724  1.00 63.56           C  
ATOM   2328  C   LEU A1000      -3.842  43.807  22.068  1.00 63.56           C  
ATOM   2329  O   LEU A1000      -4.131  42.906  22.855  1.00 63.56           O  
ATOM   2330  CB  LEU A1000      -5.469  44.576  20.343  1.00 63.56           C  
ATOM   2331  CG  LEU A1000      -6.247  43.250  20.166  1.00 63.56           C  
ATOM   2332  CD1 LEU A1000      -6.948  43.229  18.798  1.00 63.56           C  
ATOM   2333  CD2 LEU A1000      -5.363  42.002  20.333  1.00 63.56           C  
ATOM   2334  N   ASP A1001      -2.642  43.886  21.468  1.00 63.62           N  
ATOM   2335  CA  ASP A1001      -1.639  42.883  21.672  1.00 63.62           C  
ATOM   2336  C   ASP A1001      -1.170  42.905  23.091  1.00 63.62           C  
ATOM   2337  O   ASP A1001      -0.975  41.857  23.706  1.00 63.62           O  
ATOM   2338  CB  ASP A1001      -0.407  43.081  20.773  1.00 63.62           C  
ATOM   2339  CG  ASP A1001      -0.832  42.806  19.338  1.00 63.62           C  
ATOM   2340  OD1 ASP A1001      -2.027  42.463  19.133  1.00 63.62           O  
ATOM   2341  OD2 ASP A1001       0.032  42.930  18.429  1.00 63.62           O1-
ATOM   2342  N   SER A1002      -0.965  44.110  23.650  1.00 95.88           N  
ATOM   2343  CA  SER A1002      -0.468  44.216  24.992  1.00 95.88           C  
ATOM   2344  C   SER A1002      -1.499  43.703  25.947  1.00 95.88           C  
ATOM   2345  O   SER A1002      -1.177  42.997  26.901  1.00 95.88           O  
ATOM   2346  CB  SER A1002      -0.147  45.663  25.409  1.00 95.88           C  
ATOM   2347  OG  SER A1002      -1.340  46.429  25.497  1.00 95.88           O  
ATOM   2348  N   THR A1003      -2.785  44.003  25.685  1.00 54.19           N  
ATOM   2349  CA  THR A1003      -3.822  43.642  26.606  1.00 54.19           C  
ATOM   2350  C   THR A1003      -3.809  42.162  26.788  1.00 54.19           C  
ATOM   2351  O   THR A1003      -4.051  41.660  27.885  1.00 54.19           O  
ATOM   2352  CB  THR A1003      -5.193  44.026  26.130  1.00 54.19           C  
ATOM   2353  CG2 THR A1003      -6.221  43.583  27.185  1.00 54.19           C  
ATOM   2354  OG1 THR A1003      -5.271  45.430  25.934  1.00 54.19           O  
ATOM   2355  N   PHE A1004      -3.548  41.421  25.702  1.00102.15           N  
ATOM   2356  CA  PHE A1004      -3.544  39.991  25.767  1.00102.15           C  
ATOM   2357  C   PHE A1004      -2.444  39.524  26.679  1.00102.15           C  
ATOM   2358  O   PHE A1004      -2.673  38.686  27.548  1.00102.15           O  
ATOM   2359  CB  PHE A1004      -3.327  39.346  24.389  1.00102.15           C  
ATOM   2360  CG  PHE A1004      -3.776  37.940  24.540  1.00102.15           C  
ATOM   2361  CD1 PHE A1004      -5.120  37.664  24.506  1.00102.15           C  
ATOM   2362  CD2 PHE A1004      -2.882  36.910  24.711  1.00102.15           C  
ATOM   2363  CE1 PHE A1004      -5.565  36.377  24.652  1.00102.15           C  
ATOM   2364  CE2 PHE A1004      -3.328  35.617  24.856  1.00102.15           C  
ATOM   2365  CZ  PHE A1004      -4.674  35.347  24.829  1.00102.15           C  
ATOM   2366  N   TYR A1005      -1.219  40.073  26.534  1.00104.36           N  
ATOM   2367  CA  TYR A1005      -0.130  39.620  27.368  1.00104.36           C  
ATOM   2368  C   TYR A1005      -0.453  39.833  28.810  1.00104.36           C  
ATOM   2369  O   TYR A1005      -0.320  38.922  29.627  1.00104.36           O  
ATOM   2370  CB  TYR A1005       1.205  40.355  27.142  1.00104.36           C  
ATOM   2371  CG  TYR A1005       2.025  39.693  26.087  1.00104.36           C  
ATOM   2372  CD1 TYR A1005       1.855  39.940  24.745  1.00104.36           C  
ATOM   2373  CD2 TYR A1005       3.005  38.810  26.481  1.00104.36           C  
ATOM   2374  CE1 TYR A1005       2.653  39.305  23.819  1.00104.36           C  
ATOM   2375  CE2 TYR A1005       3.804  38.173  25.563  1.00104.36           C  
ATOM   2376  CZ  TYR A1005       3.628  38.421  24.225  1.00104.36           C  
ATOM   2377  OH  TYR A1005       4.447  37.770  23.277  1.00104.36           O  
ATOM   2378  N   ARG A1006      -0.922  41.039  29.159  1.00131.31           N  
ATOM   2379  CA  ARG A1006      -1.149  41.358  30.534  1.00131.31           C  
ATOM   2380  C   ARG A1006      -2.173  40.438  31.115  1.00131.31           C  
ATOM   2381  O   ARG A1006      -1.989  39.902  32.209  1.00131.31           O  
ATOM   2382  CB  ARG A1006      -1.611  42.817  30.715  1.00131.31           C  
ATOM   2383  CG  ARG A1006      -2.870  43.174  29.921  1.00131.31           C  
ATOM   2384  CD  ARG A1006      -3.230  44.662  29.959  1.00131.31           C  
ATOM   2385  NE  ARG A1006      -2.289  45.385  29.057  1.00131.31           N  
ATOM   2386  CZ  ARG A1006      -1.136  45.917  29.556  1.00131.31           C  
ATOM   2387  NH1 ARG A1006      -0.837  45.776  30.881  1.00131.31           N1+
ATOM   2388  NH2 ARG A1006      -0.284  46.595  28.733  1.00131.31           N  
ATOM   2389  N   SER A1007      -3.268  40.201  30.376  1.00128.88           N  
ATOM   2390  CA  SER A1007      -4.318  39.379  30.889  1.00128.88           C  
ATOM   2391  C   SER A1007      -3.812  37.981  31.106  1.00128.88           C  
ATOM   2392  O   SER A1007      -4.302  37.267  31.980  1.00128.88           O  
ATOM   2393  CB  SER A1007      -5.531  39.307  29.949  1.00128.88           C  
ATOM   2394  OG  SER A1007      -6.113  40.595  29.807  1.00128.88           O  
ATOM   2395  N   LEU A1008      -2.918  37.479  30.235  1.00193.00           N  
ATOM   2396  CA  LEU A1008      -2.474  36.136  30.486  1.00193.00           C  
ATOM   2397  C   LEU A1008      -1.393  36.004  31.512  1.00193.00           C  
ATOM   2398  O   LEU A1008      -1.563  35.354  32.544  1.00193.00           O  
ATOM   2399  CB  LEU A1008      -1.942  35.404  29.242  1.00193.00           C  
ATOM   2400  CG  LEU A1008      -3.038  34.883  28.302  1.00193.00           C  
ATOM   2401  CD1 LEU A1008      -3.874  36.028  27.723  1.00193.00           C  
ATOM   2402  CD2 LEU A1008      -2.449  33.958  27.225  1.00193.00           C  
ATOM   2403  N   LEU A1009      -0.200  36.540  31.170  1.00112.00           N  
ATOM   2404  CA  LEU A1009       0.943  36.427  32.034  1.00112.00           C  
ATOM   2405  C   LEU A1009       1.058  37.485  33.078  1.00112.00           C  
ATOM   2406  O   LEU A1009       1.232  37.190  34.261  1.00112.00           O  
ATOM   2407  CB  LEU A1009       2.290  36.435  31.296  1.00112.00           C  
ATOM   2408  CG  LEU A1009       2.580  35.143  30.523  1.00112.00           C  
ATOM   2409  CD1 LEU A1009       3.968  35.188  29.864  1.00112.00           C  
ATOM   2410  CD2 LEU A1009       2.374  33.901  31.405  1.00112.00           C  
ATOM   2411  N   GLU A1010       0.975  38.766  32.655  1.00145.38           N  
ATOM   2412  CA  GLU A1010       1.280  39.776  33.623  1.00145.38           C  
ATOM   2413  C   GLU A1010       0.185  40.777  33.733  1.00145.38           C  
ATOM   2414  O   GLU A1010       0.074  41.723  32.959  1.00145.38           O  
ATOM   2415  CB  GLU A1010       2.605  40.518  33.355  1.00145.38           C  
ATOM   2416  CG  GLU A1010       2.626  41.331  32.063  1.00145.38           C  
ATOM   2417  CD  GLU A1010       4.036  41.847  31.832  1.00145.38           C  
ATOM   2418  OE1 GLU A1010       4.934  41.516  32.651  1.00145.38           O  
ATOM   2419  OE2 GLU A1010       4.232  42.577  30.824  1.00145.38           O1-
ATOM   2420  N   ASP A1011      -0.698  40.550  34.707  1.00147.28           N  
ATOM   2421  CA  ASP A1011      -1.751  41.459  35.023  1.00147.28           C  
ATOM   2422  C   ASP A1011      -1.291  42.620  35.863  1.00147.28           C  
ATOM   2423  O   ASP A1011      -1.812  43.725  35.737  1.00147.28           O  
ATOM   2424  CB  ASP A1011      -2.969  40.764  35.671  1.00147.28           C  
ATOM   2425  CG  ASP A1011      -2.562  40.002  36.924  1.00147.28           C  
ATOM   2426  OD1 ASP A1011      -1.436  39.437  36.953  1.00147.28           O  
ATOM   2427  OD2 ASP A1011      -3.393  39.958  37.869  1.00147.28           O1-
ATOM   2428  N   ASP A1012      -0.258  42.396  36.695  1.00136.88           N  
ATOM   2429  CA  ASP A1012       0.174  43.224  37.790  1.00136.88           C  
ATOM   2430  C   ASP A1012       0.424  44.668  37.490  1.00136.88           C  
ATOM   2431  O   ASP A1012       1.162  45.032  36.573  1.00136.88           O  
ATOM   2432  CB  ASP A1012       1.462  42.672  38.430  1.00136.88           C  
ATOM   2433  CG  ASP A1012       1.695  43.350  39.769  1.00136.88           C  
ATOM   2434  OD1 ASP A1012       0.698  43.845  40.359  1.00136.88           O  
ATOM   2435  OD2 ASP A1012       2.870  43.381  40.223  1.00136.88           O1-
ATOM   2436  N   ASP A1013      -0.213  45.515  38.336  1.00218.70           N  
ATOM   2437  CA  ASP A1013      -0.063  46.945  38.403  1.00218.70           C  
ATOM   2438  C   ASP A1013       1.089  47.155  39.340  1.00218.70           C  
ATOM   2439  O   ASP A1013       1.532  46.213  39.993  1.00218.70           O  
ATOM   2440  CB  ASP A1013      -1.274  47.635  39.053  1.00218.70           C  
ATOM   2441  CG  ASP A1013      -2.500  47.383  38.187  1.00218.70           C  
ATOM   2442  OD1 ASP A1013      -2.549  47.915  37.047  1.00218.70           O  
ATOM   2443  OD2 ASP A1013      -3.399  46.637  38.656  1.00218.70           O1-
ATOM   2444  N   MET A1014       1.611  48.387  39.469  1.00176.11           N  
ATOM   2445  CA  MET A1014       1.147  49.526  38.751  1.00176.11           C  
ATOM   2446  C   MET A1014       1.408  49.262  37.315  1.00176.11           C  
ATOM   2447  O   MET A1014       0.520  49.449  36.483  1.00176.11           O  
ATOM   2448  CB  MET A1014       1.943  50.771  39.150  1.00176.11           C  
ATOM   2449  CG  MET A1014       1.796  51.101  40.634  1.00176.11           C  
ATOM   2450  SD  MET A1014       3.086  52.206  41.269  1.00176.11           S  
ATOM   2451  CE  MET A1014       2.617  53.559  40.157  1.00176.11           C  
ATOM   2452  N   GLY A1015       2.639  48.791  37.007  1.00 40.94           N  
ATOM   2453  CA  GLY A1015       2.977  48.489  35.653  1.00 40.94           C  
ATOM   2454  C   GLY A1015       2.690  49.718  34.870  1.00 40.94           C  
ATOM   2455  O   GLY A1015       1.912  49.659  33.918  1.00 40.94           O  
ATOM   2456  N   ASP A1016       3.279  50.858  35.298  1.00128.23           N  
ATOM   2457  CA  ASP A1016       3.035  52.123  34.667  1.00128.23           C  
ATOM   2458  C   ASP A1016       3.283  51.879  33.221  1.00128.23           C  
ATOM   2459  O   ASP A1016       4.240  51.204  32.849  1.00128.23           O  
ATOM   2460  CB  ASP A1016       4.016  53.226  35.096  1.00128.23           C  
ATOM   2461  CG  ASP A1016       3.818  53.503  36.576  1.00128.23           C  
ATOM   2462  OD1 ASP A1016       3.008  52.777  37.208  1.00128.23           O  
ATOM   2463  OD2 ASP A1016       4.474  54.444  37.096  1.00128.23           O1-
ATOM   2464  N   LEU A1017       2.397  52.419  32.374  1.00 96.51           N  
ATOM   2465  CA  LEU A1017       2.384  52.073  30.988  1.00 96.51           C  
ATOM   2466  C   LEU A1017       3.716  52.414  30.393  1.00 96.51           C  
ATOM   2467  O   LEU A1017       4.323  53.433  30.718  1.00 96.51           O  
ATOM   2468  CB  LEU A1017       1.241  52.807  30.248  1.00 96.51           C  
ATOM   2469  CG  LEU A1017       0.817  52.259  28.867  1.00 96.51           C  
ATOM   2470  CD1 LEU A1017      -0.325  53.104  28.280  1.00 96.51           C  
ATOM   2471  CD2 LEU A1017       1.984  52.107  27.887  1.00 96.51           C  
ATOM   2472  N   VAL A1018       4.210  51.519  29.511  1.00 65.76           N  
ATOM   2473  CA  VAL A1018       5.481  51.667  28.863  1.00 65.76           C  
ATOM   2474  C   VAL A1018       5.453  52.884  27.992  1.00 65.76           C  
ATOM   2475  O   VAL A1018       4.418  53.279  27.462  1.00 65.76           O  
ATOM   2476  CB  VAL A1018       5.878  50.469  28.041  1.00 65.76           C  
ATOM   2477  CG1 VAL A1018       7.108  50.817  27.190  1.00 65.76           C  
ATOM   2478  CG2 VAL A1018       6.151  49.298  29.002  1.00 65.76           C  
ATOM   2479  N   ASP A1019       6.624  53.521  27.829  1.00 70.61           N  
ATOM   2480  CA  ASP A1019       6.712  54.777  27.136  1.00 70.61           C  
ATOM   2481  C   ASP A1019       6.215  54.667  25.728  1.00 70.61           C  
ATOM   2482  O   ASP A1019       6.676  53.838  24.943  1.00 70.61           O  
ATOM   2483  CB  ASP A1019       8.146  55.345  27.098  1.00 70.61           C  
ATOM   2484  CG  ASP A1019       8.104  56.803  26.650  1.00 70.61           C  
ATOM   2485  OD1 ASP A1019       7.026  57.258  26.185  1.00 70.61           O  
ATOM   2486  OD2 ASP A1019       9.157  57.485  26.773  1.00 70.61           O1-
ATOM   2487  N   ALA A1020       5.226  55.522  25.392  1.00 37.42           N  
ATOM   2488  CA  ALA A1020       4.676  55.596  24.069  1.00 37.42           C  
ATOM   2489  C   ALA A1020       5.463  56.601  23.295  1.00 37.42           C  
ATOM   2490  O   ALA A1020       6.035  57.530  23.863  1.00 37.42           O  
ATOM   2491  CB  ALA A1020       3.203  56.042  24.041  1.00 37.42           C  
ATOM   2492  N   GLU A1021       5.498  56.445  21.959  1.00 22.76           N  
ATOM   2493  CA  GLU A1021       6.238  57.362  21.143  1.00 22.76           C  
ATOM   2494  C   GLU A1021       5.566  58.723  21.222  1.00 22.76           C  
ATOM   2495  O   GLU A1021       6.274  59.702  21.582  1.00 22.76           O  
ATOM   2496  CB  GLU A1021       6.304  56.941  19.665  1.00 22.76           C  
ATOM   2497  CG  GLU A1021       7.153  55.688  19.440  1.00 22.76           C  
ATOM   2498  CD  GLU A1021       7.150  55.364  17.953  1.00 22.76           C  
ATOM   2499  OE1 GLU A1021       6.448  56.080  17.190  1.00 22.76           O  
ATOM   2500  OE2 GLU A1021       7.855  54.396  17.560  1.00 22.76           O1-
ATOM   2501  OXT GLU A1021       4.344  58.807  20.923  1.00 22.76           O  
TER    2502      GLU A1021 
ATOM   2503  N   VAL B 699     -10.312  45.517  20.786  1.00305.87           N  
ATOM   2504  CA  VAL B 699      -9.979  46.317  21.985  1.00305.87           C  
ATOM   2505  C   VAL B 699      -9.566  45.385  23.086  1.00305.87           C  
ATOM   2506  O   VAL B 699      -8.395  45.026  23.200  1.00305.87           O  
ATOM   2507  CB  VAL B 699     -11.227  47.038  22.411  1.00305.87           C  
ATOM   2508  CG1 VAL B 699     -11.003  47.732  23.761  1.00305.87           C  
ATOM   2509  CG2 VAL B 699     -11.637  47.994  21.278  1.00305.87           C  
ATOM   2510  N   LEU B 700     -10.503  44.961  23.960  1.00457.29           N  
ATOM   2511  CA  LEU B 700     -10.009  44.046  24.937  1.00457.29           C  
ATOM   2512  C   LEU B 700     -10.527  42.715  24.551  1.00457.29           C  
ATOM   2513  O   LEU B 700     -10.531  41.757  25.329  1.00457.29           O  
ATOM   2514  CB  LEU B 700     -10.252  44.509  26.394  1.00457.29           C  
ATOM   2515  CG  LEU B 700     -11.692  44.574  26.911  1.00457.29           C  
ATOM   2516  CD1 LEU B 700     -12.649  45.202  25.886  1.00457.29           C  
ATOM   2517  CD2 LEU B 700     -12.115  43.249  27.536  1.00457.29           C  
ATOM   2518  N   ALA B 701     -10.922  42.666  23.256  1.00168.73           N  
ATOM   2519  CA  ALA B 701     -11.298  41.483  22.585  1.00168.73           C  
ATOM   2520  C   ALA B 701     -10.276  41.329  21.516  1.00168.73           C  
ATOM   2521  O   ALA B 701     -10.364  41.905  20.432  1.00168.73           O  
ATOM   2522  CB  ALA B 701     -12.673  41.569  21.899  1.00168.73           C  
ATOM   2523  N   ARG B 702      -9.254  40.527  21.810  1.00186.63           N  
ATOM   2524  CA  ARG B 702      -8.234  40.289  20.841  1.00186.63           C  
ATOM   2525  C   ARG B 702      -8.727  39.216  19.937  1.00186.63           C  
ATOM   2526  O   ARG B 702      -9.476  38.350  20.381  1.00186.63           O  
ATOM   2527  CB  ARG B 702      -6.925  39.782  21.480  1.00186.63           C  
ATOM   2528  CG  ARG B 702      -6.110  38.877  20.553  1.00186.63           C  
ATOM   2529  CD  ARG B 702      -4.688  38.573  21.029  1.00186.63           C  
ATOM   2530  NE  ARG B 702      -3.794  39.505  20.292  1.00186.63           N  
ATOM   2531  CZ  ARG B 702      -3.254  39.100  19.105  1.00186.63           C  
ATOM   2532  NH1 ARG B 702      -3.376  37.803  18.700  1.00186.63           N1+
ATOM   2533  NH2 ARG B 702      -2.602  39.995  18.309  1.00186.63           N  
ATOM   2534  N   ILE B 703      -8.331  39.251  18.645  1.00177.24           N  
ATOM   2535  CA  ILE B 703      -8.752  38.208  17.754  1.00177.24           C  
ATOM   2536  C   ILE B 703      -7.519  37.400  17.437  1.00177.24           C  
ATOM   2537  O   ILE B 703      -6.464  37.936  17.099  1.00177.24           O  
ATOM   2538  CB  ILE B 703      -9.403  38.716  16.496  1.00177.24           C  
ATOM   2539  CG1 ILE B 703     -10.405  37.670  16.002  1.00177.24           C  
ATOM   2540  CG2 ILE B 703      -8.330  39.075  15.458  1.00177.24           C  
ATOM   2541  CD1 ILE B 703     -11.591  37.520  16.955  1.00177.24           C  
ATOM   2542  N   PHE B 704      -7.614  36.064  17.569  1.00125.61           N  
ATOM   2543  CA  PHE B 704      -6.462  35.217  17.420  1.00125.61           C  
ATOM   2544  C   PHE B 704      -6.368  34.583  16.083  1.00125.61           C  
ATOM   2545  O   PHE B 704      -7.318  34.539  15.304  1.00125.61           O  
ATOM   2546  CB  PHE B 704      -6.381  34.070  18.440  1.00125.61           C  
ATOM   2547  CG  PHE B 704      -5.817  34.658  19.675  1.00125.61           C  
ATOM   2548  CD1 PHE B 704      -4.459  34.865  19.744  1.00125.61           C  
ATOM   2549  CD2 PHE B 704      -6.615  34.991  20.742  1.00125.61           C  
ATOM   2550  CE1 PHE B 704      -3.888  35.408  20.863  1.00125.61           C  
ATOM   2551  CE2 PHE B 704      -6.050  35.536  21.867  1.00125.61           C  
ATOM   2552  CZ  PHE B 704      -4.692  35.742  21.919  1.00125.61           C  
ATOM   2553  N   LYS B 705      -5.145  34.091  15.809  1.00150.21           N  
ATOM   2554  CA  LYS B 705      -4.803  33.405  14.606  1.00150.21           C  
ATOM   2555  C   LYS B 705      -4.599  31.974  15.008  1.00150.21           C  
ATOM   2556  O   LYS B 705      -4.049  31.691  16.071  1.00150.21           O  
ATOM   2557  CB  LYS B 705      -3.483  33.937  14.028  1.00150.21           C  
ATOM   2558  CG  LYS B 705      -3.285  33.684  12.540  1.00150.21           C  
ATOM   2559  CD  LYS B 705      -2.127  34.495  11.953  1.00150.21           C  
ATOM   2560  CE  LYS B 705      -2.274  36.006  12.146  1.00150.21           C  
ATOM   2561  NZ  LYS B 705      -1.893  36.381  13.527  1.00150.21           N1+
ATOM   2562  N   GLU B 706      -5.027  31.028  14.153  1.00121.94           N  
ATOM   2563  CA  GLU B 706      -4.930  29.627  14.458  1.00121.94           C  
ATOM   2564  C   GLU B 706      -3.497  29.272  14.644  1.00121.94           C  
ATOM   2565  O   GLU B 706      -3.168  28.334  15.367  1.00121.94           O  
ATOM   2566  CB  GLU B 706      -5.485  28.716  13.351  1.00121.94           C  
ATOM   2567  CG  GLU B 706      -7.005  28.589  13.385  1.00121.94           C  
ATOM   2568  CD  GLU B 706      -7.341  27.725  14.594  1.00121.94           C  
ATOM   2569  OE1 GLU B 706      -6.390  27.151  15.189  1.00121.94           O  
ATOM   2570  OE2 GLU B 706      -8.548  27.627  14.940  1.00121.94           O1-
ATOM   2571  N   THR B 707      -2.604  29.998  13.960  1.00 52.68           N  
ATOM   2572  CA  THR B 707      -1.204  29.716  14.037  1.00 52.68           C  
ATOM   2573  C   THR B 707      -0.730  29.928  15.443  1.00 52.68           C  
ATOM   2574  O   THR B 707       0.155  29.221  15.920  1.00 52.68           O  
ATOM   2575  CB  THR B 707      -0.399  30.618  13.154  1.00 52.68           C  
ATOM   2576  CG2 THR B 707       1.074  30.188  13.237  1.00 52.68           C  
ATOM   2577  OG1 THR B 707      -0.856  30.517  11.814  1.00 52.68           O  
ATOM   2578  N   GLU B 708      -1.277  30.951  16.124  1.00 95.93           N  
ATOM   2579  CA  GLU B 708      -0.868  31.302  17.455  1.00 95.93           C  
ATOM   2580  C   GLU B 708      -1.306  30.291  18.488  1.00 95.93           C  
ATOM   2581  O   GLU B 708      -0.573  30.033  19.441  1.00 95.93           O  
ATOM   2582  CB  GLU B 708      -1.348  32.714  17.838  1.00 95.93           C  
ATOM   2583  CG  GLU B 708      -0.661  33.780  16.971  1.00 95.93           C  
ATOM   2584  CD  GLU B 708      -1.191  35.166  17.316  1.00 95.93           C  
ATOM   2585  OE1 GLU B 708      -2.434  35.357  17.259  1.00 95.93           O  
ATOM   2586  OE2 GLU B 708      -0.355  36.057  17.625  1.00 95.93           O1-
ATOM   2587  N   LEU B 709      -2.502  29.681  18.345  1.00108.28           N  
ATOM   2588  CA  LEU B 709      -2.987  28.793  19.373  1.00108.28           C  
ATOM   2589  C   LEU B 709      -2.775  27.354  18.998  1.00108.28           C  
ATOM   2590  O   LEU B 709      -2.847  26.983  17.828  1.00108.28           O  
ATOM   2591  CB  LEU B 709      -4.497  28.941  19.653  1.00108.28           C  
ATOM   2592  CG  LEU B 709      -4.904  30.238  20.382  1.00108.28           C  
ATOM   2593  CD1 LEU B 709      -4.425  30.233  21.843  1.00108.28           C  
ATOM   2594  CD2 LEU B 709      -4.450  31.487  19.611  1.00108.28           C  
ATOM   2595  N   ARG B 710      -2.473  26.502  20.007  1.00178.67           N  
ATOM   2596  CA  ARG B 710      -2.354  25.088  19.773  1.00178.67           C  
ATOM   2597  C   ARG B 710      -2.940  24.391  20.964  1.00178.67           C  
ATOM   2598  O   ARG B 710      -2.730  24.807  22.102  1.00178.67           O  
ATOM   2599  CB  ARG B 710      -0.912  24.575  19.630  1.00178.67           C  
ATOM   2600  CG  ARG B 710      -0.065  24.756  20.887  1.00178.67           C  
ATOM   2601  CD  ARG B 710       1.351  24.194  20.746  1.00178.67           C  
ATOM   2602  NE  ARG B 710       1.230  22.723  20.534  1.00178.67           N  
ATOM   2603  CZ  ARG B 710       1.088  22.226  19.271  1.00178.67           C  
ATOM   2604  NH1 ARG B 710       1.083  23.073  18.200  1.00178.67           N1+
ATOM   2605  NH2 ARG B 710       0.954  20.881  19.077  1.00178.67           N  
ATOM   2606  N   LYS B 711      -3.693  23.293  20.745  1.00149.50           N  
ATOM   2607  CA  LYS B 711      -4.284  22.646  21.879  1.00149.50           C  
ATOM   2608  C   LYS B 711      -3.610  21.339  22.142  1.00149.50           C  
ATOM   2609  O   LYS B 711      -3.428  20.522  21.242  1.00149.50           O  
ATOM   2610  CB  LYS B 711      -5.817  22.534  21.778  1.00149.50           C  
ATOM   2611  CG  LYS B 711      -6.324  22.424  20.342  1.00149.50           C  
ATOM   2612  CD  LYS B 711      -7.844  22.314  20.223  1.00149.50           C  
ATOM   2613  CE  LYS B 711      -8.347  22.675  18.823  1.00149.50           C  
ATOM   2614  NZ  LYS B 711      -9.802  22.939  18.845  1.00149.50           N1+
ATOM   2615  N   LEU B 712      -3.101  21.200  23.389  1.00 83.15           N  
ATOM   2616  CA  LEU B 712      -2.393  20.037  23.844  1.00 83.15           C  
ATOM   2617  C   LEU B 712      -3.290  18.866  24.129  1.00 83.15           C  
ATOM   2618  O   LEU B 712      -3.108  17.788  23.564  1.00 83.15           O  
ATOM   2619  CB  LEU B 712      -1.571  20.339  25.105  1.00 83.15           C  
ATOM   2620  CG  LEU B 712      -0.562  21.480  24.871  1.00 83.15           C  
ATOM   2621  CD1 LEU B 712       0.333  21.711  26.098  1.00 83.15           C  
ATOM   2622  CD2 LEU B 712       0.235  21.262  23.575  1.00 83.15           C  
ATOM   2623  N   LYS B 713      -4.303  19.054  25.005  1.00189.10           N  
ATOM   2624  CA  LYS B 713      -5.171  17.964  25.365  1.00189.10           C  
ATOM   2625  C   LYS B 713      -6.518  18.511  25.714  1.00189.10           C  
ATOM   2626  O   LYS B 713      -6.683  19.719  25.874  1.00189.10           O  
ATOM   2627  CB  LYS B 713      -4.697  17.094  26.548  1.00189.10           C  
ATOM   2628  CG  LYS B 713      -4.391  17.855  27.838  1.00189.10           C  
ATOM   2629  CD  LYS B 713      -3.106  18.679  27.766  1.00189.10           C  
ATOM   2630  CE  LYS B 713      -1.896  17.976  28.388  1.00189.10           C  
ATOM   2631  NZ  LYS B 713      -1.577  16.740  27.639  1.00189.10           N1+
ATOM   2632  N   VAL B 714      -7.525  17.620  25.844  1.00107.43           N  
ATOM   2633  CA  VAL B 714      -8.863  18.085  26.070  1.00107.43           C  
ATOM   2634  C   VAL B 714      -9.268  17.872  27.494  1.00107.43           C  
ATOM   2635  O   VAL B 714      -9.050  16.805  28.067  1.00107.43           O  
ATOM   2636  CB  VAL B 714      -9.879  17.396  25.204  1.00107.43           C  
ATOM   2637  CG1 VAL B 714      -9.981  15.925  25.639  1.00107.43           C  
ATOM   2638  CG2 VAL B 714     -11.205  18.169  25.284  1.00107.43           C  
ATOM   2639  N   LEU B 715      -9.809  18.941  28.116  1.00 72.96           N  
ATOM   2640  CA  LEU B 715     -10.304  18.906  29.461  1.00 72.96           C  
ATOM   2641  C   LEU B 715     -11.614  18.175  29.533  1.00 72.96           C  
ATOM   2642  O   LEU B 715     -11.804  17.325  30.402  1.00 72.96           O  
ATOM   2643  CB  LEU B 715     -10.499  20.313  30.049  1.00 72.96           C  
ATOM   2644  CG  LEU B 715      -9.188  21.124  30.083  1.00 72.96           C  
ATOM   2645  CD1 LEU B 715      -9.356  22.442  30.855  1.00 72.96           C  
ATOM   2646  CD2 LEU B 715      -8.014  20.268  30.585  1.00 72.96           C  
ATOM   2647  N   GLY B 716     -12.557  18.482  28.611  1.00 29.47           N  
ATOM   2648  CA  GLY B 716     -13.843  17.836  28.648  1.00 29.47           C  
ATOM   2649  C   GLY B 716     -14.814  18.611  27.800  1.00 29.47           C  
ATOM   2650  O   GLY B 716     -14.540  19.734  27.379  1.00 29.47           O  
ATOM   2651  N   SER B 717     -15.992  18.003  27.536  1.00 77.85           N  
ATOM   2652  CA  SER B 717     -17.031  18.587  26.728  1.00 77.85           C  
ATOM   2653  C   SER B 717     -18.014  19.254  27.652  1.00 77.85           C  
ATOM   2654  O   SER B 717     -17.760  19.380  28.849  1.00 77.85           O  
ATOM   2655  CB  SER B 717     -17.780  17.534  25.885  1.00 77.85           C  
ATOM   2656  OG  SER B 717     -18.724  18.146  25.019  1.00 77.85           O  
ATOM   2657  N   GLY B 718     -19.165  19.717  27.112  1.00 34.29           N  
ATOM   2658  CA  GLY B 718     -20.145  20.385  27.920  1.00 34.29           C  
ATOM   2659  C   GLY B 718     -21.422  20.487  27.143  1.00 34.29           C  
ATOM   2660  O   GLY B 718     -21.624  19.777  26.159  1.00 34.29           O  
ATOM   2661  N   VAL B 719     -22.335  21.380  27.585  1.00124.11           N  
ATOM   2662  CA  VAL B 719     -23.593  21.483  26.908  1.00124.11           C  
ATOM   2663  C   VAL B 719     -23.358  21.869  25.489  1.00124.11           C  
ATOM   2664  O   VAL B 719     -23.846  21.204  24.576  1.00124.11           O  
ATOM   2665  CB  VAL B 719     -24.530  22.476  27.545  1.00124.11           C  
ATOM   2666  CG1 VAL B 719     -24.950  21.925  28.917  1.00124.11           C  
ATOM   2667  CG2 VAL B 719     -23.839  23.846  27.643  1.00124.11           C  
ATOM   2668  N   PHE B 720     -22.606  22.959  25.259  1.00127.10           N  
ATOM   2669  CA  PHE B 720     -22.293  23.309  23.904  1.00127.10           C  
ATOM   2670  C   PHE B 720     -20.869  23.765  23.804  1.00127.10           C  
ATOM   2671  O   PHE B 720     -20.573  24.957  23.873  1.00127.10           O  
ATOM   2672  CB  PHE B 720     -23.259  24.366  23.327  1.00127.10           C  
ATOM   2673  CG  PHE B 720     -23.642  25.306  24.426  1.00127.10           C  
ATOM   2674  CD1 PHE B 720     -22.740  26.143  25.041  1.00127.10           C  
ATOM   2675  CD2 PHE B 720     -24.956  25.354  24.835  1.00127.10           C  
ATOM   2676  CE1 PHE B 720     -23.137  26.991  26.048  1.00127.10           C  
ATOM   2677  CE2 PHE B 720     -25.362  26.200  25.840  1.00127.10           C  
ATOM   2678  CZ  PHE B 720     -24.449  27.022  26.453  1.00127.10           C  
ATOM   2679  N   GLY B 721     -19.934  22.815  23.593  1.00 38.79           N  
ATOM   2680  CA  GLY B 721     -18.565  23.217  23.426  1.00 38.79           C  
ATOM   2681  C   GLY B 721     -17.641  22.250  24.101  1.00 38.79           C  
ATOM   2682  O   GLY B 721     -18.035  21.497  24.990  1.00 38.79           O  
ATOM   2683  N   THR B 722     -16.355  22.269  23.684  1.00 45.51           N  
ATOM   2684  CA  THR B 722     -15.359  21.403  24.256  1.00 45.51           C  
ATOM   2685  C   THR B 722     -14.206  22.261  24.695  1.00 45.51           C  
ATOM   2686  O   THR B 722     -13.731  23.106  23.940  1.00 45.51           O  
ATOM   2687  CB  THR B 722     -14.815  20.409  23.272  1.00 45.51           C  
ATOM   2688  CG2 THR B 722     -13.791  19.514  23.989  1.00 45.51           C  
ATOM   2689  OG1 THR B 722     -15.867  19.615  22.744  1.00 45.51           O  
ATOM   2690  N   VAL B 723     -13.705  22.058  25.933  1.00 48.00           N  
ATOM   2691  CA  VAL B 723     -12.626  22.878  26.418  1.00 48.00           C  
ATOM   2692  C   VAL B 723     -11.341  22.117  26.320  1.00 48.00           C  
ATOM   2693  O   VAL B 723     -11.267  20.942  26.670  1.00 48.00           O  
ATOM   2694  CB  VAL B 723     -12.788  23.287  27.853  1.00 48.00           C  
ATOM   2695  CG1 VAL B 723     -11.556  24.106  28.275  1.00 48.00           C  
ATOM   2696  CG2 VAL B 723     -14.121  24.041  27.997  1.00 48.00           C  
ATOM   2697  N   HIS B 724     -10.275  22.790  25.842  1.00 56.61           N  
ATOM   2698  CA  HIS B 724      -9.006  22.136  25.687  1.00 56.61           C  
ATOM   2699  C   HIS B 724      -7.970  22.898  26.443  1.00 56.61           C  
ATOM   2700  O   HIS B 724      -8.057  24.115  26.603  1.00 56.61           O  
ATOM   2701  CB  HIS B 724      -8.500  22.102  24.233  1.00 56.61           C  
ATOM   2702  CG  HIS B 724      -9.244  21.162  23.332  1.00 56.61           C  
ATOM   2703  CD2 HIS B 724     -10.406  21.333  22.644  1.00 56.61           C  
ATOM   2704  ND1 HIS B 724      -8.818  19.886  23.040  1.00 56.61           N  
ATOM   2705  CE1 HIS B 724      -9.734  19.351  22.195  1.00 56.61           C  
ATOM   2706  NE2 HIS B 724     -10.717  20.191  21.925  1.00 56.61           N  
ATOM   2707  N   LYS B 725      -6.955  22.179  26.961  1.00174.42           N  
ATOM   2708  CA  LYS B 725      -5.890  22.903  27.577  1.00174.42           C  
ATOM   2709  C   LYS B 725      -4.863  23.019  26.499  1.00174.42           C  
ATOM   2710  O   LYS B 725      -4.565  22.046  25.807  1.00174.42           O  
ATOM   2711  CB  LYS B 725      -5.288  22.220  28.821  1.00174.42           C  
ATOM   2712  CG  LYS B 725      -4.062  21.349  28.571  1.00174.42           C  
ATOM   2713  CD  LYS B 725      -2.766  22.155  28.482  1.00174.42           C  
ATOM   2714  CE  LYS B 725      -2.068  22.352  29.830  1.00174.42           C  
ATOM   2715  NZ  LYS B 725      -2.823  23.319  30.654  1.00174.42           N1+
ATOM   2716  N   GLY B 726      -4.316  24.229  26.296  1.00 29.84           N  
ATOM   2717  CA  GLY B 726      -3.383  24.390  25.223  1.00 29.84           C  
ATOM   2718  C   GLY B 726      -2.530  25.574  25.515  1.00 29.84           C  
ATOM   2719  O   GLY B 726      -2.704  26.256  26.524  1.00 29.84           O  
ATOM   2720  N   VAL B 727      -1.577  25.850  24.606  1.00113.25           N  
ATOM   2721  CA  VAL B 727      -0.673  26.938  24.814  1.00113.25           C  
ATOM   2722  C   VAL B 727      -0.900  27.962  23.753  1.00113.25           C  
ATOM   2723  O   VAL B 727      -1.593  27.722  22.765  1.00113.25           O  
ATOM   2724  CB  VAL B 727       0.773  26.540  24.729  1.00113.25           C  
ATOM   2725  CG1 VAL B 727       1.073  25.525  25.844  1.00113.25           C  
ATOM   2726  CG2 VAL B 727       1.058  26.018  23.311  1.00113.25           C  
ATOM   2727  N   TRP B 728      -0.361  29.175  23.985  1.00107.32           N  
ATOM   2728  CA  TRP B 728      -0.449  30.216  23.006  1.00107.32           C  
ATOM   2729  C   TRP B 728       0.941  30.676  22.717  1.00107.32           C  
ATOM   2730  O   TRP B 728       1.623  31.205  23.592  1.00107.32           O  
ATOM   2731  CB  TRP B 728      -1.263  31.431  23.486  1.00107.32           C  
ATOM   2732  CG  TRP B 728      -1.220  32.619  22.557  1.00107.32           C  
ATOM   2733  CD1 TRP B 728      -1.730  32.768  21.301  1.00107.32           C  
ATOM   2734  CD2 TRP B 728      -0.613  33.874  22.901  1.00107.32           C  
ATOM   2735  CE2 TRP B 728      -0.781  34.727  21.811  1.00107.32           C  
ATOM   2736  CE3 TRP B 728       0.030  34.283  24.035  1.00107.32           C  
ATOM   2737  NE1 TRP B 728      -1.464  34.033  20.834  1.00107.32           N  
ATOM   2738  CZ2 TRP B 728      -0.306  36.008  21.838  1.00107.32           C  
ATOM   2739  CZ3 TRP B 728       0.510  35.573  24.059  1.00107.32           C  
ATOM   2740  CH2 TRP B 728       0.345  36.418  22.981  1.00107.32           C  
ATOM   2741  N   ILE B 729       1.403  30.486  21.467  1.00184.54           N  
ATOM   2742  CA  ILE B 729       2.702  30.965  21.099  1.00184.54           C  
ATOM   2743  C   ILE B 729       2.517  32.200  20.297  1.00184.54           C  
ATOM   2744  O   ILE B 729       1.946  32.224  19.209  1.00184.54           O  
ATOM   2745  CB  ILE B 729       3.554  29.997  20.316  1.00184.54           C  
ATOM   2746  CG1 ILE B 729       2.799  29.417  19.111  1.00184.54           C  
ATOM   2747  CG2 ILE B 729       4.118  28.949  21.278  1.00184.54           C  
ATOM   2748  CD1 ILE B 729       1.677  28.461  19.516  1.00184.54           C  
ATOM   2749  N   PRO B 730       3.025  33.243  20.871  1.00115.57           N  
ATOM   2750  CA  PRO B 730       2.946  34.538  20.273  1.00115.57           C  
ATOM   2751  C   PRO B 730       3.870  34.561  19.104  1.00115.57           C  
ATOM   2752  O   PRO B 730       4.645  33.623  18.942  1.00115.57           O  
ATOM   2753  CB  PRO B 730       3.296  35.535  21.382  1.00115.57           C  
ATOM   2754  CG  PRO B 730       3.875  34.676  22.523  1.00115.57           C  
ATOM   2755  CD  PRO B 730       3.218  33.307  22.309  1.00115.57           C  
ATOM   2756  N   GLU B 731       3.803  35.624  18.285  1.00165.02           N  
ATOM   2757  CA  GLU B 731       4.592  35.765  17.097  1.00165.02           C  
ATOM   2758  C   GLU B 731       6.035  35.776  17.499  1.00165.02           C  
ATOM   2759  O   GLU B 731       6.918  35.623  16.658  1.00165.02           O  
ATOM   2760  CB  GLU B 731       4.256  37.043  16.302  1.00165.02           C  
ATOM   2761  CG  GLU B 731       4.444  38.348  17.076  1.00165.02           C  
ATOM   2762  CD  GLU B 731       5.901  38.759  16.951  1.00165.02           C  
ATOM   2763  OE1 GLU B 731       6.628  38.102  16.160  1.00165.02           O  
ATOM   2764  OE2 GLU B 731       6.304  39.734  17.639  1.00165.02           O1-
ATOM   2765  N   GLY B 732       6.320  36.038  18.788  1.00 57.24           N  
ATOM   2766  CA  GLY B 732       7.676  35.968  19.258  1.00 57.24           C  
ATOM   2767  C   GLY B 732       8.148  34.562  19.063  1.00 57.24           C  
ATOM   2768  O   GLY B 732       9.306  34.323  18.727  1.00 57.24           O  
ATOM   2769  N   GLU B 733       7.240  33.594  19.286  1.00158.98           N  
ATOM   2770  CA  GLU B 733       7.512  32.190  19.180  1.00158.98           C  
ATOM   2771  C   GLU B 733       8.498  31.776  20.227  1.00158.98           C  
ATOM   2772  O   GLU B 733       9.095  30.704  20.130  1.00158.98           O  
ATOM   2773  CB  GLU B 733       8.085  31.726  17.823  1.00158.98           C  
ATOM   2774  CG  GLU B 733       7.050  31.411  16.737  1.00158.98           C  
ATOM   2775  CD  GLU B 733       6.558  32.702  16.108  1.00158.98           C  
ATOM   2776  OE1 GLU B 733       7.194  33.171  15.126  1.00158.98           O  
ATOM   2777  OE2 GLU B 733       5.530  33.235  16.599  1.00158.98           O1-
ATOM   2778  N   SER B 734       8.708  32.621  21.252  1.00125.76           N  
ATOM   2779  CA  SER B 734       9.617  32.276  22.305  1.00125.76           C  
ATOM   2780  C   SER B 734       9.075  31.231  23.239  1.00125.76           C  
ATOM   2781  O   SER B 734       9.464  30.065  23.185  1.00125.76           O  
ATOM   2782  CB  SER B 734      10.041  33.501  23.141  1.00125.76           C  
ATOM   2783  OG  SER B 734       8.908  34.138  23.715  1.00125.76           O  
ATOM   2784  N   ILE B 735       8.107  31.629  24.089  1.00133.36           N  
ATOM   2785  CA  ILE B 735       7.614  30.791  25.145  1.00133.36           C  
ATOM   2786  C   ILE B 735       6.182  30.460  24.891  1.00133.36           C  
ATOM   2787  O   ILE B 735       5.464  31.210  24.231  1.00133.36           O  
ATOM   2788  CB  ILE B 735       7.770  31.427  26.511  1.00133.36           C  
ATOM   2789  CG1 ILE B 735       7.041  32.780  26.618  1.00133.36           C  
ATOM   2790  CG2 ILE B 735       9.277  31.544  26.796  1.00133.36           C  
ATOM   2791  CD1 ILE B 735       5.520  32.701  26.691  1.00133.36           C  
ATOM   2792  N   LYS B 736       5.758  29.270  25.371  1.00106.44           N  
ATOM   2793  CA  LYS B 736       4.408  28.840  25.161  1.00106.44           C  
ATOM   2794  C   LYS B 736       3.654  29.096  26.421  1.00106.44           C  
ATOM   2795  O   LYS B 736       4.044  28.678  27.509  1.00106.44           O  
ATOM   2796  CB  LYS B 736       4.277  27.356  24.778  1.00106.44           C  
ATOM   2797  CG  LYS B 736       4.882  27.056  23.404  1.00106.44           C  
ATOM   2798  CD  LYS B 736       4.980  25.568  23.068  1.00106.44           C  
ATOM   2799  CE  LYS B 736       5.596  25.294  21.693  1.00106.44           C  
ATOM   2800  NZ  LYS B 736       4.728  25.834  20.625  1.00106.44           N1+
ATOM   2801  N   ILE B 737       2.507  29.774  26.277  1.00162.04           N  
ATOM   2802  CA  ILE B 737       1.794  30.274  27.406  1.00162.04           C  
ATOM   2803  C   ILE B 737       0.544  29.446  27.561  1.00162.04           C  
ATOM   2804  O   ILE B 737      -0.222  29.253  26.618  1.00162.04           O  
ATOM   2805  CB  ILE B 737       1.540  31.733  27.116  1.00162.04           C  
ATOM   2806  CG1 ILE B 737       1.512  32.608  28.354  1.00162.04           C  
ATOM   2807  CG2 ILE B 737       0.292  31.896  26.238  1.00162.04           C  
ATOM   2808  CD1 ILE B 737       1.774  34.047  27.920  1.00162.04           C  
ATOM   2809  N   PRO B 738       0.340  28.897  28.733  1.00 96.59           N  
ATOM   2810  CA  PRO B 738      -0.816  28.063  28.925  1.00 96.59           C  
ATOM   2811  C   PRO B 738      -2.099  28.835  28.879  1.00 96.59           C  
ATOM   2812  O   PRO B 738      -2.211  29.849  29.563  1.00 96.59           O  
ATOM   2813  CB  PRO B 738      -0.578  27.313  30.232  1.00 96.59           C  
ATOM   2814  CG  PRO B 738       0.958  27.229  30.321  1.00 96.59           C  
ATOM   2815  CD  PRO B 738       1.455  28.474  29.564  1.00 96.59           C  
ATOM   2816  N   VAL B 739      -3.093  28.354  28.106  1.00 64.90           N  
ATOM   2817  CA  VAL B 739      -4.368  29.011  28.031  1.00 64.90           C  
ATOM   2818  C   VAL B 739      -5.417  27.945  27.899  1.00 64.90           C  
ATOM   2819  O   VAL B 739      -5.103  26.762  27.762  1.00 64.90           O  
ATOM   2820  CB  VAL B 739      -4.523  29.942  26.858  1.00 64.90           C  
ATOM   2821  CG1 VAL B 739      -3.512  31.093  27.000  1.00 64.90           C  
ATOM   2822  CG2 VAL B 739      -4.379  29.134  25.558  1.00 64.90           C  
ATOM   2823  N   CYS B 740      -6.708  28.335  27.985  1.00107.10           N  
ATOM   2824  CA  CYS B 740      -7.770  27.368  27.838  1.00107.10           C  
ATOM   2825  C   CYS B 740      -8.587  27.715  26.628  1.00107.10           C  
ATOM   2826  O   CYS B 740      -9.108  28.824  26.525  1.00107.10           O  
ATOM   2827  CB  CYS B 740      -8.773  27.330  29.004  1.00107.10           C  
ATOM   2828  SG  CYS B 740      -8.146  26.482  30.479  1.00107.10           S  
ATOM   2829  N   ILE B 741      -8.762  26.749  25.698  1.00106.31           N  
ATOM   2830  CA  ILE B 741      -9.497  27.022  24.490  1.00106.31           C  
ATOM   2831  C   ILE B 741     -10.806  26.283  24.506  1.00106.31           C  
ATOM   2832  O   ILE B 741     -10.845  25.066  24.667  1.00106.31           O  
ATOM   2833  CB  ILE B 741      -8.811  26.581  23.219  1.00106.31           C  
ATOM   2834  CG1 ILE B 741      -7.463  27.290  23.004  1.00106.31           C  
ATOM   2835  CG2 ILE B 741      -9.795  26.803  22.060  1.00106.31           C  
ATOM   2836  CD1 ILE B 741      -6.311  26.695  23.808  1.00106.31           C  
ATOM   2837  N   LYS B 742     -11.924  27.016  24.321  1.00146.91           N  
ATOM   2838  CA  LYS B 742     -13.239  26.430  24.271  1.00146.91           C  
ATOM   2839  C   LYS B 742     -13.662  26.435  22.828  1.00146.91           C  
ATOM   2840  O   LYS B 742     -13.576  27.460  22.154  1.00146.91           O  
ATOM   2841  CB  LYS B 742     -14.283  27.275  25.032  1.00146.91           C  
ATOM   2842  CG  LYS B 742     -15.715  26.726  25.032  1.00146.91           C  
ATOM   2843  CD  LYS B 742     -15.968  25.604  26.041  1.00146.91           C  
ATOM   2844  CE  LYS B 742     -16.331  26.111  27.442  1.00146.91           C  
ATOM   2845  NZ  LYS B 742     -17.768  26.465  27.515  1.00146.91           N1+
ATOM   2846  N   VAL B 743     -14.138  25.285  22.309  1.00 57.52           N  
ATOM   2847  CA  VAL B 743     -14.534  25.216  20.927  1.00 57.52           C  
ATOM   2848  C   VAL B 743     -16.027  25.148  20.868  1.00 57.52           C  
ATOM   2849  O   VAL B 743     -16.652  24.318  21.523  1.00 57.52           O  
ATOM   2850  CB  VAL B 743     -14.010  23.998  20.222  1.00 57.52           C  
ATOM   2851  CG1 VAL B 743     -14.595  23.955  18.798  1.00 57.52           C  
ATOM   2852  CG2 VAL B 743     -12.474  24.035  20.269  1.00 57.52           C  
ATOM   2853  N   ILE B 744     -16.638  26.029  20.055  1.00 75.91           N  
ATOM   2854  CA  ILE B 744     -18.066  26.074  19.967  1.00 75.91           C  
ATOM   2855  C   ILE B 744     -18.428  25.917  18.529  1.00 75.91           C  
ATOM   2856  O   ILE B 744     -17.750  26.444  17.647  1.00 75.91           O  
ATOM   2857  CB  ILE B 744     -18.593  27.374  20.484  1.00 75.91           C  
ATOM   2858  CG1 ILE B 744     -18.169  27.498  21.959  1.00 75.91           C  
ATOM   2859  CG2 ILE B 744     -20.114  27.419  20.258  1.00 75.91           C  
ATOM   2860  CD1 ILE B 744     -18.155  28.921  22.503  1.00 75.91           C  
ATOM   2861  N   GLU B 745     -19.511  25.162  18.255  1.00110.00           N  
ATOM   2862  CA  GLU B 745     -19.845  24.902  16.891  1.00110.00           C  
ATOM   2863  C   GLU B 745     -21.330  25.009  16.716  1.00110.00           C  
ATOM   2864  O   GLU B 745     -22.106  24.941  17.668  1.00110.00           O  
ATOM   2865  CB  GLU B 745     -19.393  23.500  16.457  1.00110.00           C  
ATOM   2866  CG  GLU B 745     -19.119  23.381  14.963  1.00110.00           C  
ATOM   2867  CD  GLU B 745     -18.581  21.982  14.702  1.00110.00           C  
ATOM   2868  OE1 GLU B 745     -19.367  21.008  14.851  1.00110.00           O  
ATOM   2869  OE2 GLU B 745     -17.376  21.868  14.353  1.00110.00           O1-
ATOM   2870  N   ASP B 746     -21.725  25.184  15.443  1.00201.43           N  
ATOM   2871  CA  ASP B 746     -23.040  25.352  14.898  1.00201.43           C  
ATOM   2872  C   ASP B 746     -23.842  24.095  15.007  1.00201.43           C  
ATOM   2873  O   ASP B 746     -25.022  24.118  14.693  1.00201.43           O  
ATOM   2874  CB  ASP B 746     -22.970  25.786  13.415  1.00201.43           C  
ATOM   2875  CG  ASP B 746     -24.369  26.025  12.859  1.00201.43           C  
ATOM   2876  OD1 ASP B 746     -24.957  25.044  12.330  1.00201.43           O  
ATOM   2877  OD2 ASP B 746     -24.865  27.180  12.945  1.00201.43           O1-
ATOM   2878  N   LYS B 747     -23.234  22.938  15.322  1.00277.47           N  
ATOM   2879  CA  LYS B 747     -24.020  21.743  15.489  1.00277.47           C  
ATOM   2880  C   LYS B 747     -24.450  21.266  14.131  1.00277.47           C  
ATOM   2881  O   LYS B 747     -23.781  20.447  13.503  1.00277.47           O  
ATOM   2882  CB  LYS B 747     -25.268  21.967  16.367  1.00277.47           C  
ATOM   2883  CG  LYS B 747     -25.724  20.732  17.143  1.00277.47           C  
ATOM   2884  CD  LYS B 747     -24.772  20.401  18.295  1.00277.47           C  
ATOM   2885  CE  LYS B 747     -25.350  19.439  19.333  1.00277.47           C  
ATOM   2886  NZ  LYS B 747     -24.501  19.455  20.545  1.00277.47           N1+
ATOM   2887  N   SER B 748     -25.586  21.795  13.637  1.00 80.83           N  
ATOM   2888  CA  SER B 748     -26.188  21.388  12.398  1.00 80.83           C  
ATOM   2889  C   SER B 748     -25.248  21.615  11.252  1.00 80.83           C  
ATOM   2890  O   SER B 748     -25.345  20.935  10.231  1.00 80.83           O  
ATOM   2891  CB  SER B 748     -27.500  22.141  12.107  1.00 80.83           C  
ATOM   2892  OG  SER B 748     -27.265  23.539  12.036  1.00 80.83           O  
ATOM   2893  N   GLY B 749     -24.307  22.568  11.371  1.00 35.83           N  
ATOM   2894  CA  GLY B 749     -23.396  22.771  10.277  1.00 35.83           C  
ATOM   2895  C   GLY B 749     -24.009  23.756   9.333  1.00 35.83           C  
ATOM   2896  O   GLY B 749     -23.560  23.912   8.196  1.00 35.83           O  
ATOM   2897  N   ARG B 750     -25.120  24.377   9.768  1.00108.77           N  
ATOM   2898  CA  ARG B 750     -25.810  25.378   9.004  1.00108.77           C  
ATOM   2899  C   ARG B 750     -25.063  26.684   8.959  1.00108.77           C  
ATOM   2900  O   ARG B 750     -24.881  27.268   7.892  1.00108.77           O  
ATOM   2901  CB  ARG B 750     -27.200  25.666   9.594  1.00108.77           C  
ATOM   2902  CG  ARG B 750     -27.133  26.141  11.049  1.00108.77           C  
ATOM   2903  CD  ARG B 750     -28.463  26.049  11.801  1.00108.77           C  
ATOM   2904  NE  ARG B 750     -29.361  27.108  11.268  1.00108.77           N  
ATOM   2905  CZ  ARG B 750     -29.437  28.318  11.895  1.00108.77           C  
ATOM   2906  NH1 ARG B 750     -28.701  28.553  13.020  1.00108.77           N1+
ATOM   2907  NH2 ARG B 750     -30.256  29.291  11.401  1.00108.77           N  
ATOM   2908  N   GLN B 751     -24.579  27.166  10.122  1.00101.03           N  
ATOM   2909  CA  GLN B 751     -24.013  28.491  10.189  1.00101.03           C  
ATOM   2910  C   GLN B 751     -22.575  28.385  10.578  1.00101.03           C  
ATOM   2911  O   GLN B 751     -22.134  27.365  11.104  1.00101.03           O  
ATOM   2912  CB  GLN B 751     -24.662  29.362  11.282  1.00101.03           C  
ATOM   2913  CG  GLN B 751     -26.176  29.543  11.147  1.00101.03           C  
ATOM   2914  CD  GLN B 751     -26.454  30.642  10.136  1.00101.03           C  
ATOM   2915  NE2 GLN B 751     -27.763  30.892   9.866  1.00101.03           N  
ATOM   2916  OE1 GLN B 751     -25.539  31.268   9.605  1.00101.03           O  
ATOM   2917  N   SER B 752     -21.808  29.468  10.332  1.00 92.85           N  
ATOM   2918  CA  SER B 752     -20.407  29.466  10.633  1.00 92.85           C  
ATOM   2919  C   SER B 752     -20.080  30.650  11.503  1.00 92.85           C  
ATOM   2920  O   SER B 752     -20.840  31.607  11.620  1.00 92.85           O  
ATOM   2921  CB  SER B 752     -19.519  29.545   9.379  1.00 92.85           C  
ATOM   2922  OG  SER B 752     -18.148  29.539   9.746  1.00 92.85           O  
ATOM   2923  N   PHE B 753     -18.934  30.530  12.193  1.00134.55           N  
ATOM   2924  CA  PHE B 753     -18.277  31.411  13.121  1.00134.55           C  
ATOM   2925  C   PHE B 753     -17.396  32.455  12.493  1.00134.55           C  
ATOM   2926  O   PHE B 753     -16.586  33.043  13.201  1.00134.55           O  
ATOM   2927  CB  PHE B 753     -17.520  30.680  14.242  1.00134.55           C  
ATOM   2928  CG  PHE B 753     -18.584  30.032  15.057  1.00134.55           C  
ATOM   2929  CD1 PHE B 753     -19.239  30.740  16.039  1.00134.55           C  
ATOM   2930  CD2 PHE B 753     -18.936  28.722  14.830  1.00134.55           C  
ATOM   2931  CE1 PHE B 753     -20.226  30.146  16.790  1.00134.55           C  
ATOM   2932  CE2 PHE B 753     -19.922  28.123  15.578  1.00134.55           C  
ATOM   2933  CZ  PHE B 753     -20.568  28.835  16.560  1.00134.55           C  
ATOM   2934  N   GLN B 754     -17.379  32.593  11.154  1.00102.08           N  
ATOM   2935  CA  GLN B 754     -16.469  33.488  10.480  1.00102.08           C  
ATOM   2936  C   GLN B 754     -16.594  34.937  10.903  1.00102.08           C  
ATOM   2937  O   GLN B 754     -15.577  35.627  10.971  1.00102.08           O  
ATOM   2938  CB  GLN B 754     -16.628  33.441   8.952  1.00102.08           C  
ATOM   2939  CG  GLN B 754     -16.298  32.070   8.359  1.00102.08           C  
ATOM   2940  CD  GLN B 754     -14.818  31.798   8.592  1.00102.08           C  
ATOM   2941  NE2 GLN B 754     -14.346  30.602   8.149  1.00102.08           N  
ATOM   2942  OE1 GLN B 754     -14.101  32.623   9.155  1.00102.08           O  
ATOM   2943  N   ALA B 755     -17.805  35.470  11.181  1.00 47.07           N  
ATOM   2944  CA  ALA B 755     -17.892  36.882  11.486  1.00 47.07           C  
ATOM   2945  C   ALA B 755     -17.982  37.115  12.968  1.00 47.07           C  
ATOM   2946  O   ALA B 755     -18.575  36.322  13.699  1.00 47.07           O  
ATOM   2947  CB  ALA B 755     -19.112  37.567  10.847  1.00 47.07           C  
ATOM   2948  N   VAL B 756     -17.367  38.223  13.454  1.00127.77           N  
ATOM   2949  CA  VAL B 756     -17.415  38.486  14.863  1.00127.77           C  
ATOM   2950  C   VAL B 756     -18.594  39.363  15.138  1.00127.77           C  
ATOM   2951  O   VAL B 756     -18.870  40.312  14.404  1.00127.77           O  
ATOM   2952  CB  VAL B 756     -16.181  39.140  15.425  1.00127.77           C  
ATOM   2953  CG1 VAL B 756     -16.288  40.663  15.259  1.00127.77           C  
ATOM   2954  CG2 VAL B 756     -15.979  38.661  16.872  1.00127.77           C  
ATOM   2955  N   THR B 757     -19.320  39.049  16.226  1.00171.47           N  
ATOM   2956  CA  THR B 757     -20.528  39.728  16.571  1.00171.47           C  
ATOM   2957  C   THR B 757     -20.207  40.773  17.595  1.00171.47           C  
ATOM   2958  O   THR B 757     -19.098  40.843  18.126  1.00171.47           O  
ATOM   2959  CB  THR B 757     -21.505  38.796  17.232  1.00171.47           C  
ATOM   2960  CG2 THR B 757     -22.883  39.463  17.263  1.00171.47           C  
ATOM   2961  OG1 THR B 757     -21.625  37.600  16.486  1.00171.47           O  
ATOM   2962  N   ASP B 758     -21.202  41.640  17.859  1.00165.33           N  
ATOM   2963  CA  ASP B 758     -21.161  42.644  18.874  1.00165.33           C  
ATOM   2964  C   ASP B 758     -21.191  41.930  20.185  1.00165.33           C  
ATOM   2965  O   ASP B 758     -20.565  42.360  21.152  1.00165.33           O  
ATOM   2966  CB  ASP B 758     -22.393  43.554  18.838  1.00165.33           C  
ATOM   2967  CG  ASP B 758     -22.358  44.282  17.510  1.00165.33           C  
ATOM   2968  OD1 ASP B 758     -21.542  45.230  17.361  1.00165.33           O  
ATOM   2969  OD2 ASP B 758     -23.155  43.887  16.620  1.00165.33           O1-
ATOM   2970  N   HIS B 759     -21.938  40.809  20.237  1.00125.76           N  
ATOM   2971  CA  HIS B 759     -22.078  40.021  21.429  1.00125.76           C  
ATOM   2972  C   HIS B 759     -20.728  39.538  21.834  1.00125.76           C  
ATOM   2973  O   HIS B 759     -20.397  39.514  23.018  1.00125.76           O  
ATOM   2974  CB  HIS B 759     -22.939  38.758  21.237  1.00125.76           C  
ATOM   2975  CG  HIS B 759     -22.908  37.854  22.439  1.00125.76           C  
ATOM   2976  CD2 HIS B 759     -22.397  36.598  22.573  1.00125.76           C  
ATOM   2977  ND1 HIS B 759     -23.417  38.185  23.675  1.00125.76           N  
ATOM   2978  CE1 HIS B 759     -23.190  37.123  24.490  1.00125.76           C  
ATOM   2979  NE2 HIS B 759     -22.573  36.135  23.866  1.00125.76           N  
ATOM   2980  N   MET B 760     -19.916  39.140  20.844  1.00138.28           N  
ATOM   2981  CA  MET B 760     -18.600  38.618  21.090  1.00138.28           C  
ATOM   2982  C   MET B 760     -17.800  39.703  21.743  1.00138.28           C  
ATOM   2983  O   MET B 760     -16.978  39.446  22.623  1.00138.28           O  
ATOM   2984  CB  MET B 760     -17.865  38.270  19.783  1.00138.28           C  
ATOM   2985  CG  MET B 760     -18.592  37.252  18.904  1.00138.28           C  
ATOM   2986  SD  MET B 760     -18.599  35.555  19.543  1.00138.28           S  
ATOM   2987  CE  MET B 760     -19.546  34.874  18.150  1.00138.28           C  
ATOM   2988  N   LEU B 761     -17.985  40.956  21.286  1.00151.04           N  
ATOM   2989  CA  LEU B 761     -17.281  42.050  21.885  1.00151.04           C  
ATOM   2990  C   LEU B 761     -17.779  42.253  23.282  1.00151.04           C  
ATOM   2991  O   LEU B 761     -16.991  42.609  24.157  1.00151.04           O  
ATOM   2992  CB  LEU B 761     -17.425  43.389  21.138  1.00151.04           C  
ATOM   2993  CG  LEU B 761     -16.585  43.485  19.850  1.00151.04           C  
ATOM   2994  CD1 LEU B 761     -15.082  43.531  20.171  1.00151.04           C  
ATOM   2995  CD2 LEU B 761     -16.940  42.370  18.856  1.00151.04           C  
ATOM   2996  N   ALA B 762     -19.099  42.055  23.518  1.00 90.70           N  
ATOM   2997  CA  ALA B 762     -19.682  42.271  24.817  1.00 90.70           C  
ATOM   2998  C   ALA B 762     -19.058  41.334  25.799  1.00 90.70           C  
ATOM   2999  O   ALA B 762     -18.668  41.733  26.894  1.00 90.70           O  
ATOM   3000  CB  ALA B 762     -21.196  42.005  24.834  1.00 90.70           C  
ATOM   3001  N   ILE B 763     -18.955  40.052  25.418  1.00160.76           N  
ATOM   3002  CA  ILE B 763     -18.353  39.037  26.230  1.00160.76           C  
ATOM   3003  C   ILE B 763     -16.878  39.335  26.357  1.00160.76           C  
ATOM   3004  O   ILE B 763     -16.329  39.284  27.454  1.00160.76           O  
ATOM   3005  CB  ILE B 763     -18.596  37.671  25.614  1.00160.76           C  
ATOM   3006  CG1 ILE B 763     -18.476  36.529  26.625  1.00160.76           C  
ATOM   3007  CG2 ILE B 763     -17.682  37.478  24.398  1.00160.76           C  
ATOM   3008  CD1 ILE B 763     -19.031  35.215  26.063  1.00160.76           C  
ATOM   3009  N   GLY B 764     -16.212  39.724  25.245  1.00 89.39           N  
ATOM   3010  CA  GLY B 764     -14.782  39.921  25.186  1.00 89.39           C  
ATOM   3011  C   GLY B 764     -14.365  41.013  26.113  1.00 89.39           C  
ATOM   3012  O   GLY B 764     -13.256  40.949  26.634  1.00 89.39           O  
ATOM   3013  N   SER B 765     -15.218  42.050  26.268  1.00156.75           N  
ATOM   3014  CA  SER B 765     -15.010  43.277  26.997  1.00156.75           C  
ATOM   3015  C   SER B 765     -15.121  43.207  28.504  1.00156.75           C  
ATOM   3016  O   SER B 765     -14.667  44.134  29.174  1.00156.75           O  
ATOM   3017  CB  SER B 765     -15.985  44.377  26.547  1.00156.75           C  
ATOM   3018  OG  SER B 765     -15.789  44.656  25.170  1.00156.75           O  
ATOM   3019  N   LEU B 766     -15.725  42.155  29.094  1.00105.32           N  
ATOM   3020  CA  LEU B 766     -16.013  42.159  30.516  1.00105.32           C  
ATOM   3021  C   LEU B 766     -14.801  41.872  31.359  1.00105.32           C  
ATOM   3022  O   LEU B 766     -14.005  40.987  31.046  1.00105.32           O  
ATOM   3023  CB  LEU B 766     -17.103  41.146  30.908  1.00105.32           C  
ATOM   3024  CG  LEU B 766     -18.479  41.468  30.297  1.00105.32           C  
ATOM   3025  CD1 LEU B 766     -19.534  40.432  30.714  1.00105.32           C  
ATOM   3026  CD2 LEU B 766     -18.909  42.907  30.623  1.00105.32           C  
ATOM   3027  N   ASP B 767     -14.651  42.624  32.481  1.00100.40           N  
ATOM   3028  CA  ASP B 767     -13.505  42.442  33.329  1.00100.40           C  
ATOM   3029  C   ASP B 767     -13.869  42.681  34.764  1.00100.40           C  
ATOM   3030  O   ASP B 767     -14.133  43.814  35.162  1.00100.40           O  
ATOM   3031  CB  ASP B 767     -12.368  43.421  32.985  1.00100.40           C  
ATOM   3032  CG  ASP B 767     -11.092  42.961  33.671  1.00100.40           C  
ATOM   3033  OD1 ASP B 767     -11.105  41.849  34.261  1.00100.40           O  
ATOM   3034  OD2 ASP B 767     -10.085  43.716  33.612  1.00100.40           O1-
ATOM   3035  N   HIS B 768     -13.878  41.607  35.582  1.00 79.53           N  
ATOM   3036  CA  HIS B 768     -14.158  41.731  36.988  1.00 79.53           C  
ATOM   3037  C   HIS B 768     -13.312  40.704  37.679  1.00 79.53           C  
ATOM   3038  O   HIS B 768     -13.001  39.660  37.109  1.00 79.53           O  
ATOM   3039  CB  HIS B 768     -15.625  41.445  37.354  1.00 79.53           C  
ATOM   3040  CG  HIS B 768     -15.948  41.759  38.786  1.00 79.53           C  
ATOM   3041  CD2 HIS B 768     -15.936  40.955  39.885  1.00 79.53           C  
ATOM   3042  ND1 HIS B 768     -16.334  43.003  39.235  1.00 79.53           N  
ATOM   3043  CE1 HIS B 768     -16.536  42.891  40.572  1.00 79.53           C  
ATOM   3044  NE2 HIS B 768     -16.307  41.667  41.012  1.00 79.53           N  
ATOM   3045  N   ALA B 769     -12.954  40.964  38.952  1.00 74.29           N  
ATOM   3046  CA  ALA B 769     -12.057  40.111  39.684  1.00 74.29           C  
ATOM   3047  C   ALA B 769     -12.638  38.729  39.775  1.00 74.29           C  
ATOM   3048  O   ALA B 769     -11.929  37.726  39.735  1.00 74.29           O  
ATOM   3049  CB  ALA B 769     -11.801  40.604  41.119  1.00 74.29           C  
ATOM   3050  N   HIS B 770     -13.958  38.664  39.957  1.00166.48           N  
ATOM   3051  CA  HIS B 770     -14.747  37.478  40.127  1.00166.48           C  
ATOM   3052  C   HIS B 770     -15.164  36.789  38.863  1.00166.48           C  
ATOM   3053  O   HIS B 770     -16.095  35.988  38.909  1.00166.48           O  
ATOM   3054  CB  HIS B 770     -15.943  37.675  41.064  1.00166.48           C  
ATOM   3055  CG  HIS B 770     -15.416  37.961  42.437  1.00166.48           C  
ATOM   3056  CD2 HIS B 770     -15.675  38.976  43.304  1.00166.48           C  
ATOM   3057  ND1 HIS B 770     -14.477  37.168  43.057  1.00166.48           N  
ATOM   3058  CE1 HIS B 770     -14.212  37.740  44.257  1.00166.48           C  
ATOM   3059  NE2 HIS B 770     -14.916  38.839  44.453  1.00166.48           N  
ATOM   3060  N   ILE B 771     -14.657  37.180  37.680  1.00 86.27           N  
ATOM   3061  CA  ILE B 771     -15.097  36.472  36.505  1.00 86.27           C  
ATOM   3062  C   ILE B 771     -13.878  35.948  35.790  1.00 86.27           C  
ATOM   3063  O   ILE B 771     -12.758  36.400  36.030  1.00 86.27           O  
ATOM   3064  CB  ILE B 771     -15.836  37.365  35.552  1.00 86.27           C  
ATOM   3065  CG1 ILE B 771     -16.979  38.082  36.288  1.00 86.27           C  
ATOM   3066  CG2 ILE B 771     -16.342  36.513  34.378  1.00 86.27           C  
ATOM   3067  CD1 ILE B 771     -17.604  39.213  35.473  1.00 86.27           C  
ATOM   3068  N   VAL B 772     -14.060  34.917  34.932  1.00 87.11           N  
ATOM   3069  CA  VAL B 772     -12.964  34.431  34.140  1.00 87.11           C  
ATOM   3070  C   VAL B 772     -13.025  35.188  32.850  1.00 87.11           C  
ATOM   3071  O   VAL B 772     -13.785  34.861  31.942  1.00 87.11           O  
ATOM   3072  CB  VAL B 772     -13.079  32.969  33.809  1.00 87.11           C  
ATOM   3073  CG1 VAL B 772     -11.876  32.558  32.944  1.00 87.11           C  
ATOM   3074  CG2 VAL B 772     -13.204  32.176  35.121  1.00 87.11           C  
ATOM   3075  N   ARG B 773     -12.161  36.206  32.732  1.00250.84           N  
ATOM   3076  CA  ARG B 773     -12.138  37.111  31.622  1.00250.84           C  
ATOM   3077  C   ARG B 773     -11.861  36.355  30.357  1.00250.84           C  
ATOM   3078  O   ARG B 773     -11.139  35.361  30.352  1.00250.84           O  
ATOM   3079  CB  ARG B 773     -10.988  38.116  31.798  1.00250.84           C  
ATOM   3080  CG  ARG B 773     -10.740  39.070  30.636  1.00250.84           C  
ATOM   3081  CD  ARG B 773      -9.268  39.484  30.541  1.00250.84           C  
ATOM   3082  NE  ARG B 773      -8.832  39.992  31.872  1.00250.84           N  
ATOM   3083  CZ  ARG B 773      -8.337  39.154  32.834  1.00250.84           C  
ATOM   3084  NH1 ARG B 773      -8.260  37.806  32.632  1.00250.84           N1+
ATOM   3085  NH2 ARG B 773      -7.907  39.676  34.018  1.00250.84           N  
ATOM   3086  N   LEU B 774     -12.448  36.835  29.242  1.00213.11           N  
ATOM   3087  CA  LEU B 774     -12.295  36.252  27.935  1.00213.11           C  
ATOM   3088  C   LEU B 774     -11.145  36.966  27.271  1.00213.11           C  
ATOM   3089  O   LEU B 774     -11.223  38.160  26.977  1.00213.11           O  
ATOM   3090  CB  LEU B 774     -13.564  36.491  27.084  1.00213.11           C  
ATOM   3091  CG  LEU B 774     -13.649  35.805  25.704  1.00213.11           C  
ATOM   3092  CD1 LEU B 774     -12.519  36.235  24.765  1.00213.11           C  
ATOM   3093  CD2 LEU B 774     -13.804  34.284  25.827  1.00213.11           C  
ATOM   3094  N   LEU B 775     -10.029  36.236  27.049  1.00229.75           N  
ATOM   3095  CA  LEU B 775      -8.818  36.771  26.479  1.00229.75           C  
ATOM   3096  C   LEU B 775      -9.008  37.126  25.039  1.00229.75           C  
ATOM   3097  O   LEU B 775      -8.651  38.210  24.578  1.00229.75           O  
ATOM   3098  CB  LEU B 775      -7.659  35.774  26.614  1.00229.75           C  
ATOM   3099  CG  LEU B 775      -7.163  35.598  28.063  1.00229.75           C  
ATOM   3100  CD1 LEU B 775      -6.550  36.898  28.593  1.00229.75           C  
ATOM   3101  CD2 LEU B 775      -8.260  35.064  28.992  1.00229.75           C  
ATOM   3102  N   GLY B 776      -9.618  36.224  24.268  1.00 84.15           N  
ATOM   3103  CA  GLY B 776      -9.735  36.562  22.885  1.00 84.15           C  
ATOM   3104  C   GLY B 776     -10.530  35.511  22.190  1.00 84.15           C  
ATOM   3105  O   GLY B 776     -10.874  34.486  22.775  1.00 84.15           O  
ATOM   3106  N   LEU B 777     -10.854  35.763  20.905  1.00132.03           N  
ATOM   3107  CA  LEU B 777     -11.607  34.816  20.143  1.00132.03           C  
ATOM   3108  C   LEU B 777     -10.825  34.492  18.903  1.00132.03           C  
ATOM   3109  O   LEU B 777      -9.909  35.218  18.516  1.00132.03           O  
ATOM   3110  CB  LEU B 777     -12.986  35.331  19.691  1.00132.03           C  
ATOM   3111  CG  LEU B 777     -13.854  35.868  20.846  1.00132.03           C  
ATOM   3112  CD1 LEU B 777     -13.422  37.283  21.263  1.00132.03           C  
ATOM   3113  CD2 LEU B 777     -15.351  35.762  20.538  1.00132.03           C  
ATOM   3114  N   CYS B 778     -11.137  33.340  18.277  1.00 68.22           N  
ATOM   3115  CA  CYS B 778     -10.510  32.970  17.038  1.00 68.22           C  
ATOM   3116  C   CYS B 778     -11.613  32.497  16.136  1.00 68.22           C  
ATOM   3117  O   CYS B 778     -12.079  31.366  16.259  1.00 68.22           O  
ATOM   3118  CB  CYS B 778      -9.503  31.818  17.190  1.00 68.22           C  
ATOM   3119  SG  CYS B 778      -8.719  31.363  15.616  1.00 68.22           S  
ATOM   3120  N   PRO B 779     -12.025  33.329  15.214  1.00 72.96           N  
ATOM   3121  CA  PRO B 779     -13.124  32.986  14.347  1.00 72.96           C  
ATOM   3122  C   PRO B 779     -12.770  31.929  13.351  1.00 72.96           C  
ATOM   3123  O   PRO B 779     -11.588  31.722  13.084  1.00 72.96           O  
ATOM   3124  CB  PRO B 779     -13.571  34.297  13.702  1.00 72.96           C  
ATOM   3125  CG  PRO B 779     -13.172  35.367  14.732  1.00 72.96           C  
ATOM   3126  CD  PRO B 779     -11.954  34.764  15.450  1.00 72.96           C  
ATOM   3127  N   GLY B 780     -13.787  31.239  12.798  1.00 26.04           N  
ATOM   3128  CA  GLY B 780     -13.543  30.199  11.842  1.00 26.04           C  
ATOM   3129  C   GLY B 780     -14.820  29.440  11.726  1.00 26.04           C  
ATOM   3130  O   GLY B 780     -15.847  29.870  12.243  1.00 26.04           O  
ATOM   3131  N   SER B 781     -14.785  28.267  11.071  1.00 39.38           N  
ATOM   3132  CA  SER B 781     -15.982  27.505  10.885  1.00 39.38           C  
ATOM   3133  C   SER B 781     -16.528  27.220  12.247  1.00 39.38           C  
ATOM   3134  O   SER B 781     -17.739  27.127  12.433  1.00 39.38           O  
ATOM   3135  CB  SER B 781     -15.732  26.163  10.175  1.00 39.38           C  
ATOM   3136  OG  SER B 781     -14.879  25.343  10.960  1.00 39.38           O  
ATOM   3137  N   SER B 782     -15.627  27.098  13.239  1.00 90.15           N  
ATOM   3138  CA  SER B 782     -16.002  26.836  14.597  1.00 90.15           C  
ATOM   3139  C   SER B 782     -15.382  27.912  15.439  1.00 90.15           C  
ATOM   3140  O   SER B 782     -14.235  28.294  15.214  1.00 90.15           O  
ATOM   3141  CB  SER B 782     -15.456  25.481  15.081  1.00 90.15           C  
ATOM   3142  OG  SER B 782     -15.833  25.233  16.425  1.00 90.15           O  
ATOM   3143  N   LEU B 783     -16.131  28.438  16.433  1.00 69.64           N  
ATOM   3144  CA  LEU B 783     -15.612  29.507  17.249  1.00 69.64           C  
ATOM   3145  C   LEU B 783     -14.736  28.954  18.336  1.00 69.64           C  
ATOM   3146  O   LEU B 783     -15.007  27.890  18.891  1.00 69.64           O  
ATOM   3147  CB  LEU B 783     -16.719  30.350  17.904  1.00 69.64           C  
ATOM   3148  CG  LEU B 783     -16.194  31.521  18.750  1.00 69.64           C  
ATOM   3149  CD1 LEU B 783     -15.378  32.501  17.892  1.00 69.64           C  
ATOM   3150  CD2 LEU B 783     -17.341  32.217  19.499  1.00 69.64           C  
ATOM   3151  N   GLN B 784     -13.638  29.668  18.669  1.00 73.71           N  
ATOM   3152  CA  GLN B 784     -12.783  29.204  19.730  1.00 73.71           C  
ATOM   3153  C   GLN B 784     -12.555  30.327  20.699  1.00 73.71           C  
ATOM   3154  O   GLN B 784     -11.994  31.365  20.353  1.00 73.71           O  
ATOM   3155  CB  GLN B 784     -11.422  28.676  19.244  1.00 73.71           C  
ATOM   3156  CG  GLN B 784     -11.570  27.404  18.404  1.00 73.71           C  
ATOM   3157  CD  GLN B 784     -10.193  26.936  17.960  1.00 73.71           C  
ATOM   3158  NE2 GLN B 784     -10.168  25.897  17.084  1.00 73.71           N  
ATOM   3159  OE1 GLN B 784      -9.169  27.469  18.383  1.00 73.71           O  
ATOM   3160  N   LEU B 785     -12.978  30.131  21.965  1.00 73.06           N  
ATOM   3161  CA  LEU B 785     -12.840  31.164  22.957  1.00 73.06           C  
ATOM   3162  C   LEU B 785     -11.614  30.871  23.767  1.00 73.06           C  
ATOM   3163  O   LEU B 785     -11.396  29.729  24.172  1.00 73.06           O  
ATOM   3164  CB  LEU B 785     -14.029  31.235  23.931  1.00 73.06           C  
ATOM   3165  CG  LEU B 785     -15.380  31.488  23.236  1.00 73.06           C  
ATOM   3166  CD1 LEU B 785     -16.510  31.668  24.264  1.00 73.06           C  
ATOM   3167  CD2 LEU B 785     -15.291  32.643  22.227  1.00 73.06           C  
ATOM   3168  N   VAL B 786     -10.779  31.903  24.032  1.00136.60           N  
ATOM   3169  CA  VAL B 786      -9.565  31.648  24.757  1.00136.60           C  
ATOM   3170  C   VAL B 786      -9.603  32.404  26.052  1.00136.60           C  
ATOM   3171  O   VAL B 786      -9.999  33.569  26.101  1.00136.60           O  
ATOM   3172  CB  VAL B 786      -8.325  32.027  23.991  1.00136.60           C  
ATOM   3173  CG1 VAL B 786      -7.939  33.480  24.297  1.00136.60           C  
ATOM   3174  CG2 VAL B 786      -7.241  30.980  24.266  1.00136.60           C  
ATOM   3175  N   THR B 787      -9.203  31.728  27.150  1.00 65.93           N  
ATOM   3176  CA  THR B 787      -9.202  32.322  28.454  1.00 65.93           C  
ATOM   3177  C   THR B 787      -8.005  31.814  29.192  1.00 65.93           C  
ATOM   3178  O   THR B 787      -7.259  30.972  28.694  1.00 65.93           O  
ATOM   3179  CB  THR B 787     -10.415  31.976  29.268  1.00 65.93           C  
ATOM   3180  CG2 THR B 787     -11.665  32.501  28.541  1.00 65.93           C  
ATOM   3181  OG1 THR B 787     -10.502  30.570  29.444  1.00 65.93           O  
ATOM   3182  N   GLN B 788      -7.791  32.344  30.413  1.00158.37           N  
ATOM   3183  CA  GLN B 788      -6.682  31.950  31.231  1.00158.37           C  
ATOM   3184  C   GLN B 788      -6.931  30.555  31.715  1.00158.37           C  
ATOM   3185  O   GLN B 788      -8.072  30.112  31.834  1.00158.37           O  
ATOM   3186  CB  GLN B 788      -6.431  32.932  32.402  1.00158.37           C  
ATOM   3187  CG  GLN B 788      -7.616  33.115  33.360  1.00158.37           C  
ATOM   3188  CD  GLN B 788      -7.334  34.284  34.309  1.00158.37           C  
ATOM   3189  NE2 GLN B 788      -6.193  34.995  34.096  1.00158.37           N  
ATOM   3190  OE1 GLN B 788      -8.117  34.565  35.217  1.00158.37           O  
ATOM   3191  N   TYR B 789      -5.840  29.805  31.956  1.00119.69           N  
ATOM   3192  CA  TYR B 789      -5.925  28.433  32.378  1.00119.69           C  
ATOM   3193  C   TYR B 789      -5.890  28.390  33.876  1.00119.69           C  
ATOM   3194  O   TYR B 789      -5.002  28.970  34.504  1.00119.69           O  
ATOM   3195  CB  TYR B 789      -4.755  27.599  31.806  1.00119.69           C  
ATOM   3196  CG  TYR B 789      -4.755  26.200  32.329  1.00119.69           C  
ATOM   3197  CD1 TYR B 789      -5.736  25.303  31.975  1.00119.69           C  
ATOM   3198  CD2 TYR B 789      -3.734  25.771  33.146  1.00119.69           C  
ATOM   3199  CE1 TYR B 789      -5.718  24.014  32.454  1.00119.69           C  
ATOM   3200  CE2 TYR B 789      -3.708  24.483  33.628  1.00119.69           C  
ATOM   3201  CZ  TYR B 789      -4.704  23.602  33.285  1.00119.69           C  
ATOM   3202  OH  TYR B 789      -4.682  22.280  33.778  1.00119.69           O  
ATOM   3203  N   LEU B 790      -6.888  27.707  34.485  1.00 92.82           N  
ATOM   3204  CA  LEU B 790      -6.960  27.611  35.918  1.00 92.82           C  
ATOM   3205  C   LEU B 790      -6.736  26.179  36.303  1.00 92.82           C  
ATOM   3206  O   LEU B 790      -7.617  25.327  36.176  1.00 92.82           O  
ATOM   3207  CB  LEU B 790      -8.332  28.037  36.466  1.00 92.82           C  
ATOM   3208  CG  LEU B 790      -8.712  29.476  36.066  1.00 92.82           C  
ATOM   3209  CD1 LEU B 790     -10.035  29.909  36.716  1.00 92.82           C  
ATOM   3210  CD2 LEU B 790      -7.559  30.457  36.329  1.00 92.82           C  
ATOM   3211  N   PRO B 791      -5.571  25.924  36.836  1.00112.57           N  
ATOM   3212  CA  PRO B 791      -5.176  24.584  37.179  1.00112.57           C  
ATOM   3213  C   PRO B 791      -6.044  23.960  38.229  1.00112.57           C  
ATOM   3214  O   PRO B 791      -6.097  22.732  38.306  1.00112.57           O  
ATOM   3215  CB  PRO B 791      -3.706  24.683  37.583  1.00112.57           C  
ATOM   3216  CG  PRO B 791      -3.191  25.903  36.799  1.00112.57           C  
ATOM   3217  CD  PRO B 791      -4.429  26.801  36.633  1.00112.57           C  
ATOM   3218  N   LEU B 792      -6.716  24.787  39.046  1.00141.88           N  
ATOM   3219  CA  LEU B 792      -7.525  24.353  40.153  1.00141.88           C  
ATOM   3220  C   LEU B 792      -8.764  23.627  39.703  1.00141.88           C  
ATOM   3221  O   LEU B 792      -9.370  22.888  40.478  1.00141.88           O  
ATOM   3222  CB  LEU B 792      -7.920  25.486  41.113  1.00141.88           C  
ATOM   3223  CG  LEU B 792      -6.712  26.036  41.898  1.00141.88           C  
ATOM   3224  CD1 LEU B 792      -5.756  26.832  40.998  1.00141.88           C  
ATOM   3225  CD2 LEU B 792      -7.157  26.811  43.143  1.00141.88           C  
ATOM   3226  N   GLY B 793      -9.249  23.871  38.475  1.00 37.72           N  
ATOM   3227  CA  GLY B 793     -10.407  23.132  38.063  1.00 37.72           C  
ATOM   3228  C   GLY B 793     -11.620  23.839  38.569  1.00 37.72           C  
ATOM   3229  O   GLY B 793     -11.536  24.924  39.138  1.00 37.72           O  
ATOM   3230  N   SER B 794     -12.793  23.214  38.371  1.00 55.17           N  
ATOM   3231  CA  SER B 794     -14.049  23.785  38.755  1.00 55.17           C  
ATOM   3232  C   SER B 794     -14.191  23.714  40.239  1.00 55.17           C  
ATOM   3233  O   SER B 794     -13.509  22.950  40.917  1.00 55.17           O  
ATOM   3234  CB  SER B 794     -15.230  23.017  38.155  1.00 55.17           C  
ATOM   3235  OG  SER B 794     -15.165  21.670  38.598  1.00 55.17           O  
ATOM   3236  N   LEU B 795     -15.090  24.564  40.765  1.00102.16           N  
ATOM   3237  CA  LEU B 795     -15.439  24.667  42.152  1.00102.16           C  
ATOM   3238  C   LEU B 795     -16.150  23.415  42.589  1.00102.16           C  
ATOM   3239  O   LEU B 795     -16.017  23.009  43.743  1.00102.16           O  
ATOM   3240  CB  LEU B 795     -16.433  25.809  42.413  1.00102.16           C  
ATOM   3241  CG  LEU B 795     -16.872  25.970  43.881  1.00102.16           C  
ATOM   3242  CD1 LEU B 795     -15.779  26.626  44.735  1.00102.16           C  
ATOM   3243  CD2 LEU B 795     -18.238  26.666  43.987  1.00102.16           C  
ATOM   3244  N   LEU B 796     -16.962  22.786  41.703  1.00258.70           N  
ATOM   3245  CA  LEU B 796     -17.750  21.656  42.149  1.00258.70           C  
ATOM   3246  C   LEU B 796     -16.801  20.617  42.597  1.00258.70           C  
ATOM   3247  O   LEU B 796     -16.869  20.114  43.714  1.00258.70           O  
ATOM   3248  CB  LEU B 796     -18.291  20.629  41.139  1.00258.70           C  
ATOM   3249  CG  LEU B 796     -18.929  21.101  39.871  1.00258.70           C  
ATOM   3250  CD1 LEU B 796     -20.304  21.728  40.106  1.00258.70           C  
ATOM   3251  CD2 LEU B 796     -17.865  21.934  39.171  1.00258.70           C  
ATOM   3252  N   ASP B 797     -15.876  20.291  41.678  1.00 70.59           N  
ATOM   3253  CA  ASP B 797     -15.014  19.163  41.821  1.00 70.59           C  
ATOM   3254  C   ASP B 797     -14.257  19.358  43.077  1.00 70.59           C  
ATOM   3255  O   ASP B 797     -13.831  18.396  43.710  1.00 70.59           O  
ATOM   3256  CB  ASP B 797     -13.993  19.016  40.676  1.00 70.59           C  
ATOM   3257  CG  ASP B 797     -14.726  18.536  39.430  1.00 70.59           C  
ATOM   3258  OD1 ASP B 797     -15.963  18.314  39.518  1.00 70.59           O  
ATOM   3259  OD2 ASP B 797     -14.056  18.377  38.375  1.00 70.59           O1-
ATOM   3260  N   HIS B 798     -14.026  20.629  43.432  1.00 84.05           N  
ATOM   3261  CA  HIS B 798     -13.298  20.958  44.615  1.00 84.05           C  
ATOM   3262  C   HIS B 798     -14.050  20.549  45.851  1.00 84.05           C  
ATOM   3263  O   HIS B 798     -13.527  19.827  46.697  1.00 84.05           O  
ATOM   3264  CB  HIS B 798     -13.022  22.470  44.698  1.00 84.05           C  
ATOM   3265  CG  HIS B 798     -12.034  22.860  45.755  1.00 84.05           C  
ATOM   3266  CD2 HIS B 798     -12.228  23.449  46.967  1.00 84.05           C  
ATOM   3267  ND1 HIS B 798     -10.674  22.685  45.635  1.00 84.05           N  
ATOM   3268  CE1 HIS B 798     -10.115  23.172  46.772  1.00 84.05           C  
ATOM   3269  NE2 HIS B 798     -11.019  23.647  47.610  1.00 84.05           N  
ATOM   3270  N   VAL B 799     -15.325  20.961  45.966  1.00 87.98           N  
ATOM   3271  CA  VAL B 799     -16.107  20.718  47.146  1.00 87.98           C  
ATOM   3272  C   VAL B 799     -16.339  19.250  47.301  1.00 87.98           C  
ATOM   3273  O   VAL B 799     -16.608  18.774  48.401  1.00 87.98           O  
ATOM   3274  CB  VAL B 799     -17.434  21.422  47.138  1.00 87.98           C  
ATOM   3275  CG1 VAL B 799     -17.168  22.937  47.120  1.00 87.98           C  
ATOM   3276  CG2 VAL B 799     -18.274  20.915  45.953  1.00 87.98           C  
ATOM   3277  N   ARG B 800     -16.333  18.496  46.191  1.00114.30           N  
ATOM   3278  CA  ARG B 800     -16.573  17.084  46.285  1.00114.30           C  
ATOM   3279  C   ARG B 800     -15.450  16.408  47.027  1.00114.30           C  
ATOM   3280  O   ARG B 800     -15.676  15.607  47.932  1.00114.30           O  
ATOM   3281  CB  ARG B 800     -16.634  16.411  44.901  1.00114.30           C  
ATOM   3282  CG  ARG B 800     -17.566  17.086  43.886  1.00114.30           C  
ATOM   3283  CD  ARG B 800     -19.048  17.104  44.263  1.00114.30           C  
ATOM   3284  NE  ARG B 800     -19.808  17.524  43.051  1.00114.30           N  
ATOM   3285  CZ  ARG B 800     -20.012  18.845  42.773  1.00114.30           C  
ATOM   3286  NH1 ARG B 800     -19.505  19.811  43.592  1.00114.30           N1+
ATOM   3287  NH2 ARG B 800     -20.729  19.198  41.666  1.00114.30           N  
ATOM   3288  N   GLN B 801     -14.195  16.704  46.641  1.00149.51           N  
ATOM   3289  CA  GLN B 801     -13.055  16.034  47.206  1.00149.51           C  
ATOM   3290  C   GLN B 801     -12.761  16.481  48.619  1.00149.51           C  
ATOM   3291  O   GLN B 801     -12.228  15.725  49.422  1.00149.51           O  
ATOM   3292  CB  GLN B 801     -11.782  16.225  46.358  1.00149.51           C  
ATOM   3293  CG  GLN B 801     -10.687  15.183  46.618  1.00149.51           C  
ATOM   3294  CD  GLN B 801      -9.916  15.534  47.882  1.00149.51           C  
ATOM   3295  NE2 GLN B 801      -9.942  16.834  48.274  1.00149.51           N  
ATOM   3296  OE1 GLN B 801      -9.292  14.672  48.498  1.00149.51           O  
ATOM   3297  N   HIS B 802     -12.950  17.778  48.893  1.00184.81           N  
ATOM   3298  CA  HIS B 802     -12.651  18.482  50.119  1.00184.81           C  
ATOM   3299  C   HIS B 802     -13.753  18.658  51.126  1.00184.81           C  
ATOM   3300  O   HIS B 802     -13.477  19.159  52.213  1.00184.81           O  
ATOM   3301  CB  HIS B 802     -12.059  19.860  49.817  1.00184.81           C  
ATOM   3302  CG  HIS B 802     -10.792  19.710  49.035  1.00184.81           C  
ATOM   3303  CD2 HIS B 802     -10.600  19.613  47.691  1.00184.81           C  
ATOM   3304  ND1 HIS B 802      -9.541  19.614  49.601  1.00184.81           N  
ATOM   3305  CE1 HIS B 802      -8.660  19.466  48.580  1.00184.81           C  
ATOM   3306  NE2 HIS B 802      -9.257  19.458  47.402  1.00184.81           N  
ATOM   3307  N   ARG B 803     -14.991  18.216  50.855  1.00238.41           N  
ATOM   3308  CA  ARG B 803     -16.170  18.851  51.390  1.00238.41           C  
ATOM   3309  C   ARG B 803     -16.131  19.446  52.768  1.00238.41           C  
ATOM   3310  O   ARG B 803     -15.942  20.654  52.892  1.00238.41           O  
ATOM   3311  CB  ARG B 803     -17.373  17.899  51.328  1.00238.41           C  
ATOM   3312  CG  ARG B 803     -17.152  16.581  52.072  1.00238.41           C  
ATOM   3313  CD  ARG B 803     -18.357  15.641  52.003  1.00238.41           C  
ATOM   3314  NE  ARG B 803     -18.435  15.114  50.611  1.00238.41           N  
ATOM   3315  CZ  ARG B 803     -19.623  14.650  50.126  1.00238.41           C  
ATOM   3316  NH1 ARG B 803     -20.739  14.685  50.911  1.00238.41           N1+
ATOM   3317  NH2 ARG B 803     -19.697  14.158  48.854  1.00238.41           N  
ATOM   3318  N   GLY B 804     -16.221  18.689  53.854  1.00128.57           N  
ATOM   3319  CA  GLY B 804     -16.289  19.397  55.099  1.00128.57           C  
ATOM   3320  C   GLY B 804     -14.993  20.106  55.395  1.00128.57           C  
ATOM   3321  O   GLY B 804     -14.995  21.122  56.086  1.00128.57           O  
ATOM   3322  N   ALA B 805     -13.853  19.613  54.867  1.00100.22           N  
ATOM   3323  CA  ALA B 805     -12.547  20.119  55.219  1.00100.22           C  
ATOM   3324  C   ALA B 805     -12.537  21.600  55.017  1.00100.22           C  
ATOM   3325  O   ALA B 805     -11.832  22.334  55.710  1.00100.22           O  
ATOM   3326  CB  ALA B 805     -11.423  19.522  54.356  1.00100.22           C  
ATOM   3327  N   LEU B 806     -13.325  22.070  54.042  1.00139.88           N  
ATOM   3328  CA  LEU B 806     -13.450  23.472  53.801  1.00139.88           C  
ATOM   3329  C   LEU B 806     -13.977  24.131  55.043  1.00139.88           C  
ATOM   3330  O   LEU B 806     -14.870  23.632  55.731  1.00139.88           O  
ATOM   3331  CB  LEU B 806     -14.499  23.801  52.723  1.00139.88           C  
ATOM   3332  CG  LEU B 806     -14.194  23.285  51.307  1.00139.88           C  
ATOM   3333  CD1 LEU B 806     -13.043  24.067  50.669  1.00139.88           C  
ATOM   3334  CD2 LEU B 806     -13.966  21.767  51.288  1.00139.88           C  
ATOM   3335  N   GLY B 807     -13.422  25.308  55.369  1.00 69.74           N  
ATOM   3336  CA  GLY B 807     -13.915  25.982  56.527  1.00 69.74           C  
ATOM   3337  C   GLY B 807     -15.184  26.663  56.141  1.00 69.74           C  
ATOM   3338  O   GLY B 807     -15.458  26.958  54.980  1.00 69.74           O  
ATOM   3339  N   PRO B 808     -15.978  26.904  57.127  1.00 98.09           N  
ATOM   3340  CA  PRO B 808     -17.214  27.600  56.958  1.00 98.09           C  
ATOM   3341  C   PRO B 808     -16.917  28.963  56.411  1.00 98.09           C  
ATOM   3342  O   PRO B 808     -17.784  29.547  55.769  1.00 98.09           O  
ATOM   3343  CB  PRO B 808     -17.808  27.699  58.360  1.00 98.09           C  
ATOM   3344  CG  PRO B 808     -16.560  27.730  59.264  1.00 98.09           C  
ATOM   3345  CD  PRO B 808     -15.536  26.868  58.509  1.00 98.09           C  
ATOM   3346  N   GLN B 809     -15.719  29.511  56.685  1.00 70.02           N  
ATOM   3347  CA  GLN B 809     -15.397  30.836  56.233  1.00 70.02           C  
ATOM   3348  C   GLN B 809     -15.328  30.859  54.748  1.00 70.02           C  
ATOM   3349  O   GLN B 809     -15.781  31.812  54.115  1.00 70.02           O  
ATOM   3350  CB  GLN B 809     -14.049  31.362  56.741  1.00 70.02           C  
ATOM   3351  CG  GLN B 809     -13.646  32.662  56.040  1.00 70.02           C  
ATOM   3352  CD  GLN B 809     -14.779  33.666  56.186  1.00 70.02           C  
ATOM   3353  NE2 GLN B 809     -15.177  34.293  55.047  1.00 70.02           N  
ATOM   3354  OE1 GLN B 809     -15.303  33.880  57.278  1.00 70.02           O  
ATOM   3355  N   LEU B 810     -14.729  29.813  54.159  1.00 97.46           N  
ATOM   3356  CA  LEU B 810     -14.586  29.756  52.736  1.00 97.46           C  
ATOM   3357  C   LEU B 810     -15.917  29.644  52.068  1.00 97.46           C  
ATOM   3358  O   LEU B 810     -16.179  30.361  51.102  1.00 97.46           O  
ATOM   3359  CB  LEU B 810     -13.772  28.547  52.245  1.00 97.46           C  
ATOM   3360  CG  LEU B 810     -12.269  28.615  52.556  1.00 97.46           C  
ATOM   3361  CD1 LEU B 810     -11.547  27.366  52.026  1.00 97.46           C  
ATOM   3362  CD2 LEU B 810     -11.652  29.921  52.030  1.00 97.46           C  
ATOM   3363  N   LEU B 811     -16.809  28.776  52.595  1.00164.33           N  
ATOM   3364  CA  LEU B 811     -18.038  28.498  51.909  1.00164.33           C  
ATOM   3365  C   LEU B 811     -18.761  29.794  51.716  1.00164.33           C  
ATOM   3366  O   LEU B 811     -19.182  30.122  50.606  1.00164.33           O  
ATOM   3367  CB  LEU B 811     -18.917  27.502  52.682  1.00164.33           C  
ATOM   3368  CG  LEU B 811     -18.214  26.137  52.846  1.00164.33           C  
ATOM   3369  CD1 LEU B 811     -19.099  25.118  53.579  1.00164.33           C  
ATOM   3370  CD2 LEU B 811     -17.690  25.616  51.498  1.00164.33           C  
ATOM   3371  N   LEU B 812     -18.840  30.602  52.785  1.00125.90           N  
ATOM   3372  CA  LEU B 812     -19.499  31.872  52.708  1.00125.90           C  
ATOM   3373  C   LEU B 812     -18.758  32.841  51.838  1.00125.90           C  
ATOM   3374  O   LEU B 812     -19.384  33.659  51.167  1.00125.90           O  
ATOM   3375  CB  LEU B 812     -19.734  32.554  54.061  1.00125.90           C  
ATOM   3376  CG  LEU B 812     -20.816  31.856  54.900  1.00125.90           C  
ATOM   3377  CD1 LEU B 812     -20.328  30.519  55.466  1.00125.90           C  
ATOM   3378  CD2 LEU B 812     -21.387  32.800  55.962  1.00125.90           C  
ATOM   3379  N   ASN B 813     -17.411  32.824  51.856  1.00150.06           N  
ATOM   3380  CA  ASN B 813     -16.691  33.766  51.044  1.00150.06           C  
ATOM   3381  C   ASN B 813     -16.841  33.445  49.586  1.00150.06           C  
ATOM   3382  O   ASN B 813     -16.672  34.314  48.733  1.00150.06           O  
ATOM   3383  CB  ASN B 813     -15.222  34.022  51.453  1.00150.06           C  
ATOM   3384  CG  ASN B 813     -14.408  32.748  51.490  1.00150.06           C  
ATOM   3385  ND2 ASN B 813     -14.288  32.063  50.325  1.00150.06           N  
ATOM   3386  OD1 ASN B 813     -13.872  32.393  52.539  1.00150.06           O  
ATOM   3387  N   TRP B 814     -17.084  32.168  49.246  1.00105.10           N  
ATOM   3388  CA  TRP B 814     -17.315  31.787  47.880  1.00105.10           C  
ATOM   3389  C   TRP B 814     -18.664  32.282  47.444  1.00105.10           C  
ATOM   3390  O   TRP B 814     -18.855  32.656  46.288  1.00105.10           O  
ATOM   3391  CB  TRP B 814     -17.189  30.267  47.683  1.00105.10           C  
ATOM   3392  CG  TRP B 814     -15.754  29.821  47.858  1.00105.10           C  
ATOM   3393  CD1 TRP B 814     -14.628  30.591  47.876  1.00105.10           C  
ATOM   3394  CD2 TRP B 814     -15.319  28.466  48.061  1.00105.10           C  
ATOM   3395  CE2 TRP B 814     -13.930  28.494  48.189  1.00105.10           C  
ATOM   3396  CE3 TRP B 814     -16.018  27.297  48.137  1.00105.10           C  
ATOM   3397  NE1 TRP B 814     -13.520  29.804  48.072  1.00105.10           N  
ATOM   3398  CZ2 TRP B 814     -13.217  27.348  48.395  1.00105.10           C  
ATOM   3399  CZ3 TRP B 814     -15.295  26.142  48.342  1.00105.10           C  
ATOM   3400  CH2 TRP B 814     -13.922  26.167  48.468  1.00105.10           C  
ATOM   3401  N   GLY B 815     -19.652  32.266  48.363  1.00 35.82           N  
ATOM   3402  CA  GLY B 815     -20.975  32.735  48.056  1.00 35.82           C  
ATOM   3403  C   GLY B 815     -20.914  34.198  47.743  1.00 35.82           C  
ATOM   3404  O   GLY B 815     -21.620  34.680  46.858  1.00 35.82           O  
ATOM   3405  N   VAL B 816     -20.103  34.956  48.508  1.00 52.39           N  
ATOM   3406  CA  VAL B 816     -19.984  36.370  48.293  1.00 52.39           C  
ATOM   3407  C   VAL B 816     -19.334  36.637  46.972  1.00 52.39           C  
ATOM   3408  O   VAL B 816     -19.828  37.428  46.171  1.00 52.39           O  
ATOM   3409  CB  VAL B 816     -19.134  37.053  49.324  1.00 52.39           C  
ATOM   3410  CG1 VAL B 816     -19.072  38.555  48.990  1.00 52.39           C  
ATOM   3411  CG2 VAL B 816     -19.697  36.738  50.720  1.00 52.39           C  
ATOM   3412  N   GLN B 817     -18.206  35.957  46.697  1.00138.66           N  
ATOM   3413  CA  GLN B 817     -17.469  36.263  45.505  1.00138.66           C  
ATOM   3414  C   GLN B 817     -18.255  35.930  44.271  1.00138.66           C  
ATOM   3415  O   GLN B 817     -18.248  36.696  43.309  1.00138.66           O  
ATOM   3416  CB  GLN B 817     -16.048  35.676  45.493  1.00138.66           C  
ATOM   3417  CG  GLN B 817     -15.912  34.165  45.585  1.00138.66           C  
ATOM   3418  CD  GLN B 817     -14.433  33.921  45.855  1.00138.66           C  
ATOM   3419  NE2 GLN B 817     -13.691  35.013  46.181  1.00138.66           N  
ATOM   3420  OE1 GLN B 817     -13.945  32.796  45.788  1.00138.66           O  
ATOM   3421  N   ILE B 818     -18.993  34.807  44.268  1.00115.42           N  
ATOM   3422  CA  ILE B 818     -19.780  34.441  43.122  1.00115.42           C  
ATOM   3423  C   ILE B 818     -20.807  35.515  42.891  1.00115.42           C  
ATOM   3424  O   ILE B 818     -21.147  35.829  41.751  1.00115.42           O  
ATOM   3425  CB  ILE B 818     -20.537  33.154  43.312  1.00115.42           C  
ATOM   3426  CG1 ILE B 818     -19.584  31.966  43.536  1.00115.42           C  
ATOM   3427  CG2 ILE B 818     -21.453  32.970  42.090  1.00115.42           C  
ATOM   3428  CD1 ILE B 818     -18.696  31.648  42.336  1.00115.42           C  
ATOM   3429  N   ALA B 819     -21.367  36.073  43.982  1.00 50.40           N  
ATOM   3430  CA  ALA B 819     -22.399  37.073  43.906  1.00 50.40           C  
ATOM   3431  C   ALA B 819     -21.893  38.328  43.266  1.00 50.40           C  
ATOM   3432  O   ALA B 819     -22.613  38.971  42.501  1.00 50.40           O  
ATOM   3433  CB  ALA B 819     -22.956  37.453  45.289  1.00 50.40           C  
ATOM   3434  N   LYS B 820     -20.652  38.730  43.593  1.00150.84           N  
ATOM   3435  CA  LYS B 820     -20.093  39.955  43.098  1.00150.84           C  
ATOM   3436  C   LYS B 820     -19.918  39.873  41.612  1.00150.84           C  
ATOM   3437  O   LYS B 820     -20.299  40.789  40.883  1.00150.84           O  
ATOM   3438  CB  LYS B 820     -18.717  40.232  43.717  1.00150.84           C  
ATOM   3439  CG  LYS B 820     -18.313  41.702  43.693  1.00150.84           C  
ATOM   3440  CD  LYS B 820     -19.087  42.549  44.703  1.00150.84           C  
ATOM   3441  CE  LYS B 820     -18.826  42.149  46.158  1.00150.84           C  
ATOM   3442  NZ  LYS B 820     -19.588  43.029  47.072  1.00150.84           N1+
ATOM   3443  N   GLY B 821     -19.351  38.755  41.117  1.00 31.97           N  
ATOM   3444  CA  GLY B 821     -19.113  38.633  39.710  1.00 31.97           C  
ATOM   3445  C   GLY B 821     -20.429  38.689  39.009  1.00 31.97           C  
ATOM   3446  O   GLY B 821     -20.587  39.366  37.996  1.00 31.97           O  
ATOM   3447  N   MET B 822     -21.421  37.980  39.564  1.00149.22           N  
ATOM   3448  CA  MET B 822     -22.724  37.882  38.980  1.00149.22           C  
ATOM   3449  C   MET B 822     -23.357  39.245  38.968  1.00149.22           C  
ATOM   3450  O   MET B 822     -24.041  39.613  38.014  1.00149.22           O  
ATOM   3451  CB  MET B 822     -23.591  36.900  39.783  1.00149.22           C  
ATOM   3452  CG  MET B 822     -24.708  36.231  38.987  1.00149.22           C  
ATOM   3453  SD  MET B 822     -24.149  35.088  37.693  1.00149.22           S  
ATOM   3454  CE  MET B 822     -24.618  36.231  36.365  1.00149.22           C  
ATOM   3455  N   TYR B 823     -23.142  40.035  40.038  1.00 61.31           N  
ATOM   3456  CA  TYR B 823     -23.678  41.368  40.120  1.00 61.31           C  
ATOM   3457  C   TYR B 823     -23.065  42.185  39.030  1.00 61.31           C  
ATOM   3458  O   TYR B 823     -23.732  42.996  38.390  1.00 61.31           O  
ATOM   3459  CB  TYR B 823     -23.347  42.060  41.455  1.00 61.31           C  
ATOM   3460  CG  TYR B 823     -23.695  43.503  41.317  1.00 61.31           C  
ATOM   3461  CD1 TYR B 823     -25.004  43.921  41.351  1.00 61.31           C  
ATOM   3462  CD2 TYR B 823     -22.702  44.445  41.164  1.00 61.31           C  
ATOM   3463  CE1 TYR B 823     -25.318  45.254  41.225  1.00 61.31           C  
ATOM   3464  CE2 TYR B 823     -23.009  45.779  41.038  1.00 61.31           C  
ATOM   3465  CZ  TYR B 823     -24.320  46.185  41.067  1.00 61.31           C  
ATOM   3466  OH  TYR B 823     -24.641  47.553  40.939  1.00 61.31           O  
ATOM   3467  N   TYR B 824     -21.760  41.975  38.797  1.00 67.02           N  
ATOM   3468  CA  TYR B 824     -21.006  42.708  37.824  1.00 67.02           C  
ATOM   3469  C   TYR B 824     -21.612  42.484  36.479  1.00 67.02           C  
ATOM   3470  O   TYR B 824     -21.852  43.428  35.729  1.00 67.02           O  
ATOM   3471  CB  TYR B 824     -19.554  42.192  37.800  1.00 67.02           C  
ATOM   3472  CG  TYR B 824     -18.761  42.775  36.680  1.00 67.02           C  
ATOM   3473  CD1 TYR B 824     -18.171  44.012  36.794  1.00 67.02           C  
ATOM   3474  CD2 TYR B 824     -18.589  42.060  35.517  1.00 67.02           C  
ATOM   3475  CE1 TYR B 824     -17.430  44.530  35.757  1.00 67.02           C  
ATOM   3476  CE2 TYR B 824     -17.850  42.571  34.477  1.00 67.02           C  
ATOM   3477  CZ  TYR B 824     -17.269  43.810  34.597  1.00 67.02           C  
ATOM   3478  OH  TYR B 824     -16.508  44.339  33.532  1.00 67.02           O  
ATOM   3479  N   LEU B 825     -21.915  41.219  36.151  1.00 56.40           N  
ATOM   3480  CA  LEU B 825     -22.464  40.934  34.861  1.00 56.40           C  
ATOM   3481  C   LEU B 825     -23.782  41.623  34.731  1.00 56.40           C  
ATOM   3482  O   LEU B 825     -24.114  42.132  33.662  1.00 56.40           O  
ATOM   3483  CB  LEU B 825     -22.687  39.432  34.609  1.00 56.40           C  
ATOM   3484  CG  LEU B 825     -21.377  38.629  34.501  1.00 56.40           C  
ATOM   3485  CD1 LEU B 825     -21.651  37.141  34.235  1.00 56.40           C  
ATOM   3486  CD2 LEU B 825     -20.430  39.252  33.463  1.00 56.40           C  
ATOM   3487  N   GLU B 826     -24.582  41.664  35.813  1.00125.63           N  
ATOM   3488  CA  GLU B 826     -25.870  42.271  35.650  1.00125.63           C  
ATOM   3489  C   GLU B 826     -25.730  43.732  35.360  1.00125.63           C  
ATOM   3490  O   GLU B 826     -26.510  44.283  34.585  1.00125.63           O  
ATOM   3491  CB  GLU B 826     -26.874  42.054  36.800  1.00125.63           C  
ATOM   3492  CG  GLU B 826     -26.592  42.749  38.124  1.00125.63           C  
ATOM   3493  CD  GLU B 826     -27.871  42.602  38.941  1.00125.63           C  
ATOM   3494  OE1 GLU B 826     -28.892  42.148  38.358  1.00125.63           O  
ATOM   3495  OE2 GLU B 826     -27.849  42.941  40.154  1.00125.63           O1-
ATOM   3496  N   GLU B 827     -24.734  44.415  35.954  1.00102.09           N  
ATOM   3497  CA  GLU B 827     -24.646  45.823  35.687  1.00102.09           C  
ATOM   3498  C   GLU B 827     -24.381  46.050  34.224  1.00102.09           C  
ATOM   3499  O   GLU B 827     -24.943  46.962  33.619  1.00102.09           O  
ATOM   3500  CB  GLU B 827     -23.612  46.564  36.561  1.00102.09           C  
ATOM   3501  CG  GLU B 827     -22.179  46.042  36.493  1.00102.09           C  
ATOM   3502  CD  GLU B 827     -21.333  46.904  37.421  1.00102.09           C  
ATOM   3503  OE1 GLU B 827     -21.678  46.983  38.631  1.00102.09           O  
ATOM   3504  OE2 GLU B 827     -20.336  47.500  36.932  1.00102.09           O1-
ATOM   3505  N   HIS B 828     -23.523  45.212  33.618  1.00125.99           N  
ATOM   3506  CA  HIS B 828     -23.146  45.268  32.231  1.00125.99           C  
ATOM   3507  C   HIS B 828     -24.243  44.778  31.338  1.00125.99           C  
ATOM   3508  O   HIS B 828     -24.140  44.880  30.117  1.00125.99           O  
ATOM   3509  CB  HIS B 828     -21.840  44.520  31.939  1.00125.99           C  
ATOM   3510  CG  HIS B 828     -20.696  45.295  32.516  1.00125.99           C  
ATOM   3511  CD2 HIS B 828     -20.185  45.298  33.777  1.00125.99           C  
ATOM   3512  ND1 HIS B 828     -19.975  46.235  31.815  1.00125.99           N  
ATOM   3513  CE1 HIS B 828     -19.070  46.758  32.680  1.00125.99           C  
ATOM   3514  NE2 HIS B 828     -19.160  46.221  33.883  1.00125.99           N  
ATOM   3515  N   GLY B 829     -25.272  44.123  31.905  1.00 47.17           N  
ATOM   3516  CA  GLY B 829     -26.380  43.724  31.087  1.00 47.17           C  
ATOM   3517  C   GLY B 829     -26.069  42.419  30.435  1.00 47.17           C  
ATOM   3518  O   GLY B 829     -26.658  42.080  29.410  1.00 47.17           O  
ATOM   3519  N   MET B 830     -25.124  41.645  30.998  1.00167.22           N  
ATOM   3520  CA  MET B 830     -24.876  40.384  30.372  1.00167.22           C  
ATOM   3521  C   MET B 830     -25.524  39.292  31.164  1.00167.22           C  
ATOM   3522  O   MET B 830     -25.291  39.146  32.363  1.00167.22           O  
ATOM   3523  CB  MET B 830     -23.393  40.022  30.229  1.00167.22           C  
ATOM   3524  CG  MET B 830     -23.205  38.778  29.362  1.00167.22           C  
ATOM   3525  SD  MET B 830     -21.481  38.354  29.009  1.00167.22           S  
ATOM   3526  CE  MET B 830     -21.857  37.377  27.527  1.00167.22           C  
ATOM   3527  N   VAL B 831     -26.372  38.491  30.487  1.00 65.56           N  
ATOM   3528  CA  VAL B 831     -27.044  37.383  31.108  1.00 65.56           C  
ATOM   3529  C   VAL B 831     -26.183  36.167  30.921  1.00 65.56           C  
ATOM   3530  O   VAL B 831     -25.618  35.958  29.848  1.00 65.56           O  
ATOM   3531  CB  VAL B 831     -28.386  37.099  30.496  1.00 65.56           C  
ATOM   3532  CG1 VAL B 831     -28.958  35.814  31.115  1.00 65.56           C  
ATOM   3533  CG2 VAL B 831     -29.280  38.335  30.697  1.00 65.56           C  
ATOM   3534  N   HIS B 832     -26.006  35.380  32.004  1.00 95.38           N  
ATOM   3535  CA  HIS B 832     -25.175  34.203  32.001  1.00 95.38           C  
ATOM   3536  C   HIS B 832     -25.785  33.028  31.278  1.00 95.38           C  
ATOM   3537  O   HIS B 832     -25.197  32.483  30.347  1.00 95.38           O  
ATOM   3538  CB  HIS B 832     -24.852  33.755  33.434  1.00 95.38           C  
ATOM   3539  CG  HIS B 832     -23.644  32.878  33.507  1.00 95.38           C  
ATOM   3540  CD2 HIS B 832     -22.388  33.180  33.932  1.00 95.38           C  
ATOM   3541  ND1 HIS B 832     -23.608  31.556  33.127  1.00 95.38           N  
ATOM   3542  CE1 HIS B 832     -22.339  31.126  33.339  1.00 95.38           C  
ATOM   3543  NE2 HIS B 832     -21.563  32.077  33.827  1.00 95.38           N  
ATOM   3544  N   ARG B 833     -27.004  32.622  31.692  1.00159.66           N  
ATOM   3545  CA  ARG B 833     -27.761  31.526  31.137  1.00159.66           C  
ATOM   3546  C   ARG B 833     -27.188  30.177  31.485  1.00159.66           C  
ATOM   3547  O   ARG B 833     -27.824  29.162  31.195  1.00159.66           O  
ATOM   3548  CB  ARG B 833     -27.885  31.605  29.606  1.00159.66           C  
ATOM   3549  CG  ARG B 833     -28.722  32.792  29.125  1.00159.66           C  
ATOM   3550  CD  ARG B 833     -28.851  32.877  27.603  1.00159.66           C  
ATOM   3551  NE  ARG B 833     -29.762  31.780  27.173  1.00159.66           N  
ATOM   3552  CZ  ARG B 833     -30.098  31.647  25.857  1.00159.66           C  
ATOM   3553  NH1 ARG B 833     -29.591  32.514  24.933  1.00159.66           N1+
ATOM   3554  NH2 ARG B 833     -30.941  30.647  25.466  1.00159.66           N  
ATOM   3555  N   ASN B 834     -25.998  30.092  32.118  1.00169.46           N  
ATOM   3556  CA  ASN B 834     -25.549  28.779  32.510  1.00169.46           C  
ATOM   3557  C   ASN B 834     -24.682  28.916  33.725  1.00169.46           C  
ATOM   3558  O   ASN B 834     -23.500  28.576  33.695  1.00169.46           O  
ATOM   3559  CB  ASN B 834     -24.708  28.061  31.436  1.00169.46           C  
ATOM   3560  CG  ASN B 834     -24.585  26.589  31.823  1.00169.46           C  
ATOM   3561  ND2 ASN B 834     -23.728  25.836  31.083  1.00169.46           N  
ATOM   3562  OD1 ASN B 834     -25.228  26.116  32.759  1.00169.46           O  
ATOM   3563  N   LEU B 835     -25.257  29.368  34.852  1.00 84.39           N  
ATOM   3564  CA  LEU B 835     -24.468  29.522  36.042  1.00 84.39           C  
ATOM   3565  C   LEU B 835     -24.635  28.285  36.867  1.00 84.39           C  
ATOM   3566  O   LEU B 835     -25.751  27.809  37.067  1.00 84.39           O  
ATOM   3567  CB  LEU B 835     -24.883  30.735  36.896  1.00 84.39           C  
ATOM   3568  CG  LEU B 835     -24.056  30.922  38.184  1.00 84.39           C  
ATOM   3569  CD1 LEU B 835     -22.555  31.075  37.880  1.00 84.39           C  
ATOM   3570  CD2 LEU B 835     -24.606  32.088  39.021  1.00 84.39           C  
ATOM   3571  N   ALA B 836     -23.506  27.717  37.339  1.00 57.20           N  
ATOM   3572  CA  ALA B 836     -23.537  26.528  38.140  1.00 57.20           C  
ATOM   3573  C   ALA B 836     -22.177  26.345  38.747  1.00 57.20           C  
ATOM   3574  O   ALA B 836     -21.206  26.997  38.362  1.00 57.20           O  
ATOM   3575  CB  ALA B 836     -23.865  25.260  37.339  1.00 57.20           C  
ATOM   3576  N   ALA B 837     -22.083  25.428  39.728  1.00 55.14           N  
ATOM   3577  CA  ALA B 837     -20.854  25.157  40.422  1.00 55.14           C  
ATOM   3578  C   ALA B 837     -19.860  24.631  39.435  1.00 55.14           C  
ATOM   3579  O   ALA B 837     -18.651  24.790  39.607  1.00 55.14           O  
ATOM   3580  CB  ALA B 837     -21.019  24.164  41.585  1.00 55.14           C  
ATOM   3581  N   ARG B 838     -20.362  23.945  38.391  1.00229.72           N  
ATOM   3582  CA  ARG B 838     -19.547  23.402  37.344  1.00229.72           C  
ATOM   3583  C   ARG B 838     -18.882  24.557  36.696  1.00229.72           C  
ATOM   3584  O   ARG B 838     -17.736  24.470  36.256  1.00229.72           O  
ATOM   3585  CB  ARG B 838     -20.372  22.731  36.231  1.00229.72           C  
ATOM   3586  CG  ARG B 838     -21.397  21.727  36.752  1.00229.72           C  
ATOM   3587  CD  ARG B 838     -22.626  22.394  37.372  1.00229.72           C  
ATOM   3588  NE  ARG B 838     -23.801  22.162  36.479  1.00229.72           N  
ATOM   3589  CZ  ARG B 838     -24.052  22.944  35.387  1.00229.72           C  
ATOM   3590  NH1 ARG B 838     -23.140  23.856  34.946  1.00229.72           N1+
ATOM   3591  NH2 ARG B 838     -25.245  22.820  34.741  1.00229.72           N  
ATOM   3592  N   ASN B 839     -19.622  25.675  36.613  1.00131.80           N  
ATOM   3593  CA  ASN B 839     -19.119  26.808  35.906  1.00131.80           C  
ATOM   3594  C   ASN B 839     -18.601  27.856  36.838  1.00131.80           C  
ATOM   3595  O   ASN B 839     -18.793  29.047  36.595  1.00131.80           O  
ATOM   3596  CB  ASN B 839     -20.192  27.480  35.036  1.00131.80           C  
ATOM   3597  CG  ASN B 839     -20.594  26.489  33.953  1.00131.80           C  
ATOM   3598  ND2 ASN B 839     -21.918  26.429  33.648  1.00131.80           N  
ATOM   3599  OD1 ASN B 839     -19.755  25.781  33.397  1.00131.80           O  
ATOM   3600  N   VAL B 840     -17.933  27.447  37.929  1.00153.72           N  
ATOM   3601  CA  VAL B 840     -17.212  28.379  38.748  1.00153.72           C  
ATOM   3602  C   VAL B 840     -15.854  27.782  38.899  1.00153.72           C  
ATOM   3603  O   VAL B 840     -15.726  26.602  39.221  1.00153.72           O  
ATOM   3604  CB  VAL B 840     -17.787  28.636  40.110  1.00153.72           C  
ATOM   3605  CG1 VAL B 840     -18.940  29.634  39.986  1.00153.72           C  
ATOM   3606  CG2 VAL B 840     -18.279  27.300  40.673  1.00153.72           C  
ATOM   3607  N   LEU B 841     -14.796  28.582  38.652  1.00113.94           N  
ATOM   3608  CA  LEU B 841     -13.472  28.034  38.697  1.00113.94           C  
ATOM   3609  C   LEU B 841     -12.698  28.688  39.797  1.00113.94           C  
ATOM   3610  O   LEU B 841     -13.018  29.800  40.216  1.00113.94           O  
ATOM   3611  CB  LEU B 841     -12.677  28.213  37.394  1.00113.94           C  
ATOM   3612  CG  LEU B 841     -13.382  27.587  36.176  1.00113.94           C  
ATOM   3613  CD1 LEU B 841     -14.586  28.431  35.736  1.00113.94           C  
ATOM   3614  CD2 LEU B 841     -12.402  27.300  35.035  1.00113.94           C  
ATOM   3615  N   LEU B 842     -11.653  27.988  40.301  1.00126.89           N  
ATOM   3616  CA  LEU B 842     -10.870  28.514  41.387  1.00126.89           C  
ATOM   3617  C   LEU B 842      -9.536  28.980  40.884  1.00126.89           C  
ATOM   3618  O   LEU B 842      -8.779  28.203  40.303  1.00126.89           O  
ATOM   3619  CB  LEU B 842     -10.584  27.480  42.496  1.00126.89           C  
ATOM   3620  CG  LEU B 842     -11.831  26.998  43.266  1.00126.89           C  
ATOM   3621  CD1 LEU B 842     -12.791  26.224  42.351  1.00126.89           C  
ATOM   3622  CD2 LEU B 842     -11.439  26.203  44.523  1.00126.89           C  
ATOM   3623  N   LYS B 843      -9.250  30.298  40.980  1.00163.56           N  
ATOM   3624  CA  LYS B 843      -7.917  30.736  40.672  1.00163.56           C  
ATOM   3625  C   LYS B 843      -7.020  30.549  41.859  1.00163.56           C  
ATOM   3626  O   LYS B 843      -5.886  30.086  41.741  1.00163.56           O  
ATOM   3627  CB  LYS B 843      -7.792  32.142  40.057  1.00163.56           C  
ATOM   3628  CG  LYS B 843      -8.200  33.361  40.874  1.00163.56           C  
ATOM   3629  CD  LYS B 843      -7.711  34.621  40.155  1.00163.56           C  
ATOM   3630  CE  LYS B 843      -8.315  35.936  40.633  1.00163.56           C  
ATOM   3631  NZ  LYS B 843      -7.847  37.025  39.745  1.00163.56           N1+
ATOM   3632  N   SER B 844      -7.541  30.877  43.057  1.00129.56           N  
ATOM   3633  CA  SER B 844      -6.782  30.768  44.266  1.00129.56           C  
ATOM   3634  C   SER B 844      -7.473  29.752  45.095  1.00129.56           C  
ATOM   3635  O   SER B 844      -8.679  29.569  44.950  1.00129.56           O  
ATOM   3636  CB  SER B 844      -6.816  32.062  45.103  1.00129.56           C  
ATOM   3637  OG  SER B 844      -6.230  33.138  44.386  1.00129.56           O  
ATOM   3638  N   PRO B 845      -6.767  29.087  45.977  1.00242.53           N  
ATOM   3639  CA  PRO B 845      -7.392  28.155  46.870  1.00242.53           C  
ATOM   3640  C   PRO B 845      -8.456  28.934  47.593  1.00242.53           C  
ATOM   3641  O   PRO B 845      -9.355  28.301  48.138  1.00242.53           O  
ATOM   3642  CB  PRO B 845      -6.279  27.683  47.802  1.00242.53           C  
ATOM   3643  CG  PRO B 845      -5.312  28.880  47.838  1.00242.53           C  
ATOM   3644  CD  PRO B 845      -5.461  29.516  46.447  1.00242.53           C  
ATOM   3645  N   SER B 846      -8.276  30.272  47.719  1.00184.21           N  
ATOM   3646  CA  SER B 846      -9.169  31.257  48.277  1.00184.21           C  
ATOM   3647  C   SER B 846     -10.081  31.976  47.310  1.00184.21           C  
ATOM   3648  O   SER B 846     -11.142  32.413  47.736  1.00184.21           O  
ATOM   3649  CB  SER B 846      -8.403  32.353  49.024  1.00184.21           C  
ATOM   3650  OG  SER B 846      -9.310  33.360  49.433  1.00184.21           O  
ATOM   3651  N   GLN B 847      -9.724  32.172  46.018  1.00140.33           N  
ATOM   3652  CA  GLN B 847     -10.537  33.044  45.190  1.00140.33           C  
ATOM   3653  C   GLN B 847     -11.082  32.287  44.016  1.00140.33           C  
ATOM   3654  O   GLN B 847     -10.358  31.544  43.360  1.00140.33           O  
ATOM   3655  CB  GLN B 847      -9.744  34.234  44.624  1.00140.33           C  
ATOM   3656  CG  GLN B 847      -9.155  35.139  45.707  1.00140.33           C  
ATOM   3657  CD  GLN B 847     -10.312  35.777  46.462  1.00140.33           C  
ATOM   3658  NE2 GLN B 847     -11.286  36.354  45.707  1.00140.33           N  
ATOM   3659  OE1 GLN B 847     -10.349  35.765  47.691  1.00140.33           O  
ATOM   3660  N   VAL B 848     -12.384  32.490  43.703  1.00 85.26           N  
ATOM   3661  CA  VAL B 848     -13.015  31.806  42.602  1.00 85.26           C  
ATOM   3662  C   VAL B 848     -13.474  32.811  41.585  1.00 85.26           C  
ATOM   3663  O   VAL B 848     -13.452  34.013  41.836  1.00 85.26           O  
ATOM   3664  CB  VAL B 848     -14.219  30.978  42.971  1.00 85.26           C  
ATOM   3665  CG1 VAL B 848     -13.780  29.833  43.897  1.00 85.26           C  
ATOM   3666  CG2 VAL B 848     -15.293  31.896  43.575  1.00 85.26           C  
ATOM   3667  N   GLN B 849     -13.857  32.337  40.373  1.00 71.30           N  
ATOM   3668  CA  GLN B 849     -14.308  33.242  39.342  1.00 71.30           C  
ATOM   3669  C   GLN B 849     -15.384  32.578  38.520  1.00 71.30           C  
ATOM   3670  O   GLN B 849     -15.317  31.384  38.234  1.00 71.30           O  
ATOM   3671  CB  GLN B 849     -13.182  33.651  38.375  1.00 71.30           C  
ATOM   3672  CG  GLN B 849     -12.045  34.414  39.059  1.00 71.30           C  
ATOM   3673  CD  GLN B 849     -10.996  34.764  38.012  1.00 71.30           C  
ATOM   3674  NE2 GLN B 849     -10.688  33.797  37.107  1.00 71.30           N  
ATOM   3675  OE1 GLN B 849     -10.454  35.868  38.008  1.00 71.30           O  
ATOM   3676  N   VAL B 850     -16.409  33.353  38.093  1.00114.71           N  
ATOM   3677  CA  VAL B 850     -17.500  32.802  37.327  1.00114.71           C  
ATOM   3678  C   VAL B 850     -17.047  32.636  35.906  1.00114.71           C  
ATOM   3679  O   VAL B 850     -16.271  33.438  35.389  1.00114.71           O  
ATOM   3680  CB  VAL B 850     -18.758  33.634  37.353  1.00114.71           C  
ATOM   3681  CG1 VAL B 850     -18.665  34.743  36.295  1.00114.71           C  
ATOM   3682  CG2 VAL B 850     -19.977  32.709  37.204  1.00114.71           C  
ATOM   3683  N   ALA B 851     -17.526  31.573  35.225  1.00 67.34           N  
ATOM   3684  CA  ALA B 851     -17.050  31.311  33.898  1.00 67.34           C  
ATOM   3685  C   ALA B 851     -18.187  30.912  33.007  1.00 67.34           C  
ATOM   3686  O   ALA B 851     -19.328  30.780  33.437  1.00 67.34           O  
ATOM   3687  CB  ALA B 851     -16.014  30.177  33.834  1.00 67.34           C  
ATOM   3688  N   ASP B 852     -17.861  30.756  31.708  1.00176.89           N  
ATOM   3689  CA  ASP B 852     -18.692  30.379  30.596  1.00176.89           C  
ATOM   3690  C   ASP B 852     -19.991  31.111  30.550  1.00176.89           C  
ATOM   3691  O   ASP B 852     -21.063  30.513  30.476  1.00176.89           O  
ATOM   3692  CB  ASP B 852     -18.864  28.868  30.306  1.00176.89           C  
ATOM   3693  CG  ASP B 852     -19.731  28.119  31.296  1.00176.89           C  
ATOM   3694  OD1 ASP B 852     -20.269  28.742  32.247  1.00176.89           O  
ATOM   3695  OD2 ASP B 852     -19.874  26.884  31.088  1.00176.89           O1-
ATOM   3696  N   PHE B 853     -19.909  32.454  30.556  1.00 87.04           N  
ATOM   3697  CA  PHE B 853     -21.084  33.270  30.491  1.00 87.04           C  
ATOM   3698  C   PHE B 853     -21.285  33.798  29.099  1.00 87.04           C  
ATOM   3699  O   PHE B 853     -20.341  33.979  28.332  1.00 87.04           O  
ATOM   3700  CB  PHE B 853     -21.034  34.460  31.464  1.00 87.04           C  
ATOM   3701  CG  PHE B 853     -19.765  35.196  31.204  1.00 87.04           C  
ATOM   3702  CD1 PHE B 853     -19.687  36.159  30.226  1.00 87.04           C  
ATOM   3703  CD2 PHE B 853     -18.644  34.909  31.949  1.00 87.04           C  
ATOM   3704  CE1 PHE B 853     -18.506  36.827  29.999  1.00 87.04           C  
ATOM   3705  CE2 PHE B 853     -17.461  35.573  31.727  1.00 87.04           C  
ATOM   3706  CZ  PHE B 853     -17.392  36.536  30.749  1.00 87.04           C  
ATOM   3707  N   GLY B 854     -22.567  33.996  28.728  1.00 50.80           N  
ATOM   3708  CA  GLY B 854     -22.957  34.583  27.477  1.00 50.80           C  
ATOM   3709  C   GLY B 854     -22.808  33.576  26.381  1.00 50.80           C  
ATOM   3710  O   GLY B 854     -23.242  33.802  25.255  1.00 50.80           O  
ATOM   3711  N   VAL B 855     -22.241  32.403  26.699  1.00 71.92           N  
ATOM   3712  CA  VAL B 855     -21.940  31.411  25.707  1.00 71.92           C  
ATOM   3713  C   VAL B 855     -23.187  30.924  25.029  1.00 71.92           C  
ATOM   3714  O   VAL B 855     -23.134  30.504  23.875  1.00 71.92           O  
ATOM   3715  CB  VAL B 855     -21.228  30.216  26.268  1.00 71.92           C  
ATOM   3716  CG1 VAL B 855     -21.010  29.201  25.132  1.00 71.92           C  
ATOM   3717  CG2 VAL B 855     -19.924  30.693  26.929  1.00 71.92           C  
ATOM   3718  N   ALA B 856     -24.324  30.900  25.748  1.00 59.51           N  
ATOM   3719  CA  ALA B 856     -25.578  30.420  25.222  1.00 59.51           C  
ATOM   3720  C   ALA B 856     -26.107  31.291  24.108  1.00 59.51           C  
ATOM   3721  O   ALA B 856     -26.637  30.785  23.121  1.00 59.51           O  
ATOM   3722  CB  ALA B 856     -26.673  30.340  26.299  1.00 59.51           C  
ATOM   3723  N   ASP B 857     -25.968  32.624  24.242  1.00102.82           N  
ATOM   3724  CA  ASP B 857     -26.497  33.630  23.349  1.00102.82           C  
ATOM   3725  C   ASP B 857     -25.814  33.560  22.020  1.00102.82           C  
ATOM   3726  O   ASP B 857     -26.187  34.247  21.071  1.00102.82           O  
ATOM   3727  CB  ASP B 857     -26.298  35.054  23.895  1.00102.82           C  
ATOM   3728  CG  ASP B 857     -27.218  35.234  25.094  1.00102.82           C  
ATOM   3729  OD1 ASP B 857     -28.435  35.477  24.878  1.00102.82           O  
ATOM   3730  OD2 ASP B 857     -26.715  35.139  26.245  1.00102.82           O1-
ATOM   3731  N   LEU B 858     -24.701  32.826  21.991  1.00159.74           N  
ATOM   3732  CA  LEU B 858     -23.841  32.598  20.873  1.00159.74           C  
ATOM   3733  C   LEU B 858     -24.524  31.672  19.883  1.00159.74           C  
ATOM   3734  O   LEU B 858     -24.125  31.599  18.720  1.00159.74           O  
ATOM   3735  CB  LEU B 858     -22.533  31.991  21.405  1.00159.74           C  
ATOM   3736  CG  LEU B 858     -21.268  32.252  20.578  1.00159.74           C  
ATOM   3737  CD1 LEU B 858     -20.066  31.577  21.251  1.00159.74           C  
ATOM   3738  CD2 LEU B 858     -21.427  31.905  19.094  1.00159.74           C  
ATOM   3739  N   LEU B 859     -25.528  30.874  20.324  1.00115.03           N  
ATOM   3740  CA  LEU B 859     -26.118  29.905  19.421  1.00115.03           C  
ATOM   3741  C   LEU B 859     -27.612  30.068  19.291  1.00115.03           C  
ATOM   3742  O   LEU B 859     -28.281  30.669  20.129  1.00115.03           O  
ATOM   3743  CB  LEU B 859     -25.883  28.453  19.870  1.00115.03           C  
ATOM   3744  CG  LEU B 859     -24.396  28.067  19.984  1.00115.03           C  
ATOM   3745  CD1 LEU B 859     -23.692  28.866  21.094  1.00115.03           C  
ATOM   3746  CD2 LEU B 859     -24.228  26.549  20.156  1.00115.03           C  
ATOM   3747  N   PRO B 860     -28.138  29.542  18.205  1.00 89.12           N  
ATOM   3748  CA  PRO B 860     -29.561  29.539  17.973  1.00 89.12           C  
ATOM   3749  C   PRO B 860     -30.224  28.562  18.901  1.00 89.12           C  
ATOM   3750  O   PRO B 860     -29.636  27.520  19.189  1.00 89.12           O  
ATOM   3751  CB  PRO B 860     -29.745  29.192  16.495  1.00 89.12           C  
ATOM   3752  CG  PRO B 860     -28.440  29.677  15.836  1.00 89.12           C  
ATOM   3753  CD  PRO B 860     -27.389  29.560  16.955  1.00 89.12           C  
ATOM   3754  N   PRO B 861     -31.421  28.856  19.333  1.00167.67           N  
ATOM   3755  CA  PRO B 861     -32.120  28.046  20.296  1.00167.67           C  
ATOM   3756  C   PRO B 861     -32.202  26.611  19.876  1.00167.67           C  
ATOM   3757  O   PRO B 861     -32.573  26.338  18.735  1.00167.67           O  
ATOM   3758  CB  PRO B 861     -33.513  28.662  20.406  1.00167.67           C  
ATOM   3759  CG  PRO B 861     -33.734  29.269  19.007  1.00167.67           C  
ATOM   3760  CD  PRO B 861     -32.324  29.688  18.557  1.00167.67           C  
ATOM   3761  N   ASP B 862     -31.853  25.685  20.793  1.00 74.62           N  
ATOM   3762  CA  ASP B 862     -31.962  24.273  20.562  1.00 74.62           C  
ATOM   3763  C   ASP B 862     -32.190  23.663  21.912  1.00 74.62           C  
ATOM   3764  O   ASP B 862     -31.248  23.277  22.602  1.00 74.62           O  
ATOM   3765  CB  ASP B 862     -30.683  23.643  19.986  1.00 74.62           C  
ATOM   3766  CG  ASP B 862     -30.995  22.202  19.608  1.00 74.62           C  
ATOM   3767  OD1 ASP B 862     -32.162  21.774  19.814  1.00 74.62           O  
ATOM   3768  OD2 ASP B 862     -30.070  21.508  19.108  1.00 74.62           O1-
ATOM   3769  N   ASP B 863     -33.468  23.558  22.310  1.00135.64           N  
ATOM   3770  CA  ASP B 863     -33.872  23.097  23.609  1.00135.64           C  
ATOM   3771  C   ASP B 863     -33.565  21.648  23.841  1.00135.64           C  
ATOM   3772  O   ASP B 863     -33.342  21.248  24.982  1.00135.64           O  
ATOM   3773  CB  ASP B 863     -35.365  23.342  23.886  1.00135.64           C  
ATOM   3774  CG  ASP B 863     -36.161  22.676  22.779  1.00135.64           C  
ATOM   3775  OD1 ASP B 863     -35.939  23.058  21.599  1.00135.64           O  
ATOM   3776  OD2 ASP B 863     -37.007  21.796  23.092  1.00135.64           O1-
ATOM   3777  N   LYS B 864     -33.573  20.822  22.780  1.00 49.84           N  
ATOM   3778  CA  LYS B 864     -33.390  19.398  22.886  1.00 49.84           C  
ATOM   3779  C   LYS B 864     -32.014  19.052  23.371  1.00 49.84           C  
ATOM   3780  O   LYS B 864     -31.837  18.061  24.079  1.00 49.84           O  
ATOM   3781  CB  LYS B 864     -33.593  18.671  21.546  1.00 49.84           C  
ATOM   3782  CG  LYS B 864     -33.488  17.149  21.665  1.00 49.84           C  
ATOM   3783  CD  LYS B 864     -33.984  16.399  20.428  1.00 49.84           C  
ATOM   3784  CE  LYS B 864     -33.875  14.878  20.554  1.00 49.84           C  
ATOM   3785  NZ  LYS B 864     -34.374  14.232  19.320  1.00 49.84           N1+
ATOM   3786  N   GLN B 865     -31.005  19.865  23.011  1.00119.82           N  
ATOM   3787  CA  GLN B 865     -29.628  19.562  23.281  1.00119.82           C  
ATOM   3788  C   GLN B 865     -29.372  19.414  24.745  1.00119.82           C  
ATOM   3789  O   GLN B 865     -28.544  18.591  25.132  1.00119.82           O  
ATOM   3790  CB  GLN B 865     -28.655  20.657  22.812  1.00119.82           C  
ATOM   3791  CG  GLN B 865     -28.558  20.833  21.299  1.00119.82           C  
ATOM   3792  CD  GLN B 865     -27.554  21.951  21.054  1.00119.82           C  
ATOM   3793  NE2 GLN B 865     -27.090  22.592  22.159  1.00119.82           N  
ATOM   3794  OE1 GLN B 865     -27.187  22.251  19.920  1.00119.82           O  
ATOM   3795  N   LEU B 866     -30.026  20.220  25.603  1.00108.61           N  
ATOM   3796  CA  LEU B 866     -29.710  20.086  26.995  1.00108.61           C  
ATOM   3797  C   LEU B 866     -30.114  18.716  27.425  1.00108.61           C  
ATOM   3798  O   LEU B 866     -31.294  18.460  27.659  1.00108.61           O  
ATOM   3799  CB  LEU B 866     -30.458  21.076  27.905  1.00108.61           C  
ATOM   3800  CG  LEU B 866     -30.167  22.558  27.603  1.00108.61           C  
ATOM   3801  CD1 LEU B 866     -30.768  22.987  26.255  1.00108.61           C  
ATOM   3802  CD2 LEU B 866     -30.602  23.459  28.769  1.00108.61           C  
ATOM   3803  N   LEU B 867     -29.134  17.796  27.548  1.00198.27           N  
ATOM   3804  CA  LEU B 867     -29.447  16.463  27.971  1.00198.27           C  
ATOM   3805  C   LEU B 867     -28.180  15.760  28.316  1.00198.27           C  
ATOM   3806  O   LEU B 867     -27.297  15.617  27.475  1.00198.27           O  
ATOM   3807  CB  LEU B 867     -30.113  15.596  26.884  1.00198.27           C  
ATOM   3808  CG  LEU B 867     -31.564  15.973  26.533  1.00198.27           C  
ATOM   3809  CD1 LEU B 867     -32.124  15.048  25.440  1.00198.27           C  
ATOM   3810  CD2 LEU B 867     -32.457  15.982  27.786  1.00198.27           C  
ATOM   3811  N   TYR B 868     -28.063  15.262  29.559  1.00231.51           N  
ATOM   3812  CA  TYR B 868     -26.867  14.539  29.865  1.00231.51           C  
ATOM   3813  C   TYR B 868     -27.303  13.128  30.070  1.00231.51           C  
ATOM   3814  O   TYR B 868     -28.242  12.857  30.817  1.00231.51           O  
ATOM   3815  CB  TYR B 868     -26.150  15.011  31.140  1.00231.51           C  
ATOM   3816  CG  TYR B 868     -24.827  14.328  31.179  1.00231.51           C  
ATOM   3817  CD1 TYR B 868     -23.773  14.833  30.452  1.00231.51           C  
ATOM   3818  CD2 TYR B 868     -24.635  13.195  31.935  1.00231.51           C  
ATOM   3819  CE1 TYR B 868     -22.545  14.218  30.475  1.00231.51           C  
ATOM   3820  CE2 TYR B 868     -23.407  12.576  31.963  1.00231.51           C  
ATOM   3821  CZ  TYR B 868     -22.361  13.086  31.232  1.00231.51           C  
ATOM   3822  OH  TYR B 868     -21.101  12.452  31.259  1.00231.51           O  
ATOM   3823  N   SER B 869     -26.631  12.187  29.383  1.00 89.50           N  
ATOM   3824  CA  SER B 869     -27.036  10.816  29.442  1.00 89.50           C  
ATOM   3825  C   SER B 869     -26.955  10.333  30.851  1.00 89.50           C  
ATOM   3826  O   SER B 869     -27.932   9.814  31.388  1.00 89.50           O  
ATOM   3827  CB  SER B 869     -26.147   9.894  28.592  1.00 89.50           C  
ATOM   3828  OG  SER B 869     -26.266  10.236  27.219  1.00 89.50           O  
ATOM   3829  N   GLU B 870     -25.792  10.507  31.502  1.00125.57           N  
ATOM   3830  CA  GLU B 870     -25.678   9.977  32.826  1.00125.57           C  
ATOM   3831  C   GLU B 870     -26.663  10.668  33.706  1.00125.57           C  
ATOM   3832  O   GLU B 870     -27.435  10.020  34.411  1.00125.57           O  
ATOM   3833  CB  GLU B 870     -24.282  10.175  33.440  1.00125.57           C  
ATOM   3834  CG  GLU B 870     -24.156   9.598  34.851  1.00125.57           C  
ATOM   3835  CD  GLU B 870     -22.738   9.852  35.339  1.00125.57           C  
ATOM   3836  OE1 GLU B 870     -21.941  10.437  34.559  1.00125.57           O  
ATOM   3837  OE2 GLU B 870     -22.432   9.461  36.497  1.00125.57           O1-
ATOM   3838  N   ALA B 871     -26.685  12.013  33.670  1.00286.27           N  
ATOM   3839  CA  ALA B 871     -27.609  12.704  34.517  1.00286.27           C  
ATOM   3840  C   ALA B 871     -27.266  14.154  34.480  1.00286.27           C  
ATOM   3841  O   ALA B 871     -26.296  14.565  33.845  1.00286.27           O  
ATOM   3842  CB  ALA B 871     -27.542  12.262  35.990  1.00286.27           C  
ATOM   3843  N   LYS B 872     -28.087  14.971  35.165  1.00300.90           N  
ATOM   3844  CA  LYS B 872     -27.849  16.381  35.246  1.00300.90           C  
ATOM   3845  C   LYS B 872     -28.103  16.983  33.906  1.00300.90           C  
ATOM   3846  O   LYS B 872     -27.738  16.420  32.876  1.00300.90           O  
ATOM   3847  CB  LYS B 872     -26.414  16.734  35.673  1.00300.90           C  
ATOM   3848  CG  LYS B 872     -26.068  16.275  37.092  1.00300.90           C  
ATOM   3849  CD  LYS B 872     -24.568  16.297  37.395  1.00300.90           C  
ATOM   3850  CE  LYS B 872     -24.219  15.839  38.813  1.00300.90           C  
ATOM   3851  NZ  LYS B 872     -22.752  15.878  39.011  1.00300.90           N1+
ATOM   3852  N   THR B 873     -28.774  18.150  33.891  1.00257.93           N  
ATOM   3853  CA  THR B 873     -29.028  18.823  32.654  1.00257.93           C  
ATOM   3854  C   THR B 873     -28.887  20.262  32.906  1.00257.93           C  
ATOM   3855  O   THR B 873     -28.595  20.662  34.024  1.00257.93           O  
ATOM   3856  CB  THR B 873     -30.420  18.590  32.142  1.00257.93           C  
ATOM   3857  CG2 THR B 873     -31.414  19.265  33.102  1.00257.93           C  
ATOM   3858  OG1 THR B 873     -30.566  19.115  30.831  1.00257.93           O  
ATOM   3859  N   PRO B 874     -28.997  21.074  31.912  1.00209.52           N  
ATOM   3860  CA  PRO B 874     -28.959  22.445  32.282  1.00209.52           C  
ATOM   3861  C   PRO B 874     -30.238  22.877  32.929  1.00209.52           C  
ATOM   3862  O   PRO B 874     -30.255  23.929  33.562  1.00209.52           O  
ATOM   3863  CB  PRO B 874     -28.578  23.215  31.021  1.00209.52           C  
ATOM   3864  CG  PRO B 874     -27.723  22.201  30.240  1.00209.52           C  
ATOM   3865  CD  PRO B 874     -28.277  20.831  30.670  1.00209.52           C  
ATOM   3866  N   ILE B 875     -31.314  22.083  32.782  1.00 92.54           N  
ATOM   3867  CA  ILE B 875     -32.623  22.386  33.298  1.00 92.54           C  
ATOM   3868  C   ILE B 875     -32.603  22.444  34.794  1.00 92.54           C  
ATOM   3869  O   ILE B 875     -33.353  23.206  35.401  1.00 92.54           O  
ATOM   3870  CB  ILE B 875     -33.675  21.386  32.904  1.00 92.54           C  
ATOM   3871  CG1 ILE B 875     -34.038  21.533  31.419  1.00 92.54           C  
ATOM   3872  CG2 ILE B 875     -34.873  21.527  33.854  1.00 92.54           C  
ATOM   3873  CD1 ILE B 875     -35.092  20.527  30.958  1.00 92.54           C  
ATOM   3874  N   LYS B 876     -31.759  21.619  35.434  1.00194.46           N  
ATOM   3875  CA  LYS B 876     -31.725  21.526  36.868  1.00194.46           C  
ATOM   3876  C   LYS B 876     -31.409  22.866  37.469  1.00194.46           C  
ATOM   3877  O   LYS B 876     -31.635  23.074  38.659  1.00194.46           O  
ATOM   3878  CB  LYS B 876     -30.628  20.590  37.412  1.00194.46           C  
ATOM   3879  CG  LYS B 876     -30.900  19.087  37.318  1.00194.46           C  
ATOM   3880  CD  LYS B 876     -30.869  18.514  35.904  1.00194.46           C  
ATOM   3881  CE  LYS B 876     -30.662  16.999  35.876  1.00194.46           C  
ATOM   3882  NZ  LYS B 876     -31.334  16.368  37.033  1.00194.46           N1+
ATOM   3883  N   TRP B 877     -30.671  23.719  36.742  1.00164.19           N  
ATOM   3884  CA  TRP B 877     -30.356  25.049  37.194  1.00164.19           C  
ATOM   3885  C   TRP B 877     -31.350  26.114  36.827  1.00164.19           C  
ATOM   3886  O   TRP B 877     -31.445  27.145  37.492  1.00164.19           O  
ATOM   3887  CB  TRP B 877     -28.944  25.474  36.781  1.00164.19           C  
ATOM   3888  CG  TRP B 877     -27.939  24.701  37.595  1.00164.19           C  
ATOM   3889  CD1 TRP B 877     -27.199  25.096  38.669  1.00164.19           C  
ATOM   3890  CD2 TRP B 877     -27.664  23.306  37.401  1.00164.19           C  
ATOM   3891  CE2 TRP B 877     -26.754  22.925  38.386  1.00164.19           C  
ATOM   3892  CE3 TRP B 877     -28.139  22.414  36.483  1.00164.19           C  
ATOM   3893  NE1 TRP B 877     -26.476  24.033  39.157  1.00164.19           N  
ATOM   3894  CZ2 TRP B 877     -26.302  21.639  38.468  1.00164.19           C  
ATOM   3895  CZ3 TRP B 877     -27.673  21.121  36.564  1.00164.19           C  
ATOM   3896  CH2 TRP B 877     -26.773  20.740  37.536  1.00164.19           C  
ATOM   3897  N   MET B 878     -32.081  25.909  35.722  1.00162.36           N  
ATOM   3898  CA  MET B 878     -32.877  26.925  35.095  1.00162.36           C  
ATOM   3899  C   MET B 878     -34.089  27.294  35.912  1.00162.36           C  
ATOM   3900  O   MET B 878     -34.781  26.439  36.463  1.00162.36           O  
ATOM   3901  CB  MET B 878     -33.245  26.420  33.683  1.00162.36           C  
ATOM   3902  CG  MET B 878     -33.411  27.484  32.604  1.00162.36           C  
ATOM   3903  SD  MET B 878     -32.989  26.919  30.922  1.00162.36           S  
ATOM   3904  CE  MET B 878     -34.249  25.624  30.757  1.00162.36           C  
ATOM   3905  N   ALA B 879     -34.371  28.617  36.011  1.00 56.22           N  
ATOM   3906  CA  ALA B 879     -35.531  29.094  36.715  1.00 56.22           C  
ATOM   3907  C   ALA B 879     -36.707  28.571  35.947  1.00 56.22           C  
ATOM   3908  O   ALA B 879     -36.569  28.246  34.770  1.00 56.22           O  
ATOM   3909  CB  ALA B 879     -35.637  30.628  36.767  1.00 56.22           C  
ATOM   3910  N   LEU B 880     -37.895  28.463  36.582  1.00186.96           N  
ATOM   3911  CA  LEU B 880     -39.019  27.857  35.913  1.00186.96           C  
ATOM   3912  C   LEU B 880     -39.396  28.595  34.674  1.00186.96           C  
ATOM   3913  O   LEU B 880     -39.704  27.965  33.664  1.00186.96           O  
ATOM   3914  CB  LEU B 880     -40.346  27.799  36.698  1.00186.96           C  
ATOM   3915  CG  LEU B 880     -40.545  26.589  37.621  1.00186.96           C  
ATOM   3916  CD1 LEU B 880     -40.442  25.274  36.831  1.00186.96           C  
ATOM   3917  CD2 LEU B 880     -39.656  26.650  38.863  1.00186.96           C  
ATOM   3918  N   GLU B 881     -39.393  29.939  34.708  1.00102.93           N  
ATOM   3919  CA  GLU B 881     -39.874  30.682  33.580  1.00102.93           C  
ATOM   3920  C   GLU B 881     -39.036  30.382  32.381  1.00102.93           C  
ATOM   3921  O   GLU B 881     -39.546  30.316  31.265  1.00102.93           O  
ATOM   3922  CB  GLU B 881     -39.893  32.212  33.789  1.00102.93           C  
ATOM   3923  CG  GLU B 881     -38.535  32.850  34.090  1.00102.93           C  
ATOM   3924  CD  GLU B 881     -38.354  32.899  35.603  1.00102.93           C  
ATOM   3925  OE1 GLU B 881     -39.376  33.060  36.320  1.00102.93           O  
ATOM   3926  OE2 GLU B 881     -37.189  32.780  36.064  1.00102.93           O1-
ATOM   3927  N   SER B 882     -37.718  30.218  32.569  1.00 94.03           N  
ATOM   3928  CA  SER B 882     -36.856  29.924  31.465  1.00 94.03           C  
ATOM   3929  C   SER B 882     -37.121  28.540  30.946  1.00 94.03           C  
ATOM   3930  O   SER B 882     -36.903  28.267  29.767  1.00 94.03           O  
ATOM   3931  CB  SER B 882     -35.373  30.128  31.819  1.00 94.03           C  
ATOM   3932  OG  SER B 882     -35.106  29.620  33.116  1.00 94.03           O  
ATOM   3933  N   ILE B 883     -37.575  27.613  31.812  1.00125.58           N  
ATOM   3934  CA  ILE B 883     -37.863  26.276  31.370  1.00125.58           C  
ATOM   3935  C   ILE B 883     -39.066  26.294  30.477  1.00125.58           C  
ATOM   3936  O   ILE B 883     -39.077  25.666  29.420  1.00125.58           O  
ATOM   3937  CB  ILE B 883     -38.216  25.354  32.505  1.00125.58           C  
ATOM   3938  CG1 ILE B 883     -37.070  25.239  33.523  1.00125.58           C  
ATOM   3939  CG2 ILE B 883     -38.608  24.000  31.890  1.00125.58           C  
ATOM   3940  CD1 ILE B 883     -35.838  24.521  32.984  1.00125.58           C  
ATOM   3941  N   HIS B 884     -40.146  26.960  30.934  1.00 96.42           N  
ATOM   3942  CA  HIS B 884     -41.378  27.015  30.199  1.00 96.42           C  
ATOM   3943  C   HIS B 884     -41.282  27.920  28.997  1.00 96.42           C  
ATOM   3944  O   HIS B 884     -41.506  27.504  27.861  1.00 96.42           O  
ATOM   3945  CB  HIS B 884     -42.523  27.515  31.102  1.00 96.42           C  
ATOM   3946  CG  HIS B 884     -42.660  26.704  32.368  1.00 96.42           C  
ATOM   3947  CD2 HIS B 884     -42.236  25.440  32.648  1.00 96.42           C  
ATOM   3948  ND1 HIS B 884     -43.276  27.152  33.517  1.00 96.42           N  
ATOM   3949  CE1 HIS B 884     -43.192  26.148  34.427  1.00 96.42           C  
ATOM   3950  NE2 HIS B 884     -42.570  25.088  33.945  1.00 96.42           N  
ATOM   3951  N   PHE B 885     -40.966  29.204  29.259  1.00157.59           N  
ATOM   3952  CA  PHE B 885     -40.918  30.295  28.319  1.00157.59           C  
ATOM   3953  C   PHE B 885     -39.657  30.415  27.519  1.00157.59           C  
ATOM   3954  O   PHE B 885     -39.689  30.900  26.394  1.00157.59           O  
ATOM   3955  CB  PHE B 885     -41.195  31.634  29.010  1.00157.59           C  
ATOM   3956  CG  PHE B 885     -42.558  31.451  29.573  1.00157.59           C  
ATOM   3957  CD1 PHE B 885     -43.669  31.746  28.819  1.00157.59           C  
ATOM   3958  CD2 PHE B 885     -42.723  30.952  30.844  1.00157.59           C  
ATOM   3959  CE1 PHE B 885     -44.929  31.566  29.337  1.00157.59           C  
ATOM   3960  CE2 PHE B 885     -43.981  30.770  31.367  1.00157.59           C  
ATOM   3961  CZ  PHE B 885     -45.086  31.079  30.612  1.00157.59           C  
ATOM   3962  N   GLY B 886     -38.487  30.040  28.057  1.00 38.44           N  
ATOM   3963  CA  GLY B 886     -37.310  30.332  27.292  1.00 38.44           C  
ATOM   3964  C   GLY B 886     -36.981  31.760  27.606  1.00 38.44           C  
ATOM   3965  O   GLY B 886     -36.308  32.447  26.839  1.00 38.44           O  
ATOM   3966  N   LYS B 887     -37.489  32.237  28.763  1.00205.96           N  
ATOM   3967  CA  LYS B 887     -37.278  33.575  29.245  1.00205.96           C  
ATOM   3968  C   LYS B 887     -36.047  33.578  30.089  1.00205.96           C  
ATOM   3969  O   LYS B 887     -36.039  33.033  31.191  1.00205.96           O  
ATOM   3970  CB  LYS B 887     -38.384  34.036  30.207  1.00205.96           C  
ATOM   3971  CG  LYS B 887     -39.620  34.651  29.563  1.00205.96           C  
ATOM   3972  CD  LYS B 887     -39.372  36.061  29.035  1.00205.96           C  
ATOM   3973  CE  LYS B 887     -38.938  37.038  30.132  1.00205.96           C  
ATOM   3974  NZ  LYS B 887     -39.968  37.106  31.196  1.00205.96           N1+
ATOM   3975  N   TYR B 888     -34.976  34.238  29.618  1.00 72.14           N  
ATOM   3976  CA  TYR B 888     -33.789  34.269  30.420  1.00 72.14           C  
ATOM   3977  C   TYR B 888     -33.582  35.688  30.854  1.00 72.14           C  
ATOM   3978  O   TYR B 888     -33.518  36.597  30.026  1.00 72.14           O  
ATOM   3979  CB  TYR B 888     -32.518  33.849  29.658  1.00 72.14           C  
ATOM   3980  CG  TYR B 888     -32.674  32.439  29.193  1.00 72.14           C  
ATOM   3981  CD1 TYR B 888     -33.346  32.165  28.024  1.00 72.14           C  
ATOM   3982  CD2 TYR B 888     -32.145  31.392  29.914  1.00 72.14           C  
ATOM   3983  CE1 TYR B 888     -33.493  30.871  27.581  1.00 72.14           C  
ATOM   3984  CE2 TYR B 888     -32.288  30.095  29.476  1.00 72.14           C  
ATOM   3985  CZ  TYR B 888     -32.963  29.832  28.307  1.00 72.14           C  
ATOM   3986  OH  TYR B 888     -33.114  28.504  27.851  1.00 72.14           O  
ATOM   3987  N   THR B 889     -33.485  35.915  32.182  1.00145.16           N  
ATOM   3988  CA  THR B 889     -33.268  37.245  32.685  1.00145.16           C  
ATOM   3989  C   THR B 889     -32.257  37.170  33.790  1.00145.16           C  
ATOM   3990  O   THR B 889     -31.823  36.091  34.189  1.00145.16           O  
ATOM   3991  CB  THR B 889     -34.481  37.895  33.294  1.00145.16           C  
ATOM   3992  CG2 THR B 889     -35.624  37.900  32.272  1.00145.16           C  
ATOM   3993  OG1 THR B 889     -34.884  37.196  34.460  1.00145.16           O  
ATOM   3994  N   HIS B 890     -31.864  38.345  34.321  1.00 66.94           N  
ATOM   3995  CA  HIS B 890     -30.912  38.412  35.394  1.00 66.94           C  
ATOM   3996  C   HIS B 890     -31.505  37.704  36.569  1.00 66.94           C  
ATOM   3997  O   HIS B 890     -30.800  37.065  37.348  1.00 66.94           O  
ATOM   3998  CB  HIS B 890     -30.585  39.848  35.845  1.00 66.94           C  
ATOM   3999  CG  HIS B 890     -29.801  40.626  34.832  1.00 66.94           C  
ATOM   4000  CD2 HIS B 890     -30.206  41.579  33.948  1.00 66.94           C  
ATOM   4001  ND1 HIS B 890     -28.445  40.485  34.635  1.00 66.94           N  
ATOM   4002  CE1 HIS B 890     -28.100  41.352  33.650  1.00 66.94           C  
ATOM   4003  NE2 HIS B 890     -29.136  42.038  33.201  1.00 66.94           N  
ATOM   4004  N   GLN B 891     -32.831  37.836  36.733  1.00117.45           N  
ATOM   4005  CA  GLN B 891     -33.567  37.233  37.809  1.00117.45           C  
ATOM   4006  C   GLN B 891     -33.560  35.744  37.645  1.00117.45           C  
ATOM   4007  O   GLN B 891     -33.659  35.012  38.629  1.00117.45           O  
ATOM   4008  CB  GLN B 891     -35.031  37.695  37.857  1.00117.45           C  
ATOM   4009  CG  GLN B 891     -35.180  39.189  38.150  1.00117.45           C  
ATOM   4010  CD  GLN B 891     -34.737  39.956  36.913  1.00117.45           C  
ATOM   4011  NE2 GLN B 891     -35.521  39.829  35.810  1.00117.45           N  
ATOM   4012  OE1 GLN B 891     -33.720  40.648  36.927  1.00117.45           O  
ATOM   4013  N   SER B 892     -33.532  35.263  36.384  1.00107.47           N  
ATOM   4014  CA  SER B 892     -33.496  33.850  36.123  1.00107.47           C  
ATOM   4015  C   SER B 892     -32.158  33.327  36.540  1.00107.47           C  
ATOM   4016  O   SER B 892     -32.020  32.151  36.869  1.00107.47           O  
ATOM   4017  CB  SER B 892     -33.652  33.492  34.633  1.00107.47           C  
ATOM   4018  OG  SER B 892     -34.956  33.804  34.170  1.00107.47           O  
ATOM   4019  N   ASP B 893     -31.122  34.184  36.466  1.00 51.17           N  
ATOM   4020  CA  ASP B 893     -29.793  33.826  36.875  1.00 51.17           C  
ATOM   4021  C   ASP B 893     -29.750  33.686  38.364  1.00 51.17           C  
ATOM   4022  O   ASP B 893     -29.031  32.844  38.900  1.00 51.17           O  
ATOM   4023  CB  ASP B 893     -28.729  34.869  36.488  1.00 51.17           C  
ATOM   4024  CG  ASP B 893     -28.457  34.763  34.994  1.00 51.17           C  
ATOM   4025  OD1 ASP B 893     -28.945  33.784  34.369  1.00 51.17           O  
ATOM   4026  OD2 ASP B 893     -27.745  35.655  34.461  1.00 51.17           O1-
ATOM   4027  N   VAL B 894     -30.523  34.527  39.074  1.00 52.10           N  
ATOM   4028  CA  VAL B 894     -30.540  34.507  40.509  1.00 52.10           C  
ATOM   4029  C   VAL B 894     -30.973  33.148  40.934  1.00 52.10           C  
ATOM   4030  O   VAL B 894     -30.435  32.599  41.893  1.00 52.10           O  
ATOM   4031  CB  VAL B 894     -31.503  35.494  41.103  1.00 52.10           C  
ATOM   4032  CG1 VAL B 894     -31.559  35.263  42.622  1.00 52.10           C  
ATOM   4033  CG2 VAL B 894     -31.057  36.913  40.712  1.00 52.10           C  
ATOM   4034  N   TRP B 895     -31.960  32.577  40.222  1.00 93.39           N  
ATOM   4035  CA  TRP B 895     -32.449  31.258  40.508  1.00 93.39           C  
ATOM   4036  C   TRP B 895     -31.297  30.305  40.375  1.00 93.39           C  
ATOM   4037  O   TRP B 895     -31.000  29.527  41.282  1.00 93.39           O  
ATOM   4038  CB  TRP B 895     -33.482  30.794  39.469  1.00 93.39           C  
ATOM   4039  CG  TRP B 895     -33.992  29.388  39.676  1.00 93.39           C  
ATOM   4040  CD1 TRP B 895     -33.344  28.205  39.472  1.00 93.39           C  
ATOM   4041  CD2 TRP B 895     -35.334  29.055  40.060  1.00 93.39           C  
ATOM   4042  CE2 TRP B 895     -35.424  27.663  40.080  1.00 93.39           C  
ATOM   4043  CE3 TRP B 895     -36.406  29.843  40.359  1.00 93.39           C  
ATOM   4044  NE1 TRP B 895     -34.193  27.154  39.725  1.00 93.39           N  
ATOM   4045  CZ2 TRP B 895     -36.594  27.035  40.403  1.00 93.39           C  
ATOM   4046  CZ3 TRP B 895     -37.582  29.207  40.690  1.00 93.39           C  
ATOM   4047  CH2 TRP B 895     -37.675  27.830  40.712  1.00 93.39           C  
ATOM   4048  N   SER B 896     -30.581  30.373  39.240  1.00 89.48           N  
ATOM   4049  CA  SER B 896     -29.514  29.446  38.997  1.00 89.48           C  
ATOM   4050  C   SER B 896     -28.462  29.654  40.042  1.00 89.48           C  
ATOM   4051  O   SER B 896     -27.688  28.751  40.352  1.00 89.48           O  
ATOM   4052  CB  SER B 896     -28.858  29.609  37.612  1.00 89.48           C  
ATOM   4053  OG  SER B 896     -28.162  30.842  37.524  1.00 89.48           O  
ATOM   4054  N   TYR B 897     -28.395  30.872  40.601  1.00 80.38           N  
ATOM   4055  CA  TYR B 897     -27.452  31.205  41.628  1.00 80.38           C  
ATOM   4056  C   TYR B 897     -27.761  30.415  42.865  1.00 80.38           C  
ATOM   4057  O   TYR B 897     -26.865  29.858  43.498  1.00 80.38           O  
ATOM   4058  CB  TYR B 897     -27.540  32.703  41.978  1.00 80.38           C  
ATOM   4059  CG  TYR B 897     -26.625  33.019  43.108  1.00 80.38           C  
ATOM   4060  CD1 TYR B 897     -25.292  33.277  42.887  1.00 80.38           C  
ATOM   4061  CD2 TYR B 897     -27.114  33.070  44.392  1.00 80.38           C  
ATOM   4062  CE1 TYR B 897     -24.456  33.574  43.937  1.00 80.38           C  
ATOM   4063  CE2 TYR B 897     -26.283  33.367  45.445  1.00 80.38           C  
ATOM   4064  CZ  TYR B 897     -24.951  33.620  45.218  1.00 80.38           C  
ATOM   4065  OH  TYR B 897     -24.095  33.926  46.297  1.00 80.38           O  
ATOM   4066  N   GLY B 898     -29.052  30.337  43.237  1.00 36.28           N  
ATOM   4067  CA  GLY B 898     -29.439  29.660  44.443  1.00 36.28           C  
ATOM   4068  C   GLY B 898     -29.080  28.211  44.360  1.00 36.28           C  
ATOM   4069  O   GLY B 898     -28.530  27.651  45.305  1.00 36.28           O  
ATOM   4070  N   VAL B 899     -29.360  27.564  43.214  1.00137.73           N  
ATOM   4071  CA  VAL B 899     -29.061  26.164  43.094  1.00137.73           C  
ATOM   4072  C   VAL B 899     -27.590  25.965  43.252  1.00137.73           C  
ATOM   4073  O   VAL B 899     -27.155  24.918  43.727  1.00137.73           O  
ATOM   4074  CB  VAL B 899     -29.498  25.520  41.806  1.00137.73           C  
ATOM   4075  CG1 VAL B 899     -31.011  25.315  41.842  1.00137.73           C  
ATOM   4076  CG2 VAL B 899     -29.087  26.415  40.637  1.00137.73           C  
ATOM   4077  N   THR B 900     -26.779  26.947  42.824  1.00 56.24           N  
ATOM   4078  CA  THR B 900     -25.350  26.834  42.921  1.00 56.24           C  
ATOM   4079  C   THR B 900     -24.923  26.807  44.361  1.00 56.24           C  
ATOM   4080  O   THR B 900     -24.047  26.034  44.746  1.00 56.24           O  
ATOM   4081  CB  THR B 900     -24.639  27.991  42.278  1.00 56.24           C  
ATOM   4082  CG2 THR B 900     -23.119  27.788  42.426  1.00 56.24           C  
ATOM   4083  OG1 THR B 900     -24.993  28.081  40.906  1.00 56.24           O  
ATOM   4084  N   VAL B 901     -25.524  27.668  45.201  1.00 46.14           N  
ATOM   4085  CA  VAL B 901     -25.151  27.728  46.587  1.00 46.14           C  
ATOM   4086  C   VAL B 901     -25.483  26.407  47.205  1.00 46.14           C  
ATOM   4087  O   VAL B 901     -24.735  25.887  48.031  1.00 46.14           O  
ATOM   4088  CB  VAL B 901     -25.902  28.781  47.348  1.00 46.14           C  
ATOM   4089  CG1 VAL B 901     -25.438  28.759  48.815  1.00 46.14           C  
ATOM   4090  CG2 VAL B 901     -25.697  30.131  46.644  1.00 46.14           C  
ATOM   4091  N   TRP B 902     -26.627  25.828  46.799  1.00 73.06           N  
ATOM   4092  CA  TRP B 902     -27.067  24.571  47.331  1.00 73.06           C  
ATOM   4093  C   TRP B 902     -26.003  23.567  47.036  1.00 73.06           C  
ATOM   4094  O   TRP B 902     -25.545  22.849  47.923  1.00 73.06           O  
ATOM   4095  CB  TRP B 902     -28.368  24.092  46.660  1.00 73.06           C  
ATOM   4096  CG  TRP B 902     -28.962  22.818  47.215  1.00 73.06           C  
ATOM   4097  CD1 TRP B 902     -29.777  22.655  48.297  1.00 73.06           C  
ATOM   4098  CD2 TRP B 902     -28.784  21.514  46.640  1.00 73.06           C  
ATOM   4099  CE2 TRP B 902     -29.515  20.617  47.419  1.00 73.06           C  
ATOM   4100  CE3 TRP B 902     -28.075  21.098  45.550  1.00 73.06           C  
ATOM   4101  NE1 TRP B 902     -30.118  21.330  48.432  1.00 73.06           N  
ATOM   4102  CZ2 TRP B 902     -29.549  19.285  47.119  1.00 73.06           C  
ATOM   4103  CZ3 TRP B 902     -28.107  19.753  45.253  1.00 73.06           C  
ATOM   4104  CH2 TRP B 902     -28.830  18.865  46.022  1.00 73.06           C  
ATOM   4105  N   GLU B 903     -25.526  23.534  45.781  1.00143.80           N  
ATOM   4106  CA  GLU B 903     -24.538  22.561  45.440  1.00143.80           C  
ATOM   4107  C   GLU B 903     -23.328  22.773  46.305  1.00143.80           C  
ATOM   4108  O   GLU B 903     -22.626  21.818  46.632  1.00143.80           O  
ATOM   4109  CB  GLU B 903     -24.224  22.476  43.929  1.00143.80           C  
ATOM   4110  CG  GLU B 903     -24.095  23.796  43.171  1.00143.80           C  
ATOM   4111  CD  GLU B 903     -24.149  23.458  41.687  1.00143.80           C  
ATOM   4112  OE1 GLU B 903     -24.125  22.241  41.363  1.00143.80           O  
ATOM   4113  OE2 GLU B 903     -24.219  24.403  40.857  1.00143.80           O1-
ATOM   4114  N   LEU B 904     -23.038  24.029  46.692  1.00157.16           N  
ATOM   4115  CA  LEU B 904     -21.894  24.311  47.514  1.00157.16           C  
ATOM   4116  C   LEU B 904     -22.048  23.763  48.919  1.00157.16           C  
ATOM   4117  O   LEU B 904     -21.202  23.006  49.397  1.00157.16           O  
ATOM   4118  CB  LEU B 904     -21.643  25.831  47.543  1.00157.16           C  
ATOM   4119  CG  LEU B 904     -20.283  26.292  48.096  1.00157.16           C  
ATOM   4120  CD1 LEU B 904     -20.137  27.813  47.940  1.00157.16           C  
ATOM   4121  CD2 LEU B 904     -20.047  25.833  49.541  1.00157.16           C  
ATOM   4122  N   MET B 905     -23.159  24.092  49.609  1.00114.06           N  
ATOM   4123  CA  MET B 905     -23.375  23.696  50.979  1.00114.06           C  
ATOM   4124  C   MET B 905     -23.555  22.213  51.052  1.00114.06           C  
ATOM   4125  O   MET B 905     -23.210  21.573  52.044  1.00114.06           O  
ATOM   4126  CB  MET B 905     -24.610  24.378  51.586  1.00114.06           C  
ATOM   4127  CG  MET B 905     -24.420  25.892  51.629  1.00114.06           C  
ATOM   4128  SD  MET B 905     -23.046  26.412  52.697  1.00114.06           S  
ATOM   4129  CE  MET B 905     -22.656  27.912  51.753  1.00114.06           C  
ATOM   4130  N   THR B 906     -24.149  21.648  49.992  1.00152.93           N  
ATOM   4131  CA  THR B 906     -24.419  20.248  49.841  1.00152.93           C  
ATOM   4132  C   THR B 906     -23.130  19.521  49.594  1.00152.93           C  
ATOM   4133  O   THR B 906     -23.092  18.292  49.566  1.00152.93           O  
ATOM   4134  CB  THR B 906     -25.386  19.945  48.732  1.00152.93           C  
ATOM   4135  CG2 THR B 906     -24.716  20.204  47.376  1.00152.93           C  
ATOM   4136  OG1 THR B 906     -25.813  18.595  48.817  1.00152.93           O  
ATOM   4137  N   PHE B 907     -22.039  20.274  49.359  1.00110.89           N  
ATOM   4138  CA  PHE B 907     -20.753  19.701  49.069  1.00110.89           C  
ATOM   4139  C   PHE B 907     -20.766  18.936  47.782  1.00110.89           C  
ATOM   4140  O   PHE B 907     -20.103  17.906  47.659  1.00110.89           O  
ATOM   4141  CB  PHE B 907     -20.194  18.776  50.167  1.00110.89           C  
ATOM   4142  CG  PHE B 907     -19.850  19.608  51.356  1.00110.89           C  
ATOM   4143  CD1 PHE B 907     -18.868  20.570  51.278  1.00110.89           C  
ATOM   4144  CD2 PHE B 907     -20.483  19.400  52.560  1.00110.89           C  
ATOM   4145  CE1 PHE B 907     -18.545  21.332  52.376  1.00110.89           C  
ATOM   4146  CE2 PHE B 907     -20.160  20.157  53.661  1.00110.89           C  
ATOM   4147  CZ  PHE B 907     -19.192  21.128  53.571  1.00110.89           C  
ATOM   4148  N   GLY B 908     -21.509  19.446  46.776  1.00 47.26           N  
ATOM   4149  CA  GLY B 908     -21.441  18.869  45.462  1.00 47.26           C  
ATOM   4150  C   GLY B 908     -22.480  17.830  45.207  1.00 47.26           C  
ATOM   4151  O   GLY B 908     -22.241  16.908  44.429  1.00 47.26           O  
ATOM   4152  N   ALA B 909     -23.653  17.925  45.858  1.00 47.29           N  
ATOM   4153  CA  ALA B 909     -24.672  16.955  45.568  1.00 47.29           C  
ATOM   4154  C   ALA B 909     -25.412  17.359  44.325  1.00 47.29           C  
ATOM   4155  O   ALA B 909     -25.627  18.541  44.067  1.00 47.29           O  
ATOM   4156  CB  ALA B 909     -25.708  16.795  46.694  1.00 47.29           C  
ATOM   4157  N   GLU B 910     -25.822  16.361  43.514  1.00121.11           N  
ATOM   4158  CA  GLU B 910     -26.595  16.592  42.323  1.00121.11           C  
ATOM   4159  C   GLU B 910     -27.986  16.923  42.747  1.00121.11           C  
ATOM   4160  O   GLU B 910     -28.598  16.192  43.526  1.00121.11           O  
ATOM   4161  CB  GLU B 910     -26.643  15.351  41.405  1.00121.11           C  
ATOM   4162  CG  GLU B 910     -27.900  15.206  40.533  1.00121.11           C  
ATOM   4163  CD  GLU B 910     -28.044  16.374  39.570  1.00121.11           C  
ATOM   4164  OE1 GLU B 910     -27.355  17.405  39.777  1.00121.11           O  
ATOM   4165  OE2 GLU B 910     -28.862  16.256  38.619  1.00121.11           O1-
ATOM   4166  N   PRO B 911     -28.506  18.015  42.246  1.00175.48           N  
ATOM   4167  CA  PRO B 911     -29.839  18.383  42.613  1.00175.48           C  
ATOM   4168  C   PRO B 911     -30.817  17.445  41.996  1.00175.48           C  
ATOM   4169  O   PRO B 911     -30.594  16.998  40.873  1.00175.48           O  
ATOM   4170  CB  PRO B 911     -30.004  19.858  42.225  1.00175.48           C  
ATOM   4171  CG  PRO B 911     -28.721  20.208  41.444  1.00175.48           C  
ATOM   4172  CD  PRO B 911     -27.694  19.182  41.948  1.00175.48           C  
ATOM   4173  N   TYR B 912     -31.911  17.135  42.712  1.00198.88           N  
ATOM   4174  CA  TYR B 912     -32.907  16.251  42.190  1.00198.88           C  
ATOM   4175  C   TYR B 912     -32.247  14.955  41.860  1.00198.88           C  
ATOM   4176  O   TYR B 912     -32.574  14.318  40.860  1.00198.88           O  
ATOM   4177  CB  TYR B 912     -33.537  16.775  40.888  1.00198.88           C  
ATOM   4178  CG  TYR B 912     -33.989  18.172  41.140  1.00198.88           C  
ATOM   4179  CD1 TYR B 912     -35.243  18.441  41.637  1.00198.88           C  
ATOM   4180  CD2 TYR B 912     -33.135  19.219  40.883  1.00198.88           C  
ATOM   4181  CE1 TYR B 912     -35.635  19.739  41.865  1.00198.88           C  
ATOM   4182  CE2 TYR B 912     -33.520  20.518  41.109  1.00198.88           C  
ATOM   4183  CZ  TYR B 912     -34.775  20.778  41.601  1.00198.88           C  
ATOM   4184  OH  TYR B 912     -35.175  22.110  41.836  1.00198.88           O  
ATOM   4185  N   ALA B 913     -31.292  14.512  42.694  1.00248.31           N  
ATOM   4186  CA  ALA B 913     -30.689  13.259  42.369  1.00248.31           C  
ATOM   4187  C   ALA B 913     -31.760  12.234  42.537  1.00248.31           C  
ATOM   4188  O   ALA B 913     -32.548  12.311  43.477  1.00248.31           O  
ATOM   4189  CB  ALA B 913     -29.514  12.876  43.285  1.00248.31           C  
ATOM   4190  N   GLY B 914     -31.846  11.273  41.597  1.00223.44           N  
ATOM   4191  CA  GLY B 914     -32.775  10.183  41.719  1.00223.44           C  
ATOM   4192  C   GLY B 914     -34.102  10.521  41.105  1.00223.44           C  
ATOM   4193  O   GLY B 914     -34.952   9.643  40.959  1.00223.44           O  
ATOM   4194  N   LEU B 915     -34.327  11.793  40.730  1.00 94.53           N  
ATOM   4195  CA  LEU B 915     -35.597  12.168  40.175  1.00 94.53           C  
ATOM   4196  C   LEU B 915     -35.538  12.081  38.684  1.00 94.53           C  
ATOM   4197  O   LEU B 915     -34.486  11.835  38.093  1.00 94.53           O  
ATOM   4198  CB  LEU B 915     -36.038  13.599  40.530  1.00 94.53           C  
ATOM   4199  CG  LEU B 915     -36.276  13.814  42.035  1.00 94.53           C  
ATOM   4200  CD1 LEU B 915     -36.819  15.224  42.319  1.00 94.53           C  
ATOM   4201  CD2 LEU B 915     -37.156  12.702  42.626  1.00 94.53           C  
ATOM   4202  N   ARG B 916     -36.717  12.260  38.056  1.00216.48           N  
ATOM   4203  CA  ARG B 916     -36.892  12.242  36.634  1.00216.48           C  
ATOM   4204  C   ARG B 916     -36.873  13.678  36.194  1.00216.48           C  
ATOM   4205  O   ARG B 916     -37.437  14.543  36.859  1.00216.48           O  
ATOM   4206  CB  ARG B 916     -38.266  11.671  36.254  1.00216.48           C  
ATOM   4207  CG  ARG B 916     -38.479  11.391  34.770  1.00216.48           C  
ATOM   4208  CD  ARG B 916     -39.963  11.278  34.416  1.00216.48           C  
ATOM   4209  NE  ARG B 916     -40.590  10.384  35.429  1.00216.48           N  
ATOM   4210  CZ  ARG B 916     -41.866  10.625  35.850  1.00216.48           C  
ATOM   4211  NH1 ARG B 916     -42.568  11.673  35.329  1.00216.48           N1+
ATOM   4212  NH2 ARG B 916     -42.436   9.824  36.796  1.00216.48           N  
ATOM   4213  N   LEU B 917     -36.232  13.967  35.046  1.00 61.31           N  
ATOM   4214  CA  LEU B 917     -36.079  15.310  34.556  1.00 61.31           C  
ATOM   4215  C   LEU B 917     -37.412  15.922  34.255  1.00 61.31           C  
ATOM   4216  O   LEU B 917     -37.629  17.105  34.510  1.00 61.31           O  
ATOM   4217  CB  LEU B 917     -35.240  15.356  33.275  1.00 61.31           C  
ATOM   4218  CG  LEU B 917     -33.805  14.850  33.502  1.00 61.31           C  
ATOM   4219  CD1 LEU B 917     -32.983  14.904  32.210  1.00 61.31           C  
ATOM   4220  CD2 LEU B 917     -33.133  15.598  34.663  1.00 61.31           C  
ATOM   4221  N   ALA B 918     -38.340  15.136  33.689  1.00 51.54           N  
ATOM   4222  CA  ALA B 918     -39.640  15.626  33.318  1.00 51.54           C  
ATOM   4223  C   ALA B 918     -40.383  16.074  34.537  1.00 51.54           C  
ATOM   4224  O   ALA B 918     -41.138  17.043  34.489  1.00 51.54           O  
ATOM   4225  CB  ALA B 918     -40.499  14.557  32.623  1.00 51.54           C  
ATOM   4226  N   GLU B 919     -40.233  15.351  35.659  1.00140.59           N  
ATOM   4227  CA  GLU B 919     -40.988  15.721  36.819  1.00140.59           C  
ATOM   4228  C   GLU B 919     -40.425  16.960  37.441  1.00140.59           C  
ATOM   4229  O   GLU B 919     -41.106  17.618  38.225  1.00140.59           O  
ATOM   4230  CB  GLU B 919     -41.134  14.667  37.922  1.00140.59           C  
ATOM   4231  CG  GLU B 919     -40.015  14.623  38.953  1.00140.59           C  
ATOM   4232  CD  GLU B 919     -40.730  14.161  40.210  1.00140.59           C  
ATOM   4233  OE1 GLU B 919     -41.821  13.551  40.050  1.00140.59           O  
ATOM   4234  OE2 GLU B 919     -40.230  14.435  41.333  1.00140.59           O1-
ATOM   4235  N   VAL B 920     -39.153  17.303  37.153  1.00157.20           N  
ATOM   4236  CA  VAL B 920     -38.586  18.413  37.860  1.00157.20           C  
ATOM   4237  C   VAL B 920     -39.381  19.673  37.652  1.00157.20           C  
ATOM   4238  O   VAL B 920     -39.481  20.449  38.601  1.00157.20           O  
ATOM   4239  CB  VAL B 920     -37.092  18.620  37.695  1.00157.20           C  
ATOM   4240  CG1 VAL B 920     -36.674  18.980  36.267  1.00157.20           C  
ATOM   4241  CG2 VAL B 920     -36.684  19.684  38.715  1.00157.20           C  
ATOM   4242  N   PRO B 921     -39.949  19.982  36.514  1.00120.72           N  
ATOM   4243  CA  PRO B 921     -40.730  21.186  36.442  1.00120.72           C  
ATOM   4244  C   PRO B 921     -41.987  21.079  37.248  1.00120.72           C  
ATOM   4245  O   PRO B 921     -42.399  22.062  37.863  1.00120.72           O  
ATOM   4246  CB  PRO B 921     -40.983  21.430  34.956  1.00120.72           C  
ATOM   4247  CG  PRO B 921     -39.802  20.727  34.261  1.00120.72           C  
ATOM   4248  CD  PRO B 921     -39.430  19.583  35.217  1.00120.72           C  
ATOM   4249  N   ASP B 922     -42.601  19.884  37.253  1.00106.42           N  
ATOM   4250  CA  ASP B 922     -43.864  19.657  37.891  1.00106.42           C  
ATOM   4251  C   ASP B 922     -43.755  19.862  39.370  1.00106.42           C  
ATOM   4252  O   ASP B 922     -44.531  20.617  39.954  1.00106.42           O  
ATOM   4253  CB  ASP B 922     -44.349  18.215  37.672  1.00106.42           C  
ATOM   4254  CG  ASP B 922     -45.792  18.130  38.129  1.00106.42           C  
ATOM   4255  OD1 ASP B 922     -46.305  19.159  38.640  1.00106.42           O  
ATOM   4256  OD2 ASP B 922     -46.400  17.037  37.975  1.00106.42           O1-
ATOM   4257  N   LEU B 923     -42.772  19.216  40.025  1.00136.19           N  
ATOM   4258  CA  LEU B 923     -42.727  19.356  41.450  1.00136.19           C  
ATOM   4259  C   LEU B 923     -42.405  20.779  41.775  1.00136.19           C  
ATOM   4260  O   LEU B 923     -42.893  21.330  42.758  1.00136.19           O  
ATOM   4261  CB  LEU B 923     -41.711  18.474  42.201  1.00136.19           C  
ATOM   4262  CG  LEU B 923     -40.240  18.822  41.947  1.00136.19           C  
ATOM   4263  CD1 LEU B 923     -39.322  18.086  42.931  1.00136.19           C  
ATOM   4264  CD2 LEU B 923     -39.857  18.507  40.504  1.00136.19           C  
ATOM   4265  N   LEU B 924     -41.549  21.429  40.972  1.00117.78           N  
ATOM   4266  CA  LEU B 924     -41.260  22.794  41.294  1.00117.78           C  
ATOM   4267  C   LEU B 924     -42.517  23.588  41.207  1.00117.78           C  
ATOM   4268  O   LEU B 924     -42.809  24.404  42.079  1.00117.78           O  
ATOM   4269  CB  LEU B 924     -40.249  23.479  40.357  1.00117.78           C  
ATOM   4270  CG  LEU B 924     -38.771  23.257  40.719  1.00117.78           C  
ATOM   4271  CD1 LEU B 924     -38.405  21.772  40.753  1.00117.78           C  
ATOM   4272  CD2 LEU B 924     -37.854  24.072  39.791  1.00117.78           C  
ATOM   4273  N   GLU B 925     -43.317  23.357  40.156  1.00102.87           N  
ATOM   4274  CA  GLU B 925     -44.510  24.133  40.030  1.00102.87           C  
ATOM   4275  C   GLU B 925     -45.398  23.845  41.199  1.00102.87           C  
ATOM   4276  O   GLU B 925     -46.120  24.726  41.663  1.00102.87           O  
ATOM   4277  CB  GLU B 925     -45.215  23.962  38.671  1.00102.87           C  
ATOM   4278  CG  GLU B 925     -45.405  22.527  38.191  1.00102.87           C  
ATOM   4279  CD  GLU B 925     -45.647  22.616  36.691  1.00102.87           C  
ATOM   4280  OE1 GLU B 925     -45.710  23.765  36.179  1.00102.87           O  
ATOM   4281  OE2 GLU B 925     -45.762  21.547  36.036  1.00102.87           O1-
ATOM   4282  N   LYS B 926     -45.365  22.605  41.720  1.00166.99           N  
ATOM   4283  CA  LYS B 926     -46.148  22.300  42.882  1.00166.99           C  
ATOM   4284  C   LYS B 926     -45.612  23.064  44.064  1.00166.99           C  
ATOM   4285  O   LYS B 926     -46.324  23.256  45.048  1.00166.99           O  
ATOM   4286  CB  LYS B 926     -46.372  20.790  43.162  1.00166.99           C  
ATOM   4287  CG  LYS B 926     -45.143  19.897  43.300  1.00166.99           C  
ATOM   4288  CD  LYS B 926     -45.471  18.446  43.662  1.00166.99           C  
ATOM   4289  CE  LYS B 926     -45.530  17.505  42.455  1.00166.99           C  
ATOM   4290  NZ  LYS B 926     -44.187  16.946  42.175  1.00166.99           N1+
ATOM   4291  N   GLY B 927     -44.342  23.528  44.020  1.00 46.37           N  
ATOM   4292  CA  GLY B 927     -43.865  24.344  45.108  1.00 46.37           C  
ATOM   4293  C   GLY B 927     -42.793  23.662  45.901  1.00 46.37           C  
ATOM   4294  O   GLY B 927     -42.349  24.197  46.917  1.00 46.37           O  
ATOM   4295  N   GLU B 928     -42.345  22.462  45.487  1.00103.47           N  
ATOM   4296  CA  GLU B 928     -41.289  21.855  46.246  1.00103.47           C  
ATOM   4297  C   GLU B 928     -39.965  22.265  45.684  1.00103.47           C  
ATOM   4298  O   GLU B 928     -39.736  22.229  44.477  1.00103.47           O  
ATOM   4299  CB  GLU B 928     -41.327  20.315  46.318  1.00103.47           C  
ATOM   4300  CG  GLU B 928     -42.225  19.755  47.429  1.00103.47           C  
ATOM   4301  CD  GLU B 928     -43.672  19.705  46.971  1.00103.47           C  
ATOM   4302  OE1 GLU B 928     -43.908  19.321  45.795  1.00103.47           O  
ATOM   4303  OE2 GLU B 928     -44.564  20.041  47.796  1.00103.47           O1-
ATOM   4304  N   ARG B 929     -39.045  22.672  46.579  1.00108.42           N  
ATOM   4305  CA  ARG B 929     -37.737  23.101  46.180  1.00108.42           C  
ATOM   4306  C   ARG B 929     -36.769  22.104  46.729  1.00108.42           C  
ATOM   4307  O   ARG B 929     -37.170  21.099  47.312  1.00108.42           O  
ATOM   4308  CB  ARG B 929     -37.381  24.496  46.710  1.00108.42           C  
ATOM   4309  CG  ARG B 929     -38.319  25.565  46.146  1.00108.42           C  
ATOM   4310  CD  ARG B 929     -38.204  25.724  44.629  1.00108.42           C  
ATOM   4311  NE  ARG B 929     -39.229  26.713  44.190  1.00108.42           N  
ATOM   4312  CZ  ARG B 929     -40.379  26.280  43.598  1.00108.42           C  
ATOM   4313  NH1 ARG B 929     -40.563  24.943  43.395  1.00108.42           N1+
ATOM   4314  NH2 ARG B 929     -41.330  27.177  43.202  1.00108.42           N  
ATOM   4315  N   LEU B 930     -35.460  22.336  46.507  1.00 70.70           N  
ATOM   4316  CA  LEU B 930     -34.438  21.448  46.992  1.00 70.70           C  
ATOM   4317  C   LEU B 930     -34.452  21.511  48.492  1.00 70.70           C  
ATOM   4318  O   LEU B 930     -34.788  22.537  49.077  1.00 70.70           O  
ATOM   4319  CB  LEU B 930     -33.028  21.838  46.511  1.00 70.70           C  
ATOM   4320  CG  LEU B 930     -32.799  21.636  45.001  1.00 70.70           C  
ATOM   4321  CD1 LEU B 930     -31.416  22.150  44.568  1.00 70.70           C  
ATOM   4322  CD2 LEU B 930     -33.010  20.166  44.607  1.00 70.70           C  
ATOM   4323  N   ALA B 931     -34.099  20.387  49.152  1.00 40.03           N  
ATOM   4324  CA  ALA B 931     -34.110  20.283  50.589  1.00 40.03           C  
ATOM   4325  C   ALA B 931     -32.970  21.072  51.152  1.00 40.03           C  
ATOM   4326  O   ALA B 931     -32.036  21.431  50.437  1.00 40.03           O  
ATOM   4327  CB  ALA B 931     -33.980  18.839  51.102  1.00 40.03           C  
ATOM   4328  N   GLN B 932     -33.026  21.391  52.464  1.00118.76           N  
ATOM   4329  CA  GLN B 932     -31.962  22.189  53.004  1.00118.76           C  
ATOM   4330  C   GLN B 932     -30.775  21.329  53.308  1.00118.76           C  
ATOM   4331  O   GLN B 932     -30.885  20.187  53.751  1.00118.76           O  
ATOM   4332  CB  GLN B 932     -32.308  23.017  54.255  1.00118.76           C  
ATOM   4333  CG  GLN B 932     -32.573  22.208  55.519  1.00118.76           C  
ATOM   4334  CD  GLN B 932     -32.864  23.211  56.626  1.00118.76           C  
ATOM   4335  NE2 GLN B 932     -32.000  23.222  57.676  1.00118.76           N  
ATOM   4336  OE1 GLN B 932     -33.826  23.975  56.555  1.00118.76           O  
ATOM   4337  N   PRO B 933     -29.624  21.899  53.054  1.00 77.45           N  
ATOM   4338  CA  PRO B 933     -28.380  21.216  53.285  1.00 77.45           C  
ATOM   4339  C   PRO B 933     -28.185  21.055  54.759  1.00 77.45           C  
ATOM   4340  O   PRO B 933     -28.711  21.861  55.524  1.00 77.45           O  
ATOM   4341  CB  PRO B 933     -27.308  22.069  52.610  1.00 77.45           C  
ATOM   4342  CG  PRO B 933     -28.071  22.791  51.483  1.00 77.45           C  
ATOM   4343  CD  PRO B 933     -29.511  22.908  52.012  1.00 77.45           C  
ATOM   4344  N   GLN B 934     -27.430  20.023  55.173  1.00 66.29           N  
ATOM   4345  CA  GLN B 934     -27.245  19.699  56.559  1.00 66.29           C  
ATOM   4346  C   GLN B 934     -26.501  20.782  57.285  1.00 66.29           C  
ATOM   4347  O   GLN B 934     -26.767  21.035  58.457  1.00 66.29           O  
ATOM   4348  CB  GLN B 934     -26.492  18.370  56.765  1.00 66.29           C  
ATOM   4349  CG  GLN B 934     -25.052  18.376  56.247  1.00 66.29           C  
ATOM   4350  CD  GLN B 934     -24.449  17.005  56.522  1.00 66.29           C  
ATOM   4351  NE2 GLN B 934     -25.292  16.058  57.016  1.00 66.29           N  
ATOM   4352  OE1 GLN B 934     -23.260  16.782  56.304  1.00 66.29           O  
ATOM   4353  N   ILE B 935     -25.528  21.418  56.612  1.00194.95           N  
ATOM   4354  CA  ILE B 935     -24.642  22.422  57.153  1.00194.95           C  
ATOM   4355  C   ILE B 935     -25.360  23.693  57.486  1.00194.95           C  
ATOM   4356  O   ILE B 935     -24.981  24.396  58.422  1.00194.95           O  
ATOM   4357  CB  ILE B 935     -23.633  22.917  56.162  1.00194.95           C  
ATOM   4358  CG1 ILE B 935     -22.801  21.808  55.535  1.00194.95           C  
ATOM   4359  CG2 ILE B 935     -22.763  23.958  56.875  1.00194.95           C  
ATOM   4360  CD1 ILE B 935     -21.981  22.358  54.371  1.00194.95           C  
ATOM   4361  N   CYS B 936     -26.355  24.057  56.656  1.00 82.35           N  
ATOM   4362  CA  CYS B 936     -26.965  25.359  56.686  1.00 82.35           C  
ATOM   4363  C   CYS B 936     -27.889  25.583  57.837  1.00 82.35           C  
ATOM   4364  O   CYS B 936     -28.594  24.687  58.294  1.00 82.35           O  
ATOM   4365  CB  CYS B 936     -27.785  25.652  55.416  1.00 82.35           C  
ATOM   4366  SG  CYS B 936     -26.777  25.612  53.904  1.00 82.35           S  
ATOM   4367  N   THR B 937     -27.888  26.841  58.328  1.00 60.82           N  
ATOM   4368  CA  THR B 937     -28.839  27.276  59.307  1.00 60.82           C  
ATOM   4369  C   THR B 937     -30.021  27.714  58.503  1.00 60.82           C  
ATOM   4370  O   THR B 937     -30.004  27.645  57.276  1.00 60.82           O  
ATOM   4371  CB  THR B 937     -28.394  28.453  60.131  1.00 60.82           C  
ATOM   4372  CG2 THR B 937     -27.155  28.054  60.950  1.00 60.82           C  
ATOM   4373  OG1 THR B 937     -28.110  29.566  59.296  1.00 60.82           O  
ATOM   4374  N   ILE B 938     -31.092  28.158  59.180  1.00 96.60           N  
ATOM   4375  CA  ILE B 938     -32.297  28.582  58.531  1.00 96.60           C  
ATOM   4376  C   ILE B 938     -32.005  29.794  57.707  1.00 96.60           C  
ATOM   4377  O   ILE B 938     -32.604  30.000  56.654  1.00 96.60           O  
ATOM   4378  CB  ILE B 938     -33.385  28.932  59.508  1.00 96.60           C  
ATOM   4379  CG1 ILE B 938     -34.734  29.102  58.788  1.00 96.60           C  
ATOM   4380  CG2 ILE B 938     -32.938  30.173  60.299  1.00 96.60           C  
ATOM   4381  CD1 ILE B 938     -35.306  27.797  58.235  1.00 96.60           C  
ATOM   4382  N   ASP B 939     -31.106  30.661  58.201  1.00101.78           N  
ATOM   4383  CA  ASP B 939     -30.817  31.890  57.525  1.00101.78           C  
ATOM   4384  C   ASP B 939     -30.198  31.648  56.176  1.00101.78           C  
ATOM   4385  O   ASP B 939     -30.587  32.274  55.191  1.00101.78           O  
ATOM   4386  CB  ASP B 939     -29.855  32.775  58.324  1.00101.78           C  
ATOM   4387  CG  ASP B 939     -29.983  34.148  57.708  1.00101.78           C  
ATOM   4388  OD1 ASP B 939     -30.799  34.263  56.756  1.00101.78           O  
ATOM   4389  OD2 ASP B 939     -29.288  35.093  58.167  1.00101.78           O1-
ATOM   4390  N   VAL B 940     -29.208  30.739  56.097  1.00 73.67           N  
ATOM   4391  CA  VAL B 940     -28.518  30.475  54.860  1.00 73.67           C  
ATOM   4392  C   VAL B 940     -29.453  29.835  53.877  1.00 73.67           C  
ATOM   4393  O   VAL B 940     -29.340  30.046  52.670  1.00 73.67           O  
ATOM   4394  CB  VAL B 940     -27.342  29.560  55.033  1.00 73.67           C  
ATOM   4395  CG1 VAL B 940     -26.768  29.233  53.643  1.00 73.67           C  
ATOM   4396  CG2 VAL B 940     -26.335  30.242  55.974  1.00 73.67           C  
ATOM   4397  N   TYR B 941     -30.359  28.975  54.373  1.00 92.63           N  
ATOM   4398  CA  TYR B 941     -31.318  28.277  53.563  1.00 92.63           C  
ATOM   4399  C   TYR B 941     -32.362  29.211  53.026  1.00 92.63           C  
ATOM   4400  O   TYR B 941     -32.859  29.016  51.919  1.00 92.63           O  
ATOM   4401  CB  TYR B 941     -32.020  27.134  54.318  1.00 92.63           C  
ATOM   4402  CG  TYR B 941     -32.985  26.506  53.372  1.00 92.63           C  
ATOM   4403  CD1 TYR B 941     -32.545  25.709  52.340  1.00 92.63           C  
ATOM   4404  CD2 TYR B 941     -34.336  26.709  53.532  1.00 92.63           C  
ATOM   4405  CE1 TYR B 941     -33.444  25.133  51.473  1.00 92.63           C  
ATOM   4406  CE2 TYR B 941     -35.238  26.135  52.670  1.00 92.63           C  
ATOM   4407  CZ  TYR B 941     -34.792  25.348  51.638  1.00 92.63           C  
ATOM   4408  OH  TYR B 941     -35.718  24.759  50.751  1.00 92.63           O  
ATOM   4409  N   MET B 942     -32.756  30.230  53.813  1.00 46.16           N  
ATOM   4410  CA  MET B 942     -33.807  31.131  53.423  1.00 46.16           C  
ATOM   4411  C   MET B 942     -33.424  31.913  52.200  1.00 46.16           C  
ATOM   4412  O   MET B 942     -34.265  32.191  51.347  1.00 46.16           O  
ATOM   4413  CB  MET B 942     -34.183  32.132  54.526  1.00 46.16           C  
ATOM   4414  CG  MET B 942     -34.838  31.458  55.733  1.00 46.16           C  
ATOM   4415  SD  MET B 942     -36.385  30.587  55.342  1.00 46.16           S  
ATOM   4416  CE  MET B 942     -37.369  32.093  55.095  1.00 46.16           C  
ATOM   4417  N   VAL B 943     -32.148  32.313  52.075  1.00 98.69           N  
ATOM   4418  CA  VAL B 943     -31.756  33.092  50.935  1.00 98.69           C  
ATOM   4419  C   VAL B 943     -31.958  32.271  49.693  1.00 98.69           C  
ATOM   4420  O   VAL B 943     -32.369  32.786  48.655  1.00 98.69           O  
ATOM   4421  CB  VAL B 943     -30.317  33.534  50.995  1.00 98.69           C  
ATOM   4422  CG1 VAL B 943     -29.401  32.312  50.812  1.00 98.69           C  
ATOM   4423  CG2 VAL B 943     -30.097  34.651  49.961  1.00 98.69           C  
ATOM   4424  N   MET B 944     -31.671  30.959  49.784  1.00139.43           N  
ATOM   4425  CA  MET B 944     -31.770  30.023  48.695  1.00139.43           C  
ATOM   4426  C   MET B 944     -33.189  29.968  48.220  1.00139.43           C  
ATOM   4427  O   MET B 944     -33.455  30.001  47.019  1.00139.43           O  
ATOM   4428  CB  MET B 944     -31.505  28.587  49.182  1.00139.43           C  
ATOM   4429  CG  MET B 944     -30.125  28.318  49.785  1.00139.43           C  
ATOM   4430  SD  MET B 944     -28.866  27.767  48.606  1.00139.43           S  
ATOM   4431  CE  MET B 944     -29.581  26.106  48.443  1.00139.43           C  
ATOM   4432  N   VAL B 945     -34.142  29.879  49.166  1.00120.16           N  
ATOM   4433  CA  VAL B 945     -35.521  29.720  48.811  1.00120.16           C  
ATOM   4434  C   VAL B 945     -36.015  30.935  48.088  1.00120.16           C  
ATOM   4435  O   VAL B 945     -36.850  30.815  47.194  1.00120.16           O  
ATOM   4436  CB  VAL B 945     -36.431  29.364  49.961  1.00120.16           C  
ATOM   4437  CG1 VAL B 945     -36.058  27.949  50.431  1.00120.16           C  
ATOM   4438  CG2 VAL B 945     -36.318  30.406  51.078  1.00120.16           C  
ATOM   4439  N   LYS B 946     -35.513  32.134  48.446  1.00 69.61           N  
ATOM   4440  CA  LYS B 946     -35.933  33.363  47.821  1.00 69.61           C  
ATOM   4441  C   LYS B 946     -35.578  33.309  46.369  1.00 69.61           C  
ATOM   4442  O   LYS B 946     -36.328  33.734  45.492  1.00 69.61           O  
ATOM   4443  CB  LYS B 946     -35.216  34.603  48.383  1.00 69.61           C  
ATOM   4444  CG  LYS B 946     -35.471  34.874  49.867  1.00 69.61           C  
ATOM   4445  CD  LYS B 946     -34.541  35.948  50.441  1.00 69.61           C  
ATOM   4446  CE  LYS B 946     -34.767  36.243  51.925  1.00 69.61           C  
ATOM   4447  NZ  LYS B 946     -33.911  35.364  52.753  1.00 69.61           N1+
ATOM   4448  N   CYS B 947     -34.404  32.743  46.093  1.00132.82           N  
ATOM   4449  CA  CYS B 947     -33.826  32.618  44.796  1.00132.82           C  
ATOM   4450  C   CYS B 947     -34.764  31.865  43.894  1.00132.82           C  
ATOM   4451  O   CYS B 947     -34.861  32.137  42.697  1.00132.82           O  
ATOM   4452  CB  CYS B 947     -32.540  31.824  44.992  1.00132.82           C  
ATOM   4453  SG  CYS B 947     -32.062  30.935  43.522  1.00132.82           S  
ATOM   4454  N   TRP B 948     -35.411  30.839  44.458  1.00150.34           N  
ATOM   4455  CA  TRP B 948     -36.338  29.942  43.832  1.00150.34           C  
ATOM   4456  C   TRP B 948     -37.741  30.486  43.747  1.00150.34           C  
ATOM   4457  O   TRP B 948     -38.608  29.842  43.153  1.00150.34           O  
ATOM   4458  CB  TRP B 948     -36.272  28.568  44.508  1.00150.34           C  
ATOM   4459  CG  TRP B 948     -34.867  28.022  44.355  1.00150.34           C  
ATOM   4460  CD1 TRP B 948     -33.913  28.392  43.452  1.00150.34           C  
ATOM   4461  CD2 TRP B 948     -34.259  27.033  45.200  1.00150.34           C  
ATOM   4462  CE2 TRP B 948     -32.947  26.859  44.755  1.00150.34           C  
ATOM   4463  CE3 TRP B 948     -34.748  26.334  46.267  1.00150.34           C  
ATOM   4464  NE1 TRP B 948     -32.750  27.699  43.681  1.00150.34           N  
ATOM   4465  CZ2 TRP B 948     -32.103  25.981  45.373  1.00150.34           C  
ATOM   4466  CZ3 TRP B 948     -33.897  25.443  46.880  1.00150.34           C  
ATOM   4467  CH2 TRP B 948     -32.600  25.270  46.443  1.00150.34           C  
ATOM   4468  N   MET B 949     -38.045  31.613  44.430  1.00153.16           N  
ATOM   4469  CA  MET B 949     -39.380  32.154  44.354  1.00153.16           C  
ATOM   4470  C   MET B 949     -39.787  32.301  42.924  1.00153.16           C  
ATOM   4471  O   MET B 949     -39.076  32.869  42.099  1.00153.16           O  
ATOM   4472  CB  MET B 949     -39.577  33.530  45.020  1.00153.16           C  
ATOM   4473  CG  MET B 949     -40.052  33.494  46.475  1.00153.16           C  
ATOM   4474  SD  MET B 949     -38.930  32.731  47.674  1.00153.16           S  
ATOM   4475  CE  MET B 949     -39.576  31.059  47.390  1.00153.16           C  
ATOM   4476  N   ILE B 950     -41.007  31.823  42.619  1.00126.24           N  
ATOM   4477  CA  ILE B 950     -41.511  31.780  41.281  1.00126.24           C  
ATOM   4478  C   ILE B 950     -41.571  33.162  40.710  1.00126.24           C  
ATOM   4479  O   ILE B 950     -41.317  33.347  39.521  1.00126.24           O  
ATOM   4480  CB  ILE B 950     -42.846  31.099  41.180  1.00126.24           C  
ATOM   4481  CG1 ILE B 950     -43.904  31.808  42.030  1.00126.24           C  
ATOM   4482  CG2 ILE B 950     -42.647  29.623  41.557  1.00126.24           C  
ATOM   4483  CD1 ILE B 950     -45.312  31.272  41.785  1.00126.24           C  
ATOM   4484  N   ASP B 951     -41.921  34.172  41.527  1.00 55.38           N  
ATOM   4485  CA  ASP B 951     -41.980  35.513  41.017  1.00 55.38           C  
ATOM   4486  C   ASP B 951     -40.578  36.035  40.920  1.00 55.38           C  
ATOM   4487  O   ASP B 951     -39.890  36.188  41.928  1.00 55.38           O  
ATOM   4488  CB  ASP B 951     -42.781  36.463  41.928  1.00 55.38           C  
ATOM   4489  CG  ASP B 951     -42.957  37.810  41.236  1.00 55.38           C  
ATOM   4490  OD1 ASP B 951     -42.300  38.039  40.185  1.00 55.38           O  
ATOM   4491  OD2 ASP B 951     -43.755  38.633  41.759  1.00 55.38           O1-
ATOM   4492  N   GLU B 952     -40.128  36.341  39.686  1.00158.67           N  
ATOM   4493  CA  GLU B 952     -38.790  36.808  39.455  1.00158.67           C  
ATOM   4494  C   GLU B 952     -38.564  38.124  40.137  1.00158.67           C  
ATOM   4495  O   GLU B 952     -37.482  38.379  40.663  1.00158.67           O  
ATOM   4496  CB  GLU B 952     -38.431  36.913  37.958  1.00158.67           C  
ATOM   4497  CG  GLU B 952     -39.469  37.622  37.089  1.00158.67           C  
ATOM   4498  CD  GLU B 952     -40.475  36.585  36.606  1.00158.67           C  
ATOM   4499  OE1 GLU B 952     -41.398  36.242  37.393  1.00158.67           O  
ATOM   4500  OE2 GLU B 952     -40.330  36.120  35.443  1.00158.67           O1-
ATOM   4501  N   ASN B 953     -39.590  38.988  40.178  1.00 57.89           N  
ATOM   4502  CA  ASN B 953     -39.459  40.291  40.767  1.00 57.89           C  
ATOM   4503  C   ASN B 953     -39.126  40.137  42.218  1.00 57.89           C  
ATOM   4504  O   ASN B 953     -38.499  41.013  42.812  1.00 57.89           O  
ATOM   4505  CB  ASN B 953     -40.758  41.106  40.673  1.00 57.89           C  
ATOM   4506  CG  ASN B 953     -41.040  41.333  39.196  1.00 57.89           C  
ATOM   4507  ND2 ASN B 953     -42.320  41.129  38.782  1.00 57.89           N  
ATOM   4508  OD1 ASN B 953     -40.142  41.670  38.426  1.00 57.89           O  
ATOM   4509  N   ILE B 954     -39.612  39.045  42.835  1.00111.36           N  
ATOM   4510  CA  ILE B 954     -39.420  38.754  44.229  1.00111.36           C  
ATOM   4511  C   ILE B 954     -37.994  38.402  44.546  1.00111.36           C  
ATOM   4512  O   ILE B 954     -37.454  38.835  45.563  1.00111.36           O  
ATOM   4513  CB  ILE B 954     -40.274  37.609  44.688  1.00111.36           C  
ATOM   4514  CG1 ILE B 954     -41.753  37.930  44.417  1.00111.36           C  
ATOM   4515  CG2 ILE B 954     -39.963  37.338  46.171  1.00111.36           C  
ATOM   4516  CD1 ILE B 954     -42.220  39.227  45.075  1.00111.36           C  
ATOM   4517  N   ARG B 955     -37.330  37.604  43.685  1.00208.29           N  
ATOM   4518  CA  ARG B 955     -36.034  37.107  44.062  1.00208.29           C  
ATOM   4519  C   ARG B 955     -35.058  38.232  44.240  1.00208.29           C  
ATOM   4520  O   ARG B 955     -35.166  39.304  43.646  1.00208.29           O  
ATOM   4521  CB  ARG B 955     -35.451  36.015  43.131  1.00208.29           C  
ATOM   4522  CG  ARG B 955     -35.188  36.397  41.674  1.00208.29           C  
ATOM   4523  CD  ARG B 955     -36.255  35.931  40.679  1.00208.29           C  
ATOM   4524  NE  ARG B 955     -36.512  34.473  40.853  1.00208.29           N  
ATOM   4525  CZ  ARG B 955     -36.985  33.746  39.798  1.00208.29           C  
ATOM   4526  NH1 ARG B 955     -37.012  34.288  38.546  1.00208.29           N1+
ATOM   4527  NH2 ARG B 955     -37.453  32.480  39.990  1.00208.29           N  
ATOM   4528  N   PRO B 956     -34.122  37.985  45.122  1.00166.54           N  
ATOM   4529  CA  PRO B 956     -33.111  38.927  45.523  1.00166.54           C  
ATOM   4530  C   PRO B 956     -32.237  39.337  44.383  1.00166.54           C  
ATOM   4531  O   PRO B 956     -31.975  38.525  43.497  1.00166.54           O  
ATOM   4532  CB  PRO B 956     -32.308  38.208  46.610  1.00166.54           C  
ATOM   4533  CG  PRO B 956     -32.492  36.715  46.280  1.00166.54           C  
ATOM   4534  CD  PRO B 956     -33.890  36.650  45.650  1.00166.54           C  
ATOM   4535  N   THR B 957     -31.790  40.607  44.383  1.00 56.44           N  
ATOM   4536  CA  THR B 957     -30.862  41.058  43.394  1.00 56.44           C  
ATOM   4537  C   THR B 957     -29.535  40.597  43.890  1.00 56.44           C  
ATOM   4538  O   THR B 957     -29.356  40.399  45.090  1.00 56.44           O  
ATOM   4539  CB  THR B 957     -30.793  42.553  43.273  1.00 56.44           C  
ATOM   4540  CG2 THR B 957     -32.194  43.084  42.929  1.00 56.44           C  
ATOM   4541  OG1 THR B 957     -30.338  43.121  44.493  1.00 56.44           O  
ATOM   4542  N   PHE B 958     -28.557  40.452  42.982  1.00162.57           N  
ATOM   4543  CA  PHE B 958     -27.272  39.949  43.361  1.00162.57           C  
ATOM   4544  C   PHE B 958     -26.705  40.887  44.367  1.00162.57           C  
ATOM   4545  O   PHE B 958     -25.952  40.483  45.252  1.00162.57           O  
ATOM   4546  CB  PHE B 958     -26.295  39.815  42.182  1.00162.57           C  
ATOM   4547  CG  PHE B 958     -26.838  38.730  41.316  1.00162.57           C  
ATOM   4548  CD1 PHE B 958     -26.530  37.414  41.577  1.00162.57           C  
ATOM   4549  CD2 PHE B 958     -27.670  39.020  40.258  1.00162.57           C  
ATOM   4550  CE1 PHE B 958     -27.032  36.406  40.789  1.00162.57           C  
ATOM   4551  CE2 PHE B 958     -28.173  38.016  39.465  1.00162.57           C  
ATOM   4552  CZ  PHE B 958     -27.853  36.705  39.729  1.00162.57           C  
ATOM   4553  N   LYS B 959     -27.041  42.180  44.242  1.00 82.30           N  
ATOM   4554  CA  LYS B 959     -26.538  43.145  45.168  1.00 82.30           C  
ATOM   4555  C   LYS B 959     -26.967  42.742  46.547  1.00 82.30           C  
ATOM   4556  O   LYS B 959     -26.160  42.738  47.475  1.00 82.30           O  
ATOM   4557  CB  LYS B 959     -27.097  44.551  44.898  1.00 82.30           C  
ATOM   4558  CG  LYS B 959     -26.349  45.658  45.638  1.00 82.30           C  
ATOM   4559  CD  LYS B 959     -24.931  45.881  45.106  1.00 82.30           C  
ATOM   4560  CE  LYS B 959     -24.173  47.003  45.816  1.00 82.30           C  
ATOM   4561  NZ  LYS B 959     -22.817  47.144  45.238  1.00 82.30           N1+
ATOM   4562  N   GLU B 960     -28.253  42.379  46.727  1.00101.60           N  
ATOM   4563  CA  GLU B 960     -28.699  42.012  48.041  1.00101.60           C  
ATOM   4564  C   GLU B 960     -28.060  40.721  48.464  1.00101.60           C  
ATOM   4565  O   GLU B 960     -27.636  40.586  49.612  1.00101.60           O  
ATOM   4566  CB  GLU B 960     -30.233  41.924  48.179  1.00101.60           C  
ATOM   4567  CG  GLU B 960     -30.933  40.905  47.282  1.00101.60           C  
ATOM   4568  CD  GLU B 960     -32.431  41.113  47.471  1.00101.60           C  
ATOM   4569  OE1 GLU B 960     -32.986  42.031  46.810  1.00101.60           O  
ATOM   4570  OE2 GLU B 960     -33.039  40.365  48.282  1.00101.60           O1-
ATOM   4571  N   LEU B 961     -27.927  39.744  47.544  1.00110.45           N  
ATOM   4572  CA  LEU B 961     -27.361  38.485  47.943  1.00110.45           C  
ATOM   4573  C   LEU B 961     -25.955  38.709  48.407  1.00110.45           C  
ATOM   4574  O   LEU B 961     -25.481  38.036  49.321  1.00110.45           O  
ATOM   4575  CB  LEU B 961     -27.312  37.381  46.860  1.00110.45           C  
ATOM   4576  CG  LEU B 961     -28.681  36.813  46.417  1.00110.45           C  
ATOM   4577  CD1 LEU B 961     -29.348  37.673  45.339  1.00110.45           C  
ATOM   4578  CD2 LEU B 961     -28.586  35.332  46.025  1.00110.45           C  
ATOM   4579  N   ALA B 962     -25.239  39.652  47.771  1.00 31.75           N  
ATOM   4580  CA  ALA B 962     -23.880  39.911  48.142  1.00 31.75           C  
ATOM   4581  C   ALA B 962     -23.836  40.395  49.558  1.00 31.75           C  
ATOM   4582  O   ALA B 962     -22.961  39.998  50.323  1.00 31.75           O  
ATOM   4583  CB  ALA B 962     -23.216  40.986  47.262  1.00 31.75           C  
ATOM   4584  N   ASN B 963     -24.783  41.267  49.947  1.00 55.57           N  
ATOM   4585  CA  ASN B 963     -24.776  41.851  51.261  1.00 55.57           C  
ATOM   4586  C   ASN B 963     -25.022  40.812  52.313  1.00 55.57           C  
ATOM   4587  O   ASN B 963     -24.359  40.795  53.349  1.00 55.57           O  
ATOM   4588  CB  ASN B 963     -25.852  42.936  51.427  1.00 55.57           C  
ATOM   4589  CG  ASN B 963     -25.484  44.089  50.506  1.00 55.57           C  
ATOM   4590  ND2 ASN B 963     -24.158  44.366  50.384  1.00 55.57           N  
ATOM   4591  OD1 ASN B 963     -26.350  44.726  49.908  1.00 55.57           O  
ATOM   4592  N   GLU B 964     -25.982  39.905  52.068  1.00125.72           N  
ATOM   4593  CA  GLU B 964     -26.362  38.932  53.052  1.00125.72           C  
ATOM   4594  C   GLU B 964     -25.171  38.082  53.384  1.00125.72           C  
ATOM   4595  O   GLU B 964     -24.800  37.934  54.547  1.00125.72           O  
ATOM   4596  CB  GLU B 964     -27.425  37.973  52.485  1.00125.72           C  
ATOM   4597  CG  GLU B 964     -28.150  37.108  53.513  1.00125.72           C  
ATOM   4598  CD  GLU B 964     -29.571  37.638  53.664  1.00125.72           C  
ATOM   4599  OE1 GLU B 964     -29.997  38.459  52.807  1.00125.72           O  
ATOM   4600  OE2 GLU B 964     -30.256  37.212  54.631  1.00125.72           O1-
ATOM   4601  N   PHE B 965     -24.511  37.541  52.345  1.00 84.99           N  
ATOM   4602  CA  PHE B 965     -23.400  36.644  52.494  1.00 84.99           C  
ATOM   4603  C   PHE B 965     -22.229  37.343  53.106  1.00 84.99           C  
ATOM   4604  O   PHE B 965     -21.423  36.708  53.782  1.00 84.99           O  
ATOM   4605  CB  PHE B 965     -22.946  35.997  51.172  1.00 84.99           C  
ATOM   4606  CG  PHE B 965     -23.889  34.882  50.868  1.00 84.99           C  
ATOM   4607  CD1 PHE B 965     -23.647  33.623  51.371  1.00 84.99           C  
ATOM   4608  CD2 PHE B 965     -25.010  35.081  50.093  1.00 84.99           C  
ATOM   4609  CE1 PHE B 965     -24.501  32.580  51.104  1.00 84.99           C  
ATOM   4610  CE2 PHE B 965     -25.869  34.040  49.823  1.00 84.99           C  
ATOM   4611  CZ  PHE B 965     -25.616  32.787  50.328  1.00 84.99           C  
ATOM   4612  N   THR B 966     -22.045  38.644  52.819  1.00121.93           N  
ATOM   4613  CA  THR B 966     -20.933  39.346  53.394  1.00121.93           C  
ATOM   4614  C   THR B 966     -21.117  39.446  54.874  1.00121.93           C  
ATOM   4615  O   THR B 966     -20.164  39.284  55.631  1.00121.93           O  
ATOM   4616  CB  THR B 966     -20.754  40.741  52.865  1.00121.93           C  
ATOM   4617  CG2 THR B 966     -20.512  40.661  51.355  1.00121.93           C  
ATOM   4618  OG1 THR B 966     -21.898  41.536  53.135  1.00121.93           O  
ATOM   4619  N   ARG B 967     -22.352  39.747  55.315  1.00166.05           N  
ATOM   4620  CA  ARG B 967     -22.683  39.899  56.704  1.00166.05           C  
ATOM   4621  C   ARG B 967     -22.566  38.576  57.398  1.00166.05           C  
ATOM   4622  O   ARG B 967     -22.071  38.501  58.522  1.00166.05           O  
ATOM   4623  CB  ARG B 967     -24.119  40.416  56.879  1.00166.05           C  
ATOM   4624  CG  ARG B 967     -24.542  40.602  58.331  1.00166.05           C  
ATOM   4625  CD  ARG B 967     -24.977  39.298  58.995  1.00166.05           C  
ATOM   4626  NE  ARG B 967     -26.072  38.727  58.161  1.00166.05           N  
ATOM   4627  CZ  ARG B 967     -27.376  38.964  58.482  1.00166.05           C  
ATOM   4628  NH1 ARG B 967     -27.678  39.689  59.598  1.00166.05           N1+
ATOM   4629  NH2 ARG B 967     -28.373  38.467  57.694  1.00166.05           N  
ATOM   4630  N   MET B 968     -23.025  37.495  56.737  1.00 70.52           N  
ATOM   4631  CA  MET B 968     -22.993  36.172  57.294  1.00 70.52           C  
ATOM   4632  C   MET B 968     -21.568  35.741  57.459  1.00 70.52           C  
ATOM   4633  O   MET B 968     -21.238  34.984  58.369  1.00 70.52           O  
ATOM   4634  CB  MET B 968     -23.725  35.120  56.441  1.00 70.52           C  
ATOM   4635  CG  MET B 968     -25.249  35.238  56.528  1.00 70.52           C  
ATOM   4636  SD  MET B 968     -26.172  33.901  55.711  1.00 70.52           S  
ATOM   4637  CE  MET B 968     -26.222  34.701  54.084  1.00 70.52           C  
ATOM   4638  N   ALA B 969     -20.688  36.213  56.562  1.00 59.75           N  
ATOM   4639  CA  ALA B 969     -19.289  35.886  56.546  1.00 59.75           C  
ATOM   4640  C   ALA B 969     -18.633  36.349  57.814  1.00 59.75           C  
ATOM   4641  O   ALA B 969     -17.614  35.793  58.221  1.00 59.75           O  
ATOM   4642  CB  ALA B 969     -18.536  36.513  55.358  1.00 59.75           C  
ATOM   4643  N   ARG B 970     -19.161  37.412  58.451  1.00 82.48           N  
ATOM   4644  CA  ARG B 970     -18.543  37.946  59.636  1.00 82.48           C  
ATOM   4645  C   ARG B 970     -18.468  36.892  60.701  1.00 82.48           C  
ATOM   4646  O   ARG B 970     -17.462  36.811  61.406  1.00 82.48           O  
ATOM   4647  CB  ARG B 970     -19.298  39.141  60.246  1.00 82.48           C  
ATOM   4648  CG  ARG B 970     -19.225  40.415  59.404  1.00 82.48           C  
ATOM   4649  CD  ARG B 970     -20.090  40.364  58.147  1.00 82.48           C  
ATOM   4650  NE  ARG B 970     -19.902  41.646  57.410  1.00 82.48           N  
ATOM   4651  CZ  ARG B 970     -20.720  42.710  57.656  1.00 82.48           C  
ATOM   4652  NH1 ARG B 970     -21.703  42.616  58.598  1.00 82.48           N1+
ATOM   4653  NH2 ARG B 970     -20.558  43.868  56.951  1.00 82.48           N  
ATOM   4654  N   ASP B 971     -19.535  36.085  60.882  1.00 64.81           N  
ATOM   4655  CA  ASP B 971     -19.476  35.038  61.867  1.00 64.81           C  
ATOM   4656  C   ASP B 971     -19.920  33.764  61.209  1.00 64.81           C  
ATOM   4657  O   ASP B 971     -21.101  33.422  61.236  1.00 64.81           O  
ATOM   4658  CB  ASP B 971     -20.405  35.271  63.072  1.00 64.81           C  
ATOM   4659  CG  ASP B 971     -19.835  36.406  63.913  1.00 64.81           C  
ATOM   4660  OD1 ASP B 971     -18.683  36.833  63.633  1.00 64.81           O  
ATOM   4661  OD2 ASP B 971     -20.543  36.856  64.852  1.00 64.81           O1-
ATOM   4662  N   PRO B 972     -18.994  33.042  60.629  1.00163.25           N  
ATOM   4663  CA  PRO B 972     -19.295  31.826  59.924  1.00163.25           C  
ATOM   4664  C   PRO B 972     -19.834  30.727  60.776  1.00163.25           C  
ATOM   4665  O   PRO B 972     -20.584  29.904  60.252  1.00163.25           O  
ATOM   4666  CB  PRO B 972     -18.029  31.463  59.141  1.00163.25           C  
ATOM   4667  CG  PRO B 972     -16.942  32.415  59.679  1.00163.25           C  
ATOM   4668  CD  PRO B 972     -17.736  33.623  60.197  1.00163.25           C  
ATOM   4669  N   PRO B 973     -19.484  30.633  62.019  1.00140.94           N  
ATOM   4670  CA  PRO B 973     -20.041  29.553  62.777  1.00140.94           C  
ATOM   4671  C   PRO B 973     -21.502  29.730  63.038  1.00140.94           C  
ATOM   4672  O   PRO B 973     -22.220  28.742  63.181  1.00140.94           O  
ATOM   4673  CB  PRO B 973     -19.189  29.454  64.040  1.00140.94           C  
ATOM   4674  CG  PRO B 973     -17.814  29.981  63.587  1.00140.94           C  
ATOM   4675  CD  PRO B 973     -18.137  30.967  62.451  1.00140.94           C  
ATOM   4676  N   ARG B 974     -21.979  30.978  63.138  1.00181.33           N  
ATOM   4677  CA  ARG B 974     -23.363  31.116  63.462  1.00181.33           C  
ATOM   4678  C   ARG B 974     -24.214  30.608  62.341  1.00181.33           C  
ATOM   4679  O   ARG B 974     -25.137  29.828  62.558  1.00181.33           O  
ATOM   4680  CB  ARG B 974     -23.777  32.567  63.766  1.00181.33           C  
ATOM   4681  CG  ARG B 974     -23.172  33.086  65.073  1.00181.33           C  
ATOM   4682  CD  ARG B 974     -23.845  34.343  65.632  1.00181.33           C  
ATOM   4683  NE  ARG B 974     -23.599  35.470  64.690  1.00181.33           N  
ATOM   4684  CZ  ARG B 974     -24.472  35.716  63.670  1.00181.33           C  
ATOM   4685  NH1 ARG B 974     -25.556  34.906  63.486  1.00181.33           N1+
ATOM   4686  NH2 ARG B 974     -24.267  36.783  62.843  1.00181.33           N  
ATOM   4687  N   TYR B 975     -23.923  31.058  61.108  1.00107.03           N  
ATOM   4688  CA  TYR B 975     -24.682  30.731  59.932  1.00107.03           C  
ATOM   4689  C   TYR B 975     -24.463  29.329  59.442  1.00107.03           C  
ATOM   4690  O   TYR B 975     -25.398  28.702  58.947  1.00107.03           O  
ATOM   4691  CB  TYR B 975     -24.431  31.722  58.786  1.00107.03           C  
ATOM   4692  CG  TYR B 975     -24.899  33.025  59.337  1.00107.03           C  
ATOM   4693  CD1 TYR B 975     -24.043  33.806  60.078  1.00107.03           C  
ATOM   4694  CD2 TYR B 975     -26.190  33.457  59.139  1.00107.03           C  
ATOM   4695  CE1 TYR B 975     -24.462  35.004  60.603  1.00107.03           C  
ATOM   4696  CE2 TYR B 975     -26.616  34.655  59.663  1.00107.03           C  
ATOM   4697  CZ  TYR B 975     -25.751  35.431  60.396  1.00107.03           C  
ATOM   4698  OH  TYR B 975     -26.185  36.660  60.936  1.00107.03           O  
ATOM   4699  N   LEU B 976     -23.217  28.813  59.492  1.00148.89           N  
ATOM   4700  CA  LEU B 976     -22.989  27.472  59.025  1.00148.89           C  
ATOM   4701  C   LEU B 976     -22.523  26.632  60.152  1.00148.89           C  
ATOM   4702  O   LEU B 976     -21.728  27.051  60.992  1.00148.89           O  
ATOM   4703  CB  LEU B 976     -21.952  27.299  57.900  1.00148.89           C  
ATOM   4704  CG  LEU B 976     -22.479  27.630  56.495  1.00148.89           C  
ATOM   4705  CD1 LEU B 976     -22.774  29.122  56.335  1.00148.89           C  
ATOM   4706  CD2 LEU B 976     -21.548  27.079  55.407  1.00148.89           C  
ATOM   4707  N   VAL B 977     -23.043  25.397  60.205  1.00 71.26           N  
ATOM   4708  CA  VAL B 977     -22.594  24.537  61.246  1.00 71.26           C  
ATOM   4709  C   VAL B 977     -21.920  23.386  60.582  1.00 71.26           C  
ATOM   4710  O   VAL B 977     -22.560  22.507  60.010  1.00 71.26           O  
ATOM   4711  CB  VAL B 977     -23.714  23.982  62.078  1.00 71.26           C  
ATOM   4712  CG1 VAL B 977     -23.127  22.994  63.100  1.00 71.26           C  
ATOM   4713  CG2 VAL B 977     -24.479  25.155  62.712  1.00 71.26           C  
ATOM   4714  N   ILE B 978     -20.582  23.371  60.638  1.00145.64           N  
ATOM   4715  CA  ILE B 978     -19.851  22.272  60.099  1.00145.64           C  
ATOM   4716  C   ILE B 978     -19.097  21.689  61.247  1.00145.64           C  
ATOM   4717  O   ILE B 978     -18.608  22.406  62.122  1.00145.64           O  
ATOM   4718  CB  ILE B 978     -18.859  22.636  59.025  1.00145.64           C  
ATOM   4719  CG1 ILE B 978     -17.774  23.585  59.562  1.00145.64           C  
ATOM   4720  CG2 ILE B 978     -19.640  23.191  57.823  1.00145.64           C  
ATOM   4721  CD1 ILE B 978     -18.309  24.936  60.027  1.00145.64           C  
ATOM   4722  N   LYS B 979     -19.035  20.347  61.294  1.00116.45           N  
ATOM   4723  CA  LYS B 979     -18.329  19.704  62.357  1.00116.45           C  
ATOM   4724  C   LYS B 979     -16.882  19.874  62.045  1.00116.45           C  
ATOM   4725  O   LYS B 979     -16.474  19.738  60.895  1.00116.45           O  
ATOM   4726  CB  LYS B 979     -18.651  18.200  62.462  1.00116.45           C  
ATOM   4727  CG  LYS B 979     -18.000  17.468  63.640  1.00116.45           C  
ATOM   4728  CD  LYS B 979     -16.476  17.366  63.558  1.00116.45           C  
ATOM   4729  CE  LYS B 979     -15.852  16.631  64.746  1.00116.45           C  
ATOM   4730  NZ  LYS B 979     -14.383  16.558  64.585  1.00116.45           N1+
ATOM   4731  N   ARG B 980     -16.064  20.120  63.083  1.00254.53           N  
ATOM   4732  CA  ARG B 980     -14.664  20.387  62.941  1.00254.53           C  
ATOM   4733  C   ARG B 980     -14.484  21.782  62.439  1.00254.53           C  
ATOM   4734  O   ARG B 980     -13.456  22.115  61.873  1.00254.53           O  
ATOM   4735  CB  ARG B 980     -13.967  19.417  61.967  1.00254.53           C  
ATOM   4736  CG  ARG B 980     -12.444  19.564  61.917  1.00254.53           C  
ATOM   4737  CD  ARG B 980     -11.739  19.101  63.194  1.00254.53           C  
ATOM   4738  NE  ARG B 980     -11.751  17.611  63.202  1.00254.53           N  
ATOM   4739  CZ  ARG B 980     -10.763  16.916  62.567  1.00254.53           C  
ATOM   4740  NH1 ARG B 980      -9.768  17.586  61.914  1.00254.53           N1+
ATOM   4741  NH2 ARG B 980     -10.767  15.551  62.584  1.00254.53           N  
ATOM   4742  N   GLU B 981     -15.442  22.682  62.698  1.00 96.32           N  
ATOM   4743  CA  GLU B 981     -15.306  24.020  62.202  1.00 96.32           C  
ATOM   4744  C   GLU B 981     -14.058  24.643  62.751  1.00 96.32           C  
ATOM   4745  O   GLU B 981     -13.347  25.356  62.043  1.00 96.32           O  
ATOM   4746  CB  GLU B 981     -16.485  24.917  62.606  1.00 96.32           C  
ATOM   4747  CG  GLU B 981     -16.369  26.340  62.061  1.00 96.32           C  
ATOM   4748  CD  GLU B 981     -17.632  27.092  62.448  1.00 96.32           C  
ATOM   4749  OE1 GLU B 981     -18.170  26.824  63.555  1.00 96.32           O  
ATOM   4750  OE2 GLU B 981     -18.073  27.950  61.638  1.00 96.32           O1-
ATOM   4751  N   SER B 982     -13.752  24.394  64.035  1.00 76.71           N  
ATOM   4752  CA  SER B 982     -12.588  24.989  64.626  1.00 76.71           C  
ATOM   4753  C   SER B 982     -11.334  24.484  63.956  1.00 76.71           C  
ATOM   4754  O   SER B 982     -10.399  25.255  63.747  1.00 76.71           O  
ATOM   4755  CB  SER B 982     -12.463  24.682  66.128  1.00 76.71           C  
ATOM   4756  OG  SER B 982     -11.296  25.294  66.656  1.00 76.71           O  
ATOM   4757  N   GLY B 983     -11.264  23.176  63.615  1.00 42.89           N  
ATOM   4758  CA  GLY B 983     -10.047  22.632  63.061  1.00 42.89           C  
ATOM   4759  C   GLY B 983      -9.695  23.234  61.726  1.00 42.89           C  
ATOM   4760  O   GLY B 983      -8.599  23.772  61.571  1.00 42.89           O  
ATOM   4761  N   PRO B 984     -10.574  23.182  60.758  1.00152.73           N  
ATOM   4762  CA  PRO B 984     -10.237  23.807  59.515  1.00152.73           C  
ATOM   4763  C   PRO B 984      -9.892  25.253  59.598  1.00152.73           C  
ATOM   4764  O   PRO B 984     -10.607  26.031  60.226  1.00152.73           O  
ATOM   4765  CB  PRO B 984     -11.324  23.381  58.540  1.00152.73           C  
ATOM   4766  CG  PRO B 984     -11.550  21.918  58.968  1.00152.73           C  
ATOM   4767  CD  PRO B 984     -11.104  21.866  60.446  1.00152.73           C  
ATOM   4768  N   GLY B 985      -8.777  25.612  58.934  1.00 52.97           N  
ATOM   4769  CA  GLY B 985      -8.200  26.916  59.046  1.00 52.97           C  
ATOM   4770  C   GLY B 985      -8.825  27.914  58.128  1.00 52.97           C  
ATOM   4771  O   GLY B 985      -9.428  27.595  57.106  1.00 52.97           O  
ATOM   4772  N   ILE B 986      -8.618  29.186  58.510  1.00157.64           N  
ATOM   4773  CA  ILE B 986      -9.009  30.385  57.832  1.00157.64           C  
ATOM   4774  C   ILE B 986      -7.859  30.735  56.945  1.00157.64           C  
ATOM   4775  O   ILE B 986      -6.738  30.302  57.196  1.00157.64           O  
ATOM   4776  CB  ILE B 986      -9.201  31.544  58.768  1.00157.64           C  
ATOM   4777  CG1 ILE B 986      -9.643  32.800  58.003  1.00157.64           C  
ATOM   4778  CG2 ILE B 986      -7.892  31.733  59.553  1.00157.64           C  
ATOM   4779  CD1 ILE B 986     -11.044  32.689  57.415  1.00157.64           C  
ATOM   4780  N   ALA B 987      -8.099  31.471  55.842  1.00 65.68           N  
ATOM   4781  CA  ALA B 987      -6.985  31.796  54.993  1.00 65.68           C  
ATOM   4782  C   ALA B 987      -5.956  32.571  55.784  1.00 65.68           C  
ATOM   4783  O   ALA B 987      -6.271  33.572  56.424  1.00 65.68           O  
ATOM   4784  CB  ALA B 987      -7.376  32.643  53.769  1.00 65.68           C  
ATOM   4785  N   PRO B 988      -4.712  32.146  55.745  1.00169.28           N  
ATOM   4786  CA  PRO B 988      -3.673  32.842  56.481  1.00169.28           C  
ATOM   4787  C   PRO B 988      -3.331  34.086  55.755  1.00169.28           C  
ATOM   4788  O   PRO B 988      -3.779  34.170  54.624  1.00169.28           O  
ATOM   4789  CB  PRO B 988      -2.503  31.867  56.581  1.00169.28           C  
ATOM   4790  CG  PRO B 988      -3.169  30.483  56.484  1.00169.28           C  
ATOM   4791  CD  PRO B 988      -4.427  30.724  55.632  1.00169.28           C  
ATOM   4792  N   GLY B 989      -2.715  35.096  56.415  1.00 89.36           N  
ATOM   4793  CA  GLY B 989      -2.177  36.308  55.831  1.00 89.36           C  
ATOM   4794  C   GLY B 989      -0.824  36.091  55.208  1.00 89.36           C  
ATOM   4795  O   GLY B 989      -0.480  36.712  54.200  1.00 89.36           O  
ATOM   4796  N   PRO B 990       0.000  35.283  55.797  1.00 96.67           N  
ATOM   4797  CA  PRO B 990       1.262  35.000  55.179  1.00 96.67           C  
ATOM   4798  C   PRO B 990       1.068  34.113  53.996  1.00 96.67           C  
ATOM   4799  O   PRO B 990       1.936  34.074  53.126  1.00 96.67           O  
ATOM   4800  CB  PRO B 990       2.150  34.406  56.277  1.00 96.67           C  
ATOM   4801  CG  PRO B 990       1.204  34.165  57.469  1.00 96.67           C  
ATOM   4802  CD  PRO B 990       0.070  35.175  57.243  1.00 96.67           C  
ATOM   4803  N   GLU B 991      -0.012  33.312  54.020  1.00124.46           N  
ATOM   4804  CA  GLU B 991      -0.368  32.413  52.960  1.00124.46           C  
ATOM   4805  C   GLU B 991      -1.007  33.032  51.726  1.00124.46           C  
ATOM   4806  O   GLU B 991      -0.579  32.722  50.617  1.00124.46           O  
ATOM   4807  CB  GLU B 991      -1.365  31.343  53.438  1.00124.46           C  
ATOM   4808  CG  GLU B 991      -0.776  30.339  54.428  1.00124.46           C  
ATOM   4809  CD  GLU B 991      -0.169  29.195  53.631  1.00124.46           C  
ATOM   4810  OE1 GLU B 991      -0.489  29.084  52.418  1.00124.46           O  
ATOM   4811  OE2 GLU B 991       0.618  28.412  54.228  1.00124.46           O1-
ATOM   4812  N   PRO B 992      -2.037  33.849  51.832  1.00165.78           N  
ATOM   4813  CA  PRO B 992      -2.712  34.341  50.675  1.00165.78           C  
ATOM   4814  C   PRO B 992      -1.807  35.183  49.818  1.00165.78           C  
ATOM   4815  O   PRO B 992      -2.012  35.192  48.612  1.00165.78           O  
ATOM   4816  CB  PRO B 992      -3.848  35.193  51.203  1.00165.78           C  
ATOM   4817  CG  PRO B 992      -3.201  35.850  52.425  1.00165.78           C  
ATOM   4818  CD  PRO B 992      -2.012  34.925  52.754  1.00165.78           C  
ATOM   4819  N   HIS B 993      -0.845  35.932  50.400  1.00 92.00           N  
ATOM   4820  CA  HIS B 993       0.063  36.754  49.675  1.00 92.00           C  
ATOM   4821  C   HIS B 993       0.867  35.816  48.862  1.00 92.00           C  
ATOM   4822  O   HIS B 993       1.231  36.110  47.727  1.00 92.00           O  
ATOM   4823  CB  HIS B 993       1.020  37.568  50.565  1.00 92.00           C  
ATOM   4824  CG  HIS B 993       0.348  38.730  51.238  1.00 92.00           C  
ATOM   4825  CD2 HIS B 993       0.374  40.055  50.926  1.00 92.00           C  
ATOM   4826  ND1 HIS B 993      -0.455  38.623  52.350  1.00 92.00           N  
ATOM   4827  CE1 HIS B 993      -0.872  39.878  52.655  1.00 92.00           C  
ATOM   4828  NE2 HIS B 993      -0.394  40.781  51.818  1.00 92.00           N  
ATOM   4829  N   GLY B 994       1.149  34.637  49.434  1.00 64.98           N  
ATOM   4830  CA  GLY B 994       1.918  33.671  48.720  1.00 64.98           C  
ATOM   4831  C   GLY B 994       1.151  33.330  47.485  1.00 64.98           C  
ATOM   4832  O   GLY B 994       1.763  33.059  46.454  1.00 64.98           O  
ATOM   4833  N   LEU B 995      -0.198  33.224  47.563  1.00200.67           N  
ATOM   4834  CA  LEU B 995      -0.881  32.948  46.332  1.00200.67           C  
ATOM   4835  C   LEU B 995      -1.032  34.142  45.460  1.00200.67           C  
ATOM   4836  O   LEU B 995      -0.921  34.045  44.239  1.00200.67           O  
ATOM   4837  CB  LEU B 995      -2.241  32.271  46.380  1.00200.67           C  
ATOM   4838  CG  LEU B 995      -2.526  31.870  44.921  1.00200.67           C  
ATOM   4839  CD1 LEU B 995      -1.534  30.799  44.440  1.00200.67           C  
ATOM   4840  CD2 LEU B 995      -3.969  31.472  44.687  1.00200.67           C  
ATOM   4841  N   THR B 996      -1.288  35.308  46.069  1.00 63.11           N  
ATOM   4842  CA  THR B 996      -1.506  36.496  45.303  1.00 63.11           C  
ATOM   4843  C   THR B 996      -0.288  36.703  44.461  1.00 63.11           C  
ATOM   4844  O   THR B 996      -0.356  37.258  43.367  1.00 63.11           O  
ATOM   4845  CB  THR B 996      -1.680  37.714  46.163  1.00 63.11           C  
ATOM   4846  CG2 THR B 996      -1.930  38.927  45.251  1.00 63.11           C  
ATOM   4847  OG1 THR B 996      -2.775  37.538  47.049  1.00 63.11           O  
ATOM   4848  N   ASN B 997       0.884  36.328  44.993  1.00 90.91           N  
ATOM   4849  CA  ASN B 997       2.117  36.498  44.276  1.00 90.91           C  
ATOM   4850  C   ASN B 997       2.305  35.518  43.139  1.00 90.91           C  
ATOM   4851  O   ASN B 997       2.662  35.912  42.030  1.00 90.91           O  
ATOM   4852  CB  ASN B 997       3.322  36.420  45.211  1.00 90.91           C  
ATOM   4853  CG  ASN B 997       3.132  37.520  46.240  1.00 90.91           C  
ATOM   4854  ND2 ASN B 997       3.612  37.277  47.489  1.00 90.91           N  
ATOM   4855  OD1 ASN B 997       2.564  38.570  45.943  1.00 90.91           O  
ATOM   4856  N   LYS B 998       2.107  34.204  43.372  1.00131.85           N  
ATOM   4857  CA  LYS B 998       2.358  33.239  42.335  1.00131.85           C  
ATOM   4858  C   LYS B 998       1.304  33.231  41.260  1.00131.85           C  
ATOM   4859  O   LYS B 998       1.626  32.979  40.099  1.00131.85           O  
ATOM   4860  CB  LYS B 998       2.595  31.821  42.870  1.00131.85           C  
ATOM   4861  CG  LYS B 998       3.978  31.730  43.521  1.00131.85           C  
ATOM   4862  CD  LYS B 998       4.239  30.442  44.293  1.00131.85           C  
ATOM   4863  CE  LYS B 998       5.627  30.383  44.934  1.00131.85           C  
ATOM   4864  NZ  LYS B 998       5.797  29.106  45.662  1.00131.85           N1+
ATOM   4865  N   LYS B 999       0.011  33.474  41.575  1.00309.87           N  
ATOM   4866  CA  LYS B 999      -0.903  33.334  40.472  1.00309.87           C  
ATOM   4867  C   LYS B 999      -2.129  34.199  40.621  1.00309.87           C  
ATOM   4868  O   LYS B 999      -3.202  33.761  40.208  1.00309.87           O  
ATOM   4869  CB  LYS B 999      -1.433  31.893  40.396  1.00309.87           C  
ATOM   4870  CG  LYS B 999      -1.980  31.474  39.036  1.00309.87           C  
ATOM   4871  CD  LYS B 999      -0.906  31.015  38.049  1.00309.87           C  
ATOM   4872  CE  LYS B 999      -0.692  29.498  38.059  1.00309.87           C  
ATOM   4873  NZ  LYS B 999       0.356  29.124  37.083  1.00309.87           N1+
ATOM   4874  N   LEU B1000      -2.120  35.292  41.416  1.00288.42           N  
ATOM   4875  CA  LEU B1000      -3.224  36.221  41.340  1.00288.42           C  
ATOM   4876  C   LEU B1000      -2.921  37.499  40.588  1.00288.42           C  
ATOM   4877  O   LEU B1000      -3.237  37.691  39.412  1.00288.42           O  
ATOM   4878  CB  LEU B1000      -3.724  36.474  42.784  1.00288.42           C  
ATOM   4879  CG  LEU B1000      -4.907  37.428  43.032  1.00288.42           C  
ATOM   4880  CD1 LEU B1000      -4.454  38.888  43.123  1.00288.42           C  
ATOM   4881  CD2 LEU B1000      -6.034  37.199  42.015  1.00288.42           C  
ATOM   4882  N   GLU B1001      -2.171  38.375  41.295  1.00265.33           N  
ATOM   4883  CA  GLU B1001      -1.675  39.652  40.857  1.00265.33           C  
ATOM   4884  C   GLU B1001      -2.815  40.561  40.479  1.00265.33           C  
ATOM   4885  O   GLU B1001      -2.591  41.712  40.098  1.00265.33           O  
ATOM   4886  CB  GLU B1001      -0.779  39.501  39.614  1.00265.33           C  
ATOM   4887  CG  GLU B1001       0.395  38.527  39.787  1.00265.33           C  
ATOM   4888  CD  GLU B1001       1.658  39.296  40.146  1.00265.33           C  
ATOM   4889  OE1 GLU B1001       1.584  40.550  40.212  1.00265.33           O  
ATOM   4890  OE2 GLU B1001       2.715  38.642  40.350  1.00265.33           O1-
ATOM   4891  N   GLU B1002      -4.074  40.101  40.624  1.00136.95           N  
ATOM   4892  CA  GLU B1002      -5.181  40.926  40.236  1.00136.95           C  
ATOM   4893  C   GLU B1002      -5.592  41.798  41.365  1.00136.95           C  
ATOM   4894  O   GLU B1002      -5.655  41.381  42.520  1.00136.95           O  
ATOM   4895  CB  GLU B1002      -6.447  40.181  39.776  1.00136.95           C  
ATOM   4896  CG  GLU B1002      -6.399  39.708  38.324  1.00136.95           C  
ATOM   4897  CD  GLU B1002      -7.811  39.297  37.925  1.00136.95           C  
ATOM   4898  OE1 GLU B1002      -8.748  39.529  38.735  1.00136.95           O  
ATOM   4899  OE2 GLU B1002      -7.973  38.751  36.802  1.00136.95           O1-
ATOM   4900  N   VAL B1003      -5.904  43.058  41.028  1.00117.77           N  
ATOM   4901  CA  VAL B1003      -6.324  43.983  42.026  1.00117.77           C  
ATOM   4902  C   VAL B1003      -7.805  43.912  42.136  1.00117.77           C  
ATOM   4903  O   VAL B1003      -8.510  43.694  41.150  1.00117.77           O  
ATOM   4904  CB  VAL B1003      -5.958  45.403  41.702  1.00117.77           C  
ATOM   4905  CG1 VAL B1003      -6.689  45.813  40.413  1.00117.77           C  
ATOM   4906  CG2 VAL B1003      -6.299  46.283  42.917  1.00117.77           C  
ATOM   4907  N   GLU B1004      -8.306  44.071  43.375  1.00142.58           N  
ATOM   4908  CA  GLU B1004      -9.712  44.158  43.579  1.00142.58           C  
ATOM   4909  C   GLU B1004     -10.004  45.498  43.002  1.00142.58           C  
ATOM   4910  O   GLU B1004      -9.084  46.269  42.726  1.00142.58           O  
ATOM   4911  CB  GLU B1004     -10.140  44.166  45.054  1.00142.58           C  
ATOM   4912  CG  GLU B1004     -11.658  44.261  45.237  1.00142.58           C  
ATOM   4913  CD  GLU B1004     -11.970  44.260  46.728  1.00142.58           C  
ATOM   4914  OE1 GLU B1004     -11.335  43.463  47.468  1.00142.58           O  
ATOM   4915  OE2 GLU B1004     -12.847  45.062  47.147  1.00142.58           O1-
ATOM   4916  N   LEU B1005     -11.293  45.828  42.878  1.00164.21           N  
ATOM   4917  CA  LEU B1005     -11.733  46.876  42.017  1.00164.21           C  
ATOM   4918  C   LEU B1005     -10.969  48.144  42.085  1.00164.21           C  
ATOM   4919  O   LEU B1005     -10.595  48.655  43.140  1.00164.21           O  
ATOM   4920  CB  LEU B1005     -13.217  47.233  42.198  1.00164.21           C  
ATOM   4921  CG  LEU B1005     -13.519  47.954  43.524  1.00164.21           C  
ATOM   4922  CD1 LEU B1005     -15.015  48.285  43.649  1.00164.21           C  
ATOM   4923  CD2 LEU B1005     -12.974  47.170  44.728  1.00164.21           C  
ATOM   4924  N   GLU B1006     -10.717  48.640  40.860  1.00185.33           N  
ATOM   4925  CA  GLU B1006     -10.079  49.874  40.540  1.00185.33           C  
ATOM   4926  C   GLU B1006     -10.936  50.502  39.478  1.00185.33           C  
ATOM   4927  O   GLU B1006     -11.456  51.589  39.715  1.00185.33           O  
ATOM   4928  CB  GLU B1006      -8.645  49.711  40.009  1.00185.33           C  
ATOM   4929  CG  GLU B1006      -7.679  49.145  41.053  1.00185.33           C  
ATOM   4930  CD  GLU B1006      -7.527  50.167  42.172  1.00185.33           C  
ATOM   4931  OE1 GLU B1006      -8.122  51.271  42.051  1.00185.33           O  
ATOM   4932  OE2 GLU B1006      -6.814  49.856  43.163  1.00185.33           O1-
ATOM   4933  N   PRO B1007     -11.168  49.908  38.324  1.00117.66           N  
ATOM   4934  CA  PRO B1007     -10.586  48.627  38.014  1.00117.66           C  
ATOM   4935  C   PRO B1007      -9.398  48.812  37.131  1.00117.66           C  
ATOM   4936  O   PRO B1007      -9.610  49.237  35.964  1.00117.66           O  
ATOM   4937  CB  PRO B1007     -11.658  47.805  37.301  1.00117.66           C  
ATOM   4938  CG  PRO B1007     -12.975  48.501  37.664  1.00117.66           C
[truncated: 4,355 more chars]
