# Supplementary material for: Inhibitor-induced HER2-HER3 heterodimerisation promotes proliferation through a novel dimer interface
Source: eLife. 2018 May 1;7:e32271. doi: 10.7554/eLife.32271 (PMC5929906; doi:10.7554/eLife.32271)
Supplement: Figure 5—source data 3. [file elife-32271-fig5-data3.pdb]

ATOM      1  N   ASN A 708     -55.930  -4.661 -23.058  1.00 47.06           N  
ATOM      2  CA  ASN A 708     -54.921  -3.707 -22.541  1.00 47.06           C  
ATOM      3  C   ASN A 708     -53.807  -4.427 -21.867  1.00 47.06           C  
ATOM      4  O   ASN A 708     -53.421  -5.523 -22.272  1.00 47.06           O  
ATOM      5  CB  ASN A 708     -55.554  -2.753 -21.516  1.00 47.06           C  
ATOM      6  CG  ASN A 708     -56.441  -1.778 -22.273  1.00 47.06           C  
ATOM      7  ND2 ASN A 708     -55.812  -0.967 -23.166  1.00 47.06           N  
ATOM      8  OD1 ASN A 708     -57.654  -1.735 -22.079  1.00 47.06           O  
ATOM      9  N   GLN A 709     -53.250  -3.805 -20.811  1.00238.49           N  
ATOM     10  CA  GLN A 709     -52.181  -4.434 -20.101  1.00238.49           C  
ATOM     11  C   GLN A 709     -52.770  -5.549 -19.297  1.00238.49           C  
ATOM     12  O   GLN A 709     -53.892  -5.444 -18.803  1.00238.49           O  
ATOM     13  CB  GLN A 709     -51.438  -3.512 -19.118  1.00238.49           C  
ATOM     14  CG  GLN A 709     -50.644  -2.394 -19.796  1.00238.49           C  
ATOM     15  CD  GLN A 709     -51.622  -1.312 -20.227  1.00238.49           C  
ATOM     16  NE2 GLN A 709     -52.856  -1.345 -19.656  1.00238.49           N  
ATOM     17  OE1 GLN A 709     -51.295  -0.459 -21.051  1.00238.49           O  
ATOM     18  N   ALA A 710     -52.022  -6.662 -19.150  1.00999.99           N  
ATOM     19  CA  ALA A 710     -52.544  -7.785 -18.408  1.00999.99           C  
ATOM     20  C   ALA A 710     -51.932  -7.850 -17.000  1.00999.99           C  
ATOM     21  O   ALA A 710     -50.728  -8.096 -16.902  1.00999.99           O  
ATOM     22  CB  ALA A 710     -52.241  -9.135 -19.085  1.00999.99           C  
ATOM     23  N   GLN A 711     -52.751  -7.702 -15.890  1.00611.49           N  
ATOM     24  CA  GLN A 711     -52.297  -7.680 -14.475  1.00611.49           C  
ATOM     25  C   GLN A 711     -53.346  -8.224 -13.457  1.00611.49           C  
ATOM     26  O   GLN A 711     -54.472  -8.490 -13.868  1.00611.49           O  
ATOM     27  CB  GLN A 711     -51.943  -6.260 -13.997  1.00611.49           C  
ATOM     28  CG  GLN A 711     -53.136  -5.304 -14.002  1.00611.49           C  
ATOM     29  CD  GLN A 711     -53.475  -4.993 -15.453  1.00611.49           C  
ATOM     30  NE2 GLN A 711     -54.726  -5.322 -15.871  1.00611.49           N  
ATOM     31  OE1 GLN A 711     -52.643  -4.477 -16.198  1.00611.49           O  
ATOM     32  N   MET A 712     -53.010  -8.410 -12.110  1.00219.87           N  
ATOM     33  CA  MET A 712     -53.893  -8.971 -11.051  1.00219.87           C  
ATOM     34  C   MET A 712     -53.297  -8.905  -9.625  1.00219.87           C  
ATOM     35  O   MET A 712     -52.106  -9.133  -9.426  1.00219.87           O  
ATOM     36  CB  MET A 712     -54.150 -10.460 -11.330  1.00219.87           C  
ATOM     37  CG  MET A 712     -54.994 -11.204 -10.302  1.00219.87           C  
ATOM     38  SD  MET A 712     -55.175 -12.967 -10.705  1.00219.87           S  
ATOM     39  CE  MET A 712     -53.406 -13.335 -10.510  1.00219.87           C  
ATOM     40  N   ARG A 713     -54.128  -8.662  -8.561  1.00198.44           N  
ATOM     41  CA  ARG A 713     -53.660  -8.553  -7.179  1.00198.44           C  
ATOM     42  C   ARG A 713     -53.415  -9.911  -6.587  1.00198.44           C  
ATOM     43  O   ARG A 713     -54.204 -10.838  -6.760  1.00198.44           O  
ATOM     44  CB  ARG A 713     -54.621  -7.814  -6.227  1.00198.44           C  
ATOM     45  CG  ARG A 713     -54.647  -6.298  -6.431  1.00198.44           C  
ATOM     46  CD  ARG A 713     -55.354  -5.531  -5.309  1.00198.44           C  
ATOM     47  NE  ARG A 713     -54.497  -5.603  -4.089  1.00198.44           N  
ATOM     48  CZ  ARG A 713     -54.656  -4.696  -3.079  1.00198.44           C  
ATOM     49  NH1 ARG A 713     -55.563  -3.685  -3.202  1.00198.44           N1+
ATOM     50  NH2 ARG A 713     -53.914  -4.797  -1.938  1.00198.44           N  
ATOM     51  N   ILE A 714     -52.311 -10.061  -5.824  1.00172.89           N  
ATOM     52  CA  ILE A 714     -52.037 -11.359  -5.280  1.00172.89           C  
ATOM     53  C   ILE A 714     -52.226 -11.271  -3.793  1.00172.89           C  
ATOM     54  O   ILE A 714     -51.581 -10.489  -3.095  1.00172.89           O  
ATOM     55  CB  ILE A 714     -50.688 -11.871  -5.693  1.00172.89           C  
ATOM     56  CG1 ILE A 714     -50.712 -13.398  -5.711  1.00172.89           C  
ATOM     57  CG2 ILE A 714     -49.596 -11.273  -4.793  1.00172.89           C  
ATOM     58  CD1 ILE A 714     -49.667 -13.978  -6.654  1.00172.89           C  
ATOM     59  N   LEU A 715     -53.159 -12.092  -3.272  1.00109.78           N  
ATOM     60  CA  LEU A 715     -53.579 -11.985  -1.906  1.00109.78           C  
ATOM     61  C   LEU A 715     -52.901 -13.000  -1.042  1.00109.78           C  
ATOM     62  O   LEU A 715     -52.483 -14.071  -1.484  1.00109.78           O  
ATOM     63  CB  LEU A 715     -55.093 -12.210  -1.751  1.00109.78           C  
ATOM     64  CG  LEU A 715     -55.936 -11.299  -2.664  1.00109.78           C  
ATOM     65  CD1 LEU A 715     -57.437 -11.456  -2.373  1.00109.78           C  
ATOM     66  CD2 LEU A 715     -55.454  -9.841  -2.616  1.00109.78           C  
ATOM     67  N   LYS A 716     -52.764 -12.641   0.249  1.00140.84           N  
ATOM     68  CA  LYS A 716     -52.211 -13.503   1.249  1.00140.84           C  
ATOM     69  C   LYS A 716     -53.388 -14.168   1.892  1.00140.84           C  
ATOM     70  O   LYS A 716     -54.445 -13.560   2.048  1.00140.84           O  
ATOM     71  CB  LYS A 716     -51.461 -12.709   2.327  1.00140.84           C  
ATOM     72  CG  LYS A 716     -50.275 -11.935   1.751  1.00140.84           C  
ATOM     73  CD  LYS A 716     -49.802 -10.778   2.632  1.00140.84           C  
ATOM     74  CE  LYS A 716     -49.711 -11.136   4.113  1.00140.84           C  
ATOM     75  NZ  LYS A 716     -48.657 -12.152   4.322  1.00140.84           N1+
ATOM     76  N   GLU A 717     -53.232 -15.426   2.333  1.00148.73           N  
ATOM     77  CA  GLU A 717     -54.365 -16.134   2.853  1.00148.73           C  
ATOM     78  C   GLU A 717     -54.919 -15.419   4.045  1.00148.73           C  
ATOM     79  O   GLU A 717     -56.074 -15.610   4.425  1.00148.73           O  
ATOM     80  CB  GLU A 717     -54.146 -17.643   3.090  1.00148.73           C  
ATOM     81  CG  GLU A 717     -52.927 -18.060   3.903  1.00148.73           C  
ATOM     82  CD  GLU A 717     -52.774 -19.554   3.645  1.00148.73           C  
ATOM     83  OE1 GLU A 717     -53.823 -20.248   3.552  1.00148.73           O  
ATOM     84  OE2 GLU A 717     -51.610 -20.017   3.515  1.00148.73           O1-
ATOM     85  N   THR A 718     -54.086 -14.588   4.684  1.00141.29           N  
ATOM     86  CA  THR A 718     -54.461 -13.813   5.833  1.00141.29           C  
ATOM     87  C   THR A 718     -55.484 -12.766   5.472  1.00141.29           C  
ATOM     88  O   THR A 718     -56.314 -12.388   6.297  1.00141.29           O  
ATOM     89  CB  THR A 718     -53.292 -13.069   6.394  1.00141.29           C  
ATOM     90  CG2 THR A 718     -53.759 -12.316   7.646  1.00141.29           C  
ATOM     91  OG1 THR A 718     -52.248 -13.971   6.725  1.00141.29           O  
ATOM     92  N   GLU A 719     -55.414 -12.223   4.243  1.00103.22           N  
ATOM     93  CA  GLU A 719     -56.240 -11.121   3.828  1.00103.22           C  
ATOM     94  C   GLU A 719     -57.696 -11.483   3.678  1.00103.22           C  
ATOM     95  O   GLU A 719     -58.572 -10.648   3.904  1.00103.22           O  
ATOM     96  CB  GLU A 719     -55.725 -10.494   2.519  1.00103.22           C  
ATOM     97  CG  GLU A 719     -54.334  -9.876   2.707  1.00103.22           C  
ATOM     98  CD  GLU A 719     -53.811  -9.372   1.370  1.00103.22           C  
ATOM     99  OE1 GLU A 719     -54.434  -8.438   0.801  1.00103.22           O  
ATOM    100  OE2 GLU A 719     -52.773  -9.914   0.903  1.00103.22           O1-
ATOM    101  N   LEU A 720     -58.012 -12.728   3.280  1.00102.96           N  
ATOM    102  CA  LEU A 720     -59.374 -13.078   2.981  1.00102.96           C  
ATOM    103  C   LEU A 720     -59.930 -14.016   4.003  1.00102.96           C  
ATOM    104  O   LEU A 720     -59.203 -14.781   4.633  1.00102.96           O  
ATOM    105  CB  LEU A 720     -59.483 -13.845   1.658  1.00102.96           C  
ATOM    106  CG  LEU A 720     -59.057 -13.036   0.428  1.00102.96           C  
ATOM    107  CD1 LEU A 720     -59.044 -13.914  -0.824  1.00102.96           C  
ATOM    108  CD2 LEU A 720     -59.950 -11.806   0.253  1.00102.96           C  
ATOM    109  N   ARG A 721     -61.268 -13.973   4.173  1.00137.26           N  
ATOM    110  CA  ARG A 721     -61.946 -14.842   5.093  1.00137.26           C  
ATOM    111  C   ARG A 721     -63.209 -15.309   4.428  1.00137.26           C  
ATOM    112  O   ARG A 721     -63.955 -14.509   3.867  1.00137.26           O  
ATOM    113  CB  ARG A 721     -62.327 -14.094   6.381  1.00137.26           C  
ATOM    114  CG  ARG A 721     -63.058 -14.930   7.425  1.00137.26           C  
ATOM    115  CD  ARG A 721     -63.243 -14.193   8.752  1.00137.26           C  
ATOM    116  NE  ARG A 721     -61.908 -14.148   9.406  1.00137.26           N  
ATOM    117  CZ  ARG A 721     -61.501 -15.216  10.152  1.00137.26           C  
ATOM    118  NH1 ARG A 721     -62.339 -16.277  10.333  1.00137.26           N1+
ATOM    119  NH2 ARG A 721     -60.253 -15.231  10.703  1.00137.26           N  
ATOM    120  N   LYS A 722     -63.496 -16.627   4.465  1.00155.70           N  
ATOM    121  CA  LYS A 722     -64.708 -17.065   3.831  1.00155.70           C  
ATOM    122  C   LYS A 722     -65.728 -17.397   4.879  1.00155.70           C  
ATOM    123  O   LYS A 722     -65.545 -18.306   5.688  1.00155.70           O  
ATOM    124  CB  LYS A 722     -64.499 -18.207   2.814  1.00155.70           C  
ATOM    125  CG  LYS A 722     -63.380 -19.189   3.165  1.00155.70           C  
ATOM    126  CD  LYS A 722     -63.207 -20.305   2.130  1.00155.70           C  
ATOM    127  CE  LYS A 722     -61.962 -21.172   2.341  1.00155.70           C  
ATOM    128  NZ  LYS A 722     -60.733 -20.404   2.026  1.00155.70           N1+
ATOM    129  N   VAL A 723     -66.795 -16.564   4.933  1.00121.71           N  
ATOM    130  CA  VAL A 723     -67.857 -16.670   5.898  1.00121.71           C  
ATOM    131  C   VAL A 723     -68.832 -17.792   5.656  1.00121.71           C  
ATOM    132  O   VAL A 723     -69.077 -18.592   6.557  1.00121.71           O  
ATOM    133  CB  VAL A 723     -68.631 -15.389   6.054  1.00121.71           C  
ATOM    134  CG1 VAL A 723     -69.266 -15.011   4.710  1.00121.71           C  
ATOM    135  CG2 VAL A 723     -69.650 -15.569   7.192  1.00121.71           C  
ATOM    136  N   LYS A 724     -69.419 -17.902   4.442  1.00207.52           N  
ATOM    137  CA  LYS A 724     -70.411 -18.932   4.240  1.00207.52           C  
ATOM    138  C   LYS A 724     -70.266 -19.484   2.855  1.00207.52           C  
ATOM    139  O   LYS A 724     -69.591 -18.892   2.018  1.00207.52           O  
ATOM    140  CB  LYS A 724     -71.870 -18.460   4.415  1.00207.52           C  
ATOM    141  CG  LYS A 724     -72.370 -17.454   3.375  1.00207.52           C  
ATOM    142  CD  LYS A 724     -71.688 -16.089   3.427  1.00207.52           C  
ATOM    143  CE  LYS A 724     -72.228 -15.178   4.532  1.00207.52           C  
ATOM    144  NZ  LYS A 724     -73.642 -14.834   4.260  1.00207.52           N1+
ATOM    145  N   VAL A 725     -70.904 -20.644   2.571  1.00130.28           N  
ATOM    146  CA  VAL A 725     -70.712 -21.240   1.276  1.00130.28           C  
ATOM    147  C   VAL A 725     -71.897 -20.969   0.382  1.00130.28           C  
ATOM    148  O   VAL A 725     -73.042 -21.232   0.748  1.00130.28           O  
ATOM    149  CB  VAL A 725     -70.470 -22.727   1.328  1.00130.28           C  
ATOM    150  CG1 VAL A 725     -71.769 -23.460   1.698  1.00130.28           C  
ATOM    151  CG2 VAL A 725     -69.857 -23.171  -0.006  1.00130.28           C  
ATOM    152  N   LEU A 726     -71.647 -20.354  -0.801  1.00119.07           N  
ATOM    153  CA  LEU A 726     -72.687 -20.112  -1.771  1.00119.07           C  
ATOM    154  C   LEU A 726     -73.125 -21.392  -2.412  1.00119.07           C  
ATOM    155  O   LEU A 726     -74.313 -21.709  -2.433  1.00119.07           O  
ATOM    156  CB  LEU A 726     -72.272 -19.203  -2.945  1.00119.07           C  
ATOM    157  CG  LEU A 726     -72.209 -17.697  -2.638  1.00119.07           C  
ATOM    158  CD1 LEU A 726     -73.610 -17.109  -2.419  1.00119.07           C  
ATOM    159  CD2 LEU A 726     -71.257 -17.399  -1.481  1.00119.07           C  
ATOM    160  N   GLY A 727     -72.162 -22.183  -2.932  1.00 39.37           N  
ATOM    161  CA  GLY A 727     -72.545 -23.372  -3.638  1.00 39.37           C  
ATOM    162  C   GLY A 727     -71.319 -24.038  -4.189  1.00 39.37           C  
ATOM    163  O   GLY A 727     -70.242 -23.448  -4.239  1.00 39.37           O  
ATOM    164  N   SER A 728     -71.462 -25.305  -4.637  1.00 47.50           N  
ATOM    165  CA  SER A 728     -70.345 -26.025  -5.181  1.00 47.50           C  
ATOM    166  C   SER A 728     -70.552 -26.131  -6.657  1.00 47.50           C  
ATOM    167  O   SER A 728     -71.633 -26.480  -7.124  1.00 47.50           O  
ATOM    168  CB  SER A 728     -70.199 -27.450  -4.621  1.00 47.50           C  
ATOM    169  OG  SER A 728     -71.332 -28.232  -4.969  1.00 47.50           O  
ATOM    170  N   GLY A 729     -69.506 -25.799  -7.437  1.00 62.84           N  
ATOM    171  CA  GLY A 729     -69.602 -25.828  -8.867  1.00 62.84           C  
ATOM    172  C   GLY A 729     -68.895 -26.998  -9.427  1.00 62.84           C  
ATOM    173  O   GLY A 729     -68.541 -27.940  -8.719  1.00 62.84           O  
ATOM    174  N   ALA A 730     -68.720 -26.944 -10.762  1.00113.48           N  
ATOM    175  CA  ALA A 730     -68.051 -27.967 -11.489  1.00113.48           C  
ATOM    176  C   ALA A 730     -66.609 -27.994 -11.115  1.00113.48           C  
ATOM    177  O   ALA A 730     -66.112 -29.076 -10.820  1.00113.48           O  
ATOM    178  CB  ALA A 730     -68.125 -27.767 -13.012  1.00113.48           C  
ATOM    179  N   PHE A 731     -65.905 -26.828 -11.083  1.00260.29           N  
ATOM    180  CA  PHE A 731     -64.498 -26.925 -10.795  1.00260.29           C  
ATOM    181  C   PHE A 731     -64.135 -26.402  -9.434  1.00260.29           C  
ATOM    182  O   PHE A 731     -62.952 -26.277  -9.123  1.00260.29           O  
ATOM    183  CB  PHE A 731     -63.532 -26.362 -11.882  1.00260.29           C  
ATOM    184  CG  PHE A 731     -63.771 -27.104 -13.160  1.00260.29           C  
ATOM    185  CD1 PHE A 731     -64.792 -26.695 -13.988  1.00260.29           C  
ATOM    186  CD2 PHE A 731     -63.001 -28.183 -13.539  1.00260.29           C  
ATOM    187  CE1 PHE A 731     -65.049 -27.343 -15.172  1.00260.29           C  
ATOM    188  CE2 PHE A 731     -63.256 -28.835 -14.724  1.00260.29           C  
ATOM    189  CZ  PHE A 731     -64.279 -28.417 -15.542  1.00260.29           C  
ATOM    190  N   GLY A 732     -65.111 -26.177  -8.529  1.00 57.99           N  
ATOM    191  CA  GLY A 732     -64.680 -25.687  -7.245  1.00 57.99           C  
ATOM    192  C   GLY A 732     -65.857 -25.370  -6.378  1.00 57.99           C  
ATOM    193  O   GLY A 732     -66.995 -25.672  -6.721  1.00 57.99           O  
ATOM    194  N   THR A 733     -65.591 -24.764  -5.199  1.00 48.67           N  
ATOM    195  CA  THR A 733     -66.632 -24.373  -4.289  1.00 48.67           C  
ATOM    196  C   THR A 733     -66.549 -22.882  -4.144  1.00 48.67           C  
ATOM    197  O   THR A 733     -65.465 -22.320  -3.995  1.00 48.67           O  
ATOM    198  CB  THR A 733     -66.472 -24.954  -2.916  1.00 48.67           C  
ATOM    199  CG2 THR A 733     -67.638 -24.471  -2.038  1.00 48.67           C  
ATOM    200  OG1 THR A 733     -66.463 -26.372  -2.982  1.00 48.67           O  
ATOM    201  N   VAL A 734     -67.707 -22.191  -4.178  1.00 54.35           N  
ATOM    202  CA  VAL A 734     -67.693 -20.760  -4.077  1.00 54.35           C  
ATOM    203  C   VAL A 734     -68.158 -20.386  -2.706  1.00 54.35           C  
ATOM    204  O   VAL A 734     -69.091 -20.978  -2.164  1.00 54.35           O  
ATOM    205  CB  VAL A 734     -68.628 -20.090  -5.047  1.00 54.35           C  
ATOM    206  CG1 VAL A 734     -68.633 -18.577  -4.768  1.00 54.35           C  
ATOM    207  CG2 VAL A 734     -68.203 -20.458  -6.480  1.00 54.35           C  
ATOM    208  N   TYR A 735     -67.498 -19.371  -2.113  1.00 86.88           N  
ATOM    209  CA  TYR A 735     -67.838 -18.930  -0.793  1.00 86.88           C  
ATOM    210  C   TYR A 735     -68.093 -17.462  -0.872  1.00 86.88           C  
ATOM    211  O   TYR A 735     -67.587 -16.761  -1.745  1.00 86.88           O  
ATOM    212  CB  TYR A 735     -66.690 -19.061   0.226  1.00 86.88           C  
ATOM    213  CG  TYR A 735     -66.327 -20.495   0.390  1.00 86.88           C  
ATOM    214  CD1 TYR A 735     -67.079 -21.323   1.187  1.00 86.88           C  
ATOM    215  CD2 TYR A 735     -65.219 -21.009  -0.242  1.00 86.88           C  
ATOM    216  CE1 TYR A 735     -66.740 -22.646   1.342  1.00 86.88           C  
ATOM    217  CE2 TYR A 735     -64.875 -22.331  -0.091  1.00 86.88           C  
ATOM    218  CZ  TYR A 735     -65.637 -23.153   0.702  1.00 86.88           C  
ATOM    219  OH  TYR A 735     -65.288 -24.511   0.860  1.00 86.88           O  
ATOM    220  N   LYS A 736     -68.932 -16.964   0.046  1.00 87.88           N  
ATOM    221  CA  LYS A 736     -69.176 -15.560   0.150  1.00 87.88           C  
ATOM    222  C   LYS A 736     -68.302 -15.185   1.329  1.00 87.88           C  
ATOM    223  O   LYS A 736     -68.271 -15.913   2.321  1.00 87.88           O  
ATOM    224  CB  LYS A 736     -70.632 -15.279   0.556  1.00 87.88           C  
ATOM    225  CG  LYS A 736     -70.996 -13.811   0.769  1.00 87.88           C  
ATOM    226  CD  LYS A 736     -72.504 -13.607   0.934  1.00 87.88           C  
ATOM    227  CE  LYS A 736     -72.905 -12.175   1.287  1.00 87.88           C  
ATOM    228  NZ  LYS A 736     -74.380 -12.075   1.376  1.00 87.88           N1+
ATOM    229  N   GLY A 737     -67.552 -14.060   1.271  1.00 36.64           N  
ATOM    230  CA  GLY A 737     -66.666 -13.759   2.370  1.00 36.64           C  
ATOM    231  C   GLY A 737     -66.259 -12.314   2.325  1.00 36.64           C  
ATOM    232  O   GLY A 737     -66.859 -11.508   1.616  1.00 36.64           O  
ATOM    233  N   ILE A 738     -65.216 -11.955   3.111  1.00109.04           N  
ATOM    234  CA  ILE A 738     -64.750 -10.596   3.196  1.00109.04           C  
ATOM    235  C   ILE A 738     -63.295 -10.548   2.850  1.00109.04           C  
ATOM    236  O   ILE A 738     -62.542 -11.487   3.103  1.00109.04           O  
ATOM    237  CB  ILE A 738     -64.876 -10.001   4.568  1.00109.04           C  
ATOM    238  CG1 ILE A 738     -63.995 -10.768   5.567  1.00109.04           C  
ATOM    239  CG2 ILE A 738     -66.367  -9.978   4.946  1.00109.04           C  
ATOM    240  CD1 ILE A 738     -63.843 -10.059   6.911  1.00109.04           C  
ATOM    241  N   TRP A 739     -62.872  -9.429   2.230  1.00142.87           N  
ATOM    242  CA  TRP A 739     -61.505  -9.259   1.833  1.00142.87           C  
ATOM    243  C   TRP A 739     -60.957  -8.069   2.553  1.00142.87           C  
ATOM    244  O   TRP A 739     -61.341  -6.933   2.282  1.00142.87           O  
ATOM    245  CB  TRP A 739     -61.396  -8.968   0.328  1.00142.87           C  
ATOM    246  CG  TRP A 739     -60.004  -8.752  -0.209  1.00142.87           C  
ATOM    247  CD1 TRP A 739     -58.788  -9.108   0.294  1.00142.87           C  
ATOM    248  CD2 TRP A 739     -59.749  -8.062  -1.439  1.00142.87           C  
ATOM    249  CE2 TRP A 739     -58.369  -8.044  -1.625  1.00142.87           C  
ATOM    250  CE3 TRP A 739     -60.600  -7.487  -2.338  1.00142.87           C  
ATOM    251  NE1 TRP A 739     -57.790  -8.694  -0.555  1.00142.87           N  
ATOM    252  CZ2 TRP A 739     -57.814  -7.448  -2.721  1.00142.87           C  
ATOM    253  CZ3 TRP A 739     -60.038  -6.890  -3.444  1.00142.87           C  
ATOM    254  CH2 TRP A 739     -58.672  -6.871  -3.632  1.00142.87           C  
ATOM    255  N   ILE A 740     -60.039  -8.292   3.509  1.00210.66           N  
ATOM    256  CA  ILE A 740     -59.456  -7.159   4.167  1.00210.66           C  
ATOM    257  C   ILE A 740     -57.995  -7.035   3.892  1.00210.66           C  
ATOM    258  O   ILE A 740     -57.139  -7.552   4.607  1.00210.66           O  
ATOM    259  CB  ILE A 740     -59.755  -7.101   5.640  1.00210.66           C  
ATOM    260  CG1 ILE A 740     -59.765  -8.499   6.293  1.00210.66           C  
ATOM    261  CG2 ILE A 740     -61.048  -6.302   5.809  1.00210.66           C  
ATOM    262  CD1 ILE A 740     -58.455  -9.273   6.277  1.00210.66           C  
ATOM    263  N   PRO A 741     -57.693  -6.348   2.826  1.00318.40           N  
ATOM    264  CA  PRO A 741     -56.311  -6.126   2.519  1.00318.40           C  
ATOM    265  C   PRO A 741     -55.943  -4.786   2.990  1.00318.40           C  
ATOM    266  O   PRO A 741     -56.786  -3.911   2.866  1.00318.40           O  
ATOM    267  CB  PRO A 741     -56.193  -6.196   1.002  1.00318.40           C  
ATOM    268  CG  PRO A 741     -57.612  -5.854   0.515  1.00318.40           C  
ATOM    269  CD  PRO A 741     -58.516  -6.401   1.632  1.00318.40           C  
ATOM    270  N   ASP A 742     -54.762  -4.534   3.561  1.00331.41           N  
ATOM    271  CA  ASP A 742     -53.757  -5.384   4.094  1.00331.41           C  
ATOM    272  C   ASP A 742     -53.472  -4.483   5.233  1.00331.41           C  
ATOM    273  O   ASP A 742     -53.664  -4.787   6.406  1.00331.41           O  
ATOM    274  CB  ASP A 742     -52.489  -5.463   3.228  1.00331.41           C  
ATOM    275  CG  ASP A 742     -51.510  -6.402   3.920  1.00331.41           C  
ATOM    276  OD1 ASP A 742     -51.775  -6.769   5.096  1.00331.41           O  
ATOM    277  OD2 ASP A 742     -50.488  -6.770   3.281  1.00331.41           O1-
ATOM    278  N   GLY A 743     -52.988  -3.294   4.859  1.00142.81           N  
ATOM    279  CA  GLY A 743     -52.866  -2.187   5.750  1.00142.81           C  
ATOM    280  C   GLY A 743     -54.234  -1.604   5.954  1.00142.81           C  
ATOM    281  O   GLY A 743     -54.565  -1.096   7.024  1.00142.81           O  
ATOM    282  N   GLU A 744     -55.071  -1.679   4.898  1.00188.40           N  
ATOM    283  CA  GLU A 744     -56.322  -0.975   4.829  1.00188.40           C  
ATOM    284  C   GLU A 744     -57.189  -1.319   6.008  1.00188.40           C  
ATOM    285  O   GLU A 744     -57.015  -2.335   6.677  1.00188.40           O  
ATOM    286  CB  GLU A 744     -57.160  -1.303   3.584  1.00188.40           C  
ATOM    287  CG  GLU A 744     -56.383  -1.263   2.266  1.00188.40           C  
ATOM    288  CD  GLU A 744     -55.860   0.137   2.003  1.00188.40           C  
ATOM    289  OE1 GLU A 744     -56.428   1.110   2.565  1.00188.40           O  
ATOM    290  OE2 GLU A 744     -54.878   0.244   1.221  1.00188.40           O1-
ATOM    291  N   ASN A 745     -58.092  -0.378   6.340  1.00113.19           N  
ATOM    292  CA  ASN A 745     -59.045  -0.433   7.414  1.00113.19           C  
ATOM    293  C   ASN A 745     -60.277  -1.256   7.113  1.00113.19           C  
ATOM    294  O   ASN A 745     -60.893  -1.792   8.034  1.00113.19           O  
ATOM    295  CB  ASN A 745     -59.524   0.973   7.817  1.00113.19           C  
ATOM    296  CG  ASN A 745     -60.170   0.902   9.194  1.00113.19           C  
ATOM    297  ND2 ASN A 745     -60.702   2.061   9.668  1.00113.19           N  
ATOM    298  OD1 ASN A 745     -60.203  -0.146   9.837  1.00113.19           O  
ATOM    299  N   VAL A 746     -60.691  -1.378   5.833  1.00128.80           N  
ATOM    300  CA  VAL A 746     -62.019  -1.886   5.589  1.00128.80           C  
ATOM    301  C   VAL A 746     -62.070  -3.295   5.069  1.00128.80           C  
ATOM    302  O   VAL A 746     -61.080  -3.846   4.588  1.00128.80           O  
ATOM    303  CB  VAL A 746     -62.762  -1.041   4.605  1.00128.80           C  
ATOM    304  CG1 VAL A 746     -62.293  -1.414   3.187  1.00128.80           C  
ATOM    305  CG2 VAL A 746     -64.262  -1.199   4.863  1.00128.80           C  
ATOM    306  N   LYS A 747     -63.279  -3.906   5.193  1.00143.65           N  
ATOM    307  CA  LYS A 747     -63.582  -5.240   4.743  1.00143.65           C  
ATOM    308  C   LYS A 747     -64.430  -5.126   3.509  1.00143.65           C  
ATOM    309  O   LYS A 747     -65.407  -4.382   3.480  1.00143.65           O  
ATOM    310  CB  LYS A 747     -64.440  -6.056   5.733  1.00143.65           C  
ATOM    311  CG  LYS A 747     -63.730  -6.581   6.984  1.00143.65           C  
ATOM    312  CD  LYS A 747     -63.259  -5.505   7.962  1.00143.65           C  
ATOM    313  CE  LYS A 747     -62.799  -6.079   9.305  1.00143.65           C  
ATOM    314  NZ  LYS A 747     -61.907  -7.241   9.086  1.00143.65           N1+
ATOM    315  N   ILE A 748     -64.097  -5.889   2.451  1.00 59.55           N  
ATOM    316  CA  ILE A 748     -64.854  -5.795   1.234  1.00 59.55           C  
ATOM    317  C   ILE A 748     -65.510  -7.121   0.995  1.00 59.55           C  
ATOM    318  O   ILE A 748     -64.870  -8.167   1.089  1.00 59.55           O  
ATOM    319  CB  ILE A 748     -63.990  -5.508   0.039  1.00 59.55           C  
ATOM    320  CG1 ILE A 748     -63.252  -4.172   0.226  1.00 59.55           C  
ATOM    321  CG2 ILE A 748     -64.874  -5.556  -1.218  1.00 59.55           C  
ATOM    322  CD1 ILE A 748     -62.097  -3.966  -0.751  1.00 59.55           C  
ATOM    323  N   PRO A 749     -66.787  -7.106   0.709  1.00135.65           N  
ATOM    324  CA  PRO A 749     -67.476  -8.342   0.439  1.00135.65           C  
ATOM    325  C   PRO A 749     -67.032  -8.907  -0.865  1.00135.65           C  
ATOM    326  O   PRO A 749     -66.899  -8.143  -1.820  1.00135.65           O  
ATOM    327  CB  PRO A 749     -68.965  -8.015   0.506  1.00135.65           C  
ATOM    328  CG  PRO A 749     -69.023  -6.820   1.477  1.00135.65           C  
ATOM    329  CD  PRO A 749     -67.667  -6.114   1.304  1.00135.65           C  
ATOM    330  N   VAL A 750     -66.810 -10.236  -0.933  1.00 65.03           N  
ATOM    331  CA  VAL A 750     -66.385 -10.822  -2.175  1.00 65.03           C  
ATOM    332  C   VAL A 750     -66.838 -12.241  -2.233  1.00 65.03           C  
ATOM    333  O   VAL A 750     -67.340 -12.789  -1.253  1.00 65.03           O  
ATOM    334  CB  VAL A 750     -64.893 -10.843  -2.346  1.00 65.03           C  
ATOM    335  CG1 VAL A 750     -64.383  -9.395  -2.407  1.00 65.03           C  
ATOM    336  CG2 VAL A 750     -64.279 -11.669  -1.201  1.00 65.03           C  
ATOM    337  N   ALA A 751     -66.688 -12.854  -3.427  1.00 63.11           N  
ATOM    338  CA  ALA A 751     -67.024 -14.236  -3.637  1.00 63.11           C  
ATOM    339  C   ALA A 751     -65.706 -14.924  -3.838  1.00 63.11           C  
ATOM    340  O   ALA A 751     -64.906 -14.512  -4.679  1.00 63.11           O  
ATOM    341  CB  ALA A 751     -67.879 -14.485  -4.891  1.00 63.11           C  
ATOM    342  N   ILE A 752     -65.439 -15.995  -3.063  1.00 82.78           N  
ATOM    343  CA  ILE A 752     -64.169 -16.651  -3.170  1.00 82.78           C  
ATOM    344  C   ILE A 752     -64.366 -18.036  -3.699  1.00 82.78           C  
ATOM    345  O   ILE A 752     -65.101 -18.836  -3.122  1.00 82.78           O  
ATOM    346  CB  ILE A 752     -63.448 -16.782  -1.859  1.00 82.78           C  
ATOM    347  CG1 ILE A 752     -63.234 -15.399  -1.225  1.00 82.78           C  
ATOM    348  CG2 ILE A 752     -62.130 -17.537  -2.114  1.00 82.78           C  
ATOM    349  CD1 ILE A 752     -62.796 -15.473   0.235  1.00 82.78           C  
ATOM    350  N   LYS A 753     -63.700 -18.363  -4.827  1.00 85.00           N  
ATOM    351  CA  LYS A 753     -63.854 -19.687  -5.350  1.00 85.00           C  
ATOM    352  C   LYS A 753     -62.601 -20.445  -5.093  1.00 85.00           C  
ATOM    353  O   LYS A 753     -61.507 -19.980  -5.410  1.00 85.00           O  
ATOM    354  CB  LYS A 753     -64.167 -19.755  -6.855  1.00 85.00           C  
ATOM    355  CG  LYS A 753     -64.584 -21.161  -7.299  1.00 85.00           C  
ATOM    356  CD  LYS A 753     -65.308 -21.210  -8.646  1.00 85.00           C  
ATOM    357  CE  LYS A 753     -65.821 -22.606  -9.008  1.00 85.00           C  
ATOM    358  NZ  LYS A 753     -66.718 -22.534 -10.183  1.00 85.00           N1+
ATOM    359  N   VAL A 754     -62.740 -21.638  -4.481  1.00136.73           N  
ATOM    360  CA  VAL A 754     -61.587 -22.442  -4.215  1.00136.73           C  
ATOM    361  C   VAL A 754     -61.697 -23.642  -5.106  1.00136.73           C  
ATOM    362  O   VAL A 754     -62.698 -24.357  -5.101  1.00136.73           O  
ATOM    363  CB  VAL A 754     -61.473 -22.824  -2.761  1.00136.73           C  
ATOM    364  CG1 VAL A 754     -62.436 -23.970  -2.410  1.00136.73           C  
ATOM    365  CG2 VAL A 754     -59.998 -23.077  -2.444  1.00136.73           C  
ATOM    366  N   LEU A 755     -60.677 -23.863  -5.953  1.00104.02           N  
ATOM    367  CA  LEU A 755     -60.735 -24.982  -6.846  1.00104.02           C  
ATOM    368  C   LEU A 755     -60.286 -26.194  -6.077  1.00104.02           C  
ATOM    369  O   LEU A 755     -59.454 -26.083  -5.179  1.00104.02           O  
ATOM    370  CB  LEU A 755     -59.833 -24.836  -8.083  1.00104.02           C  
ATOM    371  CG  LEU A 755     -60.237 -23.664  -8.997  1.00104.02           C  
ATOM    372  CD1 LEU A 755     -59.322 -23.579 -10.227  1.00104.02           C  
ATOM    373  CD2 LEU A 755     -61.728 -23.725  -9.363  1.00104.02           C  
ATOM    374  N   ARG A 756     -60.816 -27.395  -6.405  1.00383.46           N  
ATOM    375  CA  ARG A 756     -60.387 -28.569  -5.683  1.00383.46           C  
ATOM    376  C   ARG A 756     -58.909 -28.684  -5.902  1.00383.46           C  
ATOM    377  O   ARG A 756     -58.356 -28.044  -6.793  1.00383.46           O  
ATOM    378  CB  ARG A 756     -61.010 -29.896  -6.136  1.00383.46           C  
ATOM    379  CG  ARG A 756     -62.507 -29.983  -5.885  1.00383.46           C  
ATOM    380  CD  ARG A 756     -63.309 -28.987  -6.720  1.00383.46           C  
ATOM    381  NE  ARG A 756     -62.826 -29.086  -8.126  1.00383.46           N  
ATOM    382  CZ  ARG A 756     -63.264 -30.095  -8.933  1.00383.46           C  
ATOM    383  NH1 ARG A 756     -64.088 -31.058  -8.430  1.00383.46           N1+
ATOM    384  NH2 ARG A 756     -62.865 -30.153 -10.237  1.00383.46           N  
ATOM    385  N   GLU A 757     -58.217 -29.489  -5.073  1.00290.20           N  
ATOM    386  CA  GLU A 757     -56.779 -29.439  -5.097  1.00290.20           C  
ATOM    387  C   GLU A 757     -56.108 -29.830  -6.385  1.00290.20           C  
ATOM    388  O   GLU A 757     -55.484 -28.993  -7.024  1.00290.20           O  
ATOM    389  CB  GLU A 757     -56.132 -30.277  -3.980  1.00290.20           C  
ATOM    390  CG  GLU A 757     -54.616 -30.080  -3.895  1.00290.20           C  
ATOM    391  CD  GLU A 757     -54.103 -30.790  -2.650  1.00290.20           C  
ATOM    392  OE1 GLU A 757     -54.950 -31.259  -1.844  1.00290.20           O  
ATOM    393  OE2 GLU A 757     -52.856 -30.869  -2.487  1.00290.20           O1-
ATOM    394  N   ASN A 758     -56.254 -31.095  -6.805  1.00218.37           N  
ATOM    395  CA  ASN A 758     -55.652 -31.773  -7.928  1.00218.37           C  
ATOM    396  C   ASN A 758     -56.328 -31.350  -9.178  1.00218.37           C  
ATOM    397  O   ASN A 758     -56.007 -31.823 -10.267  1.00218.37           O  
ATOM    398  CB  ASN A 758     -55.783 -33.304  -7.825  1.00218.37           C  
ATOM    399  CG  ASN A 758     -54.807 -33.954  -8.798  1.00218.37           C  
ATOM    400  ND2 ASN A 758     -54.799 -35.313  -8.820  1.00218.37           N  
ATOM    401  OD1 ASN A 758     -54.070 -33.282  -9.518  1.00218.37           O  
ATOM    402  N   THR A 759     -57.322 -30.469  -9.033  1.00108.06           N  
ATOM    403  CA  THR A 759     -58.221 -30.158 -10.095  1.00108.06           C  
ATOM    404  C   THR A 759     -57.497 -29.790 -11.356  1.00108.06           C  
ATOM    405  O   THR A 759     -57.972 -30.157 -12.429  1.00108.06           O  
ATOM    406  CB  THR A 759     -59.138 -29.017  -9.775  1.00108.06           C  
ATOM    407  CG2 THR A 759     -60.200 -28.936 -10.883  1.00108.06           C  
ATOM    408  OG1 THR A 759     -59.798 -29.264  -8.548  1.00108.06           O  
ATOM    409  N   SER A 760     -56.361 -29.057 -11.306  1.00119.72           N  
ATOM    410  CA  SER A 760     -55.770 -28.680 -12.563  1.00119.72           C  
ATOM    411  C   SER A 760     -54.482 -29.410 -12.825  1.00119.72           C  
ATOM    412  O   SER A 760     -53.669 -29.671 -11.939  1.00119.72           O  
ATOM    413  CB  SER A 760     -55.465 -27.176 -12.695  1.00119.72           C  
ATOM    414  OG  SER A 760     -54.340 -26.829 -11.902  1.00119.72           O  
ATOM    415  N   PRO A 761     -54.357 -29.766 -14.083  1.00230.72           N  
ATOM    416  CA  PRO A 761     -53.182 -30.419 -14.604  1.00230.72           C  
ATOM    417  C   PRO A 761     -52.040 -29.476 -14.821  1.00230.72           C  
ATOM    418  O   PRO A 761     -51.049 -29.904 -15.409  1.00230.72           O  
ATOM    419  CB  PRO A 761     -53.624 -31.108 -15.883  1.00230.72           C  
ATOM    420  CG  PRO A 761     -55.113 -31.376 -15.655  1.00230.72           C  
ATOM    421  CD  PRO A 761     -55.559 -30.224 -14.758  1.00230.72           C  
ATOM    422  N   LYS A 762     -52.163 -28.195 -14.418  1.00400.78           N  
ATOM    423  CA  LYS A 762     -51.127 -27.235 -14.701  1.00400.78           C  
ATOM    424  C   LYS A 762     -50.422 -26.772 -13.450  1.00400.78           C  
ATOM    425  O   LYS A 762     -50.904 -26.926 -12.328  1.00400.78           O  
ATOM    426  CB  LYS A 762     -51.669 -25.949 -15.340  1.00400.78           C  
ATOM    427  CG  LYS A 762     -52.352 -26.142 -16.692  1.00400.78           C  
ATOM    428  CD  LYS A 762     -53.172 -24.916 -17.099  1.00400.78           C  
ATOM    429  CE  LYS A 762     -53.720 -24.973 -18.525  1.00400.78           C  
ATOM    430  NZ  LYS A 762     -54.542 -23.772 -18.795  1.00400.78           N1+
ATOM    431  N   ALA A 763     -49.214 -26.193 -13.645  1.00254.49           N  
ATOM    432  CA  ALA A 763     -48.424 -25.627 -12.586  1.00254.49           C  
ATOM    433  C   ALA A 763     -48.942 -24.244 -12.311  1.00254.49           C  
ATOM    434  O   ALA A 763     -49.518 -23.604 -13.187  1.00254.49           O  
ATOM    435  CB  ALA A 763     -46.930 -25.507 -12.934  1.00254.49           C  
ATOM    436  N   ASN A 764     -48.717 -23.736 -11.080  1.00176.42           N  
ATOM    437  CA  ASN A 764     -49.225 -22.458 -10.649  1.00176.42           C  
ATOM    438  C   ASN A 764     -48.650 -21.355 -11.470  1.00176.42           C  
ATOM    439  O   ASN A 764     -49.305 -20.347 -11.736  1.00176.42           O  
ATOM    440  CB  ASN A 764     -48.979 -22.188  -9.157  1.00176.42           C  
ATOM    441  CG  ASN A 764     -47.492 -22.267  -8.894  1.00176.42           C  
ATOM    442  ND2 ASN A 764     -46.955 -23.513  -8.800  1.00176.42           N  
ATOM    443  OD1 ASN A 764     -46.829 -21.241  -8.764  1.00176.42           O  
ATOM    444  N   LYS A 765     -47.403 -21.533 -11.916  1.00120.26           N  
ATOM    445  CA  LYS A 765     -46.740 -20.534 -12.672  1.00120.26           C  
ATOM    446  C   LYS A 765     -47.609 -20.245 -13.876  1.00120.26           C  
ATOM    447  O   LYS A 765     -47.798 -19.088 -14.252  1.00120.26           O  
ATOM    448  CB  LYS A 765     -45.344 -21.089 -13.004  1.00120.26           C  
ATOM    449  CG  LYS A 765     -44.415 -21.270 -11.801  1.00120.26           C  
ATOM    450  CD  LYS A 765     -44.776 -22.452 -10.901  1.00120.26           C  
ATOM    451  CE  LYS A 765     -43.728 -22.729  -9.820  1.00120.26           C  
ATOM    452  NZ  LYS A 765     -44.095 -23.941  -9.053  1.00120.26           N1+
ATOM    453  N   GLU A 766     -48.145 -21.296 -14.536  1.00125.95           N  
ATOM    454  CA  GLU A 766     -49.019 -21.132 -15.671  1.00125.95           C  
ATOM    455  C   GLU A 766     -50.373 -20.632 -15.246  1.00125.95           C  
ATOM    456  O   GLU A 766     -50.991 -19.825 -15.940  1.00125.95           O  
ATOM    457  CB  GLU A 766     -49.236 -22.424 -16.468  1.00125.95           C  
ATOM    458  CG  GLU A 766     -50.116 -22.194 -17.697  1.00125.95           C  
ATOM    459  CD  GLU A 766     -50.259 -23.510 -18.442  1.00125.95           C  
ATOM    460  OE1 GLU A 766     -49.609 -24.504 -18.021  1.00125.95           O  
ATOM    461  OE2 GLU A 766     -51.020 -23.535 -19.446  1.00125.95           O1-
ATOM    462  N   ILE A 767     -50.857 -21.088 -14.075  1.00147.73           N  
ATOM    463  CA  ILE A 767     -52.173 -20.775 -13.583  1.00147.73           C  
ATOM    464  C   ILE A 767     -52.286 -19.287 -13.487  1.00147.73           C  
ATOM    465  O   ILE A 767     -53.306 -18.697 -13.844  1.00147.73           O  
ATOM    466  CB  ILE A 767     -52.384 -21.289 -12.184  1.00147.73           C  
ATOM    467  CG1 ILE A 767     -52.164 -22.809 -12.106  1.00147.73           C  
ATOM    468  CG2 ILE A 767     -53.779 -20.841 -11.717  1.00147.73           C  
ATOM    469  CD1 ILE A 767     -53.138 -23.623 -12.952  1.00147.73           C  
ATOM    470  N   LEU A 768     -51.209 -18.645 -13.009  1.00142.79           N  
ATOM    471  CA  LEU A 768     -51.181 -17.235 -12.802  1.00142.79           C  
ATOM    472  C   LEU A 768     -51.445 -16.566 -14.107  1.00142.79           C  
ATOM    473  O   LEU A 768     -52.226 -15.624 -14.159  1.00142.79           O  
ATOM    474  CB  LEU A 768     -49.809 -16.793 -12.292  1.00142.79           C  
ATOM    475  CG  LEU A 768     -49.549 -17.288 -10.864  1.00142.79           C  
ATOM    476  CD1 LEU A 768     -48.095 -17.068 -10.450  1.00142.79           C  
ATOM    477  CD2 LEU A 768     -50.528 -16.638  -9.877  1.00142.79           C  
ATOM    478  N   ASP A 769     -50.854 -17.066 -15.206  1.00141.00           N  
ATOM    479  CA  ASP A 769     -50.978 -16.394 -16.470  1.00141.00           C  
ATOM    480  C   ASP A 769     -52.427 -16.269 -16.860  1.00141.00           C  
ATOM    481  O   ASP A 769     -52.890 -15.184 -17.208  1.00141.00           O  
ATOM    482  CB  ASP A 769     -50.248 -17.164 -17.580  1.00141.00           C  
ATOM    483  CG  ASP A 769     -49.960 -16.217 -18.731  1.00141.00           C  
ATOM    484  OD1 ASP A 769     -50.493 -15.076 -18.734  1.00141.00           O  
ATOM    485  OD2 ASP A 769     -49.176 -16.628 -19.624  1.00141.00           O1-
ATOM    486  N   GLU A 770     -53.198 -17.369 -16.793  1.00182.88           N  
ATOM    487  CA  GLU A 770     -54.587 -17.337 -17.176  1.00182.88           C  
ATOM    488  C   GLU A 770     -55.346 -16.481 -16.216  1.00182.88           C  
ATOM    489  O   GLU A 770     -56.302 -15.805 -16.593  1.00182.88           O  
ATOM    490  CB  GLU A 770     -55.198 -18.745 -17.288  1.00182.88           C  
ATOM    491  CG  GLU A 770     -54.933 -19.652 -16.090  1.00182.88           C  
ATOM    492  CD  GLU A 770     -55.142 -21.078 -16.574  1.00182.88           C  
ATOM    493  OE1 GLU A 770     -56.289 -21.405 -16.977  1.00182.88           O  
ATOM    494  OE2 GLU A 770     -54.153 -21.859 -16.556  1.00182.88           O1-
ATOM    495  N   ALA A 771     -54.932 -16.477 -14.939  1.00 87.92           N  
ATOM    496  CA  ALA A 771     -55.593 -15.671 -13.953  1.00 87.92           C  
ATOM    497  C   ALA A 771     -55.451 -14.245 -14.384  1.00 87.92           C  
ATOM    498  O   ALA A 771     -56.363 -13.448 -14.174  1.00 87.92           O  
ATOM    499  CB  ALA A 771     -54.957 -15.806 -12.557  1.00 87.92           C  
ATOM    500  N   TYR A 772     -54.300 -13.881 -14.996  1.00207.41           N  
ATOM    501  CA  TYR A 772     -54.099 -12.519 -15.408  1.00207.41           C  
ATOM    502  C   TYR A 772     -55.154 -12.196 -16.424  1.00207.41           C  
ATOM    503  O   TYR A 772     -55.657 -11.075 -16.463  1.00207.41           O  
ATOM    504  CB  TYR A 772     -52.687 -12.190 -15.954  1.00207.41           C  
ATOM    505  CG  TYR A 772     -51.753 -12.566 -14.852  1.00207.41           C  
ATOM    506  CD1 TYR A 772     -51.893 -12.017 -13.597  1.00207.41           C  
ATOM    507  CD2 TYR A 772     -50.773 -13.511 -15.050  1.00207.41           C  
ATOM    508  CE1 TYR A 772     -51.061 -12.386 -12.564  1.00207.41           C  
ATOM    509  CE2 TYR A 772     -49.938 -13.885 -14.020  1.00207.41           C  
ATOM    510  CZ  TYR A 772     -50.080 -13.323 -12.773  1.00207.41           C  
ATOM    511  OH  TYR A 772     -49.229 -13.712 -11.715  1.00207.41           O  
ATOM    512  N   VAL A 773     -55.513 -13.166 -17.288  1.00116.60           N  
ATOM    513  CA  VAL A 773     -56.546 -12.946 -18.269  1.00116.60           C  
ATOM    514  C   VAL A 773     -57.850 -12.644 -17.597  1.00116.60           C  
ATOM    515  O   VAL A 773     -58.520 -11.677 -17.955  1.00116.60           O  
ATOM    516  CB  VAL A 773     -56.818 -14.138 -19.140  1.00116.60           C  
ATOM    517  CG1 VAL A 773     -58.041 -13.814 -20.017  1.00116.60           C  
ATOM    518  CG2 VAL A 773     -55.551 -14.478 -19.943  1.00116.60           C  
ATOM    519  N   MET A 774     -58.225 -13.436 -16.574  1.00154.64           N  
ATOM    520  CA  MET A 774     -59.504 -13.254 -15.929  1.00154.64           C  
ATOM    521  C   MET A 774     -59.511 -11.852 -15.400  1.00154.64           C  
ATOM    522  O   MET A 774     -60.518 -11.154 -15.444  1.00154.64           O  
ATOM    523  CB  MET A 774     -59.715 -14.219 -14.756  1.00154.64           C  
ATOM    524  CG  MET A 774     -59.892 -15.666 -15.221  1.00154.64           C  
ATOM    525  SD  MET A 774     -60.138 -16.866 -13.884  1.00154.64           S  
ATOM    526  CE  MET A 774     -58.394 -16.883 -13.383  1.00154.64           C  
ATOM    527  N   ALA A 775     -58.368 -11.404 -14.871  1.00 98.39           N  
ATOM    528  CA  ALA A 775     -58.211 -10.104 -14.272  1.00 98.39           C  
ATOM    529  C   ALA A 775     -58.269  -8.949 -15.250  1.00 98.39           C  
ATOM    530  O   ALA A 775     -58.661  -7.846 -14.875  1.00 98.39           O  
ATOM    531  CB  ALA A 775     -56.881  -9.983 -13.510  1.00 98.39           C  
ATOM    532  N   GLY A 776     -57.778  -9.145 -16.490  1.00102.94           N  
ATOM    533  CA  GLY A 776     -57.630  -8.141 -17.526  1.00102.94           C  
ATOM    534  C   GLY A 776     -58.912  -7.638 -18.120  1.00102.94           C  
ATOM    535  O   GLY A 776     -58.957  -6.525 -18.644  1.00102.94           O  
ATOM    536  N   VAL A 777     -59.963  -8.471 -18.133  1.00177.70           N  
ATOM    537  CA  VAL A 777     -61.161  -8.128 -18.840  1.00177.70           C  
ATOM    538  C   VAL A 777     -61.812  -6.925 -18.238  1.00177.70           C  
ATOM    539  O   VAL A 777     -61.969  -6.816 -17.021  1.00177.70           O  
ATOM    540  CB  VAL A 777     -62.162  -9.240 -18.818  1.00177.70           C  
ATOM    541  CG1 VAL A 777     -63.420  -8.815 -19.587  1.00177.70           C  
ATOM    542  CG2 VAL A 777     -61.481 -10.510 -19.343  1.00177.70           C  
ATOM    543  N   GLY A 778     -62.230  -5.986 -19.113  1.00 56.82           N  
ATOM    544  CA  GLY A 778     -62.869  -4.817 -18.598  1.00 56.82           C  
ATOM    545  C   GLY A 778     -64.047  -4.486 -19.459  1.00 56.82           C  
ATOM    546  O   GLY A 778     -63.954  -3.750 -20.442  1.00 56.82           O  
ATOM    547  N   SER A 779     -65.212  -5.034 -19.069  1.00 97.61           N  
ATOM    548  CA  SER A 779     -66.471  -4.746 -19.676  1.00 97.61           C  
ATOM    549  C   SER A 779     -67.493  -4.885 -18.589  1.00 97.61           C  
ATOM    550  O   SER A 779     -67.342  -5.719 -17.699  1.00 97.61           O  
ATOM    551  CB  SER A 779     -66.833  -5.669 -20.853  1.00 97.61           C  
ATOM    552  OG  SER A 779     -66.075  -5.309 -21.997  1.00 97.61           O  
ATOM    553  N   PRO A 780     -68.528  -4.075 -18.644  1.00 92.05           N  
ATOM    554  CA  PRO A 780     -69.576  -4.051 -17.651  1.00 92.05           C  
ATOM    555  C   PRO A 780     -70.310  -5.357 -17.573  1.00 92.05           C  
ATOM    556  O   PRO A 780     -70.854  -5.700 -16.524  1.00 92.05           O  
ATOM    557  CB  PRO A 780     -70.464  -2.856 -18.031  1.00 92.05           C  
ATOM    558  CG  PRO A 780     -69.995  -2.447 -19.439  1.00 92.05           C  
ATOM    559  CD  PRO A 780     -68.532  -2.887 -19.467  1.00 92.05           C  
ATOM    560  N   TYR A 781     -70.356  -6.063 -18.700  1.00137.92           N  
ATOM    561  CA  TYR A 781     -70.996  -7.314 -18.937  1.00137.92           C  
ATOM    562  C   TYR A 781     -70.201  -8.466 -18.420  1.00137.92           C  
ATOM    563  O   TYR A 781     -70.682  -9.594 -18.468  1.00137.92           O  
ATOM    564  CB  TYR A 781     -71.328  -7.470 -20.416  1.00137.92           C  
ATOM    565  CG  TYR A 781     -71.960  -6.148 -20.622  1.00137.92           C  
ATOM    566  CD1 TYR A 781     -73.087  -5.810 -19.909  1.00137.92           C  
ATOM    567  CD2 TYR A 781     -71.410  -5.237 -21.490  1.00137.92           C  
ATOM    568  CE1 TYR A 781     -73.682  -4.583 -20.048  1.00137.92           C  
ATOM    569  CE2 TYR A 781     -72.010  -3.999 -21.639  1.00137.92           C  
ATOM    570  CZ  TYR A 781     -73.136  -3.674 -20.922  1.00137.92           C  
ATOM    571  OH  TYR A 781     -73.741  -2.401 -21.073  1.00137.92           O  
ATOM    572  N   VAL A 782     -68.916  -8.263 -18.077  1.00 95.57           N  
ATOM    573  CA  VAL A 782     -68.105  -9.370 -17.657  1.00 95.57           C  
ATOM    574  C   VAL A 782     -67.556  -9.180 -16.259  1.00 95.57           C  
ATOM    575  O   VAL A 782     -66.983  -8.136 -15.944  1.00 95.57           O  
ATOM    576  CB  VAL A 782     -66.863  -9.487 -18.504  1.00 95.57           C  
ATOM    577  CG1 VAL A 782     -65.999 -10.619 -17.932  1.00 95.57           C  
ATOM    578  CG2 VAL A 782     -67.262  -9.650 -19.982  1.00 95.57           C  
ATOM    579  N   SER A 783     -67.660 -10.224 -15.390  1.00101.61           N  
ATOM    580  CA  SER A 783     -67.100 -10.133 -14.062  1.00101.61           C  
ATOM    581  C   SER A 783     -65.614 -10.091 -14.188  1.00101.61           C  
ATOM    582  O   SER A 783     -65.047 -10.713 -15.085  1.00101.61           O  
ATOM    583  CB  SER A 783     -67.422 -11.335 -13.168  1.00101.61           C  
ATOM    584  OG  SER A 783     -66.852 -12.512 -13.715  1.00101.61           O  
ATOM    585  N   ARG A 784     -64.937  -9.343 -13.286  1.00183.28           N  
ATOM    586  CA  ARG A 784     -63.509  -9.331 -13.391  1.00183.28           C  
ATOM    587  C   ARG A 784     -62.937  -9.928 -12.138  1.00183.28           C  
ATOM    588  O   ARG A 784     -63.524  -9.845 -11.062  1.00183.28           O  
ATOM    589  CB  ARG A 784     -62.849  -7.956 -13.600  1.00183.28           C  
ATOM    590  CG  ARG A 784     -62.935  -7.007 -12.409  1.00183.28           C  
ATOM    591  CD  ARG A 784     -62.102  -5.736 -12.621  1.00183.28           C  
ATOM    592  NE  ARG A 784     -60.715  -6.168 -12.971  1.00183.28           N  
ATOM    593  CZ  ARG A 784     -59.639  -5.664 -12.301  1.00183.28           C  
ATOM    594  NH1 ARG A 784     -59.835  -4.773 -11.286  1.00183.28           N1+
ATOM    595  NH2 ARG A 784     -58.376  -6.069 -12.629  1.00183.28           N  
ATOM    596  N   LEU A 785     -61.756 -10.559 -12.262  1.00107.35           N  
ATOM    597  CA  LEU A 785     -61.106 -11.239 -11.177  1.00107.35           C  
ATOM    598  C   LEU A 785     -60.299 -10.229 -10.406  1.00107.35           C  
ATOM    599  O   LEU A 785     -59.373  -9.631 -10.949  1.00107.35           O  
ATOM    600  CB  LEU A 785     -60.161 -12.335 -11.711  1.00107.35           C  
ATOM    601  CG  LEU A 785     -59.447 -13.165 -10.638  1.00107.35           C  
ATOM    602  CD1 LEU A 785     -60.451 -13.992  -9.823  1.00107.35           C  
ATOM    603  CD2 LEU A 785     -58.329 -14.023 -11.261  1.00107.35           C  
ATOM    604  N   LEU A 786     -60.675  -9.985  -9.127  1.00126.91           N  
ATOM    605  CA  LEU A 786     -59.996  -9.042  -8.263  1.00126.91           C  
ATOM    606  C   LEU A 786     -58.643  -9.532  -7.835  1.00126.91           C  
ATOM    607  O   LEU A 786     -57.687  -8.759  -7.826  1.00126.91           O  
ATOM    608  CB  LEU A 786     -60.772  -8.723  -6.978  1.00126.91           C  
ATOM    609  CG  LEU A 786     -62.080  -7.966  -7.253  1.00126.91           C  
ATOM    610  CD1 LEU A 786     -62.736  -7.488  -5.948  1.00126.91           C  
ATOM    611  CD2 LEU A 786     -61.864  -6.836  -8.275  1.00126.91           C  
ATOM    612  N   GLY A 787     -58.512 -10.820  -7.445  1.00 72.89           N  
ATOM    613  CA  GLY A 787     -57.217 -11.254  -6.983  1.00 72.89           C  
ATOM    614  C   GLY A 787     -57.170 -12.754  -6.944  1.00 72.89           C  
ATOM    615  O   GLY A 787     -58.172 -13.426  -7.177  1.00 72.89           O  
ATOM    616  N   ILE A 788     -55.972 -13.317  -6.657  1.00209.42           N  
ATOM    617  CA  ILE A 788     -55.812 -14.749  -6.605  1.00209.42           C  
ATOM    618  C   ILE A 788     -54.925 -15.089  -5.436  1.00209.42           C  
ATOM    619  O   ILE A 788     -54.119 -14.267  -5.002  1.00209.42           O  
ATOM    620  CB  ILE A 788     -55.204 -15.278  -7.892  1.00209.42           C  
ATOM    621  CG1 ILE A 788     -55.435 -16.787  -8.125  1.00209.42           C  
ATOM    622  CG2 ILE A 788     -53.720 -14.876  -7.900  1.00209.42           C  
ATOM    623  CD1 ILE A 788     -54.633 -17.730  -7.242  1.00209.42           C  
ATOM    624  N   CYS A 789     -55.100 -16.297  -4.850  1.00 86.30           N  
ATOM    625  CA  CYS A 789     -54.249 -16.747  -3.777  1.00 86.30           C  
ATOM    626  C   CYS A 789     -53.762 -18.109  -4.160  1.00 86.30           C  
ATOM    627  O   CYS A 789     -54.524 -19.073  -4.137  1.00 86.30           O  
ATOM    628  CB  CYS A 789     -54.959 -16.869  -2.420  1.00 86.30           C  
ATOM    629  SG  CYS A 789     -53.844 -17.440  -1.102  1.00 86.30           S  
ATOM    630  N   LEU A 790     -52.457 -18.236  -4.476  1.00198.52           N  
ATOM    631  CA  LEU A 790     -52.005 -19.467  -5.056  1.00198.52           C  
ATOM    632  C   LEU A 790     -51.202 -20.237  -4.057  1.00198.52           C  
ATOM    633  O   LEU A 790     -50.179 -19.777  -3.551  1.00198.52           O  
ATOM    634  CB  LEU A 790     -51.153 -19.176  -6.305  1.00198.52           C  
ATOM    635  CG  LEU A 790     -50.987 -20.363  -7.255  1.00198.52           C  
ATOM    636  CD1 LEU A 790     -50.242 -21.513  -6.578  1.00198.52           C  
ATOM    637  CD2 LEU A 790     -52.337 -20.776  -7.865  1.00198.52           C  
ATOM    638  N   THR A 791     -51.680 -21.455  -3.749  1.00 96.17           N  
ATOM    639  CA  THR A 791     -51.026 -22.336  -2.832  1.00 96.17           C  
ATOM    640  C   THR A 791     -51.291 -23.729  -3.318  1.00 96.17           C  
ATOM    641  O   THR A 791     -51.252 -23.995  -4.520  1.00 96.17           O  
ATOM    642  CB  THR A 791     -51.536 -22.228  -1.418  1.00 96.17           C  
ATOM    643  CG2 THR A 791     -51.316 -20.790  -0.916  1.00 96.17           C  
ATOM    644  OG1 THR A 791     -52.915 -22.563  -1.356  1.00 96.17           O  
ATOM    645  N   SER A 792     -51.534 -24.672  -2.384  1.00100.49           N  
ATOM    646  CA  SER A 792     -51.812 -26.029  -2.772  1.00100.49           C  
ATOM    647  C   SER A 792     -53.109 -26.037  -3.516  1.00100.49           C  
ATOM    648  O   SER A 792     -53.376 -26.922  -4.329  1.00100.49           O  
ATOM    649  CB  SER A 792     -51.909 -27.001  -1.578  1.00100.49           C  
ATOM    650  OG  SER A 792     -52.962 -26.628  -0.702  1.00100.49           O  
ATOM    651  N   THR A 793     -53.964 -25.039  -3.235  1.00 62.16           N  
ATOM    652  CA  THR A 793     -55.204 -24.917  -3.939  1.00 62.16           C  
ATOM    653  C   THR A 793     -55.219 -23.525  -4.479  1.00 62.16           C  
ATOM    654  O   THR A 793     -54.489 -22.659  -4.000  1.00 62.16           O  
ATOM    655  CB  THR A 793     -56.410 -25.066  -3.057  1.00 62.16           C  
ATOM    656  CG2 THR A 793     -56.350 -26.444  -2.377  1.00 62.16           C  
ATOM    657  OG1 THR A 793     -56.431 -24.038  -2.077  1.00 62.16           O  
ATOM    658  N   VAL A 794     -56.037 -23.278  -5.517  1.00129.81           N  
ATOM    659  CA  VAL A 794     -56.108 -21.963  -6.082  1.00129.81           C  
ATOM    660  C   VAL A 794     -57.370 -21.330  -5.582  1.00129.81           C  
ATOM    661  O   VAL A 794     -58.416 -21.973  -5.538  1.00129.81           O  
ATOM    662  CB  VAL A 794     -56.149 -21.975  -7.583  1.00129.81           C  
ATOM    663  CG1 VAL A 794     -57.342 -22.834  -8.035  1.00129.81           C  
ATOM    664  CG2 VAL A 794     -56.216 -20.524  -8.083  1.00129.81           C  
ATOM    665  N   GLN A 795     -57.292 -20.050  -5.156  1.00 88.74           N  
ATOM    666  CA  GLN A 795     -58.461 -19.369  -4.673  1.00 88.74           C  
ATOM    667  C   GLN A 795     -58.635 -18.131  -5.503  1.00 88.74           C  
ATOM    668  O   GLN A 795     -57.704 -17.352  -5.690  1.00 88.74           O  
ATOM    669  CB  GLN A 795     -58.368 -18.938  -3.198  1.00 88.74           C  
ATOM    670  CG  GLN A 795     -58.264 -20.119  -2.228  1.00 88.74           C  
ATOM    671  CD  GLN A 795     -58.237 -19.578  -0.803  1.00 88.74           C  
ATOM    672  NE2 GLN A 795     -57.102 -19.802  -0.088  1.00 88.74           N  
ATOM    673  OE1 GLN A 795     -59.202 -18.973  -0.338  1.00 88.74           O  
ATOM    674  N   LEU A 796     -59.852 -17.908  -6.032  1.00 94.99           N  
ATOM    675  CA  LEU A 796     -60.042 -16.771  -6.878  1.00 94.99           C  
ATOM    676  C   LEU A 796     -60.990 -15.838  -6.179  1.00 94.99           C  
ATOM    677  O   LEU A 796     -62.025 -16.273  -5.678  1.00 94.99           O  
ATOM    678  CB  LEU A 796     -60.734 -17.144  -8.198  1.00 94.99           C  
ATOM    679  CG  LEU A 796     -60.017 -18.255  -8.988  1.00 94.99           C  
ATOM    680  CD1 LEU A 796     -60.763 -18.577 -10.293  1.00 94.99           C  
ATOM    681  CD2 LEU A 796     -58.535 -17.920  -9.213  1.00 94.99           C  
ATOM    682  N   VAL A 797     -60.669 -14.525  -6.138  1.00157.61           N  
ATOM    683  CA  VAL A 797     -61.533 -13.567  -5.489  1.00157.61           C  
ATOM    684  C   VAL A 797     -62.097 -12.595  -6.486  1.00157.61           C  
ATOM    685  O   VAL A 797     -61.402 -12.119  -7.382  1.00157.61           O  
ATOM    686  CB  VAL A 797     -60.886 -12.765  -4.411  1.00157.61           C  
ATOM    687  CG1 VAL A 797     -60.814 -13.630  -3.157  1.00157.61           C  
ATOM    688  CG2 VAL A 797     -59.496 -12.349  -4.908  1.00157.61           C  
ATOM    689  N   THR A 798     -63.410 -12.293  -6.350  1.00 83.65           N  
ATOM    690  CA  THR A 798     -64.072 -11.340  -7.206  1.00 83.65           C  
ATOM    691  C   THR A 798     -65.121 -10.636  -6.399  1.00 83.65           C  
ATOM    692  O   THR A 798     -65.405 -11.032  -5.271  1.00 83.65           O  
ATOM    693  CB  THR A 798     -64.809 -11.967  -8.356  1.00 83.65           C  
ATOM    694  CG2 THR A 798     -63.828 -12.781  -9.210  1.00 83.65           C  
ATOM    695  OG1 THR A 798     -65.846 -12.805  -7.868  1.00 83.65           O  
ATOM    696  N   GLN A 799     -65.742  -9.575  -6.973  1.00120.25           N  
ATOM    697  CA  GLN A 799     -66.768  -8.839  -6.274  1.00120.25           C  
ATOM    698  C   GLN A 799     -67.952  -9.741  -6.103  1.00120.25           C  
ATOM    699  O   GLN A 799     -68.255 -10.566  -6.965  1.00120.25           O  
ATOM    700  CB  GLN A 799     -67.359  -7.621  -6.999  1.00120.25           C  
ATOM    701  CG  GLN A 799     -66.566  -6.326  -6.909  1.00120.25           C  
ATOM    702  CD  GLN A 799     -67.491  -5.242  -7.447  1.00120.25           C  
ATOM    703  NE2 GLN A 799     -67.618  -4.120  -6.692  1.00120.25           N  
ATOM    704  OE1 GLN A 799     -68.101  -5.399  -8.504  1.00120.25           O  
ATOM    705  N   LEU A 800     -68.660  -9.592  -4.964  1.00 76.32           N  
ATOM    706  CA  LEU A 800     -69.815 -10.403  -4.697  1.00 76.32           C  
ATOM    707  C   LEU A 800     -71.005  -9.795  -5.377  1.00 76.32           C  
ATOM    708  O   LEU A 800     -71.209  -8.581  -5.335  1.00 76.32           O  
ATOM    709  CB  LEU A 800     -70.126 -10.533  -3.193  1.00 76.32           C  
ATOM    710  CG  LEU A 800     -71.352 -11.408  -2.867  1.00 76.32           C  
ATOM    711  CD1 LEU A 800     -71.105 -12.876  -3.252  1.00 76.32           C  
ATOM    712  CD2 LEU A 800     -71.779 -11.244  -1.399  1.00 76.32           C  
ATOM    713  N   MET A 801     -71.835 -10.642  -6.024  1.00115.38           N  
ATOM    714  CA  MET A 801     -73.006 -10.145  -6.693  1.00115.38           C  
ATOM    715  C   MET A 801     -74.191 -10.467  -5.818  1.00115.38           C  
ATOM    716  O   MET A 801     -74.576 -11.628  -5.675  1.00115.38           O  
ATOM    717  CB  MET A 801     -73.271 -10.808  -8.055  1.00115.38           C  
ATOM    718  CG  MET A 801     -72.172 -10.577  -9.090  1.00115.38           C  
ATOM    719  SD  MET A 801     -71.877  -8.832  -9.484  1.00115.38           S  
ATOM    720  CE  MET A 801     -70.781  -8.549  -8.067  1.00115.38           C  
ATOM    721  N   PRO A 802     -74.812  -9.444  -5.279  1.00201.15           N  
ATOM    722  CA  PRO A 802     -75.888  -9.570  -4.323  1.00201.15           C  
ATOM    723  C   PRO A 802     -77.068 -10.377  -4.787  1.00201.15           C  
ATOM    724  O   PRO A 802     -77.679 -11.068  -3.974  1.00201.15           O  
ATOM    725  CB  PRO A 802     -76.247  -8.144  -3.917  1.00201.15           C  
ATOM    726  CG  PRO A 802     -74.943  -7.358  -4.150  1.00201.15           C  
ATOM    727  CD  PRO A 802     -74.234  -8.112  -5.288  1.00201.15           C  
ATOM    728  N   TYR A 803     -77.420 -10.272  -6.076  1.00107.05           N  
ATOM    729  CA  TYR A 803     -78.542 -10.927  -6.690  1.00107.05           C  
ATOM    730  C   TYR A 803     -78.336 -12.407  -6.911  1.00107.05           C  
ATOM    731  O   TYR A 803     -79.305 -13.146  -7.067  1.00107.05           O  
ATOM    732  CB  TYR A 803     -79.008 -10.225  -7.973  1.00107.05           C  
ATOM    733  CG  TYR A 803     -79.561  -8.923  -7.488  1.00107.05           C  
ATOM    734  CD1 TYR A 803     -80.819  -8.864  -6.930  1.00107.05           C  
ATOM    735  CD2 TYR A 803     -78.821  -7.766  -7.579  1.00107.05           C  
ATOM    736  CE1 TYR A 803     -81.334  -7.670  -6.478  1.00107.05           C  
ATOM    737  CE2 TYR A 803     -79.329  -6.570  -7.129  1.00107.05           C  
ATOM    738  CZ  TYR A 803     -80.587  -6.520  -6.579  1.00107.05           C  
ATOM    739  OH  TYR A 803     -81.109  -5.292  -6.118  1.00107.05           O  
ATOM    740  N   GLY A 804     -77.087 -12.896  -7.041  1.00 42.44           N  
ATOM    741  CA  GLY A 804     -76.928 -14.315  -7.254  1.00 42.44           C  
ATOM    742  C   GLY A 804     -76.905 -14.564  -8.730  1.00 42.44           C  
ATOM    743  O   GLY A 804     -76.776 -13.633  -9.521  1.00 42.44           O  
ATOM    744  N   CYS A 805     -77.000 -15.847  -9.142  1.00 60.81           N  
ATOM    745  CA  CYS A 805     -76.940 -16.173 -10.540  1.00 60.81           C  
ATOM    746  C   CYS A 805     -78.285 -15.991 -11.173  1.00 60.81           C  
ATOM    747  O   CYS A 805     -79.321 -16.006 -10.511  1.00 60.81           O  
ATOM    748  CB  CYS A 805     -76.472 -17.611 -10.825  1.00 60.81           C  
ATOM    749  SG  CYS A 805     -77.609 -18.864 -10.163  1.00 60.81           S  
ATOM    750  N   LEU A 806     -78.269 -15.815 -12.507  1.00151.05           N  
ATOM    751  CA  LEU A 806     -79.410 -15.551 -13.334  1.00151.05           C  
ATOM    752  C   LEU A 806     -80.330 -16.746 -13.369  1.00151.05           C  
ATOM    753  O   LEU A 806     -81.548 -16.581 -13.455  1.00151.05           O  
ATOM    754  CB  LEU A 806     -78.968 -15.133 -14.750  1.00151.05           C  
ATOM    755  CG  LEU A 806     -80.086 -14.632 -15.680  1.00151.05           C  
ATOM    756  CD1 LEU A 806     -79.494 -14.001 -16.943  1.00151.05           C  
ATOM    757  CD2 LEU A 806     -81.077 -15.743 -16.039  1.00151.05           C  
ATOM    758  N   LEU A 807     -79.791 -17.986 -13.312  1.00184.72           N  
ATOM    759  CA  LEU A 807     -80.662 -19.134 -13.358  1.00184.72           C  
ATOM    760  C   LEU A 807     -81.641 -19.129 -12.239  1.00184.72           C  
ATOM    761  O   LEU A 807     -82.846 -19.262 -12.453  1.00184.72           O  
ATOM    762  CB  LEU A 807     -79.985 -20.508 -13.241  1.00184.72           C  
ATOM    763  CG  LEU A 807     -79.665 -21.168 -14.582  1.00184.72           C  
ATOM    764  CD1 LEU A 807     -79.042 -22.554 -14.380  1.00184.72           C  
ATOM    765  CD2 LEU A 807     -80.926 -21.234 -15.459  1.00184.72           C  
ATOM    766  N   ASP A 808     -81.148 -18.946 -11.010  1.00 53.85           N  
ATOM    767  CA  ASP A 808     -82.004 -19.013  -9.867  1.00 53.85           C  
ATOM    768  C   ASP A 808     -82.996 -17.908  -9.969  1.00 53.85           C  
ATOM    769  O   ASP A 808     -84.127 -18.026  -9.504  1.00 53.85           O  
ATOM    770  CB  ASP A 808     -81.241 -18.823  -8.545  1.00 53.85           C  
ATOM    771  CG  ASP A 808     -80.319 -20.019  -8.346  1.00 53.85           C  
ATOM    772  OD1 ASP A 808     -80.547 -21.068  -9.006  1.00 53.85           O  
ATOM    773  OD2 ASP A 808     -79.370 -19.895  -7.527  1.00 53.85           O1-
ATOM    774  N   HIS A 809     -82.575 -16.783 -10.566  1.00 64.96           N  
ATOM    775  CA  HIS A 809     -83.413 -15.627 -10.640  1.00 64.96           C  
ATOM    776  C   HIS A 809     -84.655 -15.902 -11.442  1.00 64.96           C  
ATOM    777  O   HIS A 809     -85.769 -15.653 -10.985  1.00 64.96           O  
ATOM    778  CB  HIS A 809     -82.685 -14.442 -11.298  1.00 64.96           C  
ATOM    779  CG  HIS A 809     -83.519 -13.201 -11.391  1.00 64.96           C  
ATOM    780  CD2 HIS A 809     -84.114 -12.624 -12.470  1.00 64.96           C  
ATOM    781  ND1 HIS A 809     -83.824 -12.396 -10.317  1.00 64.96           N  
ATOM    782  CE1 HIS A 809     -84.582 -11.377 -10.796  1.00 64.96           C  
ATOM    783  NE2 HIS A 809     -84.784 -11.473 -12.098  1.00 64.96           N  
ATOM    784  N   VAL A 810     -84.502 -16.452 -12.658  1.00139.96           N  
ATOM    785  CA  VAL A 810     -85.632 -16.671 -13.512  1.00139.96           C  
ATOM    786  C   VAL A 810     -86.525 -17.710 -12.911  1.00139.96           C  
ATOM    787  O   VAL A 810     -87.733 -17.713 -13.137  1.00139.96           O  
ATOM    788  CB  VAL A 810     -85.228 -17.020 -14.917  1.00139.96           C  
ATOM    789  CG1 VAL A 810     -84.222 -18.178 -14.911  1.00139.96           C  
ATOM    790  CG2 VAL A 810     -86.503 -17.306 -15.708  1.00139.96           C  
ATOM    791  N   ARG A 811     -85.942 -18.654 -12.157  1.00143.08           N  
ATOM    792  CA  ARG A 811     -86.703 -19.688 -11.518  1.00143.08           C  
ATOM    793  C   ARG A 811     -87.581 -19.073 -10.461  1.00143.08           C  
ATOM    794  O   ARG A 811     -88.750 -19.435 -10.327  1.00143.08           O  
ATOM    795  CB  ARG A 811     -85.755 -20.724 -10.882  1.00143.08           C  
ATOM    796  CG  ARG A 811     -84.751 -21.280 -11.906  1.00143.08           C  
ATOM    797  CD  ARG A 811     -83.551 -22.022 -11.305  1.00143.08           C  
ATOM    798  NE  ARG A 811     -83.689 -23.476 -11.609  1.00143.08           N  
ATOM    799  CZ  ARG A 811     -83.130 -24.006 -12.738  1.00143.08           C  
ATOM    800  NH1 ARG A 811     -82.440 -23.215 -13.609  1.00143.08           N1+
ATOM    801  NH2 ARG A 811     -83.251 -25.340 -12.995  1.00143.08           N  
ATOM    802  N   GLU A 812     -87.036 -18.112  -9.685  1.00121.61           N  
ATOM    803  CA  GLU A 812     -87.757 -17.481  -8.612  1.00121.61           C  
ATOM    804  C   GLU A 812     -88.909 -16.696  -9.160  1.00121.61           C  
ATOM    805  O   GLU A 812     -90.004 -16.749  -8.605  1.00121.61           O  
ATOM    806  CB  GLU A 812     -86.889 -16.497  -7.805  1.00121.61           C  
ATOM    807  CG  GLU A 812     -85.840 -17.169  -6.915  1.00121.61           C  
ATOM    808  CD  GLU A 812     -86.523 -17.612  -5.627  1.00121.61           C  
ATOM    809  OE1 GLU A 812     -87.710 -17.238  -5.426  1.00121.61           O  
ATOM    810  OE2 GLU A 812     -85.866 -18.329  -4.827  1.00121.61           O1-
ATOM    811  N   ASN A 813     -88.701 -15.936 -10.256  1.00144.22           N  
ATOM    812  CA  ASN A 813     -89.784 -15.143 -10.768  1.00144.22           C  
ATOM    813  C   ASN A 813     -90.203 -15.703 -12.089  1.00144.22           C  
ATOM    814  O   ASN A 813     -90.006 -15.094 -13.137  1.00144.22           O  
ATOM    815  CB  ASN A 813     -89.395 -13.675 -11.013  1.00144.22           C  
ATOM    816  CG  ASN A 813     -89.145 -13.014  -9.665  1.00144.22           C  
ATOM    817  ND2 ASN A 813     -88.014 -12.266  -9.558  1.00144.22           N  
ATOM    818  OD1 ASN A 813     -89.932 -13.159  -8.730  1.00144.22           O  
ATOM    819  N   ARG A 814     -90.905 -16.841 -12.043  1.00229.39           N  
ATOM    820  CA  ARG A 814     -91.306 -17.586 -13.196  1.00229.39           C  
ATOM    821  C   ARG A 814     -92.209 -16.791 -14.084  1.00229.39           C  
ATOM    822  O   ARG A 814     -92.140 -16.955 -15.296  1.00229.39           O  
ATOM    823  CB  ARG A 814     -92.071 -18.862 -12.814  1.00229.39           C  
ATOM    824  CG  ARG A 814     -92.446 -19.741 -14.005  1.00229.39           C  
ATOM    825  CD  ARG A 814     -91.259 -20.504 -14.595  1.00229.39           C  
ATOM    826  NE  ARG A 814     -90.876 -21.554 -13.609  1.00229.39           N  
ATOM    827  CZ  ARG A 814     -90.021 -22.554 -13.972  1.00229.39           C  
ATOM    828  NH1 ARG A 814     -89.510 -22.591 -15.237  1.00229.39           N1+
ATOM    829  NH2 ARG A 814     -89.677 -23.518 -13.068  1.00229.39           N  
ATOM    830  N   GLY A 815     -93.089 -15.918 -13.557  1.00144.15           N  
ATOM    831  CA  GLY A 815     -94.022 -15.324 -14.475  1.00144.15           C  
ATOM    832  C   GLY A 815     -93.835 -13.846 -14.603  1.00144.15           C  
ATOM    833  O   GLY A 815     -93.939 -13.283 -15.692  1.00144.15           O  
ATOM    834  N   ARG A 816     -93.516 -13.193 -13.482  1.00127.18           N  
ATOM    835  CA  ARG A 816     -93.495 -11.767 -13.344  1.00127.18           C  
ATOM    836  C   ARG A 816     -92.510 -11.090 -14.251  1.00127.18           C  
ATOM    837  O   ARG A 816     -92.754  -9.961 -14.670  1.00127.18           O  
ATOM    838  CB  ARG A 816     -93.198 -11.334 -11.897  1.00127.18           C  
ATOM    839  CG  ARG A 816     -94.322 -11.715 -10.928  1.00127.18           C  
ATOM    840  CD  ARG A 816     -94.077 -11.305  -9.473  1.00127.18           C  
ATOM    841  NE  ARG A 816     -93.039 -12.212  -8.905  1.00127.18           N  
ATOM    842  CZ  ARG A 816     -93.408 -13.383  -8.307  1.00127.18           C  
ATOM    843  NH1 ARG A 816     -94.724 -13.746  -8.269  1.00127.18           N1+
ATOM    844  NH2 ARG A 816     -92.463 -14.193  -7.747  1.00127.18           N  
ATOM    845  N   LEU A 817     -91.373 -11.728 -14.574  1.00 85.46           N  
ATOM    846  CA  LEU A 817     -90.351 -11.087 -15.364  1.00 85.46           C  
ATOM    847  C   LEU A 817     -90.951 -10.596 -16.639  1.00 85.46           C  
ATOM    848  O   LEU A 817     -91.699 -11.318 -17.291  1.00 85.46           O  
ATOM    849  CB  LEU A 817     -89.231 -12.051 -15.784  1.00 85.46           C  
ATOM    850  CG  LEU A 817     -88.475 -12.706 -14.617  1.00 85.46           C  
ATOM    851  CD1 LEU A 817     -87.377 -13.650 -15.136  1.00 85.46           C  
ATOM    852  CD2 LEU A 817     -87.935 -11.654 -13.639  1.00 85.46           C  
ATOM    853  N   GLY A 818     -90.622  -9.342 -17.025  1.00 58.35           N  
ATOM    854  CA  GLY A 818     -91.158  -8.734 -18.213  1.00 58.35           C  
ATOM    855  C   GLY A 818     -90.388  -9.194 -19.411  1.00 58.35           C  
ATOM    856  O   GLY A 818     -89.246  -9.636 -19.305  1.00 58.35           O  
ATOM    857  N   SER A 819     -91.013  -9.058 -20.600  1.00 55.34           N  
ATOM    858  CA  SER A 819     -90.422  -9.451 -21.846  1.00 55.34           C  
ATOM    859  C   SER A 819     -89.245  -8.572 -22.079  1.00 55.34           C  
ATOM    860  O   SER A 819     -88.252  -8.999 -22.663  1.00 55.34           O  
ATOM    861  CB  SER A 819     -91.383  -9.283 -23.035  1.00 55.34           C  
ATOM    862  OG  SER A 819     -91.757  -7.919 -23.170  1.00 55.34           O  
ATOM    863  N   GLN A 820     -89.315  -7.314 -21.613  1.00104.07           N  
ATOM    864  CA  GLN A 820     -88.218  -6.444 -21.883  1.00104.07           C  
ATOM    865  C   GLN A 820     -86.992  -6.922 -21.178  1.00104.07           C  
ATOM    866  O   GLN A 820     -85.890  -6.807 -21.709  1.00104.07           O  
ATOM    867  CB  GLN A 820     -88.444  -4.975 -21.533  1.00104.07           C  
ATOM    868  CG  GLN A 820     -87.253  -4.156 -22.023  1.00104.07           C  
ATOM    869  CD  GLN A 820     -87.654  -2.702 -22.056  1.00104.07           C  
ATOM    870  NE2 GLN A 820     -86.635  -1.803 -22.034  1.00104.07           N  
ATOM    871  OE1 GLN A 820     -88.838  -2.376 -22.119  1.00104.07           O  
ATOM    872  N   ASP A 821     -87.137  -7.448 -19.949  1.00 80.81           N  
ATOM    873  CA  ASP A 821     -85.983  -7.893 -19.223  1.00 80.81           C  
ATOM    874  C   ASP A 821     -85.355  -9.066 -19.923  1.00 80.81           C  
ATOM    875  O   ASP A 821     -84.145  -9.088 -20.144  1.00 80.81           O  
ATOM    876  CB  ASP A 821     -86.326  -8.331 -17.786  1.00 80.81           C  
ATOM    877  CG  ASP A 821     -85.040  -8.366 -16.975  1.00 80.81           C  
ATOM    878  OD1 ASP A 821     -83.946  -8.285 -17.596  1.00 80.81           O  
ATOM    879  OD2 ASP A 821     -85.133  -8.462 -15.722  1.00 80.81           O1-
ATOM    880  N   LEU A 822     -86.172 -10.052 -20.350  1.00 75.44           N  
ATOM    881  CA  LEU A 822     -85.622 -11.252 -20.919  1.00 75.44           C  
ATOM    882  C   LEU A 822     -84.801 -10.892 -22.117  1.00 75.44           C  
ATOM    883  O   LEU A 822     -83.684 -11.379 -22.278  1.00 75.44           O  
ATOM    884  CB  LEU A 822     -86.688 -12.285 -21.341  1.00 75.44           C  
ATOM    885  CG  LEU A 822     -87.423 -12.936 -20.150  1.00 75.44           C  
ATOM    886  CD1 LEU A 822     -88.431 -14.002 -20.617  1.00 75.44           C  
ATOM    887  CD2 LEU A 822     -86.425 -13.483 -19.116  1.00 75.44           C  
ATOM    888  N   LEU A 823     -85.323 -10.014 -22.987  1.00 58.94           N  
ATOM    889  CA  LEU A 823     -84.621  -9.605 -24.173  1.00 58.94           C  
ATOM    890  C   LEU A 823     -83.395  -8.826 -23.799  1.00 58.94           C  
ATOM    891  O   LEU A 823     -82.352  -8.955 -24.438  1.00 58.94           O  
ATOM    892  CB  LEU A 823     -85.475  -8.693 -25.070  1.00 58.94           C  
ATOM    893  CG  LEU A 823     -86.683  -9.405 -25.702  1.00 58.94           C  
ATOM    894  CD1 LEU A 823     -87.503  -8.438 -26.570  1.00 58.94           C  
ATOM    895  CD2 LEU A 823     -86.241 -10.655 -26.483  1.00 58.94           C  
ATOM    896  N   ASN A 824     -83.492  -7.981 -22.755  1.00 44.26           N  
ATOM    897  CA  ASN A 824     -82.389  -7.143 -22.368  1.00 44.26           C  
ATOM    898  C   ASN A 824     -81.238  -8.000 -21.936  1.00 44.26           C  
ATOM    899  O   ASN A 824     -80.085  -7.702 -22.239  1.00 44.26           O  
ATOM    900  CB  ASN A 824     -82.724  -6.204 -21.195  1.00 44.26           C  
ATOM    901  CG  ASN A 824     -83.655  -5.108 -21.693  1.00 44.26           C  
ATOM    902  ND2 ASN A 824     -84.416  -4.488 -20.752  1.00 44.26           N  
ATOM    903  OD1 ASN A 824     -83.693  -4.800 -22.884  1.00 44.26           O  
ATOM    904  N   TRP A 825     -81.522  -9.093 -21.209  1.00 84.09           N  
ATOM    905  CA  TRP A 825     -80.488  -9.963 -20.721  1.00 84.09           C  
ATOM    906  C   TRP A 825     -79.785 -10.604 -21.876  1.00 84.09           C  
ATOM    907  O   TRP A 825     -78.576 -10.823 -21.832  1.00 84.09           O  
ATOM    908  CB  TRP A 825     -81.038 -11.088 -19.825  1.00 84.09           C  
ATOM    909  CG  TRP A 825     -81.498 -10.614 -18.468  1.00 84.09           C  
ATOM    910  CD1 TRP A 825     -81.206  -9.445 -17.829  1.00 84.09           C  
ATOM    911  CD2 TRP A 825     -82.359 -11.356 -17.587  1.00 84.09           C  
ATOM    912  CE2 TRP A 825     -82.541 -10.583 -16.441  1.00 84.09           C  
ATOM    913  CE3 TRP A 825     -82.949 -12.581 -17.721  1.00 84.09           C  
ATOM    914  NE1 TRP A 825     -81.827  -9.414 -16.604  1.00 84.09           N  
ATOM    915  CZ2 TRP A 825     -83.318 -11.023 -15.407  1.00 84.09           C  
ATOM    916  CZ3 TRP A 825     -83.733 -13.023 -16.678  1.00 84.09           C  
ATOM    917  CH2 TRP A 825     -83.913 -12.259 -15.544  1.00 84.09           C  
ATOM    918  N   CYS A 826     -80.534 -10.954 -22.936  1.00 39.70           N  
ATOM    919  CA  CYS A 826     -79.947 -11.600 -24.076  1.00 39.70           C  
ATOM    920  C   CYS A 826     -78.964 -10.671 -24.712  1.00 39.70           C  
ATOM    921  O   CYS A 826     -77.911 -11.100 -25.183  1.00 39.70           O  
ATOM    922  CB  CYS A 826     -80.985 -11.982 -25.140  1.00 39.70           C  
ATOM    923  SG  CYS A 826     -82.171 -13.202 -24.504  1.00 39.70           S  
ATOM    924  N   MET A 827     -79.302  -9.372 -24.777  1.00 84.38           N  
ATOM    925  CA  MET A 827     -78.426  -8.407 -25.378  1.00 84.38           C  
ATOM    926  C   MET A 827     -77.167  -8.271 -24.579  1.00 84.38           C  
ATOM    927  O   MET A 827     -76.067  -8.251 -25.129  1.00 84.38           O  
ATOM    928  CB  MET A 827     -79.060  -7.010 -25.445  1.00 84.38           C  
ATOM    929  CG  MET A 827     -78.097  -5.918 -25.915  1.00 84.38           C  
ATOM    930  SD  MET A 827     -78.911  -4.343 -26.320  1.00 84.38           S  
ATOM    931  CE  MET A 827     -79.540  -4.046 -24.642  1.00 84.38           C  
ATOM    932  N   GLN A 828     -77.304  -8.184 -23.245  1.00 80.02           N  
ATOM    933  CA  GLN A 828     -76.179  -7.924 -22.395  1.00 80.02           C  
ATOM    934  C   GLN A 828     -75.220  -9.075 -22.406  1.00 80.02           C  
ATOM    935  O   GLN A 828     -74.009  -8.875 -22.496  1.00 80.02           O  
ATOM    936  CB  GLN A 828     -76.634  -7.585 -20.972  1.00 80.02           C  
ATOM    937  CG  GLN A 828     -77.657  -6.448 -21.039  1.00 80.02           C  
ATOM    938  CD  GLN A 828     -77.881  -5.858 -19.662  1.00 80.02           C  
ATOM    939  NE2 GLN A 828     -77.043  -4.837 -19.351  1.00 80.02           N  
ATOM    940  OE1 GLN A 828     -78.754  -6.252 -18.889  1.00 80.02           O  
ATOM    941  N   ILE A 829     -75.735 -10.316 -22.352  1.00 51.98           N  
ATOM    942  CA  ILE A 829     -74.894 -11.480 -22.379  1.00 51.98           C  
ATOM    943  C   ILE A 829     -74.161 -11.492 -23.678  1.00 51.98           C  
ATOM    944  O   ILE A 829     -72.984 -11.842 -23.742  1.00 51.98           O  
ATOM    945  CB  ILE A 829     -75.645 -12.779 -22.300  1.00 51.98           C  
ATOM    946  CG1 ILE A 829     -76.246 -12.999 -20.905  1.00 51.98           C  
ATOM    947  CG2 ILE A 829     -74.695 -13.900 -22.742  1.00 51.98           C  
ATOM    948  CD1 ILE A 829     -77.143 -14.234 -20.837  1.00 51.98           C  
ATOM    949  N   ALA A 830     -74.860 -11.122 -24.763  1.00 38.08           N  
ATOM    950  CA  ALA A 830     -74.273 -11.137 -26.071  1.00 38.08           C  
ATOM    951  C   ALA A 830     -73.133 -10.163 -26.109  1.00 38.08           C  
ATOM    952  O   ALA A 830     -72.102 -10.436 -26.720  1.00 38.08           O  
ATOM    953  CB  ALA A 830     -75.275 -10.758 -27.174  1.00 38.08           C  
ATOM    954  N   LYS A 831     -73.298  -8.992 -25.463  1.00148.39           N  
ATOM    955  CA  LYS A 831     -72.296  -7.962 -25.476  1.00148.39           C  
ATOM    956  C   LYS A 831     -71.060  -8.449 -24.779  1.00148.39           C  
ATOM    957  O   LYS A 831     -69.947  -8.273 -25.273  1.00148.39           O  
ATOM    958  CB  LYS A 831     -72.777  -6.694 -24.744  1.00148.39           C  
ATOM    959  CG  LYS A 831     -71.948  -5.439 -25.024  1.00148.39           C  
ATOM    960  CD  LYS A 831     -72.213  -4.802 -26.393  1.00148.39           C  
ATOM    961  CE  LYS A 831     -73.291  -3.712 -26.379  1.00148.39           C  
ATOM    962  NZ  LYS A 831     -74.638  -4.324 -26.306  1.00148.39           N1+
ATOM    963  N   GLY A 832     -71.225  -9.093 -23.606  1.00 26.49           N  
ATOM    964  CA  GLY A 832     -70.092  -9.561 -22.864  1.00 26.49           C  
ATOM    965  C   GLY A 832     -69.370 -10.588 -23.674  1.00 26.49           C  
ATOM    966  O   GLY A 832     -68.142 -10.597 -23.734  1.00 26.49           O  
ATOM    967  N   MET A 833     -70.123 -11.493 -24.322  1.00 51.92           N  
ATOM    968  CA  MET A 833     -69.521 -12.553 -25.084  1.00 51.92           C  
ATOM    969  C   MET A 833     -68.765 -11.992 -26.243  1.00 51.92           C  
ATOM    970  O   MET A 833     -67.681 -12.472 -26.573  1.00 51.92           O  
ATOM    971  CB  MET A 833     -70.538 -13.569 -25.617  1.00 51.92           C  
ATOM    972  CG  MET A 833     -71.169 -14.396 -24.499  1.00 51.92           C  
ATOM    973  SD  MET A 833     -69.955 -15.241 -23.440  1.00 51.92           S  
ATOM    974  CE  MET A 833     -69.210 -16.227 -24.771  1.00 51.92           C  
ATOM    975  N   SER A 834     -69.320 -10.957 -26.898  1.00 71.28           N  
ATOM    976  CA  SER A 834     -68.662 -10.381 -28.035  1.00 71.28           C  
ATOM    977  C   SER A 834     -67.355  -9.827 -27.568  1.00 71.28           C  
ATOM    978  O   SER A 834     -66.342  -9.942 -28.258  1.00 71.28           O  
ATOM    979  CB  SER A 834     -69.449  -9.213 -28.652  1.00 71.28           C  
ATOM    980  OG  SER A 834     -70.672  -9.684 -29.195  1.00 71.28           O  
ATOM    981  N   TYR A 835     -67.342  -9.239 -26.357  1.00 47.69           N  
ATOM    982  CA  TYR A 835     -66.152  -8.621 -25.846  1.00 47.69           C  
ATOM    983  C   TYR A 835     -65.076  -9.658 -25.718  1.00 47.69           C  
ATOM    984  O   TYR A 835     -63.934  -9.423 -26.111  1.00 47.69           O  
ATOM    985  CB  TYR A 835     -66.368  -7.959 -24.467  1.00 47.69           C  
ATOM    986  CG  TYR A 835     -65.084  -7.346 -24.019  1.00 47.69           C  
ATOM    987  CD1 TYR A 835     -64.636  -6.163 -24.563  1.00 47.69           C  
ATOM    988  CD2 TYR A 835     -64.334  -7.949 -23.035  1.00 47.69           C  
ATOM    989  CE1 TYR A 835     -63.454  -5.598 -24.144  1.00 47.69           C  
ATOM    990  CE2 TYR A 835     -63.152  -7.388 -22.614  1.00 47.69           C  
ATOM    991  CZ  TYR A 835     -62.708  -6.212 -23.168  1.00 47.69           C  
ATOM    992  OH  TYR A 835     -61.494  -5.637 -22.734  1.00 47.69           O  
ATOM    993  N   LEU A 836     -65.422 -10.845 -25.186  1.00 52.11           N  
ATOM    994  CA  LEU A 836     -64.459 -11.899 -25.012  1.00 52.11           C  
ATOM    995  C   LEU A 836     -63.952 -12.320 -26.356  1.00 52.11           C  
ATOM    996  O   LEU A 836     -62.776 -12.643 -26.513  1.00 52.11           O  
ATOM    997  CB  LEU A 836     -65.011 -13.150 -24.298  1.00 52.11           C  
ATOM    998  CG  LEU A 836     -65.315 -12.930 -22.802  1.00 52.11           C  
ATOM    999  CD1 LEU A 836     -65.853 -14.208 -22.137  1.00 52.11           C  
ATOM   1000  CD2 LEU A 836     -64.096 -12.350 -22.067  1.00 52.11           C  
ATOM   1001  N   GLU A 837     -64.824 -12.330 -27.378  1.00 64.16           N  
ATOM   1002  CA  GLU A 837     -64.395 -12.735 -28.686  1.00 64.16           C  
ATOM   1003  C   GLU A 837     -63.318 -11.800 -29.140  1.00 64.16           C  
ATOM   1004  O   GLU A 837     -62.336 -12.214 -29.754  1.00 64.16           O  
ATOM   1005  CB  GLU A 837     -65.531 -12.672 -29.722  1.00 64.16           C  
ATOM   1006  CG  GLU A 837     -65.099 -13.096 -31.125  1.00 64.16           C  
ATOM   1007  CD  GLU A 837     -66.327 -13.062 -32.020  1.00 64.16           C  
ATOM   1008  OE1 GLU A 837     -67.459 -13.029 -31.470  1.00 64.16           O  
ATOM   1009  OE2 GLU A 837     -66.150 -13.070 -33.267  1.00 64.16           O1-
ATOM   1010  N   ASP A 838     -63.471 -10.501 -28.835  1.00 79.27           N  
ATOM   1011  CA  ASP A 838     -62.513  -9.524 -29.270  1.00 79.27           C  
ATOM   1012  C   ASP A 838     -61.176  -9.841 -28.657  1.00 79.27           C  
ATOM   1013  O   ASP A 838     -60.148  -9.757 -29.327  1.00 79.27           O  
ATOM   1014  CB  ASP A 838     -62.893  -8.098 -28.830  1.00 79.27           C  
ATOM   1015  CG  ASP A 838     -62.016  -7.108 -29.579  1.00 79.27           C  
ATOM   1016  OD1 ASP A 838     -61.209  -7.560 -30.435  1.00 79.27           O  
ATOM   1017  OD2 ASP A 838     -62.143  -5.884 -29.305  1.00 79.27           O1-
ATOM   1018  N   VAL A 839     -61.173 -10.212 -27.359  1.00174.03           N  
ATOM   1019  CA  VAL A 839     -60.005 -10.542 -26.583  1.00174.03           C  
ATOM   1020  C   VAL A 839     -59.491 -11.886 -27.009  1.00174.03           C  
ATOM   1021  O   VAL A 839     -58.444 -12.329 -26.541  1.00174.03           O  
ATOM   1022  CB  VAL A 839     -60.220 -10.500 -25.091  1.00174.03           C  
ATOM   1023  CG1 VAL A 839     -61.013 -11.729 -24.634  1.00174.03           C  
ATOM   1024  CG2 VAL A 839     -58.851 -10.344 -24.411  1.00174.03           C  
ATOM   1025  N   ARG A 840     -60.253 -12.593 -27.872  1.00144.03           N  
ATOM   1026  CA  ARG A 840     -59.880 -13.902 -28.338  1.00144.03           C  
ATOM   1027  C   ARG A 840     -59.876 -14.822 -27.171  1.00144.03           C  
ATOM   1028  O   ARG A 840     -58.918 -15.550 -26.918  1.00144.03           O  
ATOM   1029  CB  ARG A 840     -58.494 -13.959 -29.006  1.00144.03           C  
ATOM   1030  CG  ARG A 840     -58.448 -13.277 -30.375  1.00144.03           C  
ATOM   1031  CD  ARG A 840     -57.049 -13.237 -30.995  1.00144.03           C  
ATOM   1032  NE  ARG A 840     -56.744 -14.586 -31.550  1.00144.03           N  
ATOM   1033  CZ  ARG A 840     -55.523 -14.823 -32.114  1.00144.03           C  
ATOM   1034  NH1 ARG A 840     -54.581 -13.835 -32.133  1.00144.03           N1+
ATOM   1035  NH2 ARG A 840     -55.243 -16.044 -32.656  1.00144.03           N  
ATOM   1036  N   LEU A 841     -60.989 -14.809 -26.424  1.00173.41           N  
ATOM   1037  CA  LEU A 841     -61.036 -15.593 -25.239  1.00173.41           C  
ATOM   1038  C   LEU A 841     -62.270 -16.449 -25.336  1.00173.41           C  
ATOM   1039  O   LEU A 841     -63.389 -15.938 -25.359  1.00173.41           O  
ATOM   1040  CB  LEU A 841     -61.146 -14.617 -24.066  1.00173.41           C  
ATOM   1041  CG  LEU A 841     -60.739 -15.136 -22.696  1.00173.41           C  
ATOM   1042  CD1 LEU A 841     -60.938 -14.034 -21.645  1.00173.41           C  
ATOM   1043  CD2 LEU A 841     -61.429 -16.457 -22.359  1.00173.41           C  
ATOM   1044  N   VAL A 842     -62.104 -17.787 -25.408  1.00 65.91           N  
ATOM   1045  CA  VAL A 842     -63.247 -18.654 -25.523  1.00 65.91           C  
ATOM   1046  C   VAL A 842     -63.692 -19.008 -24.133  1.00 65.91           C  
ATOM   1047  O   VAL A 842     -62.880 -19.411 -23.305  1.00 65.91           O  
ATOM   1048  CB  VAL A 842     -62.937 -19.932 -26.251  1.00 65.91           C  
ATOM   1049  CG1 VAL A 842     -64.189 -20.825 -26.254  1.00 65.91           C  
ATOM   1050  CG2 VAL A 842     -62.422 -19.578 -27.656  1.00 65.91           C  
ATOM   1051  N   HIS A 843     -65.000 -18.844 -23.839  1.00 84.25           N  
ATOM   1052  CA  HIS A 843     -65.536 -19.086 -22.521  1.00 84.25           C  
ATOM   1053  C   HIS A 843     -65.480 -20.546 -22.156  1.00 84.25           C  
ATOM   1054  O   HIS A 843     -64.933 -20.917 -21.119  1.00 84.25           O  
ATOM   1055  CB  HIS A 843     -67.006 -18.647 -22.415  1.00 84.25           C  
ATOM   1056  CG  HIS A 843     -67.509 -18.609 -21.005  1.00 84.25           C  
ATOM   1057  CD2 HIS A 843     -67.776 -17.542 -20.203  1.00 84.25           C  
ATOM   1058  ND1 HIS A 843     -67.798 -19.725 -20.254  1.00 84.25           N  
ATOM   1059  CE1 HIS A 843     -68.221 -19.283 -19.042  1.00 84.25           C  
ATOM   1060  NE2 HIS A 843     -68.224 -17.965 -18.964  1.00 84.25           N  
ATOM   1061  N   ARG A 844     -66.038 -21.410 -23.026  1.00215.00           N  
ATOM   1062  CA  ARG A 844     -66.095 -22.841 -22.883  1.00215.00           C  
ATOM   1063  C   ARG A 844     -67.038 -23.321 -21.807  1.00215.00           C  
ATOM   1064  O   ARG A 844     -67.246 -24.529 -21.688  1.00215.00           O  
ATOM   1065  CB  ARG A 844     -64.715 -23.491 -22.688  1.00215.00           C  
ATOM   1066  CG  ARG A 844     -63.918 -23.498 -23.993  1.00215.00           C  
ATOM   1067  CD  ARG A 844     -62.682 -24.400 -24.000  1.00215.00           C  
ATOM   1068  NE  ARG A 844     -61.583 -23.681 -23.308  1.00215.00           N  
ATOM   1069  CZ  ARG A 844     -60.959 -22.651 -23.947  1.00215.00           C  
ATOM   1070  NH1 ARG A 844     -61.418 -22.213 -25.154  1.00215.00           N1+
ATOM   1071  NH2 ARG A 844     -59.887 -22.041 -23.373  1.00215.00           N  
ATOM   1072  N   ASP A 845     -67.687 -22.426 -21.031  1.00174.07           N  
ATOM   1073  CA  ASP A 845     -68.603 -22.932 -20.037  1.00174.07           C  
ATOM   1074  C   ASP A 845     -69.673 -21.901 -19.794  1.00174.07           C  
ATOM   1075  O   ASP A 845     -69.953 -21.551 -18.648  1.00174.07           O  
ATOM   1076  CB  ASP A 845     -67.913 -23.202 -18.684  1.00174.07           C  
ATOM   1077  CG  ASP A 845     -68.862 -23.953 -17.754  1.00174.07           C  
ATOM   1078  OD1 ASP A 845     -69.957 -24.370 -18.218  1.00174.07           O  
ATOM   1079  OD2 ASP A 845     -68.497 -24.117 -16.559  1.00174.07           O1-
ATOM   1080  N   LEU A 846     -70.328 -21.404 -20.865  1.00 77.25           N  
ATOM   1081  CA  LEU A 846     -71.347 -20.401 -20.699  1.00 77.25           C  
ATOM   1082  C   LEU A 846     -72.651 -21.083 -20.422  1.00 77.25           C  
ATOM   1083  O   LEU A 846     -73.017 -22.046 -21.094  1.00 77.25           O  
ATOM   1084  CB  LEU A 846     -71.530 -19.502 -21.937  1.00 77.25           C  
ATOM   1085  CG  LEU A 846     -72.619 -18.420 -21.786  1.00 77.25           C  
ATOM   1086  CD1 LEU A 846     -72.340 -17.490 -20.594  1.00 77.25           C  
ATOM   1087  CD2 LEU A 846     -72.801 -17.641 -23.099  1.00 77.25           C  
ATOM   1088  N   ALA A 847     -73.379 -20.589 -19.398  1.00 57.25           N  
ATOM   1089  CA  ALA A 847     -74.644 -21.144 -19.012  1.00 57.25           C  
ATOM   1090  C   ALA A 847     -75.329 -20.141 -18.129  1.00 57.25           C  
ATOM   1091  O   ALA A 847     -74.715 -19.202 -17.623  1.00 57.25           O  
ATOM   1092  CB  ALA A 847     -74.517 -22.441 -18.198  1.00 57.25           C  
ATOM   1093  N   ALA A 848     -76.642 -20.336 -17.908  1.00 57.03           N  
ATOM   1094  CA  ALA A 848     -77.431 -19.423 -17.122  1.00 57.03           C  
ATOM   1095  C   ALA A 848     -76.892 -19.372 -15.722  1.00 57.03           C  
ATOM   1096  O   ALA A 848     -76.951 -18.341 -15.056  1.00 57.03           O  
ATOM   1097  CB  ALA A 848     -78.918 -19.807 -17.085  1.00 57.03           C  
ATOM   1098  N   ARG A 849     -76.378 -20.507 -15.232  1.00258.49           N  
ATOM   1099  CA  ARG A 849     -75.761 -20.634 -13.939  1.00258.49           C  
ATOM   1100  C   ARG A 849     -74.561 -19.732 -13.891  1.00258.49           C  
ATOM   1101  O   ARG A 849     -74.214 -19.221 -12.828  1.00258.49           O  
ATOM   1102  CB  ARG A 849     -75.309 -22.091 -13.773  1.00258.49           C  
ATOM   1103  CG  ARG A 849     -73.954 -22.304 -13.112  1.00258.49           C  
ATOM   1104  CD  ARG A 849     -73.426 -23.715 -13.403  1.00258.49           C  
ATOM   1105  NE  ARG A 849     -74.207 -24.220 -14.574  1.00258.49           N  
ATOM   1106  CZ  ARG A 849     -73.635 -24.948 -15.579  1.00258.49           C  
ATOM   1107  NH1 ARG A 849     -72.298 -25.222 -15.574  1.00258.49           N1+
ATOM   1108  NH2 ARG A 849     -74.410 -25.403 -16.606  1.00258.49           N  
ATOM   1109  N   ASN A 850     -73.864 -19.530 -15.028  1.00120.49           N  
ATOM   1110  CA  ASN A 850     -72.679 -18.717 -14.974  1.00120.49           C  
ATOM   1111  C   ASN A 850     -72.958 -17.320 -15.449  1.00120.49           C  
ATOM   1112  O   ASN A 850     -72.110 -16.703 -16.095  1.00120.49           O  
ATOM   1113  CB  ASN A 850     -71.545 -19.263 -15.860  1.00120.49           C  
ATOM   1114  CG  ASN A 850     -71.045 -20.572 -15.262  1.00120.49           C  
ATOM   1115  ND2 ASN A 850     -70.856 -21.599 -16.134  1.00120.49           N  
ATOM   1116  OD1 ASN A 850     -70.829 -20.685 -14.056  1.00120.49           O  
ATOM   1117  N   VAL A 851     -74.142 -16.773 -15.120  1.00 74.59           N  
ATOM   1118  CA  VAL A 851     -74.433 -15.400 -15.413  1.00 74.59           C  
ATOM   1119  C   VAL A 851     -74.862 -14.855 -14.081  1.00 74.59           C  
ATOM   1120  O   VAL A 851     -75.692 -15.448 -13.394  1.00 74.59           O  
ATOM   1121  CB  VAL A 851     -75.566 -15.220 -16.381  1.00 74.59           C  
ATOM   1122  CG1 VAL A 851     -75.821 -13.714 -16.564  1.00 74.59           C  
ATOM   1123  CG2 VAL A 851     -75.209 -15.947 -17.688  1.00 74.59           C  
ATOM   1124  N   LEU A 852     -74.297 -13.697 -13.694  1.00 90.83           N  
ATOM   1125  CA  LEU A 852     -74.464 -13.100 -12.396  1.00 90.83           C  
ATOM   1126  C   LEU A 852     -75.348 -11.897 -12.505  1.00 90.83           C  
ATOM   1127  O   LEU A 852     -75.304 -11.181 -13.504  1.00 90.83           O  
ATOM   1128  CB  LEU A 852     -73.111 -12.546 -11.916  1.00 90.83           C  
ATOM   1129  CG  LEU A 852     -72.020 -13.618 -11.756  1.00 90.83           C  
ATOM   1130  CD1 LEU A 852     -70.631 -12.991 -11.536  1.00 90.83           C  
ATOM   1131  CD2 LEU A 852     -72.405 -14.596 -10.636  1.00 90.83           C  
ATOM   1132  N   VAL A 853     -76.158 -11.627 -11.455  1.00 70.20           N  
ATOM   1133  CA  VAL A 853     -77.019 -10.481 -11.510  1.00 70.20           C  
ATOM   1134  C   VAL A 853     -76.504  -9.415 -10.588  1.00 70.20           C  
ATOM   1135  O   VAL A 853     -76.527  -9.553  -9.367  1.00 70.20           O  
ATOM   1136  CB  VAL A 853     -78.424 -10.804 -11.093  1.00 70.20           C  
ATOM   1137  CG1 VAL A 853     -79.272  -9.523 -11.140  1.00 70.20           C  
ATOM   1138  CG2 VAL A 853     -78.949 -11.928 -12.001  1.00 70.20           C  
ATOM   1139  N   LYS A 854     -75.980  -8.323 -11.174  1.00152.91           N  
ATOM   1140  CA  LYS A 854     -75.519  -7.191 -10.422  1.00152.91           C  
ATOM   1141  C   LYS A 854     -76.733  -6.486  -9.887  1.00152.91           C  
ATOM   1142  O   LYS A 854     -76.812  -6.117  -8.715  1.00152.91           O  
ATOM   1143  CB  LYS A 854     -74.774  -6.183 -11.316  1.00152.91           C  
ATOM   1144  CG  LYS A 854     -73.914  -5.213 -10.512  1.00152.91           C  
ATOM   1145  CD  LYS A 854     -72.678  -5.900  -9.934  1.00152.91           C  
ATOM   1146  CE  LYS A 854     -72.324  -5.460  -8.513  1.00152.91           C  
ATOM   1147  NZ  LYS A 854     -71.687  -4.128  -8.523  1.00152.91           N1+
ATOM   1148  N   SER A 855     -77.714  -6.287 -10.788  1.00 67.45           N  
ATOM   1149  CA  SER A 855     -78.973  -5.655 -10.528  1.00 67.45           C  
ATOM   1150  C   SER A 855     -79.886  -6.300 -11.512  1.00 67.45           C  
ATOM   1151  O   SER A 855     -79.412  -6.786 -12.537  1.00 67.45           O  
ATOM   1152  CB  SER A 855     -78.987  -4.158 -10.870  1.00 67.45           C  
ATOM   1153  OG  SER A 855     -78.775  -3.990 -12.265  1.00 67.45           O  
ATOM   1154  N   PRO A 856     -81.166  -6.311 -11.267  1.00161.00           N  
ATOM   1155  CA  PRO A 856     -82.100  -6.949 -12.149  1.00161.00           C  
ATOM   1156  C   PRO A 856     -81.925  -6.405 -13.535  1.00161.00           C  
ATOM   1157  O   PRO A 856     -82.268  -7.090 -14.499  1.00161.00           O  
ATOM   1158  CB  PRO A 856     -83.478  -6.667 -11.548  1.00161.00           C  
ATOM   1159  CG  PRO A 856     -83.275  -5.367 -10.748  1.00161.00           C  
ATOM   1160  CD  PRO A 856     -81.805  -5.433 -10.302  1.00161.00           C  
ATOM   1161  N   ASN A 857     -81.445  -5.154 -13.641  1.00 75.67           N  
ATOM   1162  CA  ASN A 857     -81.211  -4.513 -14.900  1.00 75.67           C  
ATOM   1163  C   ASN A 857     -79.992  -5.060 -15.599  1.00 75.67           C  
ATOM   1164  O   ASN A 857     -80.049  -5.330 -16.796  1.00 75.67           O  
ATOM   1165  CB  ASN A 857     -80.980  -3.007 -14.734  1.00 75.67           C  
ATOM   1166  CG  ASN A 857     -82.165  -2.461 -13.953  1.00 75.67           C  
ATOM   1167  ND2 ASN A 857     -81.858  -1.689 -12.877  1.00 75.67           N  
ATOM   1168  OD1 ASN A 857     -83.327  -2.728 -14.260  1.00 75.67           O  
ATOM   1169  N   HIS A 858     -78.855  -5.245 -14.884  1.00128.77           N  
ATOM   1170  CA  HIS A 858     -77.635  -5.637 -15.557  1.00128.77           C  
ATOM   1171  C   HIS A 858     -77.153  -6.976 -15.088  1.00128.77           C  
ATOM   1172  O   HIS A 858     -77.119  -7.268 -13.895  1.00128.77           O  
ATOM   1173  CB  HIS A 858     -76.417  -4.718 -15.315  1.00128.77           C  
ATOM   1174  CG  HIS A 858     -76.406  -3.397 -16.033  1.00128.77           C  
ATOM   1175  CD2 HIS A 858     -75.881  -3.054 -17.243  1.00128.77           C  
ATOM   1176  ND1 HIS A 858     -76.921  -2.234 -15.507  1.00128.77           N  
ATOM   1177  CE1 HIS A 858     -76.681  -1.252 -16.412  1.00128.77           C  
ATOM   1178  NE2 HIS A 858     -76.050  -1.700 -17.482  1.00128.77           N  
ATOM   1179  N   VAL A 859     -76.706  -7.807 -16.049  1.00 72.27           N  
ATOM   1180  CA  VAL A 859     -76.182  -9.121 -15.797  1.00 72.27           C  
ATOM   1181  C   VAL A 859     -74.761  -9.130 -16.260  1.00 72.27           C  
ATOM   1182  O   VAL A 859     -74.361  -8.304 -17.076  1.00 72.27           O  
ATOM   1183  CB  VAL A 859     -76.872 -10.187 -16.591  1.00 72.27           C  
ATOM   1184  CG1 VAL A 859     -78.346 -10.233 -16.159  1.00 72.27           C  
ATOM   1185  CG2 VAL A 859     -76.663  -9.904 -18.093  1.00 72.27           C  
ATOM   1186  N   LYS A 860     -73.951 -10.072 -15.737  1.00196.64           N  
ATOM   1187  CA  LYS A 860     -72.558 -10.102 -16.082  1.00196.64           C  
ATOM   1188  C   LYS A 860     -72.130 -11.539 -16.200  1.00196.64           C  
ATOM   1189  O   LYS A 860     -72.483 -12.379 -15.377  1.00196.64           O  
ATOM   1190  CB  LYS A 860     -71.766  -9.442 -14.957  1.00196.64           C  
ATOM   1191  CG  LYS A 860     -72.135 -10.116 -13.640  1.00196.64           C  
ATOM   1192  CD  LYS A 860     -71.401  -9.583 -12.415  1.00196.64           C  
ATOM   1193  CE  LYS A 860     -69.931  -9.231 -12.637  1.00196.64           C  
ATOM   1194  NZ  LYS A 860     -69.461  -8.392 -11.508  1.00196.64           N1+
ATOM   1195  N   ILE A 861     -71.325 -11.861 -17.231  1.00 78.27           N  
ATOM   1196  CA  ILE A 861     -70.878 -13.205 -17.489  1.00 78.27           C  
ATOM   1197  C   ILE A 861     -69.715 -13.510 -16.588  1.00 78.27           C  
ATOM   1198  O   ILE A 861     -68.877 -12.650 -16.324  1.00 78.27           O  
ATOM   1199  CB  ILE A 861     -70.437 -13.350 -18.909  1.00 78.27           C  
ATOM   1200  CG1 ILE A 861     -71.627 -13.049 -19.819  1.00 78.27           C  
ATOM   1201  CG2 ILE A 861     -69.824 -14.744 -19.120  1.00 78.27           C  
ATOM   1202  CD1 ILE A 861     -71.191 -12.771 -21.253  1.00 78.27           C  
ATOM   1203  N   THR A 862     -69.657 -14.752 -16.061  1.00155.58           N  
ATOM   1204  CA  THR A 862     -68.594 -15.129 -15.170  1.00155.58           C  
ATOM   1205  C   THR A 862     -68.108 -16.498 -15.560  1.00155.58           C  
ATOM   1206  O   THR A 862     -68.619 -17.111 -16.492  1.00155.58           O  
ATOM   1207  CB  THR A 862     -69.083 -15.247 -13.757  1.00155.58           C  
ATOM   1208  CG2 THR A 862     -70.105 -16.395 -13.697  1.00155.58           C  
ATOM   1209  OG1 THR A 862     -68.011 -15.497 -12.862  1.00155.58           O  
ATOM   1210  N   ASP A 863     -67.081 -16.991 -14.838  1.00117.93           N  
ATOM   1211  CA  ASP A 863     -66.509 -18.307 -14.977  1.00117.93           C  
ATOM   1212  C   ASP A 863     -65.906 -18.599 -16.324  1.00117.93           C  
ATOM   1213  O   ASP A 863     -65.840 -19.761 -16.721  1.00117.93           O  
ATOM   1214  CB  ASP A 863     -67.472 -19.443 -14.592  1.00117.93           C  
ATOM   1215  CG  ASP A 863     -67.497 -19.502 -13.071  1.00117.93           C  
ATOM   1216  OD1 ASP A 863     -66.387 -19.478 -12.474  1.00117.93           O  
ATOM   1217  OD2 ASP A 863     -68.611 -19.560 -12.483  1.00117.93           O1-
ATOM   1218  N   PHE A 864     -65.398 -17.587 -17.053  1.00184.95           N  
ATOM   1219  CA  PHE A 864     -64.735 -17.905 -18.292  1.00184.95           C  
ATOM   1220  C   PHE A 864     -63.295 -18.123 -17.940  1.00184.95           C  
ATOM   1221  O   PHE A 864     -62.818 -17.629 -16.919  1.00184.95           O  
ATOM   1222  CB  PHE A 864     -64.828 -16.780 -19.346  1.00184.95           C  
ATOM   1223  CG  PHE A 864     -64.105 -15.578 -18.840  1.00184.95           C  
ATOM   1224  CD1 PHE A 864     -64.752 -14.631 -18.081  1.00184.95           C  
ATOM   1225  CD2 PHE A 864     -62.774 -15.393 -19.124  1.00184.95           C  
ATOM   1226  CE1 PHE A 864     -64.086 -13.523 -17.613  1.00184.95           C  
ATOM   1227  CE2 PHE A 864     -62.104 -14.287 -18.658  1.00184.95           C  
ATOM   1228  CZ  PHE A 864     -62.757 -13.348 -17.901  1.00184.95           C  
ATOM   1229  N   GLY A 865     -62.576 -18.930 -18.739  1.00 77.01           N  
ATOM   1230  CA  GLY A 865     -61.173 -19.144 -18.507  1.00 77.01           C  
ATOM   1231  C   GLY A 865     -60.968 -20.379 -17.673  1.00 77.01           C  
ATOM   1232  O   GLY A 865     -59.961 -21.068 -17.819  1.00 77.01           O  
ATOM   1233  N   LEU A 866     -61.920 -20.721 -16.786  1.00143.09           N  
ATOM   1234  CA  LEU A 866     -61.703 -21.846 -15.908  1.00143.09           C  
ATOM   1235  C   LEU A 866     -61.670 -23.134 -16.629  1.00143.09           C  
ATOM   1236  O   LEU A 866     -60.899 -24.016 -16.259  1.00143.09           O  
ATOM   1237  CB  LEU A 866     -62.769 -21.997 -14.806  1.00143.09           C  
ATOM   1238  CG  LEU A 866     -62.806 -20.842 -13.786  1.00143.09           C  
ATOM   1239  CD1 LEU A 866     -63.701 -21.200 -12.591  1.00143.09           C  
ATOM   1240  CD2 LEU A 866     -61.395 -20.406 -13.363  1.00143.09           C  
ATOM   1241  N   ALA A 867     -62.513 -23.294 -17.657  1.00 69.42           N  
ATOM   1242  CA  ALA A 867     -62.560 -24.570 -18.298  1.00 69.42           C  
ATOM   1243  C   ALA A 867     -61.201 -24.864 -18.845  1.00 69.42           C  
ATOM   1244  O   ALA A 867     -60.693 -25.973 -18.677  1.00 69.42           O  
ATOM   1245  CB  ALA A 867     -63.556 -24.618 -19.470  1.00 69.42           C  
ATOM   1246  N   ARG A 868     -60.557 -23.861 -19.478  1.00174.10           N  
ATOM   1247  CA  ARG A 868     -59.259 -24.102 -20.037  1.00174.10           C  
ATOM   1248  C   ARG A 868     -58.321 -24.436 -18.923  1.00174.10           C  
ATOM   1249  O   ARG A 868     -57.510 -25.352 -19.049  1.00174.10           O  
ATOM   1250  CB  ARG A 868     -58.662 -22.930 -20.843  1.00174.10           C  
ATOM   1251  CG  ARG A 868     -58.488 -21.630 -20.062  1.00174.10           C  
ATOM   1252  CD  ARG A 868     -57.526 -20.633 -20.715  1.00174.10           C  
ATOM   1253  NE  ARG A 868     -57.819 -20.582 -22.174  1.00174.10           N  
ATOM   1254  CZ  ARG A 868     -57.120 -21.381 -23.033  1.00174.10           C  
ATOM   1255  NH1 ARG A 868     -56.173 -22.239 -22.554  1.00174.10           N1+
ATOM   1256  NH2 ARG A 868     -57.375 -21.326 -24.373  1.00174.10           N  
ATOM   1257  N   LEU A 869     -58.448 -23.727 -17.785  1.00176.28           N  
ATOM   1258  CA  LEU A 869     -57.579 -23.924 -16.658  1.00176.28           C  
ATOM   1259  C   LEU A 869     -57.697 -25.349 -16.226  1.00176.28           C  
ATOM   1260  O   LEU A 869     -56.686 -25.999 -15.962  1.00176.28           O  
ATOM   1261  CB  LEU A 869     -57.954 -23.023 -15.462  1.00176.28           C  
ATOM   1262  CG  LEU A 869     -57.100 -23.213 -14.189  1.00176.28           C  
ATOM   1263  CD1 LEU A 869     -57.470 -24.491 -13.421  1.00176.28           C  
ATOM   1264  CD2 LEU A 869     -55.600 -23.158 -14.509  1.00176.28           C  
ATOM   1265  N   LEU A 870     -58.926 -25.901 -16.159  1.00221.81           N  
ATOM   1266  CA  LEU A 870     -58.970 -27.244 -15.675  1.00221.81           C  
ATOM   1267  C   LEU A 870     -58.831 -28.184 -16.827  1.00221.81           C  
ATOM   1268  O   LEU A 870     -59.382 -29.283 -16.820  1.00221.81           O  
ATOM   1269  CB  LEU A 870     -60.241 -27.567 -14.884  1.00221.81           C  
ATOM   1270  CG  LEU A 870     -60.323 -26.745 -13.582  1.00221.81           C  
ATOM   1271  CD1 LEU A 870     -59.068 -26.952 -12.728  1.00221.81           C  
ATOM   1272  CD2 LEU A 870     -60.613 -25.262 -13.836  1.00221.81           C  
ATOM   1273  N   ASP A 871     -57.984 -27.755 -17.783  1.00125.63           N  
ATOM   1274  CA  ASP A 871     -57.534 -28.350 -19.005  1.00125.63           C  
ATOM   1275  C   ASP A 871     -58.610 -28.956 -19.860  1.00125.63           C  
ATOM   1276  O   ASP A 871     -58.598 -30.139 -20.179  1.00125.63           O  
ATOM   1277  CB  ASP A 871     -56.315 -29.260 -18.840  1.00125.63           C  
ATOM   1278  CG  ASP A 871     -55.150 -28.384 -18.413  1.00125.63           C  
ATOM   1279  OD1 ASP A 871     -55.368 -27.151 -18.281  1.00125.63           O  
ATOM   1280  OD2 ASP A 871     -54.032 -28.930 -18.215  1.00125.63           O1-
ATOM   1281  N   ILE A 872     -59.581 -28.141 -20.295  1.00117.92           N  
ATOM   1282  CA  ILE A 872     -60.583 -28.626 -21.202  1.00117.92           C  
ATOM   1283  C   ILE A 872     -59.875 -28.976 -22.479  1.00117.92           C  
ATOM   1284  O   ILE A 872     -60.258 -29.901 -23.195  1.00117.92           O  
ATOM   1285  CB  ILE A 872     -61.645 -27.604 -21.485  1.00117.92           C  
ATOM   1286  CG1 ILE A 872     -62.867 -28.261 -22.143  1.00117.92           C  
ATOM   1287  CG2 ILE A 872     -61.019 -26.467 -22.310  1.00117.92           C  
ATOM   1288  CD1 ILE A 872     -64.112 -27.376 -22.100  1.00117.92           C  
ATOM   1289  N   ASP A 873     -58.835 -28.188 -22.812  1.00187.90           N  
ATOM   1290  CA  ASP A 873     -58.050 -28.349 -24.003  1.00187.90           C  
ATOM   1291  C   ASP A 873     -57.241 -29.614 -23.943  1.00187.90           C  
ATOM   1292  O   ASP A 873     -56.995 -30.212 -24.991  1.00187.90           O  
ATOM   1293  CB  ASP A 873     -57.046 -27.211 -24.235  1.00187.90           C  
ATOM   1294  CG  ASP A 873     -55.959 -27.359 -23.187  1.00187.90           C  
ATOM   1295  OD1 ASP A 873     -56.295 -27.449 -21.976  1.00187.90           O  
ATOM   1296  OD2 ASP A 873     -54.768 -27.421 -23.593  1.00187.90           O1-
ATOM   1297  N   GLU A 874     -56.795 -30.028 -22.728  1.00187.77           N  
ATOM   1298  CA  GLU A 874     -55.934 -31.170 -22.529  1.00187.77           C  
ATOM   1299  C   GLU A 874     -56.527 -32.301 -23.313  1.00187.77           C  
ATOM   1300  O   GLU A 874     -57.503 -32.936 -22.927  1.00187.77           O  
ATOM   1301  CB  GLU A 874     -55.814 -31.558 -21.017  1.00187.77           C  
ATOM   1302  CG  GLU A 874     -56.998 -32.318 -20.378  1.00187.77           C  
ATOM   1303  CD  GLU A 874     -57.124 -32.061 -18.892  1.00187.77           C  
ATOM   1304  OE1 GLU A 874     -56.054 -31.917 -18.247  1.00187.77           O  
ATOM   1305  OE2 GLU A 874     -58.274 -32.017 -18.380  1.00187.77           O1-
ATOM   1306  N   THR A 875     -55.969 -32.575 -24.499  1.00139.39           N  
ATOM   1307  CA  THR A 875     -56.567 -33.645 -25.230  1.00139.39           C  
ATOM   1308  C   THR A 875     -56.305 -34.887 -24.443  1.00139.39           C  
ATOM   1309  O   THR A 875     -57.180 -35.732 -24.265  1.00139.39           O  
ATOM   1310  CB  THR A 875     -55.998 -33.801 -26.615  1.00139.39           C  
ATOM   1311  CG2 THR A 875     -54.486 -34.075 -26.536  1.00139.39           C  
ATOM   1312  OG1 THR A 875     -56.661 -34.855 -27.298  1.00139.39           O  
ATOM   1313  N   GLU A 876     -55.067 -34.970 -23.926  1.00222.76           N  
ATOM   1314  CA  GLU A 876     -54.471 -36.048 -23.197  1.00222.76           C  
ATOM   1315  C   GLU A 876     -55.121 -36.367 -21.865  1.00222.76           C  
ATOM   1316  O   GLU A 876     -55.369 -37.538 -21.582  1.00222.76           O  
ATOM   1317  CB  GLU A 876     -52.989 -35.708 -22.932  1.00222.76           C  
ATOM   1318  CG  GLU A 876     -52.738 -34.220 -22.594  1.00222.76           C  
ATOM   1319  CD  GLU A 876     -53.045 -33.917 -21.130  1.00222.76           C  
ATOM   1320  OE1 GLU A 876     -52.971 -34.882 -20.325  1.00222.76           O  
ATOM   1321  OE2 GLU A 876     -53.360 -32.740 -20.798  1.00222.76           O1-
ATOM   1322  N   TYR A 877     -55.442 -35.368 -21.013  1.00386.22           N  
ATOM   1323  CA  TYR A 877     -55.798 -35.707 -19.648  1.00386.22           C  
ATOM   1324  C   TYR A 877     -57.056 -36.461 -19.402  1.00386.22           C  
ATOM   1325  O   TYR A 877     -57.046 -37.350 -18.557  1.00386.22           O  
ATOM   1326  CB  TYR A 877     -55.784 -34.622 -18.560  1.00386.22           C  
ATOM   1327  CG  TYR A 877     -54.444 -34.479 -17.921  1.00386.22           C  
ATOM   1328  CD1 TYR A 877     -54.010 -35.462 -17.063  1.00386.22           C  
ATOM   1329  CD2 TYR A 877     -53.629 -33.396 -18.152  1.00386.22           C  
ATOM   1330  CE1 TYR A 877     -52.783 -35.379 -16.451  1.00386.22           C  
ATOM   1331  CE2 TYR A 877     -52.397 -33.308 -17.547  1.00386.22           C  
ATOM   1332  CZ  TYR A 877     -51.973 -34.298 -16.696  1.00386.22           C  
ATOM   1333  OH  TYR A 877     -50.710 -34.204 -16.074  1.00386.22           O  
ATOM   1334  N   HIS A 878     -58.187 -36.123 -20.036  1.00191.02           N  
ATOM   1335  CA  HIS A 878     -59.380 -36.866 -19.728  1.00191.02           C  
ATOM   1336  C   HIS A 878     -59.671 -36.753 -18.261  1.00191.02           C  
ATOM   1337  O   HIS A 878     -59.002 -36.021 -17.529  1.00191.02           O  
ATOM   1338  CB  HIS A 878     -59.290 -38.354 -20.107  1.00191.02           C  
ATOM   1339  CG  HIS A 878     -59.153 -38.563 -21.587  1.00191.02           C  
ATOM   1340  CD2 HIS A 878     -60.097 -38.856 -22.523  1.00191.02           C  
ATOM   1341  ND1 HIS A 878     -57.961 -38.477 -22.271  1.00191.02           N  
ATOM   1342  CE1 HIS A 878     -58.240 -38.719 -23.577  1.00191.02           C  
ATOM   1343  NE2 HIS A 878     -59.523 -38.954 -23.778  1.00191.02           N  
ATOM   1344  N   ALA A 879     -60.718 -37.454 -17.798  1.00266.90           N  
ATOM   1345  CA  ALA A 879     -60.968 -37.477 -16.391  1.00266.90           C  
ATOM   1346  C   ALA A 879     -61.574 -38.806 -16.098  1.00266.90           C  
ATOM   1347  O   ALA A 879     -62.350 -39.326 -16.899  1.00266.90           O  
ATOM   1348  CB  ALA A 879     -61.968 -36.406 -15.921  1.00266.90           C  
ATOM   1349  N   ASP A 880     -61.224 -39.414 -14.948  1.00227.71           N  
ATOM   1350  CA  ASP A 880     -61.880 -40.648 -14.644  1.00227.71           C  
ATOM   1351  C   ASP A 880     -63.290 -40.232 -14.436  1.00227.71           C  
ATOM   1352  O   ASP A 880     -63.561 -39.386 -13.587  1.00227.71           O  
ATOM   1353  CB  ASP A 880     -61.379 -41.320 -13.354  1.00227.71           C  
ATOM   1354  CG  ASP A 880     -62.073 -42.669 -13.224  1.00227.71           C  
ATOM   1355  OD1 ASP A 880     -63.008 -42.933 -14.026  1.00227.71           O  
ATOM   1356  OD2 ASP A 880     -61.678 -43.453 -12.321  1.00227.71           O1-
ATOM   1357  N   GLY A 881     -64.235 -40.819 -15.192  1.00 80.30           N  
ATOM   1358  CA  GLY A 881     -65.551 -40.274 -15.091  1.00 80.30           C  
ATOM   1359  C   GLY A 881     -65.372 -38.878 -15.584  1.00 80.30           C  
ATOM   1360  O   GLY A 881     -65.188 -38.650 -16.779  1.00 80.30           O  
ATOM   1361  N   GLY A 882     -65.422 -37.898 -14.666  1.00 66.61           N  
ATOM   1362  CA  GLY A 882     -65.145 -36.551 -15.059  1.00 66.61           C  
ATOM   1363  C   GLY A 882     -66.433 -35.854 -15.292  1.00 66.61           C  
ATOM   1364  O   GLY A 882     -67.471 -36.477 -15.509  1.00 66.61           O  
ATOM   1365  N   LYS A 883     -66.382 -34.511 -15.248  1.00173.64           N  
ATOM   1366  CA  LYS A 883     -67.572 -33.751 -15.448  1.00173.64           C  
ATOM   1367  C   LYS A 883     -67.336 -32.813 -16.582  1.00173.64           C  
ATOM   1368  O   LYS A 883     -66.281 -32.189 -16.690  1.00173.64           O  
ATOM   1369  CB  LYS A 883     -67.941 -32.888 -14.227  1.00173.64           C  
ATOM   1370  CG  LYS A 883     -69.329 -32.240 -14.283  1.00173.64           C  
ATOM   1371  CD  LYS A 883     -69.518 -31.220 -15.408  1.00173.64           C  
ATOM   1372  CE  LYS A 883     -70.915 -30.594 -15.432  1.00173.64           C  
ATOM   1373  NZ  LYS A 883     -71.930 -31.630 -15.730  1.00173.64           N1+
ATOM   1374  N   VAL A 884     -68.327 -32.728 -17.481  1.00153.03           N  
ATOM   1375  CA  VAL A 884     -68.278 -31.791 -18.558  1.00153.03           C  
ATOM   1376  C   VAL A 884     -69.689 -31.391 -18.845  1.00153.03           C  
ATOM   1377  O   VAL A 884     -70.560 -32.252 -18.947  1.00153.03           O  
ATOM   1378  CB  VAL A 884     -67.690 -32.352 -19.828  1.00153.03           C  
ATOM   1379  CG1 VAL A 884     -66.209 -32.692 -19.582  1.00153.03           C  
ATOM   1380  CG2 VAL A 884     -68.535 -33.556 -20.276  1.00153.03           C  
ATOM   1381  N   PRO A 885     -69.963 -30.109 -18.926  1.00173.24           N  
ATOM   1382  CA  PRO A 885     -71.307 -29.686 -19.205  1.00173.24           C  
ATOM   1383  C   PRO A 885     -71.634 -30.040 -20.619  1.00173.24           C  
ATOM   1384  O   PRO A 885     -71.553 -29.177 -21.494  1.00173.24           O  
ATOM   1385  CB  PRO A 885     -71.367 -28.195 -18.862  1.00173.24           C  
ATOM   1386  CG  PRO A 885     -69.900 -27.791 -18.609  1.00173.24           C  
ATOM   1387  CD  PRO A 885     -69.221 -29.105 -18.189  1.00173.24           C  
ATOM   1388  N   ILE A 886     -72.089 -31.284 -20.839  1.00169.80           N  
ATOM   1389  CA  ILE A 886     -72.369 -31.829 -22.134  1.00169.80           C  
ATOM   1390  C   ILE A 886     -73.559 -31.145 -22.734  1.00169.80           C  
ATOM   1391  O   ILE A 886     -73.605 -30.889 -23.936  1.00169.80           O  
ATOM   1392  CB  ILE A 886     -72.628 -33.314 -22.091  1.00169.80           C  
ATOM   1393  CG1 ILE A 886     -72.458 -33.934 -23.483  1.00169.80           C  
ATOM   1394  CG2 ILE A 886     -74.015 -33.568 -21.481  1.00169.80           C  
ATOM   1395  CD1 ILE A 886     -71.003 -33.985 -23.946  1.00169.80           C  
ATOM   1396  N   LYS A 887     -74.557 -30.831 -21.891  1.00176.21           N  
ATOM   1397  CA  LYS A 887     -75.823 -30.285 -22.293  1.00176.21           C  
ATOM   1398  C   LYS A 887     -75.648 -28.940 -22.940  1.00176.21           C  
ATOM   1399  O   LYS A 887     -76.532 -28.483 -23.663  1.00176.21           O  
ATOM   1400  CB  LYS A 887     -76.776 -30.080 -21.103  1.00176.21           C  
ATOM   1401  CG  LYS A 887     -77.156 -31.369 -20.369  1.00176.21           C  
ATOM   1402  CD  LYS A 887     -77.934 -32.372 -21.220  1.00176.21           C  
ATOM   1403  CE  LYS A 887     -78.325 -33.643 -20.461  1.00176.21           C  
ATOM   1404  NZ  LYS A 887     -77.124 -34.454 -20.167  1.00176.21           N1+
ATOM   1405  N   TRP A 888     -74.610 -28.190 -22.537  1.00152.74           N  
ATOM   1406  CA  TRP A 888     -74.285 -26.902 -23.097  1.00152.74           C  
ATOM   1407  C   TRP A 888     -73.422 -26.953 -24.336  1.00152.74           C  
ATOM   1408  O   TRP A 888     -73.441 -26.031 -25.151  1.00152.74           O  
ATOM   1409  CB  TRP A 888     -73.634 -25.984 -22.052  1.00152.74           C  
ATOM   1410  CG  TRP A 888     -74.656 -25.480 -21.063  1.00152.74           C  
ATOM   1411  CD1 TRP A 888     -75.240 -24.250 -20.988  1.00152.74           C  
ATOM   1412  CD2 TRP A 888     -75.271 -26.282 -20.042  1.00152.74           C  
ATOM   1413  CE2 TRP A 888     -76.215 -25.480 -19.401  1.00152.74           C  
ATOM   1414  CE3 TRP A 888     -75.076 -27.583 -19.677  1.00152.74           C  
ATOM   1415  NE1 TRP A 888     -76.185 -24.236 -19.992  1.00152.74           N  
ATOM   1416  CZ2 TRP A 888     -76.981 -25.969 -18.381  1.00152.74           C  
ATOM   1417  CZ3 TRP A 888     -75.842 -28.068 -18.640  1.00152.74           C  
ATOM   1418  CH2 TRP A 888     -76.776 -27.277 -18.005  1.00152.74           C  
ATOM   1419  N   MET A 889     -72.599 -28.009 -24.482  1.00115.02           N  
ATOM   1420  CA  MET A 889     -71.563 -28.074 -25.484  1.00115.02           C  
ATOM   1421  C   MET A 889     -72.048 -28.264 -26.892  1.00115.02           C  
ATOM   1422  O   MET A 889     -73.002 -28.989 -27.165  1.00115.02           O  
ATOM   1423  CB  MET A 889     -70.573 -29.222 -25.232  1.00115.02           C  
ATOM   1424  CG  MET A 889     -69.736 -29.079 -23.962  1.00115.02           C  
ATOM   1425  SD  MET A 889     -68.676 -30.520 -23.634  1.00115.02           S  
ATOM   1426  CE  MET A 889     -67.709 -29.717 -22.328  1.00115.02           C  
ATOM   1427  N   ALA A 890     -71.339 -27.611 -27.842  1.00 53.32           N  
ATOM   1428  CA  ALA A 890     -71.611 -27.769 -29.244  1.00 53.32           C  
ATOM   1429  C   ALA A 890     -71.135 -29.145 -29.606  1.00 53.32           C  
ATOM   1430  O   ALA A 890     -70.242 -29.676 -28.952  1.00 53.32           O  
ATOM   1431  CB  ALA A 890     -70.864 -26.763 -30.133  1.00 53.32           C  
ATOM   1432  N   LEU A 891     -71.690 -29.756 -30.676  1.00186.10           N  
ATOM   1433  CA  LEU A 891     -71.331 -31.113 -31.001  1.00186.10           C  
ATOM   1434  C   LEU A 891     -69.864 -31.235 -31.217  1.00186.10           C  
ATOM   1435  O   LEU A 891     -69.258 -32.210 -30.778  1.00186.10           O  
ATOM   1436  CB  LEU A 891     -71.941 -31.687 -32.296  1.00186.10           C  
ATOM   1437  CG  LEU A 891     -73.310 -32.370 -32.160  1.00186.10           C  
ATOM   1438  CD1 LEU A 891     -73.210 -33.613 -31.261  1.00186.10           C  
ATOM   1439  CD2 LEU A 891     -74.408 -31.391 -31.745  1.00186.10           C  
ATOM   1440  N   GLU A 892     -69.246 -30.256 -31.895  1.00 89.92           N  
ATOM   1441  CA  GLU A 892     -67.852 -30.386 -32.197  1.00 89.92           C  
ATOM   1442  C   GLU A 892     -67.084 -30.487 -30.919  1.00 89.92           C  
ATOM   1443  O   GLU A 892     -66.086 -31.202 -30.849  1.00 89.92           O  
ATOM   1444  CB  GLU A 892     -67.276 -29.213 -33.017  1.00 89.92           C  
ATOM   1445  CG  GLU A 892     -67.376 -27.846 -32.337  1.00 89.92           C  
ATOM   1446  CD  GLU A 892     -68.680 -27.183 -32.762  1.00 89.92           C  
ATOM   1447  OE1 GLU A 892     -69.312 -27.668 -33.738  1.00 89.92           O  
ATOM   1448  OE2 GLU A 892     -69.060 -26.172 -32.116  1.00 89.92           O1-
ATOM   1449  N   SER A 893     -67.503 -29.753 -29.874  1.00107.04           N  
ATOM   1450  CA  SER A 893     -66.782 -29.843 -28.640  1.00107.04           C  
ATOM   1451  C   SER A 893     -66.979 -31.194 -28.019  1.00107.04           C  
ATOM   1452  O   SER A 893     -66.048 -31.736 -27.427  1.00107.04           O  
ATOM   1453  CB  SER A 893     -67.131 -28.731 -27.631  1.00107.04           C  
ATOM   1454  OG  SER A 893     -68.504 -28.759 -27.287  1.00107.04           O  
ATOM   1455  N   ILE A 894     -68.186 -31.790 -28.128  1.00120.58           N  
ATOM   1456  CA  ILE A 894     -68.365 -33.075 -27.507  1.00120.58           C  
ATOM   1457  C   ILE A 894     -67.517 -34.105 -28.189  1.00120.58           C  
ATOM   1458  O   ILE A 894     -66.864 -34.909 -27.528  1.00120.58           O  
ATOM   1459  CB  ILE A 894     -69.768 -33.629 -27.541  1.00120.58           C  
ATOM   1460  CG1 ILE A 894     -70.750 -32.833 -26.661  1.00120.58           C  
ATOM   1461  CG2 ILE A 894     -69.671 -35.107 -27.128  1.00120.58           C  
ATOM   1462  CD1 ILE A 894     -71.317 -31.569 -27.296  1.00120.58           C  
ATOM   1463  N   LEU A 895     -67.557 -34.154 -29.534  1.00 90.96           N  
ATOM   1464  CA  LEU A 895     -66.817 -35.166 -30.233  1.00 90.96           C  
ATOM   1465  C   LEU A 895     -65.326 -34.922 -30.177  1.00 90.96           C  
ATOM   1466  O   LEU A 895     -64.561 -35.744 -29.674  1.00 90.96           O  
ATOM   1467  CB  LEU A 895     -67.246 -35.206 -31.710  1.00 90.96           C  
ATOM   1468  CG  LEU A 895     -68.777 -35.350 -31.875  1.00 90.96           C  
ATOM   1469  CD1 LEU A 895     -69.196 -35.389 -33.354  1.00 90.96           C  
ATOM   1470  CD2 LEU A 895     -69.321 -36.540 -31.070  1.00 90.96           C  
ATOM   1471  N   ARG A 896     -64.903 -33.762 -30.727  1.00119.46           N  
ATOM   1472  CA  ARG A 896     -63.550 -33.289 -30.911  1.00119.46           C  
ATOM   1473  C   ARG A 896     -62.926 -32.654 -29.705  1.00119.46           C  
ATOM   1474  O   ARG A 896     -61.704 -32.621 -29.591  1.00119.46           O  
ATOM   1475  CB  ARG A 896     -63.451 -32.266 -32.053  1.00119.46           C  
ATOM   1476  CG  ARG A 896     -63.835 -32.844 -33.415  1.00119.46           C  
ATOM   1477  CD  ARG A 896     -65.308 -33.246 -33.508  1.00119.46           C  
ATOM   1478  NE  ARG A 896     -65.534 -33.786 -34.877  1.00119.46           N  
ATOM   1479  CZ  ARG A 896     -65.851 -32.933 -35.894  1.00119.46           C  
ATOM   1480  NH1 ARG A 896     -65.964 -31.595 -35.648  1.00119.46           N1+
ATOM   1481  NH2 ARG A 896     -66.051 -33.416 -37.154  1.00119.46           N  
ATOM   1482  N   ARG A 897     -63.738 -32.092 -28.796  1.00250.96           N  
ATOM   1483  CA  ARG A 897     -63.257 -31.263 -27.728  1.00250.96           C  
ATOM   1484  C   ARG A 897     -62.559 -30.086 -28.336  1.00250.96           C  
ATOM   1485  O   ARG A 897     -61.484 -29.664 -27.912  1.00250.96           O  
ATOM   1486  CB  ARG A 897     -62.478 -31.953 -26.580  1.00250.96           C  
ATOM   1487  CG  ARG A 897     -61.176 -32.675 -26.902  1.00250.96           C  
ATOM   1488  CD  ARG A 897     -60.752 -33.632 -25.781  1.00250.96           C  
ATOM   1489  NE  ARG A 897     -60.636 -32.863 -24.504  1.00250.96           N  
ATOM   1490  CZ  ARG A 897     -61.683 -32.776 -23.627  1.00250.96           C  
ATOM   1491  NH1 ARG A 897     -62.887 -33.353 -23.912  1.00250.96           N1+
ATOM   1492  NH2 ARG A 897     -61.518 -32.120 -22.441  1.00250.96           N  
ATOM   1493  N   ARG A 898     -63.222 -29.524 -29.374  1.00147.24           N  
ATOM   1494  CA  ARG A 898     -62.779 -28.360 -30.086  1.00147.24           C  
ATOM   1495  C   ARG A 898     -63.614 -27.216 -29.604  1.00147.24           C  
ATOM   1496  O   ARG A 898     -64.843 -27.284 -29.608  1.00147.24           O  
ATOM   1497  CB  ARG A 898     -62.978 -28.488 -31.608  1.00147.24           C  
ATOM   1498  CG  ARG A 898     -62.519 -27.272 -32.414  1.00147.24           C  
ATOM   1499  CD  ARG A 898     -62.727 -27.425 -33.924  1.00147.24           C  
ATOM   1500  NE  ARG A 898     -64.189 -27.338 -34.199  1.00147.24           N  
ATOM   1501  CZ  ARG A 898     -64.639 -27.305 -35.488  1.00147.24           C  
ATOM   1502  NH1 ARG A 898     -63.751 -27.350 -36.523  1.00147.24           N1+
ATOM   1503  NH2 ARG A 898     -65.978 -27.227 -35.742  1.00147.24           N  
ATOM   1504  N   PHE A 899     -62.964 -26.127 -29.151  1.00 79.64           N  
ATOM   1505  CA  PHE A 899     -63.717 -25.020 -28.640  1.00 79.64           C  
ATOM   1506  C   PHE A 899     -63.363 -23.791 -29.414  1.00 79.64           C  
ATOM   1507  O   PHE A 899     -62.189 -23.486 -29.624  1.00 79.64           O  
ATOM   1508  CB  PHE A 899     -63.418 -24.719 -27.162  1.00 79.64           C  
ATOM   1509  CG  PHE A 899     -63.867 -25.897 -26.369  1.00 79.64           C  
ATOM   1510  CD1 PHE A 899     -63.040 -26.985 -26.204  1.00 79.64           C  
ATOM   1511  CD2 PHE A 899     -65.114 -25.912 -25.789  1.00 79.64           C  
ATOM   1512  CE1 PHE A 899     -63.453 -28.074 -25.473  1.00 79.64           C  
ATOM   1513  CE2 PHE A 899     -65.532 -26.997 -25.057  1.00 79.64           C  
ATOM   1514  CZ  PHE A 899     -64.701 -28.081 -24.899  1.00 79.64           C  
ATOM   1515  N   THR A 900     -64.396 -23.047 -29.856  1.00 63.80           N  
ATOM   1516  CA  THR A 900     -64.183 -21.835 -30.595  1.00 63.80           C  
ATOM   1517  C   THR A 900     -65.240 -20.858 -30.181  1.00 63.80           C  
ATOM   1518  O   THR A 900     -66.102 -21.164 -29.360  1.00 63.80           O  
ATOM   1519  CB  THR A 900     -64.317 -22.004 -32.080  1.00 63.80           C  
ATOM   1520  CG2 THR A 900     -63.302 -23.054 -32.556  1.00 63.80           C  
ATOM   1521  OG1 THR A 900     -65.635 -22.418 -32.407  1.00 63.80           O  
ATOM   1522  N   HIS A 901     -65.190 -19.639 -30.754  1.00 57.88           N  
ATOM   1523  CA  HIS A 901     -66.157 -18.623 -30.449  1.00 57.88           C  
ATOM   1524  C   HIS A 901     -67.498 -19.129 -30.881  1.00 57.88           C  
ATOM   1525  O   HIS A 901     -68.509 -18.881 -30.228  1.00 57.88           O  
ATOM   1526  CB  HIS A 901     -65.904 -17.298 -31.189  1.00 57.88           C  
ATOM   1527  CG  HIS A 901     -64.627 -16.634 -30.772  1.00 57.88           C  
ATOM   1528  CD2 HIS A 901     -63.438 -16.530 -31.426  1.00 57.88           C  
ATOM   1529  ND1 HIS A 901     -64.454 -15.983 -29.571  1.00 57.88           N  
ATOM   1530  CE1 HIS A 901     -63.178 -15.521 -29.557  1.00 57.88           C  
ATOM   1531  NE2 HIS A 901     -62.522 -15.828 -30.661  1.00 57.88           N  
ATOM   1532  N   GLN A 902     -67.546 -19.830 -32.025  1.00206.67           N  
ATOM   1533  CA  GLN A 902     -68.775 -20.394 -32.505  1.00206.67           C  
ATOM   1534  C   GLN A 902     -69.269 -21.528 -31.657  1.00206.67           C  
ATOM   1535  O   GLN A 902     -70.454 -21.856 -31.709  1.00206.67           O  
ATOM   1536  CB  GLN A 902     -68.840 -20.668 -34.020  1.00206.67           C  
ATOM   1537  CG  GLN A 902     -67.583 -21.255 -34.637  1.00206.67           C  
ATOM   1538  CD  GLN A 902     -66.837 -20.024 -35.140  1.00206.67           C  
ATOM   1539  NE2 GLN A 902     -65.615 -20.227 -35.697  1.00206.67           N  
ATOM   1540  OE1 GLN A 902     -67.341 -18.905 -35.040  1.00206.67           O  
ATOM   1541  N   SER A 903     -68.376 -22.220 -30.923  1.00102.99           N  
ATOM   1542  CA  SER A 903     -68.821 -23.243 -30.014  1.00102.99           C  
ATOM   1543  C   SER A 903     -69.535 -22.570 -28.875  1.00102.99           C  
ATOM   1544  O   SER A 903     -70.464 -23.129 -28.293  1.00102.99           O  
ATOM   1545  CB  SER A 903     -67.663 -24.026 -29.369  1.00102.99           C  
ATOM   1546  OG  SER A 903     -66.887 -24.680 -30.359  1.00102.99           O  
ATOM   1547  N   ASP A 904     -69.076 -21.355 -28.505  1.00 53.92           N  
ATOM   1548  CA  ASP A 904     -69.659 -20.580 -27.439  1.00 53.92           C  
ATOM   1549  C   ASP A 904     -71.033 -20.154 -27.839  1.00 53.92           C  
ATOM   1550  O   ASP A 904     -71.936 -20.066 -27.008  1.00 53.92           O  
ATOM   1551  CB  ASP A 904     -68.882 -19.292 -27.110  1.00 53.92           C  
ATOM   1552  CG  ASP A 904     -67.670 -19.650 -26.266  1.00 53.92           C  
ATOM   1553  OD1 ASP A 904     -67.678 -20.751 -25.653  1.00 53.92           O  
ATOM   1554  OD2 ASP A 904     -66.724 -18.820 -26.212  1.00 53.92           O1-
ATOM   1555  N   VAL A 905     -71.217 -19.867 -29.138  1.00 54.34           N  
ATOM   1556  CA  VAL A 905     -72.480 -19.423 -29.650  1.00 54.34           C  
ATOM   1557  C   VAL A 905     -73.499 -20.489 -29.383  1.00 54.34           C  
ATOM   1558  O   VAL A 905     -74.647 -20.189 -29.059  1.00 54.34           O  
ATOM   1559  CB  VAL A 905     -72.440 -19.181 -31.131  1.00 54.34           C  
ATOM   1560  CG1 VAL A 905     -73.866 -18.884 -31.621  1.00 54.34           C  
ATOM   1561  CG2 VAL A 905     -71.439 -18.046 -31.413  1.00 54.34           C  
ATOM   1562  N   TRP A 906     -73.109 -21.771 -29.521  1.00 81.41           N  
ATOM   1563  CA  TRP A 906     -74.028 -22.848 -29.266  1.00 81.41           C  
ATOM   1564  C   TRP A 906     -74.464 -22.746 -27.838  1.00 81.41           C  
ATOM   1565  O   TRP A 906     -75.657 -22.774 -27.538  1.00 81.41           O  
ATOM   1566  CB  TRP A 906     -73.381 -24.242 -29.374  1.00 81.41           C  
ATOM   1567  CG  TRP A 906     -74.329 -25.390 -29.093  1.00 81.41           C  
ATOM   1568  CD1 TRP A 906     -74.859 -25.795 -27.902  1.00 81.41           C  
ATOM   1569  CD2 TRP A 906     -74.787 -26.329 -30.079  1.00 81.41           C  
ATOM   1570  CE2 TRP A 906     -75.598 -27.256 -29.423  1.00 81.41           C  
ATOM   1571  CE3 TRP A 906     -74.544 -26.419 -31.419  1.00 81.41           C  
ATOM   1572  NE1 TRP A 906     -75.640 -26.910 -28.089  1.00 81.41           N  
ATOM   1573  CZ2 TRP A 906     -76.186 -28.288 -30.101  1.00 81.41           C  
ATOM   1574  CZ3 TRP A 906     -75.140 -27.459 -32.096  1.00 81.41           C  
ATOM   1575  CH2 TRP A 906     -75.947 -28.375 -31.454  1.00 81.41           C  
ATOM   1576  N   SER A 907     -73.492 -22.596 -26.918  1.00 33.97           N  
ATOM   1577  CA  SER A 907     -73.783 -22.560 -25.513  1.00 33.97           C  
ATOM   1578  C   SER A 907     -74.659 -21.382 -25.239  1.00 33.97           C  
ATOM   1579  O   SER A 907     -75.508 -21.422 -24.350  1.00 33.97           O  
ATOM   1580  CB  SER A 907     -72.518 -22.407 -24.652  1.00 33.97           C  
ATOM   1581  OG  SER A 907     -71.675 -23.536 -24.824  1.00 33.97           O  
ATOM   1582  N   TYR A 908     -74.472 -20.300 -26.013  1.00 77.15           N  
ATOM   1583  CA  TYR A 908     -75.227 -19.089 -25.865  1.00 77.15           C  
ATOM   1584  C   TYR A 908     -76.668 -19.396 -26.128  1.00 77.15           C  
ATOM   1585  O   TYR A 908     -77.550 -18.943 -25.401  1.00 77.15           O  
ATOM   1586  CB  TYR A 908     -74.765 -18.029 -26.885  1.00 77.15           C  
ATOM   1587  CG  TYR A 908     -75.654 -16.834 -26.833  1.00 77.15           C  
ATOM   1588  CD1 TYR A 908     -75.501 -15.878 -25.858  1.00 77.15           C  
ATOM   1589  CD2 TYR A 908     -76.635 -16.662 -27.782  1.00 77.15           C  
ATOM   1590  CE1 TYR A 908     -76.319 -14.775 -25.823  1.00 77.15           C  
ATOM   1591  CE2 TYR A 908     -77.458 -15.562 -27.754  1.00 77.15           C  
ATOM   1592  CZ  TYR A 908     -77.300 -14.616 -26.771  1.00 77.15           C  
ATOM   1593  OH  TYR A 908     -78.138 -13.483 -26.735  1.00 77.15           O  
ATOM   1594  N   GLY A 909     -76.943 -20.190 -27.179  1.00 31.22           N  
ATOM   1595  CA  GLY A 909     -78.294 -20.507 -27.542  1.00 31.22           C  
ATOM   1596  C   GLY A 909     -78.956 -21.262 -26.434  1.00 31.22           C  
ATOM   1597  O   GLY A 909     -80.115 -21.014 -26.108  1.00 31.22           O  
ATOM   1598  N   VAL A 910     -78.233 -22.216 -25.829  1.00116.11           N  
ATOM   1599  CA  VAL A 910     -78.797 -23.030 -24.796  1.00116.11           C  
ATOM   1600  C   VAL A 910     -79.089 -22.153 -23.612  1.00116.11           C  
ATOM   1601  O   VAL A 910     -80.038 -22.387 -22.867  1.00116.11           O  
ATOM   1602  CB  VAL A 910     -77.887 -24.157 -24.407  1.00116.11           C  
ATOM   1603  CG1 VAL A 910     -76.873 -23.665 -23.369  1.00116.11           C  
ATOM   1604  CG2 VAL A 910     -78.741 -25.361 -23.998  1.00116.11           C  
ATOM   1605  N   THR A 911     -78.252 -21.122 -23.392  1.00 47.96           N  
ATOM   1606  CA  THR A 911     -78.430 -20.226 -22.282  1.00 47.96           C  
ATOM   1607  C   THR A 911     -79.699 -19.453 -22.461  1.00 47.96           C  
ATOM   1608  O   THR A 911     -80.457 -19.259 -21.512  1.00 47.96           O  
ATOM   1609  CB  THR A 911     -77.308 -19.239 -22.160  1.00 47.96           C  
ATOM   1610  CG2 THR A 911     -77.558 -18.351 -20.929  1.00 47.96           C  
ATOM   1611  OG1 THR A 911     -76.075 -19.926 -22.016  1.00 47.96           O  
ATOM   1612  N   VAL A 912     -79.961 -18.983 -23.694  1.00110.49           N  
ATOM   1613  CA  VAL A 912     -81.127 -18.194 -23.961  1.00110.49           C  
ATOM   1614  C   VAL A 912     -82.318 -19.078 -23.738  1.00110.49           C  
ATOM   1615  O   VAL A 912     -83.343 -18.642 -23.215  1.00110.49           O  
ATOM   1616  CB  VAL A 912     -81.134 -17.651 -25.367  1.00110.49           C  
ATOM   1617  CG1 VAL A 912     -81.868 -18.615 -26.307  1.00110.49           C  
ATOM   1618  CG2 VAL A 912     -81.659 -16.212 -25.343  1.00110.49           C  
ATOM   1619  N   TRP A 913     -82.198 -20.367 -24.112  1.00 69.68           N  
ATOM   1620  CA  TRP A 913     -83.277 -21.299 -23.949  1.00 69.68           C  
ATOM   1621  C   TRP A 913     -83.589 -21.382 -22.488  1.00 69.68           C  
ATOM   1622  O   TRP A 913     -84.752 -21.371 -22.091  1.00 69.68           O  
ATOM   1623  CB  TRP A 913     -82.933 -22.720 -24.437  1.00 69.68           C  
ATOM   1624  CG  TRP A 913     -84.085 -23.700 -24.374  1.00 69.68           C  
ATOM   1625  CD1 TRP A 913     -85.104 -23.876 -25.264  1.00 69.68           C  
ATOM   1626  CD2 TRP A 913     -84.292 -24.666 -23.329  1.00 69.68           C  
ATOM   1627  CE2 TRP A 913     -85.446 -25.383 -23.651  1.00 69.68           C  
ATOM   1628  CE3 TRP A 913     -83.580 -24.937 -22.196  1.00 69.68           C  
ATOM   1629  NE1 TRP A 913     -85.933 -24.887 -24.840  1.00 69.68           N  
ATOM   1630  CZ2 TRP A 913     -85.906 -26.383 -22.842  1.00 69.68           C  
ATOM   1631  CZ3 TRP A 913     -84.049 -25.944 -21.381  1.00 69.68           C  
ATOM   1632  CH2 TRP A 913     -85.190 -26.653 -21.697  1.00 69.68           C  
ATOM   1633  N   GLU A 914     -82.547 -21.439 -21.639  1.00 61.88           N  
ATOM   1634  CA  GLU A 914     -82.742 -21.558 -20.222  1.00 61.88           C  
ATOM   1635  C   GLU A 914     -83.507 -20.362 -19.734  1.00 61.88           C  
ATOM   1636  O   GLU A 914     -84.371 -20.490 -18.869  1.00 61.88           O  
ATOM   1637  CB  GLU A 914     -81.419 -21.627 -19.437  1.00 61.88           C  
ATOM   1638  CG  GLU A 914     -80.605 -22.890 -19.735  1.00 61.88           C  
ATOM   1639  CD  GLU A 914     -79.329 -22.849 -18.907  1.00 61.88           C  
ATOM   1640  OE1 GLU A 914     -79.435 -22.936 -17.655  1.00 61.88           O  
ATOM   1641  OE2 GLU A 914     -78.231 -22.734 -19.513  1.00 61.88           O1-
ATOM   1642  N   LEU A 915     -83.197 -19.157 -20.256  1.00132.15           N  
ATOM   1643  CA  LEU A 915     -83.887 -17.975 -19.811  1.00132.15           C  
ATOM   1644  C   LEU A 915     -85.337 -17.991 -20.196  1.00132.15           C  
ATOM   1645  O   LEU A 915     -86.206 -17.729 -19.367  1.00132.15           O  
ATOM   1646  CB  LEU A 915     -83.311 -16.662 -20.365  1.00132.15           C  
ATOM   1647  CG  LEU A 915     -82.033 -16.170 -19.661  1.00132.15           C  
ATOM   1648  CD1 LEU A 915     -80.843 -17.114 -19.854  1.00132.15           C  
ATOM   1649  CD2 LEU A 915     -81.709 -14.733 -20.082  1.00132.15           C  
ATOM   1650  N   MET A 916     -85.634 -18.321 -21.466  1.00106.59           N  
ATOM   1651  CA  MET A 916     -86.966 -18.283 -22.004  1.00106.59           C  
ATOM   1652  C   MET A 916     -87.817 -19.302 -21.317  1.00106.59           C  
ATOM   1653  O   MET A 916     -89.023 -19.127 -21.168  1.00106.59           O  
ATOM   1654  CB  MET A 916     -86.981 -18.582 -23.510  1.00106.59           C  
ATOM   1655  CG  MET A 916     -86.197 -17.534 -24.299  1.00106.59           C  
ATOM   1656  SD  MET A 916     -86.903 -15.864 -24.190  1.00106.59           S  
ATOM   1657  CE  MET A 916     -85.368 -15.014 -24.652  1.00106.59           C  
ATOM   1658  N   THR A 917     -87.203 -20.430 -20.942  1.00179.29           N  
ATOM   1659  CA  THR A 917     -87.827 -21.530 -20.271  1.00179.29           C  
ATOM   1660  C   THR A 917     -88.040 -21.208 -18.822  1.00179.29           C  
ATOM   1661  O   THR A 917     -88.637 -21.988 -18.081  1.00179.29           O  
ATOM   1662  CB  THR A 917     -87.081 -22.816 -20.438  1.00179.29           C  
ATOM   1663  CG2 THR A 917     -85.698 -22.722 -19.781  1.00179.29           C  
ATOM   1664  OG1 THR A 917     -87.837 -23.873 -19.879  1.00179.29           O  
ATOM   1665  N   PHE A 918     -87.497 -20.071 -18.355  1.00 99.89           N  
ATOM   1666  CA  PHE A 918     -87.649 -19.705 -16.977  1.00 99.89           C  
ATOM   1667  C   PHE A 918     -86.927 -20.683 -16.101  1.00 99.89           C  
ATOM   1668  O   PHE A 918     -87.325 -20.904 -14.957  1.00 99.89           O  
ATOM   1669  CB  PHE A 918     -89.119 -19.636 -16.520  1.00 99.89           C  
ATOM   1670  CG  PHE A 918     -89.794 -18.537 -17.272  1.00 99.89           C  
ATOM   1671  CD1 PHE A 918     -89.561 -17.219 -16.952  1.00 99.89           C  
ATOM   1672  CD2 PHE A 918     -90.677 -18.825 -18.289  1.00 99.89           C  
ATOM   1673  CE1 PHE A 918     -90.186 -16.208 -17.645  1.00 99.89           C  
ATOM   1674  CE2 PHE A 918     -91.305 -17.818 -18.985  1.00 99.89           C  
ATOM   1675  CZ  PHE A 918     -91.059 -16.506 -18.664  1.00 99.89           C  
ATOM   1676  N   GLY A 919     -85.818 -21.266 -16.610  1.00 55.97           N  
ATOM   1677  CA  GLY A 919     -84.995 -22.085 -15.765  1.00 55.97           C  
ATOM   1678  C   GLY A 919     -85.172 -23.567 -15.942  1.00 55.97           C  
ATOM   1679  O   GLY A 919     -84.809 -24.326 -15.044  1.00 55.97           O  
ATOM   1680  N   ALA A 920     -85.721 -24.045 -17.075  1.00 42.87           N  
ATOM   1681  CA  ALA A 920     -85.851 -25.474 -17.217  1.00 42.87           C  
ATOM   1682  C   ALA A 920     -84.516 -26.083 -17.521  1.00 42.87           C  
ATOM   1683  O   ALA A 920     -83.601 -25.421 -18.008  1.00 42.87           O  
ATOM   1684  CB  ALA A 920     -86.822 -25.930 -18.316  1.00 42.87           C  
ATOM   1685  N   LYS A 921     -84.373 -27.388 -17.212  1.00110.65           N  
ATOM   1686  CA  LYS A 921     -83.141 -28.081 -17.449  1.00110.65           C  
ATOM   1687  C   LYS A 921     -83.179 -28.601 -18.852  1.00110.65           C  
ATOM   1688  O   LYS A 921     -84.188 -29.146 -19.297  1.00110.65           O  
ATOM   1689  CB  LYS A 921     -82.938 -29.262 -16.488  1.00110.65           C  
ATOM   1690  CG  LYS A 921     -81.493 -29.742 -16.411  1.00110.65           C  
ATOM   1691  CD  LYS A 921     -81.229 -30.651 -15.210  1.00110.65           C  
ATOM   1692  CE  LYS A 921     -81.829 -32.050 -15.355  1.00110.65           C  
ATOM   1693  NZ  LYS A 921     -81.527 -32.858 -14.153  1.00110.65           N1+
ATOM   1694  N   PRO A 922     -82.101 -28.433 -19.574  1.00105.76           N  
ATOM   1695  CA  PRO A 922     -82.071 -28.878 -20.937  1.00105.76           C  
ATOM   1696  C   PRO A 922     -82.015 -30.364 -21.048  1.00105.76           C  
ATOM   1697  O   PRO A 922     -81.269 -30.996 -20.302  1.00105.76           O  
ATOM   1698  CB  PRO A 922     -80.899 -28.145 -21.602  1.00105.76           C  
ATOM   1699  CG  PRO A 922     -80.109 -27.525 -20.433  1.00105.76           C  
ATOM   1700  CD  PRO A 922     -81.167 -27.347 -19.333  1.00105.76           C  
ATOM   1701  N   TYR A 923     -82.784 -30.933 -21.993  1.00162.70           N  
ATOM   1702  CA  TYR A 923     -82.777 -32.346 -22.225  1.00162.70           C  
ATOM   1703  C   TYR A 923     -83.033 -33.029 -20.925  1.00162.70           C  
ATOM   1704  O   TYR A 923     -82.423 -34.056 -20.636  1.00162.70           O  
ATOM   1705  CB  TYR A 923     -81.407 -32.847 -22.706  1.00162.70           C  
ATOM   1706  CG  TYR A 923     -80.990 -32.049 -23.887  1.00162.70           C  
ATOM   1707  CD1 TYR A 923     -81.342 -32.423 -25.163  1.00162.70           C  
ATOM   1708  CD2 TYR A 923     -80.238 -30.913 -23.702  1.00162.70           C  
ATOM   1709  CE1 TYR A 923     -80.944 -31.667 -26.240  1.00162.70           C  
ATOM   1710  CE2 TYR A 923     -79.837 -30.155 -24.774  1.00162.70           C  
ATOM   1711  CZ  TYR A 923     -80.191 -30.533 -26.046  1.00162.70           C  
ATOM   1712  OH  TYR A 923     -79.782 -29.755 -27.149  1.00162.70           O  
ATOM   1713  N   ASP A 924     -83.958 -32.499 -20.106  1.00 43.64           N  
ATOM   1714  CA  ASP A 924     -84.155 -33.122 -18.833  1.00 43.64           C  
ATOM   1715  C   ASP A 924     -84.637 -34.518 -19.078  1.00 43.64           C  
ATOM   1716  O   ASP A 924     -85.533 -34.745 -19.890  1.00 43.64           O  
ATOM   1717  CB  ASP A 924     -85.188 -32.399 -17.948  1.00 43.64           C  
ATOM   1718  CG  ASP A 924     -85.025 -32.888 -16.514  1.00 43.64           C  
ATOM   1719  OD1 ASP A 924     -84.197 -33.811 -16.291  1.00 43.64           O  
ATOM   1720  OD2 ASP A 924     -85.725 -32.339 -15.622  1.00 43.64           O1-
ATOM   1721  N   GLY A 925     -84.032 -35.500 -18.379  1.00 28.35           N  
ATOM   1722  CA  GLY A 925     -84.467 -36.863 -18.494  1.00 28.35           C  
ATOM   1723  C   GLY A 925     -83.609 -37.637 -19.450  1.00 28.35           C  
ATOM   1724  O   GLY A 925     -83.756 -38.853 -19.559  1.00 28.35           O  
ATOM   1725  N   ILE A 926     -82.678 -36.980 -20.167  1.00163.96           N  
ATOM   1726  CA  ILE A 926     -81.868 -37.741 -21.078  1.00163.96           C  
ATOM   1727  C   ILE A 926     -80.462 -37.792 -20.580  1.00163.96           C  
ATOM   1728  O   ILE A 926     -79.925 -36.848 -20.003  1.00163.96           O  
ATOM   1729  CB  ILE A 926     -81.881 -37.256 -22.505  1.00163.96           C  
ATOM   1730  CG1 ILE A 926     -81.467 -35.786 -22.624  1.00163.96           C  
ATOM   1731  CG2 ILE A 926     -83.260 -37.557 -23.091  1.00163.96           C  
ATOM   1732  CD1 ILE A 926     -79.986 -35.515 -22.393  1.00163.96           C  
ATOM   1733  N   PRO A 927     -79.883 -38.942 -20.776  1.00100.01           N  
ATOM   1734  CA  PRO A 927     -78.539 -39.183 -20.330  1.00100.01           C  
ATOM   1735  C   PRO A 927     -77.574 -38.384 -21.143  1.00100.01           C  
ATOM   1736  O   PRO A 927     -77.850 -38.142 -22.315  1.00100.01           O  
ATOM   1737  CB  PRO A 927     -78.330 -40.690 -20.453  1.00100.01           C  
ATOM   1738  CG  PRO A 927     -79.749 -41.271 -20.313  1.00100.01           C  
ATOM   1739  CD  PRO A 927     -80.669 -40.163 -20.848  1.00100.01           C  
ATOM   1740  N   ALA A 928     -76.439 -37.980 -20.534  1.00 35.89           N  
ATOM   1741  CA  ALA A 928     -75.428 -37.175 -21.160  1.00 35.89           C  
ATOM   1742  C   ALA A 928     -74.823 -37.917 -22.312  1.00 35.89           C  
ATOM   1743  O   ALA A 928     -74.558 -37.339 -23.364  1.00 35.89           O  
ATOM   1744  CB  ALA A 928     -74.286 -36.809 -20.198  1.00 35.89           C  
ATOM   1745  N   ARG A 929     -74.607 -39.233 -22.147  1.00 83.22           N  
ATOM   1746  CA  ARG A 929     -73.964 -40.033 -23.152  1.00 83.22           C  
ATOM   1747  C   ARG A 929     -74.791 -39.996 -24.401  1.00 83.22           C  
ATOM   1748  O   ARG A 929     -74.264 -40.076 -25.508  1.00 83.22           O  
ATOM   1749  CB  ARG A 929     -73.826 -41.509 -22.744  1.00 83.22           C  
ATOM   1750  CG  ARG A 929     -72.886 -41.737 -21.558  1.00 83.22           C  
ATOM   1751  CD  ARG A 929     -72.681 -43.215 -21.223  1.00 83.22           C  
ATOM   1752  NE  ARG A 929     -71.894 -43.817 -22.336  1.00 83.22           N  
ATOM   1753  CZ  ARG A 929     -72.535 -44.324 -23.429  1.00 83.22           C  
ATOM   1754  NH1 ARG A 929     -73.898 -44.291 -23.498  1.00 83.22           N1+
ATOM   1755  NH2 ARG A 929     -71.813 -44.862 -24.455  1.00 83.22           N  
ATOM   1756  N   GLU A 930     -76.121 -39.925 -24.231  1.00160.05           N  
ATOM   1757  CA  GLU A 930     -77.110 -39.924 -25.273  1.00160.05           C  
ATOM   1758  C   GLU A 930     -77.114 -38.640 -26.060  1.00160.05           C  
ATOM   1759  O   GLU A 930     -77.507 -38.638 -27.226  1.00160.05           O  
ATOM   1760  CB  GLU A 930     -78.524 -40.164 -24.705  1.00160.05           C  
ATOM   1761  CG  GLU A 930     -79.591 -40.499 -25.747  1.00160.05           C  
ATOM   1762  CD  GLU A 930     -80.420 -39.254 -26.006  1.00160.05           C  
ATOM   1763  OE1 GLU A 930     -79.814 -38.183 -26.267  1.00160.05           O  
ATOM   1764  OE2 GLU A 930     -81.674 -39.356 -25.940  1.00160.05           O1-
ATOM   1765  N   ILE A 931     -76.678 -37.511 -25.463  1.00136.90           N  
ATOM   1766  CA  ILE A 931     -76.830 -36.238 -26.120  1.00136.90           C  
ATOM   1767  C   ILE A 931     -76.192 -36.212 -27.470  1.00136.90           C  
ATOM   1768  O   ILE A 931     -76.779 -35.642 -28.388  1.00136.90           O  
ATOM   1769  CB  ILE A 931     -76.267 -35.054 -25.371  1.00136.90           C  
ATOM   1770  CG1 ILE A 931     -77.155 -34.649 -24.184  1.00136.90           C  
ATOM   1771  CG2 ILE A 931     -76.072 -33.910 -26.380  1.00136.90           C  
ATOM   1772  CD1 ILE A 931     -77.108 -35.597 -22.999  1.00136.90           C  
ATOM   1773  N   PRO A 932     -75.035 -36.756 -27.676  1.00106.97           N  
ATOM   1774  CA  PRO A 932     -74.447 -36.658 -28.980  1.00106.97           C  
ATOM   1775  C   PRO A 932     -75.251 -37.347 -30.039  1.00106.97           C  
ATOM   1776  O   PRO A 932     -75.282 -36.860 -31.168  1.00106.97           O  
ATOM   1777  CB  PRO A 932     -72.999 -37.138 -28.828  1.00106.97           C  
ATOM   1778  CG  PRO A 932     -72.903 -37.659 -27.377  1.00106.97           C  
ATOM   1779  CD  PRO A 932     -74.035 -36.923 -26.640  1.00106.97           C  
ATOM   1780  N   ASP A 933     -75.906 -38.476 -29.707  1.00 66.01           N  
ATOM   1781  CA  ASP A 933     -76.657 -39.218 -30.681  1.00 66.01           C  
ATOM   1782  C   ASP A 933     -77.832 -38.421 -31.142  1.00 66.01           C  
ATOM   1783  O   ASP A 933     -78.067 -38.248 -32.336  1.00 66.01           O  
ATOM   1784  CB  ASP A 933     -77.239 -40.517 -30.101  1.00 66.01           C  
ATOM   1785  CG  ASP A 933     -76.087 -41.453 -29.786  1.00 66.01           C  
ATOM   1786  OD1 ASP A 933     -75.400 -41.889 -30.747  1.00 66.01           O  
ATOM   1787  OD2 ASP A 933     -75.883 -41.749 -28.579  1.00 66.01           O1-
ATOM   1788  N   LEU A 934     -78.575 -37.880 -30.170  1.00182.64           N  
ATOM   1789  CA  LEU A 934     -79.802 -37.178 -30.378  1.00182.64           C  
ATOM   1790  C   LEU A 934     -79.560 -35.978 -31.236  1.00182.64           C  
ATOM   1791  O   LEU A 934     -80.321 -35.704 -32.162  1.00182.64           O  
ATOM   1792  CB  LEU A 934     -80.314 -36.702 -29.018  1.00182.64           C  
ATOM   1793  CG  LEU A 934     -81.546 -35.810 -29.056  1.00182.64           C  
ATOM   1794  CD1 LEU A 934     -82.740 -36.548 -29.666  1.00182.64           C  
ATOM   1795  CD2 LEU A 934     -81.841 -35.262 -27.652  1.00182.64           C  
ATOM   1796  N   LEU A 935     -78.487 -35.228 -30.947  1.00 89.44           N  
ATOM   1797  CA  LEU A 935     -78.204 -34.033 -31.686  1.00 89.44           C  
ATOM   1798  C   LEU A 935     -77.872 -34.366 -33.100  1.00 89.44           C  
ATOM   1799  O   LEU A 935     -78.269 -33.657 -34.023  1.00 89.44           O  
ATOM   1800  CB  LEU A 935     -77.041 -33.211 -31.112  1.00 89.44           C  
ATOM   1801  CG  LEU A 935     -77.403 -32.459 -29.820  1.00 89.44           C  
ATOM   1802  CD1 LEU A 935     -76.209 -31.659 -29.289  1.00 89.44           C  
ATOM   1803  CD2 LEU A 935     -78.632 -31.565 -30.025  1.00 89.44           C  
ATOM   1804  N   GLU A 936     -77.118 -35.456 -33.306  1.00 93.82           N  
ATOM   1805  CA  GLU A 936     -76.731 -35.837 -34.629  1.00 93.82           C  
ATOM   1806  C   GLU A 936     -77.984 -36.216 -35.348  1.00 93.82           C  
ATOM   1807  O   GLU A 936     -78.110 -36.041 -36.559  1.00 93.82           O  
ATOM   1808  CB  GLU A 936     -75.731 -37.000 -34.615  1.00 93.82           C  
ATOM   1809  CG  GLU A 936     -74.878 -37.062 -35.878  1.00 93.82           C  
ATOM   1810  CD  GLU A 936     -73.624 -37.849 -35.531  1.00 93.82           C  
ATOM   1811  OE1 GLU A 936     -73.761 -39.008 -35.056  1.00 93.82           O  
ATOM   1812  OE2 GLU A 936     -72.510 -37.292 -35.725  1.00 93.82           O1-
ATOM   1813  N   LYS A 937     -78.953 -36.737 -34.576  1.00183.30           N  
ATOM   1814  CA  LYS A 937     -80.241 -37.149 -35.043  1.00183.30           C  
ATOM   1815  C   LYS A 937     -80.903 -35.924 -35.596  1.00183.30           C  
ATOM   1816  O   LYS A 937     -81.723 -36.010 -36.508  1.00183.30           O  
ATOM   1817  CB  LYS A 937     -81.113 -37.682 -33.893  1.00183.30           C  
ATOM   1818  CG  LYS A 937     -82.257 -38.588 -34.335  1.00183.30           C  
ATOM   1819  CD  LYS A 937     -81.782 -39.969 -34.791  1.00183.30           C  
ATOM   1820  CE  LYS A 937     -81.203 -40.827 -33.661  1.00183.30           C  
ATOM   1821  NZ  LYS A 937     -79.933 -40.243 -33.175  1.00183.30           N1+
ATOM   1822  N   GLY A 938     -80.561 -34.736 -35.055  1.00 36.11           N  
ATOM   1823  CA  GLY A 938     -81.151 -33.525 -35.550  1.00 36.11           C  
ATOM   1824  C   GLY A 938     -82.127 -32.999 -34.548  1.00 36.11           C  
ATOM   1825  O   GLY A 938     -82.796 -31.997 -34.797  1.00 36.11           O  
ATOM   1826  N   GLU A 939     -82.250 -33.668 -33.387  1.00 92.12           N  
ATOM   1827  CA  GLU A 939     -83.163 -33.195 -32.388  1.00 92.12           C  
ATOM   1828  C   GLU A 939     -82.501 -32.082 -31.632  1.00 92.12           C  
ATOM   1829  O   GLU A 939     -81.288 -32.079 -31.434  1.00 92.12           O  
ATOM   1830  CB  GLU A 939     -83.547 -34.274 -31.363  1.00 92.12           C  
ATOM   1831  CG  GLU A 939     -84.229 -35.497 -31.983  1.00 92.12           C  
ATOM   1832  CD  GLU A 939     -85.644 -35.117 -32.382  1.00 92.12           C  
ATOM   1833  OE1 GLU A 939     -86.084 -33.998 -32.009  1.00 92.12           O  
ATOM   1834  OE2 GLU A 939     -86.304 -35.941 -33.068  1.00 92.12           O1-
ATOM   1835  N   ARG A 940     -83.291 -31.077 -31.213  1.00249.27           N  
ATOM   1836  CA  ARG A 940     -82.778 -30.026 -30.385  1.00249.27           C  
ATOM   1837  C   ARG A 940     -83.845 -29.543 -29.460  1.00249.27           C  
ATOM   1838  O   ARG A 940     -84.983 -30.005 -29.511  1.00249.27           O  
ATOM   1839  CB  ARG A 940     -81.967 -28.921 -31.098  1.00249.27           C  
ATOM   1840  CG  ARG A 940     -82.553 -28.350 -32.380  1.00249.27           C  
ATOM   1841  CD  ARG A 940     -81.863 -28.947 -33.612  1.00249.27           C  
ATOM   1842  NE  ARG A 940     -80.395 -28.675 -33.532  1.00249.27           N  
ATOM   1843  CZ  ARG A 940     -79.500 -29.663 -33.840  1.00249.27           C  
ATOM   1844  NH1 ARG A 940     -79.940 -30.928 -34.095  1.00249.27           N1+
ATOM   1845  NH2 ARG A 940     -78.163 -29.396 -33.901  1.00249.27           N  
ATOM   1846  N   LEU A 941     -83.479 -28.621 -28.552  1.00 74.84           N  
ATOM   1847  CA  LEU A 941     -84.370 -28.186 -27.513  1.00 74.84           C  
ATOM   1848  C   LEU A 941     -85.610 -27.632 -28.142  1.00 74.84           C  
ATOM   1849  O   LEU A 941     -85.579 -26.998 -29.194  1.00 74.84           O  
ATOM   1850  CB  LEU A 941     -83.746 -27.095 -26.627  1.00 74.84           C  
ATOM   1851  CG  LEU A 941     -82.512 -27.582 -25.842  1.00 74.84           C  
ATOM   1852  CD1 LEU A 941     -81.915 -26.460 -24.978  1.00 74.84           C  
ATOM   1853  CD2 LEU A 941     -82.842 -28.835 -25.018  1.00 74.84           C  
ATOM   1854  N   PRO A 942     -86.715 -27.897 -27.495  1.00 72.70           N  
ATOM   1855  CA  PRO A 942     -88.021 -27.503 -27.958  1.00 72.70           C  
ATOM   1856  C   PRO A 942     -88.253 -26.031 -27.814  1.00 72.70           C  
ATOM   1857  O   PRO A 942     -87.555 -25.386 -27.033  1.00 72.70           O  
ATOM   1858  CB  PRO A 942     -89.019 -28.348 -27.162  1.00 72.70           C  
ATOM   1859  CG  PRO A 942     -88.215 -28.868 -25.957  1.00 72.70           C  
ATOM   1860  CD  PRO A 942     -86.776 -28.942 -26.488  1.00 72.70           C  
ATOM   1861  N   GLN A 943     -89.231 -25.481 -28.566  1.00129.14           N  
ATOM   1862  CA  GLN A 943     -89.511 -24.075 -28.492  1.00129.14           C  
ATOM   1863  C   GLN A 943     -90.107 -23.784 -27.161  1.00129.14           C  
ATOM   1864  O   GLN A 943     -90.991 -24.495 -26.688  1.00129.14           O  
ATOM   1865  CB  GLN A 943     -90.588 -23.554 -29.456  1.00129.14           C  
ATOM   1866  CG  GLN A 943     -90.230 -23.522 -30.931  1.00129.14           C  
ATOM   1867  CD  GLN A 943     -91.419 -22.889 -31.640  1.00129.14           C  
ATOM   1868  NE2 GLN A 943     -92.274 -22.172 -30.861  1.00129.14           N  
ATOM   1869  OE1 GLN A 943     -91.587 -23.024 -32.850  1.00129.14           O  
ATOM   1870  N   PRO A 944     -89.651 -22.729 -26.553  1.00163.64           N  
ATOM   1871  CA  PRO A 944     -90.238 -22.329 -25.310  1.00163.64           C  
ATOM   1872  C   PRO A 944     -91.595 -21.768 -25.604  1.00163.64           C  
ATOM   1873  O   PRO A 944     -91.791 -21.222 -26.689  1.00163.64           O  
ATOM   1874  CB  PRO A 944     -89.240 -21.371 -24.651  1.00163.64           C  
ATOM   1875  CG  PRO A 944     -88.173 -21.109 -25.732  1.00163.64           C  
ATOM   1876  CD  PRO A 944     -88.256 -22.341 -26.642  1.00163.64           C  
ATOM   1877  N   PRO A 945     -92.517 -21.904 -24.691  1.00116.52           N  
ATOM   1878  CA  PRO A 945     -93.868 -21.458 -24.918  1.00116.52           C  
ATOM   1879  C   PRO A 945     -94.031 -19.976 -25.083  1.00116.52           C  
ATOM   1880  O   PRO A 945     -95.011 -19.549 -25.693  1.00116.52           O  
ATOM   1881  CB  PRO A 945     -94.690 -22.037 -23.769  1.00116.52           C  
ATOM   1882  CG  PRO A 945     -93.923 -23.315 -23.383  1.00116.52           C  
ATOM   1883  CD  PRO A 945     -92.461 -23.008 -23.745  1.00116.52           C  
ATOM   1884  N   ILE A 946     -93.139 -19.177 -24.475  1.00157.68           N  
ATOM   1885  CA  ILE A 946     -93.202 -17.742 -24.558  1.00157.68           C  
ATOM   1886  C   ILE A 946     -92.743 -17.241 -25.894  1.00157.68           C  
ATOM   1887  O   ILE A 946     -93.148 -16.167 -26.338  1.00157.68           O  
ATOM   1888  CB  ILE A 946     -92.421 -17.022 -23.492  1.00157.68           C  
ATOM   1889  CG1 ILE A 946     -90.917 -17.290 -23.615  1.00157.68           C  
ATOM   1890  CG2 ILE A 946     -93.006 -17.442 -22.135  1.00157.68           C  
ATOM   1891  CD1 ILE A 946     -90.557 -18.755 -23.404  1.00157.68           C  
ATOM   1892  N   CYS A 947     -91.810 -17.979 -26.526  1.00 74.78           N  
ATOM   1893  CA  CYS A 947     -91.136 -17.515 -27.707  1.00 74.78           C  
ATOM   1894  C   CYS A 947     -91.961 -17.564 -28.949  1.00 74.78           C  
ATOM   1895  O   CYS A 947     -92.729 -18.493 -29.195  1.00 74.78           O  
ATOM   1896  CB  CYS A 947     -89.852 -18.307 -28.002  1.00 74.78           C  
ATOM   1897  SG  CYS A 947     -88.621 -18.132 -26.678  1.00 74.78           S  
ATOM   1898  N   THR A 948     -91.782 -16.526 -29.789  1.00130.83           N  
ATOM   1899  CA  THR A 948     -92.403 -16.517 -31.075  1.00130.83           C  
ATOM   1900  C   THR A 948     -91.451 -17.315 -31.896  1.00130.83           C  
ATOM   1901  O   THR A 948     -90.326 -17.566 -31.471  1.00130.83           O  
ATOM   1902  CB  THR A 948     -92.468 -15.175 -31.743  1.00130.83           C  
ATOM   1903  CG2 THR A 948     -93.358 -15.315 -32.985  1.00130.83           C  
ATOM   1904  OG1 THR A 948     -93.057 -14.213 -30.890  1.00130.83           O  
ATOM   1905  N   ILE A 949     -91.863 -17.708 -33.108  1.00 92.18           N  
ATOM   1906  CA  ILE A 949     -91.039 -18.499 -33.967  1.00 92.18           C  
ATOM   1907  C   ILE A 949     -89.793 -17.717 -34.234  1.00 92.18           C  
ATOM   1908  O   ILE A 949     -88.710 -18.281 -34.371  1.00 92.18           O  
ATOM   1909  CB  ILE A 949     -91.727 -18.798 -35.272  1.00 92.18           C  
ATOM   1910  CG1 ILE A 949     -90.987 -19.895 -36.050  1.00 92.18           C  
ATOM   1911  CG2 ILE A 949     -91.879 -17.479 -36.047  1.00 92.18           C  
ATOM   1912  CD1 ILE A 949     -91.017 -21.260 -35.366  1.00 92.18           C  
ATOM   1913  N   ASP A 950     -89.924 -16.384 -34.322  1.00 68.37           N  
ATOM   1914  CA  ASP A 950     -88.827 -15.521 -34.653  1.00 68.37           C  
ATOM   1915  C   ASP A 950     -87.732 -15.654 -33.637  1.00 68.37           C  
ATOM   1916  O   ASP A 950     -86.559 -15.749 -33.995  1.00 68.37           O  
ATOM   1917  CB  ASP A 950     -89.263 -14.049 -34.667  1.00 68.37           C  
ATOM   1918  CG  ASP A 950     -90.312 -13.909 -35.759  1.00 68.37           C  
ATOM   1919  OD1 ASP A 950     -90.427 -14.847 -36.591  1.00 68.37           O  
ATOM   1920  OD2 ASP A 950     -91.018 -12.865 -35.772  1.00 68.37           O1-
ATOM   1921  N   VAL A 951     -88.081 -15.649 -32.338  1.00 50.95           N  
ATOM   1922  CA  VAL A 951     -87.098 -15.744 -31.293  1.00 50.95           C  
ATOM   1923  C   VAL A 951     -86.473 -17.106 -31.313  1.00 50.95           C  
ATOM   1924  O   VAL A 951     -85.274 -17.253 -31.087  1.00 50.95           O  
ATOM   1925  CB  VAL A 951     -87.685 -15.534 -29.928  1.00 50.95           C  
ATOM   1926  CG1 VAL A 951     -86.579 -15.757 -28.881  1.00 50.95           C  
ATOM   1927  CG2 VAL A 951     -88.318 -14.133 -29.876  1.00 50.95           C  
ATOM   1928  N   TYR A 952     -87.287 -18.142 -31.578  1.00 79.67           N  
ATOM   1929  CA  TYR A 952     -86.867 -19.516 -31.562  1.00 79.67           C  
ATOM   1930  C   TYR A 952     -85.847 -19.792 -32.628  1.00 79.67           C  
ATOM   1931  O   TYR A 952     -84.902 -20.543 -32.395  1.00 79.67           O  
ATOM   1932  CB  TYR A 952     -88.050 -20.481 -31.748  1.00 79.67           C  
ATOM   1933  CG  TYR A 952     -87.533 -21.877 -31.766  1.00 79.67           C  
ATOM   1934  CD1 TYR A 952     -87.020 -22.455 -30.627  1.00 79.67           C  
ATOM   1935  CD2 TYR A 952     -87.590 -22.618 -32.924  1.00 79.67           C  
ATOM   1936  CE1 TYR A 952     -86.552 -23.748 -30.652  1.00 79.67           C  
ATOM   1937  CE2 TYR A 952     -87.126 -23.911 -32.953  1.00 79.67           C  
ATOM   1938  CZ  TYR A 952     -86.603 -24.477 -31.816  1.00 79.67           C  
ATOM   1939  OH  TYR A 952     -86.126 -25.804 -31.844  1.00 79.67           O  
ATOM   1940  N   MET A 953     -86.002 -19.204 -33.829  1.00138.23           N  
ATOM   1941  CA  MET A 953     -85.070 -19.483 -34.890  1.00138.23           C  
ATOM   1942  C   MET A 953     -83.692 -19.040 -34.523  1.00138.23           C  
ATOM   1943  O   MET A 953     -82.716 -19.666 -34.930  1.00138.23           O  
ATOM   1944  CB  MET A 953     -85.402 -18.856 -36.254  1.00138.23           C  
ATOM   1945  CG  MET A 953     -86.271 -19.759 -37.128  1.00138.23           C  
ATOM   1946  SD  MET A 953     -87.964 -19.992 -36.547  1.00138.23           S  
ATOM   1947  CE  MET A 953     -88.491 -18.347 -37.105  1.00138.23           C  
ATOM   1948  N   ILE A 954     -83.559 -17.946 -33.759  1.00 98.45           N  
ATOM   1949  CA  ILE A 954     -82.241 -17.492 -33.420  1.00 98.45           C  
ATOM   1950  C   ILE A 954     -81.558 -18.604 -32.681  1.00 98.45           C  
ATOM   1951  O   ILE A 954     -80.385 -18.892 -32.913  1.00 98.45           O  
ATOM   1952  CB  ILE A 954     -82.255 -16.328 -32.469  1.00 98.45           C  
ATOM   1953  CG1 ILE A 954     -82.998 -15.118 -33.059  1.00 98.45           C  
ATOM   1954  CG2 ILE A 954     -80.795 -16.023 -32.096  1.00 98.45           C  
ATOM   1955  CD1 ILE A 954     -82.313 -14.507 -34.277  1.00 98.45           C  
ATOM   1956  N   MET A 955     -82.290 -19.251 -31.756  1.00 55.29           N  
ATOM   1957  CA  MET A 955     -81.758 -20.307 -30.939  1.00 55.29           C  
ATOM   1958  C   MET A 955     -81.364 -21.478 -31.789  1.00 55.29           C  
ATOM   1959  O   MET A 955     -80.280 -22.036 -31.622  1.00 55.29           O  
ATOM   1960  CB  MET A 955     -82.800 -20.832 -29.939  1.00 55.29           C  
ATOM   1961  CG  MET A 955     -83.265 -19.783 -28.930  1.00 55.29           C  
ATOM   1962  SD  MET A 955     -84.730 -20.273 -27.973  1.00 55.29           S  
ATOM   1963  CE  MET A 955     -83.898 -21.630 -27.102  1.00 55.29           C  
ATOM   1964  N   VAL A 956     -82.232 -21.873 -32.740  1.00116.24           N  
ATOM   1965  CA  VAL A 956     -81.974 -23.028 -33.553  1.00116.24           C  
ATOM   1966  C   VAL A 956     -80.759 -22.791 -34.389  1.00116.24           C  
ATOM   1967  O   VAL A 956     -79.985 -23.712 -34.642  1.00116.24           O  
ATOM   1968  CB  VAL A 956     -83.133 -23.432 -34.425  1.00116.24           C  
ATOM   1969  CG1 VAL A 956     -84.234 -23.974 -33.505  1.00116.24           C  
ATOM   1970  CG2 VAL A 956     -83.605 -22.237 -35.262  1.00116.24           C  
ATOM   1971  N   LYS A 957     -80.558 -21.543 -34.842  1.00142.85           N  
ATOM   1972  CA  LYS A 957     -79.428 -21.213 -35.661  1.00142.85           C  
ATOM   1973  C   LYS A 957     -78.165 -21.427 -34.876  1.00142.85           C  
ATOM   1974  O   LYS A 957     -77.136 -21.807 -35.432  1.00142.85           O  
ATOM   1975  CB  LYS A 957     -79.456 -19.756 -36.150  1.00142.85           C  
ATOM   1976  CG  LYS A 957     -80.615 -19.489 -37.112  1.00142.85           C  
ATOM   1977  CD  LYS A 957     -80.877 -18.008 -37.386  1.00142.85           C  
ATOM   1978  CE  LYS A 957     -80.186 -17.495 -38.649  1.00142.85           C  
ATOM   1979  NZ  LYS A 957     -80.709 -18.208 -39.836  1.00142.85           N1+
ATOM   1980  N   CYS A 958     -78.203 -21.172 -33.555  1.00 61.86           N  
ATOM   1981  CA  CYS A 958     -77.043 -21.319 -32.715  1.00 61.86           C  
ATOM   1982  C   CYS A 958     -76.630 -22.765 -32.668  1.00 61.86           C  
ATOM   1983  O   CYS A 958     -75.466 -23.090 -32.442  1.00 61.86           O  
ATOM   1984  CB  CYS A 958     -77.295 -20.859 -31.269  1.00 61.86           C  
ATOM   1985  SG  CYS A 958     -77.632 -19.076 -31.161  1.00 61.86           S  
ATOM   1986  N   TRP A 959     -77.619 -23.660 -32.784  1.00154.31           N  
ATOM   1987  CA  TRP A 959     -77.531 -25.094 -32.734  1.00154.31           C  
ATOM   1988  C   TRP A 959     -77.086 -25.741 -34.017  1.00154.31           C  
ATOM   1989  O   TRP A 959     -76.968 -26.964 -34.073  1.00154.31           O  
ATOM   1990  CB  TRP A 959     -78.853 -25.697 -32.247  1.00154.31           C  
ATOM   1991  CG  TRP A 959     -79.108 -25.257 -30.826  1.00154.31           C  
ATOM   1992  CD1 TRP A 959     -78.200 -24.831 -29.901  1.00154.31           C  
ATOM   1993  CD2 TRP A 959     -80.396 -25.164 -30.201  1.00154.31           C  
ATOM   1994  CE2 TRP A 959     -80.192 -24.681 -28.908  1.00154.31           C  
ATOM   1995  CE3 TRP A 959     -81.647 -25.449 -30.667  1.00154.31           C  
ATOM   1996  NE1 TRP A 959     -78.840 -24.484 -28.737  1.00154.31           N  
ATOM   1997  CZ2 TRP A 959     -81.241 -24.476 -28.058  1.00154.31           C  
ATOM   1998  CZ3 TRP A 959     -82.702 -25.247 -29.804  1.00154.31           C  
ATOM   1999  CH2 TRP A 959     -82.502 -24.770 -28.525  1.00154.31           C  
ATOM   2000  N   MET A 960     -76.945 -24.989 -35.123  1.00159.29           N  
ATOM   2001  CA  MET A 960     -76.620 -25.649 -36.357  1.00159.29           C  
ATOM   2002  C   MET A 960     -75.279 -26.319 -36.299  1.00159.29           C  
ATOM   2003  O   MET A 960     -74.342 -25.868 -35.645  1.00159.29           O  
ATOM   2004  CB  MET A 960     -76.774 -24.739 -37.590  1.00159.29           C  
ATOM   2005  CG  MET A 960     -75.991 -23.430 -37.547  1.00159.29           C  
ATOM   2006  SD  MET A 960     -76.673 -22.149 -38.643  1.00159.29           S  
ATOM   2007  CE  MET A 960     -76.857 -23.238 -40.085  1.00159.29           C  
ATOM   2008  N   ILE A 961     -75.179 -27.465 -37.000  1.00135.06           N  
ATOM   2009  CA  ILE A 961     -74.019 -28.304 -36.959  1.00135.06           C  
ATOM   2010  C   ILE A 961     -72.842 -27.562 -37.522  1.00135.06           C  
ATOM   2011  O   ILE A 961     -71.736 -27.658 -36.991  1.00135.06           O  
ATOM   2012  CB  ILE A 961     -74.227 -29.596 -37.700  1.00135.06           C  
ATOM   2013  CG1 ILE A 961     -73.269 -30.662 -37.156  1.00135.06           C  
ATOM   2014  CG2 ILE A 961     -74.099 -29.345 -39.210  1.00135.06           C  
ATOM   2015  CD1 ILE A 961     -73.629 -31.097 -35.735  1.00135.06           C  
ATOM   2016  N   ASP A 962     -73.042 -26.796 -38.612  1.00 45.24           N  
ATOM   2017  CA  ASP A 962     -71.948 -26.081 -39.208  1.00 45.24           C  
ATOM   2018  C   ASP A 962     -71.681 -24.870 -38.369  1.00 45.24           C  
ATOM   2019  O   ASP A 962     -72.498 -23.955 -38.297  1.00 45.24           O  
ATOM   2020  CB  ASP A 962     -72.246 -25.615 -40.644  1.00 45.24           C  
ATOM   2021  CG  ASP A 962     -70.965 -25.072 -41.264  1.00 45.24           C  
ATOM   2022  OD1 ASP A 962     -69.970 -24.888 -40.515  1.00 45.24           O  
ATOM   2023  OD2 ASP A 962     -70.968 -24.833 -42.501  1.00 45.24           O1-
ATOM   2024  N   SER A 963     -70.494 -24.832 -37.731  1.00 37.01           N  
ATOM   2025  CA  SER A 963     -70.132 -23.784 -36.821  1.00 37.01           C  
ATOM   2026  C   SER A 963     -70.096 -22.461 -37.526  1.00 37.01           C  
ATOM   2027  O   SER A 963     -70.513 -21.444 -36.974  1.00 37.01           O  
ATOM   2028  CB  SER A 963     -68.748 -24.009 -36.191  1.00 37.01           C  
ATOM   2029  OG  SER A 963     -67.742 -23.939 -37.191  1.00 37.01           O  
ATOM   2030  N   GLU A 964     -69.615 -22.442 -38.779  1.00 83.83           N  
ATOM   2031  CA  GLU A 964     -69.464 -21.224 -39.525  1.00 83.83           C  
ATOM   2032  C   GLU A 964     -70.809 -20.611 -39.770  1.00 83.83           C  
ATOM   2033  O   GLU A 964     -70.924 -19.397 -39.929  1.00 83.83           O  
ATOM   2034  CB  GLU A 964     -68.803 -21.449 -40.895  1.00 83.83           C  
ATOM   2035  CG  GLU A 964     -67.352 -21.920 -40.789  1.00 83.83           C  
ATOM   2036  CD  GLU A 964     -66.544 -20.787 -40.175  1.00 83.83           C  
ATOM   2037  OE1 GLU A 964     -67.141 -19.706 -39.925  1.00 83.83           O  
ATOM   2038  OE2 GLU A 964     -65.321 -20.987 -39.945  1.00 83.83           O1-
ATOM   2039  N   CYS A 965     -71.847 -21.459 -39.874  1.00 57.17           N  
ATOM   2040  CA  CYS A 965     -73.201 -21.069 -40.156  1.00 57.17           C  
ATOM   2041  C   CYS A 965     -73.832 -20.319 -39.015  1.00 57.17           C  
ATOM   2042  O   CYS A 965     -74.718 -19.497 -39.235  1.00 57.17           O  
ATOM   2043  CB  CYS A 965     -74.098 -22.275 -40.470  1.00 57.17           C  
ATOM   2044  SG  CYS A 965     -73.566 -23.151 -41.970  1.00 57.17           S  
ATOM   2045  N   ARG A 966     -73.420 -20.600 -37.764  1.00 93.91           N  
ATOM   2046  CA  ARG A 966     -74.038 -20.018 -36.599  1.00 93.91           C  
ATOM   2047  C   ARG A 966     -73.835 -18.531 -36.600  1.00 93.91           C  
ATOM   2048  O   ARG A 966     -72.892 -18.012 -37.192  1.00 93.91           O  
ATOM   2049  CB  ARG A 966     -73.453 -20.572 -35.291  1.00 93.91           C  
ATOM   2050  CG  ARG A 966     -73.570 -22.094 -35.199  1.00 93.91           C  
ATOM   2051  CD  ARG A 966     -72.861 -22.700 -33.989  1.00 93.91           C  
ATOM   2052  NE  ARG A 966     -72.949 -24.181 -34.124  1.00 93.91           N  
ATOM   2053  CZ  ARG A 966     -71.988 -24.975 -33.568  1.00 93.91           C  
ATOM   2054  NH1 ARG A 966     -70.967 -24.414 -32.857  1.00 93.91           N1+
ATOM   2055  NH2 ARG A 966     -72.045 -26.330 -33.728  1.00 93.91           N  
ATOM   2056  N   PRO A 967     -74.726 -17.827 -35.948  1.00157.20           N  
ATOM   2057  CA  PRO A 967     -74.651 -16.392 -35.890  1.00157.20           C  
ATOM   2058  C   PRO A 967     -73.493 -15.960 -35.052  1.00157.20           C  
ATOM   2059  O   PRO A 967     -73.038 -16.732 -34.211  1.00157.20           O  
ATOM   2060  CB  PRO A 967     -76.016 -15.919 -35.378  1.00157.20           C  
ATOM   2061  CG  PRO A 967     -76.723 -17.198 -34.887  1.00157.20           C  
ATOM   2062  CD  PRO A 967     -76.072 -18.316 -35.713  1.00157.20           C  
ATOM   2063  N   ARG A 968     -72.965 -14.747 -35.297  1.00 95.94           N  
ATOM   2064  CA  ARG A 968     -71.889 -14.266 -34.488  1.00 95.94           C  
ATOM   2065  C   ARG A 968     -72.508 -13.456 -33.395  1.00 95.94           C  
ATOM   2066  O   ARG A 968     -73.655 -13.029 -33.507  1.00 95.94           O  
ATOM   2067  CB  ARG A 968     -70.859 -13.415 -35.248  1.00 95.94           C  
ATOM   2068  CG  ARG A 968     -70.037 -14.240 -36.244  1.00 95.94           C  
ATOM   2069  CD  ARG A 968     -69.105 -15.268 -35.592  1.00 95.94           C  
ATOM   2070  NE  ARG A 968     -68.393 -15.968 -36.697  1.00 95.94           N  
ATOM   2071  CZ  ARG A 968     -68.920 -17.103 -37.239  1.00 95.94           C  
ATOM   2072  NH1 ARG A 968     -70.054 -17.649 -36.711  1.00 95.94           N1+
ATOM   2073  NH2 ARG A 968     -68.315 -17.688 -38.313  1.00 95.94           N  
ATOM   2074  N   PHE A 969     -71.764 -13.228 -32.297  1.00157.91           N  
ATOM   2075  CA  PHE A 969     -72.309 -12.511 -31.180  1.00157.91           C  
ATOM   2076  C   PHE A 969     -72.681 -11.141 -31.630  1.00157.91           C  
ATOM   2077  O   PHE A 969     -73.671 -10.571 -31.178  1.00157.91           O  
ATOM   2078  CB  PHE A 969     -71.352 -12.366 -29.983  1.00157.91           C  
ATOM   2079  CG  PHE A 969     -71.237 -13.692 -29.309  1.00157.91           C  
ATOM   2080  CD1 PHE A 969     -72.195 -14.090 -28.405  1.00157.91           C  
ATOM   2081  CD2 PHE A 969     -70.189 -14.540 -29.584  1.00157.91           C  
ATOM   2082  CE1 PHE A 969     -72.107 -15.310 -27.776  1.00157.91           C  
ATOM   2083  CE2 PHE A 969     -70.095 -15.761 -28.956  1.00157.91           C  
ATOM   2084  CZ  PHE A 969     -71.053 -16.147 -28.050  1.00157.91           C  
ATOM   2085  N   ARG A 970     -71.875 -10.580 -32.539  1.00170.53           N  
ATOM   2086  CA  ARG A 970     -72.065  -9.265 -33.068  1.00170.53           C  
ATOM   2087  C   ARG A 970     -73.431  -9.194 -33.689  1.00170.53           C  
ATOM   2088  O   ARG A 970     -74.158  -8.219 -33.499  1.00170.53           O  
ATOM   2089  CB  ARG A 970     -70.984  -9.021 -34.130  1.00170.53           C  
ATOM   2090  CG  ARG A 970     -71.115  -7.779 -34.997  1.00170.53           C  
ATOM   2091  CD  ARG A 970     -69.953  -7.696 -35.990  1.00170.53           C  
ATOM   2092  NE  ARG A 970     -69.349  -9.062 -36.053  1.00170.53           N  
ATOM   2093  CZ  ARG A 970     -68.255  -9.357 -35.289  1.00170.53           C  
ATOM   2094  NH1 ARG A 970     -67.650  -8.377 -34.557  1.00170.53           N1+
ATOM   2095  NH2 ARG A 970     -67.763 -10.631 -35.254  1.00170.53           N  
ATOM   2096  N   GLU A 971     -73.814 -10.231 -34.456  1.00 41.58           N  
ATOM   2097  CA  GLU A 971     -75.100 -10.284 -35.096  1.00 41.58           C  
ATOM   2098  C   GLU A 971     -76.172 -10.454 -34.059  1.00 41.58           C  
ATOM   2099  O   GLU A 971     -77.247  -9.866 -34.156  1.00 41.58           O  
ATOM   2100  CB  GLU A 971     -75.197 -11.464 -36.078  1.00 41.58           C  
ATOM   2101  CG  GLU A 971     -74.230 -11.340 -37.259  1.00 41.58           C  
ATOM   2102  CD  GLU A 971     -74.264 -12.648 -38.036  1.00 41.58           C  
ATOM   2103  OE1 GLU A 971     -74.807 -13.643 -37.486  1.00 41.58           O  
ATOM   2104  OE2 GLU A 971     -73.746 -12.673 -39.184  1.00 41.58           O1-
ATOM   2105  N   LEU A 972     -75.894 -11.275 -33.029  1.00 51.36           N  
ATOM   2106  CA  LEU A 972     -76.849 -11.583 -32.000  1.00 51.36           C  
ATOM   2107  C   LEU A 972     -77.189 -10.331 -31.258  1.00 51.36           C  
ATOM   2108  O   LEU A 972     -78.340 -10.112 -30.882  1.00 51.36           O  
ATOM   2109  CB  LEU A 972     -76.291 -12.596 -30.984  1.00 51.36           C  
ATOM   2110  CG  LEU A 972     -75.988 -13.977 -31.597  1.00 51.36           C  
ATOM   2111  CD1 LEU A 972     -75.435 -14.949 -30.544  1.00 51.36           C  
ATOM   2112  CD2 LEU A 972     -77.216 -14.546 -32.324  1.00 51.36           C  
ATOM   2113  N   VAL A 973     -76.187  -9.469 -31.024  1.00 29.45           N  
ATOM   2114  CA  VAL A 973     -76.430  -8.268 -30.284  1.00 29.45           C  
ATOM   2115  C   VAL A 973     -77.450  -7.454 -31.016  1.00 29.45           C  
ATOM   2116  O   VAL A 973     -78.360  -6.898 -30.406  1.00 29.45           O  
ATOM   2117  CB  VAL A 973     -75.204  -7.413 -30.135  1.00 29.45           C  
ATOM   2118  CG1 VAL A 973     -75.595  -6.130 -29.380  1.00 29.45           C  
ATOM   2119  CG2 VAL A 973     -74.106  -8.237 -29.443  1.00 29.45           C  
ATOM   2120  N   SER A 974     -77.322  -7.352 -32.351  1.00 77.97           N  
ATOM   2121  CA  SER A 974     -78.216  -6.529 -33.117  1.00 77.97           C  
ATOM   2122  C   SER A 974     -79.618  -7.073 -33.138  1.00 77.97           C  
ATOM   2123  O   SER A 974     -80.575  -6.322 -32.951  1.00 77.97           O  
ATOM   2124  CB  SER A 974     -77.750  -6.334 -34.573  1.00 77.97           C  
ATOM   2125  OG  SER A 974     -77.713  -7.578 -35.257  1.00 77.97           O  
ATOM   2126  N   GLU A 975     -79.783  -8.392 -33.357  1.00149.21           N  
ATOM   2127  CA  GLU A 975     -81.093  -8.964 -33.514  1.00149.21           C  
ATOM   2128  C   GLU A 975     -81.879  -8.827 -32.242  1.00149.21           C  
ATOM   2129  O   GLU A 975     -83.043  -8.430 -32.262  1.00149.21           O  
ATOM   2130  CB  GLU A 975     -81.027 -10.456 -33.890  1.00149.21           C  
ATOM   2131  CG  GLU A 975     -82.277 -10.978 -34.599  1.00149.21           C  
ATOM   2132  CD  GLU A 975     -83.441 -10.975 -33.622  1.00149.21           C  
ATOM   2133  OE1 GLU A 975     -83.350 -11.689 -32.587  1.00149.21           O  
ATOM   2134  OE2 GLU A 975     -84.439 -10.259 -33.901  1.00149.21           O1-
ATOM   2135  N   PHE A 976     -81.257  -9.142 -31.090  1.00 74.19           N  
ATOM   2136  CA  PHE A 976     -81.941  -9.062 -29.831  1.00 74.19           C  
ATOM   2137  C   PHE A 976     -82.229  -7.633 -29.498  1.00 74.19           C  
ATOM   2138  O   PHE A 976     -83.247  -7.329 -28.880  1.00 74.19           O  
ATOM   2139  CB  PHE A 976     -81.184  -9.727 -28.668  1.00 74.19           C  
ATOM   2140  CG  PHE A 976     -81.340 -11.203 -28.842  1.00 74.19           C  
ATOM   2141  CD1 PHE A 976     -82.484 -11.834 -28.405  1.00 74.19           C  
ATOM   2142  CD2 PHE A 976     -80.357 -11.959 -29.437  1.00 74.19           C  
ATOM   2143  CE1 PHE A 976     -82.645 -13.192 -28.557  1.00 74.19           C  
ATOM   2144  CE2 PHE A 976     -80.512 -13.318 -29.590  1.00 74.19           C  
ATOM   2145  CZ  PHE A 976     -81.657 -13.938 -29.151  1.00 74.19           C  
ATOM   2146  N   SER A 977     -81.318  -6.715 -29.871  1.00 35.44           N  
ATOM   2147  CA  SER A 977     -81.522  -5.322 -29.591  1.00 35.44           C  
ATOM   2148  C   SER A 977     -82.754  -4.851 -30.305  1.00 35.44           C  
ATOM   2149  O   SER A 977     -83.556  -4.107 -29.740  1.00 35.44           O  
ATOM   2150  CB  SER A 977     -80.367  -4.429 -30.080  1.00 35.44           C  
ATOM   2151  OG  SER A 977     -79.184  -4.696 -29.341  1.00 35.44           O  
ATOM   2152  N   ARG A 978     -82.940  -5.260 -31.576  1.00100.91           N  
ATOM   2153  CA  ARG A 978     -84.084  -4.794 -32.308  1.00100.91           C  
ATOM   2154  C   ARG A 978     -85.327  -5.360 -31.690  1.00100.91           C  
ATOM   2155  O   ARG A 978     -86.351  -4.684 -31.612  1.00100.91           O  
ATOM   2156  CB  ARG A 978     -84.083  -5.148 -33.808  1.00100.91           C  
ATOM   2157  CG  ARG A 978     -84.159  -6.638 -34.125  1.00100.91           C  
ATOM   2158  CD  ARG A 978     -84.127  -6.936 -35.625  1.00100.91           C  
ATOM   2159  NE  ARG A 978     -84.453  -8.378 -35.792  1.00100.91           N  
ATOM   2160  CZ  ARG A 978     -85.757  -8.763 -35.903  1.00100.91           C  
ATOM   2161  NH1 ARG A 978     -86.745  -7.821 -35.907  1.00100.91           N1+
ATOM   2162  NH2 ARG A 978     -86.074 -10.086 -36.011  1.00100.91           N  
ATOM   2163  N   MET A 979     -85.265  -6.624 -31.227  1.00 72.08           N  
ATOM   2164  CA  MET A 979     -86.395  -7.272 -30.620  1.00 72.08           C  
ATOM   2165  C   MET A 979     -86.758  -6.538 -29.365  1.00 72.08           C  
ATOM   2166  O   MET A 979     -87.929  -6.439 -29.001  1.00 72.08           O  
ATOM   2167  CB  MET A 979     -86.136  -8.736 -30.213  1.00 72.08           C  
ATOM   2168  CG  MET A 979     -86.067  -9.720 -31.382  1.00 72.08           C  
ATOM   2169  SD  MET A 979     -85.797 -11.450 -30.883  1.00 72.08           S  
ATOM   2170  CE  MET A 979     -86.059 -12.168 -32.530  1.00 72.08           C  
ATOM   2171  N   ALA A 980     -85.743  -5.998 -28.674  1.00 57.58           N  
ATOM   2172  CA  ALA A 980     -85.901  -5.293 -27.434  1.00 57.58           C  
ATOM   2173  C   ALA A 980     -86.792  -4.112 -27.664  1.00 57.58           C  
ATOM   2174  O   ALA A 980     -87.402  -3.599 -26.729  1.00 57.58           O  
ATOM   2175  CB  ALA A 980     -84.573  -4.772 -26.855  1.00 57.58           C  
ATOM   2176  N   ARG A 981     -86.824  -3.600 -28.905  1.00179.06           N  
ATOM   2177  CA  ARG A 981     -87.617  -2.451 -29.242  1.00179.06           C  
ATOM   2178  C   ARG A 981     -89.079  -2.725 -28.996  1.00179.06           C  
ATOM   2179  O   ARG A 981     -89.778  -1.866 -28.456  1.00179.06           O  
ATOM   2180  CB  ARG A 981     -87.447  -2.068 -30.718  1.00179.06           C  
ATOM   2181  CG  ARG A 981     -88.151  -0.775 -31.111  1.00179.06           C  
ATOM   2182  CD  ARG A 981     -87.827  -0.331 -32.538  1.00179.06           C  
ATOM   2183  NE  ARG A 981     -86.349  -0.149 -32.612  1.00179.06           N  
ATOM   2184  CZ  ARG A 981     -85.549  -1.209 -32.927  1.00179.06           C  
ATOM   2185  NH1 ARG A 981     -86.107  -2.418 -33.228  1.00179.06           N1+
ATOM   2186  NH2 ARG A 981     -84.192  -1.063 -32.943  1.00179.06           N  
ATOM   2187  N   ASP A 982     -89.589  -3.909 -29.410  1.00111.87           N  
ATOM   2188  CA  ASP A 982     -90.967  -4.269 -29.171  1.00111.87           C  
ATOM   2189  C   ASP A 982     -90.984  -5.641 -28.571  1.00111.87           C  
ATOM   2190  O   ASP A 982     -91.223  -6.626 -29.268  1.00111.87           O  
ATOM   2191  CB  ASP A 982     -91.828  -4.377 -30.444  1.00111.87           C  
ATOM   2192  CG  ASP A 982     -92.300  -2.994 -30.854  1.00111.87           C  
ATOM   2193  OD1 ASP A 982     -92.499  -2.152 -29.939  1.00111.87           O  
ATOM   2194  OD2 ASP A 982     -92.480  -2.763 -32.080  1.00111.87           O1-
ATOM   2195  N   PRO A 983     -90.770  -5.730 -27.289  1.00176.25           N  
ATOM   2196  CA  PRO A 983     -90.695  -7.014 -26.648  1.00176.25           C  
ATOM   2197  C   PRO A 983     -91.934  -7.857 -26.680  1.00176.25           C  
ATOM   2198  O   PRO A 983     -91.813  -9.075 -26.799  1.00176.25           O  
ATOM   2199  CB  PRO A 983     -90.165  -6.740 -25.241  1.00176.25           C  
ATOM   2200  CG  PRO A 983     -89.326  -5.463 -25.414  1.00176.25           C  
ATOM   2201  CD  PRO A 983     -89.993  -4.723 -26.585  1.00176.25           C  
ATOM   2202  N   GLN A 984     -93.130  -7.252 -26.598  1.00 96.64           N  
ATOM   2203  CA  GLN A 984     -94.351  -8.004 -26.552  1.00 96.64           C  
ATOM   2204  C   GLN A 984     -94.501  -8.749 -27.838  1.00 96.64           C  
ATOM   2205  O   GLN A 984     -95.023  -9.862 -27.865  1.00 96.64           O  
ATOM   2206  CB  GLN A 984     -95.589  -7.107 -26.388  1.00 96.64           C  
ATOM   2207  CG  GLN A 984     -95.629  -6.353 -25.056  1.00 96.64           C  
ATOM   2208  CD  GLN A 984     -95.955  -7.348 -23.950  1.00 96.64           C  
ATOM   2209  NE2 GLN A 984     -96.208  -8.627 -24.336  1.00 96.64           N  
ATOM   2210  OE1 GLN A 984     -95.983  -6.994 -22.772  1.00 96.64           O  
ATOM   2211  N   ARG A 985     -94.052  -8.139 -28.947  1.00123.94           N  
ATOM   2212  CA  ARG A 985     -94.214  -8.722 -30.245  1.00123.94           C  
ATOM   2213  C   ARG A 985     -93.494 -10.035 -30.317  1.00123.94           C  
ATOM   2214  O   ARG A 985     -94.005 -10.993 -30.890  1.00123.94           O  
ATOM   2215  CB  ARG A 985     -93.622  -7.840 -31.359  1.00123.94           C  
ATOM   2216  CG  ARG A 985     -94.296  -6.475 -31.508  1.00123.94           C  
ATOM   2217  CD  ARG A 985     -95.525  -6.488 -32.417  1.00123.94           C  
ATOM   2218  NE  ARG A 985     -96.017  -5.086 -32.526  1.00123.94           N  
ATOM   2219  CZ  ARG A 985     -96.914  -4.598 -31.621  1.00123.94           C  
ATOM   2220  NH1 ARG A 985     -97.361  -5.392 -30.605  1.00123.94           N1+
ATOM   2221  NH2 ARG A 985     -97.362  -3.313 -31.732  1.00123.94           N  
ATOM   2222  N   PHE A 986     -92.248 -10.076 -29.812  1.00168.71           N  
ATOM   2223  CA  PHE A 986     -91.396 -11.233 -29.830  1.00168.71           C  
ATOM   2224  C   PHE A 986     -91.695 -12.239 -28.755  1.00168.71           C  
ATOM   2225  O   PHE A 986     -91.535 -13.439 -28.971  1.00168.71           O  
ATOM   2226  CB  PHE A 986     -89.916 -10.850 -29.748  1.00168.71           C  
ATOM   2227  CG  PHE A 986     -89.698 -10.013 -30.959  1.00168.71           C  
ATOM   2228  CD1 PHE A 986     -89.342 -10.589 -32.155  1.00168.71           C  
ATOM   2229  CD2 PHE A 986     -89.881  -8.650 -30.901  1.00168.71           C  
ATOM   2230  CE1 PHE A 986     -89.152  -9.812 -33.274  1.00168.71           C  
ATOM   2231  CE2 PHE A 986     -89.692  -7.869 -32.016  1.00168.71           C  
ATOM   2232  CZ  PHE A 986     -89.325  -8.450 -33.205  1.00168.71           C  
ATOM   2233  N   VAL A 987     -92.078 -11.793 -27.542  1.00 54.29           N  
ATOM   2234  CA  VAL A 987     -92.272 -12.757 -26.496  1.00 54.29           C  
ATOM   2235  C   VAL A 987     -93.653 -12.624 -25.952  1.00 54.29           C  
ATOM   2236  O   VAL A 987     -94.208 -11.527 -25.888  1.00 54.29           O  
ATOM   2237  CB  VAL A 987     -91.324 -12.599 -25.344  1.00 54.29           C  
ATOM   2238  CG1 VAL A 987     -91.707 -13.617 -24.256  1.00 54.29           C  
ATOM   2239  CG2 VAL A 987     -89.886 -12.758 -25.867  1.00 54.29           C  
ATOM   2240  N   VAL A 988     -94.252 -13.765 -25.557  1.00156.55           N  
ATOM   2241  CA  VAL A 988     -95.592 -13.707 -25.050  1.00156.55           C  
ATOM   2242  C   VAL A 988     -95.655 -14.469 -23.758  1.00156.55           C  
ATOM   2243  O   VAL A 988     -95.397 -15.670 -23.689  1.00156.55           O  
ATOM   2244  CB  VAL A 988     -96.597 -14.247 -26.033  1.00156.55           C  
ATOM   2245  CG1 VAL A 988     -96.395 -15.758 -26.232  1.00156.55           C  
ATOM   2246  CG2 VAL A 988     -97.994 -13.841 -25.563  1.00156.55           C  
TER    2247      VAL A 988 
ATOM   2248  N   LYS B 698     -44.195 -23.560 -20.789  1.00 33.70           N  
ATOM   2249  CA  LYS B 698     -45.302 -22.577 -20.872  1.00 33.70           C  
ATOM   2250  C   LYS B 698     -44.931 -21.311 -20.165  1.00 33.70           C  
ATOM   2251  O   LYS B 698     -43.875 -21.237 -19.540  1.00 33.70           O  
ATOM   2252  CB  LYS B 698     -46.579 -23.158 -20.244  1.00 33.70           C  
ATOM   2253  CG  LYS B 698     -47.122 -24.359 -21.021  1.00 33.70           C  
ATOM   2254  CD  LYS B 698     -48.165 -25.177 -20.258  1.00 33.70           C  
ATOM   2255  CE  LYS B 698     -48.699 -26.372 -21.050  1.00 33.70           C  
ATOM   2256  NZ  LYS B 698     -49.698 -27.108 -20.244  1.00 33.70           N1+
ATOM   2257  N   VAL B 699     -45.794 -20.275 -20.249  1.00 61.29           N  
ATOM   2258  CA  VAL B 699     -45.470 -19.011 -19.641  1.00 61.29           C  
ATOM   2259  C   VAL B 699     -46.004 -19.026 -18.251  1.00 61.29           C  
ATOM   2260  O   VAL B 699     -47.211 -18.948 -18.034  1.00 61.29           O  
ATOM   2261  CB  VAL B 699     -46.081 -17.832 -20.340  1.00 61.29           C  
ATOM   2262  CG1 VAL B 699     -45.728 -16.560 -19.550  1.00 61.29           C  
ATOM   2263  CG2 VAL B 699     -45.591 -17.814 -21.797  1.00 61.29           C  
ATOM   2264  N   LEU B 700     -45.089 -19.065 -17.266  1.00178.91           N  
ATOM   2265  CA  LEU B 700     -45.509 -19.323 -15.929  1.00178.91           C  
ATOM   2266  C   LEU B 700     -44.469 -18.776 -14.964  1.00178.91           C  
ATOM   2267  O   LEU B 700     -43.315 -18.599 -15.349  1.00178.91           O  
ATOM   2268  CB  LEU B 700     -45.602 -20.861 -15.876  1.00178.91           C  
ATOM   2269  CG  LEU B 700     -44.300 -21.642 -16.149  1.00178.91           C  
ATOM   2270  CD1 LEU B 700     -43.247 -21.449 -15.044  1.00178.91           C  
ATOM   2271  CD2 LEU B 700     -44.613 -23.126 -16.399  1.00178.91           C  
ATOM   2272  N   ALA B 701     -44.849 -18.432 -13.701  1.00 72.26           N  
ATOM   2273  CA  ALA B 701     -43.870 -18.040 -12.705  1.00 72.26           C  
ATOM   2274  C   ALA B 701     -44.406 -18.316 -11.321  1.00 72.26           C  
ATOM   2275  O   ALA B 701     -45.546 -17.987 -11.004  1.00 72.26           O  
ATOM   2276  CB  ALA B 701     -43.525 -16.539 -12.743  1.00 72.26           C  
ATOM   2277  N   ARG B 702     -43.570 -18.889 -10.427  1.00 81.45           N  
ATOM   2278  CA  ARG B 702     -44.015 -19.193  -9.089  1.00 81.45           C  
ATOM   2279  C   ARG B 702     -44.037 -17.929  -8.284  1.00 81.45           C  
ATOM   2280  O   ARG B 702     -43.168 -17.070  -8.418  1.00 81.45           O  
ATOM   2281  CB  ARG B 702     -43.111 -20.201  -8.358  1.00 81.45           C  
ATOM   2282  CG  ARG B 702     -43.619 -20.586  -6.967  1.00 81.45           C  
ATOM   2283  CD  ARG B 702     -42.716 -21.588  -6.245  1.00 81.45           C  
ATOM   2284  NE  ARG B 702     -43.335 -21.862  -4.919  1.00 81.45           N  
ATOM   2285  CZ  ARG B 702     -43.317 -20.880  -3.976  1.00 81.45           C  
ATOM   2286  NH1 ARG B 702     -42.824 -19.657  -4.319  1.00 81.45           N1+
ATOM   2287  NH2 ARG B 702     -43.795 -21.105  -2.718  1.00 81.45           N  
ATOM   2288  N   ILE B 703     -45.054 -17.788  -7.411  1.00150.38           N  
ATOM   2289  CA  ILE B 703     -45.180 -16.642  -6.550  1.00150.38           C  
ATOM   2290  C   ILE B 703     -44.849 -17.026  -5.143  1.00150.38           C  
ATOM   2291  O   ILE B 703     -45.159 -18.123  -4.682  1.00150.38           O  
ATOM   2292  CB  ILE B 703     -46.524 -15.970  -6.587  1.00150.38           C  
ATOM   2293  CG1 ILE B 703     -46.558 -14.909  -7.702  1.00150.38           C  
ATOM   2294  CG2 ILE B 703     -46.800 -15.383  -5.194  1.00150.38           C  
ATOM   2295  CD1 ILE B 703     -46.120 -15.380  -9.080  1.00150.38           C  
ATOM   2296  N   PHE B 704     -44.157 -16.115  -4.428  1.00182.38           N  
ATOM   2297  CA  PHE B 704     -43.736 -16.406  -3.086  1.00182.38           C  
ATOM   2298  C   PHE B 704     -44.520 -15.575  -2.114  1.00182.38           C  
ATOM   2299  O   PHE B 704     -45.102 -14.550  -2.464  1.00182.38           O  
ATOM   2300  CB  PHE B 704     -42.251 -16.089  -2.813  1.00182.38           C  
ATOM   2301  CG  PHE B 704     -41.353 -17.071  -3.487  1.00182.38           C  
ATOM   2302  CD1 PHE B 704     -40.946 -16.888  -4.789  1.00182.38           C  
ATOM   2303  CD2 PHE B 704     -40.905 -18.178  -2.803  1.00182.38           C  
ATOM   2304  CE1 PHE B 704     -40.116 -17.799  -5.399  1.00182.38           C  
ATOM   2305  CE2 PHE B 704     -40.076 -19.093  -3.407  1.00182.38           C  
ATOM   2306  CZ  PHE B 704     -39.680 -18.904  -4.709  1.00182.38           C  
ATOM   2307  N   LYS B 705     -44.588 -16.044  -0.850  1.00187.02           N  
ATOM   2308  CA  LYS B 705     -45.218 -15.278   0.188  1.00187.02           C  
ATOM   2309  C   LYS B 705     -44.118 -14.729   1.039  1.00187.02           C  
ATOM   2310  O   LYS B 705     -43.094 -15.374   1.254  1.00187.02           O  
ATOM   2311  CB  LYS B 705     -46.219 -16.046   1.075  1.00187.02           C  
ATOM   2312  CG  LYS B 705     -45.824 -17.475   1.448  1.00187.02           C  
ATOM   2313  CD  LYS B 705     -45.982 -18.487   0.312  1.00187.02           C  
ATOM   2314  CE  LYS B 705     -47.421 -18.982   0.142  1.00187.02           C  
ATOM   2315  NZ  LYS B 705     -47.477 -20.061  -0.870  1.00187.02           N1+
ATOM   2316  N   GLU B 706     -44.289 -13.506   1.565  1.00155.51           N  
ATOM   2317  CA  GLU B 706     -43.165 -12.952   2.253  1.00155.51           C  
ATOM   2318  C   GLU B 706     -42.865 -13.710   3.501  1.00155.51           C  
ATOM   2319  O   GLU B 706     -41.792 -13.558   4.082  1.00155.51           O  
ATOM   2320  CB  GLU B 706     -43.149 -11.439   2.479  1.00155.51           C  
ATOM   2321  CG  GLU B 706     -43.928 -10.874   3.647  1.00155.51           C  
ATOM   2322  CD  GLU B 706     -43.199  -9.561   3.846  1.00155.51           C  
ATOM   2323  OE1 GLU B 706     -42.678  -9.031   2.827  1.00155.51           O  
ATOM   2324  OE2 GLU B 706     -43.118  -9.090   5.010  1.00155.51           O1-
ATOM   2325  N   THR B 707     -43.830 -14.505   3.986  1.00 55.00           N  
ATOM   2326  CA  THR B 707     -43.584 -15.309   5.149  1.00 55.00           C  
ATOM   2327  C   THR B 707     -42.482 -16.285   4.840  1.00 55.00           C  
ATOM   2328  O   THR B 707     -41.692 -16.633   5.717  1.00 55.00           O  
ATOM   2329  CB  THR B 707     -44.789 -16.092   5.585  1.00 55.00           C  
ATOM   2330  CG2 THR B 707     -45.928 -15.104   5.888  1.00 55.00           C  
ATOM   2331  OG1 THR B 707     -45.186 -17.001   4.569  1.00 55.00           O  
ATOM   2332  N   GLU B 708     -42.435 -16.809   3.599  1.00151.68           N  
ATOM   2333  CA  GLU B 708     -41.416 -17.754   3.232  1.00151.68           C  
ATOM   2334  C   GLU B 708     -40.062 -17.119   3.041  1.00151.68           C  
ATOM   2335  O   GLU B 708     -39.045 -17.765   3.289  1.00151.68           O  
ATOM   2336  CB  GLU B 708     -41.791 -18.640   2.029  1.00151.68           C  
ATOM   2337  CG  GLU B 708     -42.179 -17.907   0.750  1.00151.68           C  
ATOM   2338  CD  GLU B 708     -42.888 -18.931  -0.125  1.00151.68           C  
ATOM   2339  OE1 GLU B 708     -43.010 -20.103   0.322  1.00151.68           O  
ATOM   2340  OE2 GLU B 708     -43.325 -18.556  -1.245  1.00151.68           O1-
ATOM   2341  N   LEU B 709     -39.991 -15.849   2.588  1.00 82.75           N  
ATOM   2342  CA  LEU B 709     -38.701 -15.264   2.327  1.00 82.75           C  
ATOM   2343  C   LEU B 709     -38.239 -14.443   3.496  1.00 82.75           C  
ATOM   2344  O   LEU B 709     -39.028 -13.742   4.126  1.00 82.75           O  
ATOM   2345  CB  LEU B 709     -38.690 -14.301   1.128  1.00 82.75           C  
ATOM   2346  CG  LEU B 709     -39.069 -14.960  -0.209  1.00 82.75           C  
ATOM   2347  CD1 LEU B 709     -38.734 -14.043  -1.390  1.00 82.75           C  
ATOM   2348  CD2 LEU B 709     -38.446 -16.352  -0.356  1.00 82.75           C  
ATOM   2349  N   ARG B 710     -36.926 -14.525   3.822  1.00174.34           N  
ATOM   2350  CA  ARG B 710     -36.369 -13.701   4.863  1.00174.34           C  
ATOM   2351  C   ARG B 710     -35.041 -13.182   4.383  1.00174.34           C  
ATOM   2352  O   ARG B 710     -34.275 -13.911   3.754  1.00174.34           O  
ATOM   2353  CB  ARG B 710     -36.130 -14.420   6.201  1.00174.34           C  
ATOM   2354  CG  ARG B 710     -35.133 -15.572   6.128  1.00174.34           C  
ATOM   2355  CD  ARG B 710     -34.873 -16.230   7.484  1.00174.34           C  
ATOM   2356  NE  ARG B 710     -34.162 -15.234   8.336  1.00174.34           N  
ATOM   2357  CZ  ARG B 710     -34.869 -14.335   9.081  1.00174.34           C  
ATOM   2358  NH1 ARG B 710     -36.233 -14.355   9.067  1.00174.34           N1+
ATOM   2359  NH2 ARG B 710     -34.209 -13.416   9.845  1.00174.34           N  
ATOM   2360  N   LYS B 711     -34.730 -11.899   4.684  1.00171.56           N  
ATOM   2361  CA  LYS B 711     -33.515 -11.278   4.219  1.00171.56           C  
ATOM   2362  C   LYS B 711     -32.496 -11.333   5.328  1.00171.56           C  
ATOM   2363  O   LYS B 711     -32.769 -10.872   6.436  1.00171.56           O  
ATOM   2364  CB  LYS B 711     -33.674  -9.769   3.943  1.00171.56           C  
ATOM   2365  CG  LYS B 711     -34.903  -9.344   3.131  1.00171.56           C  
ATOM   2366  CD  LYS B 711     -34.966  -9.830   1.686  1.00171.56           C  
ATOM   2367  CE  LYS B 711     -36.159  -9.242   0.924  1.00171.56           C  
ATOM   2368  NZ  LYS B 711     -37.431  -9.602   1.598  1.00171.56           N1+
ATOM   2369  N   LEU B 712     -31.325 -11.969   5.086  1.00123.23           N  
ATOM   2370  CA  LEU B 712     -30.251 -11.999   6.052  1.00123.23           C  
ATOM   2371  C   LEU B 712     -29.507 -10.690   6.125  1.00123.23           C  
ATOM   2372  O   LEU B 712     -29.368 -10.105   7.197  1.00123.23           O  
ATOM   2373  CB  LEU B 712     -29.229 -13.111   5.758  1.00123.23           C  
ATOM   2374  CG  LEU B 712     -29.755 -14.533   6.039  1.00123.23           C  
ATOM   2375  CD1 LEU B 712     -29.885 -14.793   7.545  1.00123.23           C  
ATOM   2376  CD2 LEU B 712     -31.070 -14.811   5.303  1.00123.23           C  
ATOM   2377  N   LYS B 713     -29.013 -10.187   4.971  1.00175.03           N  
ATOM   2378  CA  LYS B 713     -28.276  -8.950   4.944  1.00175.03           C  
ATOM   2379  C   LYS B 713     -28.107  -8.540   3.505  1.00175.03           C  
ATOM   2380  O   LYS B 713     -28.381  -9.332   2.605  1.00175.03           O  
ATOM   2381  CB  LYS B 713     -26.939  -8.983   5.725  1.00175.03           C  
ATOM   2382  CG  LYS B 713     -25.948 -10.097   5.378  1.00175.03           C  
ATOM   2383  CD  LYS B 713     -25.129  -9.826   4.123  1.00175.03           C  
ATOM   2384  CE  LYS B 713     -25.823 -10.286   2.851  1.00175.03           C  
ATOM   2385  NZ  LYS B 713     -25.259  -9.564   1.698  1.00175.03           N1+
ATOM   2386  N   VAL B 714     -27.673  -7.283   3.240  1.00145.85           N  
ATOM   2387  CA  VAL B 714     -27.682  -6.816   1.875  1.00145.85           C  
ATOM   2388  C   VAL B 714     -26.344  -6.910   1.208  1.00145.85           C  
ATOM   2389  O   VAL B 714     -25.305  -6.650   1.813  1.00145.85           O  
ATOM   2390  CB  VAL B 714     -28.106  -5.384   1.709  1.00145.85           C  
ATOM   2391  CG1 VAL B 714     -29.460  -5.184   2.393  1.00145.85           C  
ATOM   2392  CG2 VAL B 714     -26.996  -4.460   2.217  1.00145.85           C  
ATOM   2393  N   LEU B 715     -26.362  -7.366  -0.067  1.00 72.29           N  
ATOM   2394  CA  LEU B 715     -25.218  -7.435  -0.939  1.00 72.29           C  
ATOM   2395  C   LEU B 715     -24.840  -6.079  -1.467  1.00 72.29           C  
ATOM   2396  O   LEU B 715     -23.664  -5.717  -1.458  1.00 72.29           O  
ATOM   2397  CB  LEU B 715     -25.461  -8.350  -2.153  1.00 72.29           C  
ATOM   2398  CG  LEU B 715     -25.611  -9.839  -1.784  1.00 72.29           C  
ATOM   2399  CD1 LEU B 715     -25.850 -10.709  -3.028  1.00 72.29           C  
ATOM   2400  CD2 LEU B 715     -24.406 -10.325  -0.966  1.00 72.29           C  
ATOM   2401  N   GLY B 716     -25.830  -5.288  -1.948  1.00 30.10           N  
ATOM   2402  CA  GLY B 716     -25.519  -3.999  -2.514  1.00 30.10           C  
ATOM   2403  C   GLY B 716     -26.667  -3.540  -3.372  1.00 30.10           C  
ATOM   2404  O   GLY B 716     -27.590  -4.300  -3.661  1.00 30.10           O  
ATOM   2405  N   SER B 717     -26.623  -2.256  -3.798  1.00 84.13           N  
ATOM   2406  CA  SER B 717     -27.641  -1.650  -4.620  1.00 84.13           C  
ATOM   2407  C   SER B 717     -27.220  -1.715  -6.055  1.00 84.13           C  
ATOM   2408  O   SER B 717     -26.291  -2.437  -6.412  1.00 84.13           O  
ATOM   2409  CB  SER B 717     -27.900  -0.167  -4.310  1.00 84.13           C  
ATOM   2410  OG  SER B 717     -28.499  -0.027  -3.033  1.00 84.13           O  
ATOM   2411  N   GLY B 718     -27.925  -0.952  -6.922  1.00 30.45           N  
ATOM   2412  CA  GLY B 718     -27.621  -0.959  -8.324  1.00 30.45           C  
ATOM   2413  C   GLY B 718     -28.394   0.132  -8.997  1.00 30.45           C  
ATOM   2414  O   GLY B 718     -28.845   1.080  -8.357  1.00 30.45           O  
ATOM   2415  N   VAL B 719     -28.558   0.016 -10.333  1.00 51.35           N  
ATOM   2416  CA  VAL B 719     -29.227   1.038 -11.086  1.00 51.35           C  
ATOM   2417  C   VAL B 719     -30.608   1.189 -10.542  1.00 51.35           C  
ATOM   2418  O   VAL B 719     -31.012   2.286 -10.157  1.00 51.35           O  
ATOM   2419  CB  VAL B 719     -29.347   0.692 -12.542  1.00 51.35           C  
ATOM   2420  CG1 VAL B 719     -30.083   1.833 -13.264  1.00 51.35           C  
ATOM   2421  CG2 VAL B 719     -27.940   0.405 -13.094  1.00 51.35           C  
ATOM   2422  N   PHE B 720     -31.372   0.081 -10.498  1.00107.63           N  
ATOM   2423  CA  PHE B 720     -32.676   0.139  -9.914  1.00107.63           C  
ATOM   2424  C   PHE B 720     -32.950  -1.125  -9.154  1.00107.63           C  
ATOM   2425  O   PHE B 720     -33.461  -2.103  -9.695  1.00107.63           O  
ATOM   2426  CB  PHE B 720     -33.786   0.446 -10.946  1.00107.63           C  
ATOM   2427  CG  PHE B 720     -33.523  -0.306 -12.213  1.00107.63           C  
ATOM   2428  CD1 PHE B 720     -33.807  -1.642 -12.360  1.00107.63           C  
ATOM   2429  CD2 PHE B 720     -32.989   0.367 -13.289  1.00107.63           C  
ATOM   2430  CE1 PHE B 720     -33.550  -2.294 -13.543  1.00107.63           C  
ATOM   2431  CE2 PHE B 720     -32.730  -0.276 -14.477  1.00107.63           C  
ATOM   2432  CZ  PHE B 720     -33.009  -1.613 -14.606  1.00107.63           C  
ATOM   2433  N   GLY B 721     -32.635  -1.127  -7.843  1.00 36.42           N  
ATOM   2434  CA  GLY B 721     -32.920  -2.289  -7.049  1.00 36.42           C  
ATOM   2435  C   GLY B 721     -31.786  -2.563  -6.109  1.00 36.42           C  
ATOM   2436  O   GLY B 721     -30.659  -2.118  -6.323  1.00 36.42           O  
ATOM   2437  N   THR B 722     -32.074  -3.324  -5.028  1.00138.94           N  
ATOM   2438  CA  THR B 722     -31.068  -3.702  -4.072  1.00138.94           C  
ATOM   2439  C   THR B 722     -31.110  -5.188  -3.911  1.00138.94           C  
ATOM   2440  O   THR B 722     -32.172  -5.769  -3.696  1.00138.94           O  
ATOM   2441  CB  THR B 722     -31.281  -3.170  -2.685  1.00138.94           C  
ATOM   2442  CG2 THR B 722     -31.107  -1.652  -2.662  1.00138.94           C  
ATOM   2443  OG1 THR B 722     -32.568  -3.540  -2.219  1.00138.94           O  
ATOM   2444  N   VAL B 723     -29.942  -5.854  -3.984  1.00114.20           N  
ATOM   2445  CA  VAL B 723     -29.981  -7.278  -3.841  1.00114.20           C  
ATOM   2446  C   VAL B 723     -29.623  -7.629  -2.427  1.00114.20           C  
ATOM   2447  O   VAL B 723     -28.775  -6.987  -1.806  1.00114.20           O  
ATOM   2448  CB  VAL B 723     -29.057  -8.010  -4.769  1.00114.20           C  
ATOM   2449  CG1 VAL B 723     -27.666  -8.101  -4.126  1.00114.20           C  
ATOM   2450  CG2 VAL B 723     -29.702  -9.352  -5.147  1.00114.20           C  
ATOM   2451  N   HIS B 724     -30.281  -8.671  -1.875  1.00 79.89           N  
ATOM   2452  CA  HIS B 724     -30.051  -9.066  -0.513  1.00 79.89           C  
ATOM   2453  C   HIS B 724     -29.730 -10.529  -0.472  1.00 79.89           C  
ATOM   2454  O   HIS B 724     -30.170 -11.307  -1.317  1.00 79.89           O  
ATOM   2455  CB  HIS B 724     -31.297  -8.924   0.380  1.00 79.89           C  
ATOM   2456  CG  HIS B 724     -31.807  -7.526   0.568  1.00 79.89           C  
ATOM   2457  CD2 HIS B 724     -32.449  -6.704  -0.306  1.00 79.89           C  
ATOM   2458  ND1 HIS B 724     -31.725  -6.824   1.750  1.00 79.89           N  
ATOM   2459  CE1 HIS B 724     -32.322  -5.624   1.535  1.00 79.89           C  
ATOM   2460  NE2 HIS B 724     -32.776  -5.505   0.302  1.00 79.89           N  
ATOM   2461  N   LYS B 725     -28.908 -10.920   0.521  1.00 99.78           N  
ATOM   2462  CA  LYS B 725     -28.633 -12.298   0.816  1.00 99.78           C  
ATOM   2463  C   LYS B 725     -29.720 -12.716   1.753  1.00 99.78           C  
ATOM   2464  O   LYS B 725     -30.054 -11.980   2.681  1.00 99.78           O  
ATOM   2465  CB  LYS B 725     -27.298 -12.481   1.558  1.00 99.78           C  
ATOM   2466  CG  LYS B 725     -27.109 -13.823   2.271  1.00 99.78           C  
ATOM   2467  CD  LYS B 725     -26.843 -15.025   1.366  1.00 99.78           C  
ATOM   2468  CE  LYS B 725     -26.494 -16.288   2.159  1.00 99.78           C  
ATOM   2469  NZ  LYS B 725     -26.135 -17.390   1.239  1.00 99.78           N1+
ATOM   2470  N   GLY B 726     -30.304 -13.913   1.546  1.00 22.66           N  
ATOM   2471  CA  GLY B 726     -31.368 -14.321   2.419  1.00 22.66           C  
ATOM   2472  C   GLY B 726     -31.659 -15.772   2.195  1.00 22.66           C  
ATOM   2473  O   GLY B 726     -31.050 -16.421   1.346  1.00 22.66           O  
ATOM   2474  N   VAL B 727     -32.622 -16.318   2.966  1.00 51.89           N  
ATOM   2475  CA  VAL B 727     -32.962 -17.707   2.844  1.00 51.89           C  
ATOM   2476  C   VAL B 727     -34.416 -17.810   2.500  1.00 51.89           C  
ATOM   2477  O   VAL B 727     -35.137 -16.813   2.483  1.00 51.89           O  
ATOM   2478  CB  VAL B 727     -32.735 -18.497   4.101  1.00 51.89           C  
ATOM   2479  CG1 VAL B 727     -31.235 -18.456   4.440  1.00 51.89           C  
ATOM   2480  CG2 VAL B 727     -33.641 -17.941   5.209  1.00 51.89           C  
ATOM   2481  N   TRP B 728     -34.862 -19.032   2.143  1.00112.99           N  
ATOM   2482  CA  TRP B 728     -36.242 -19.262   1.823  1.00112.99           C  
ATOM   2483  C   TRP B 728     -36.713 -20.393   2.679  1.00112.99           C  
ATOM   2484  O   TRP B 728     -36.131 -21.472   2.666  1.00112.99           O  
ATOM   2485  CB  TRP B 728     -36.451 -19.660   0.347  1.00112.99           C  
ATOM   2486  CG  TRP B 728     -37.872 -20.016  -0.028  1.00112.99           C  
ATOM   2487  CD1 TRP B 728     -38.983 -19.228  -0.045  1.00112.99           C  
ATOM   2488  CD2 TRP B 728     -38.290 -21.312  -0.490  1.00112.99           C  
ATOM   2489  CE2 TRP B 728     -39.657 -21.235  -0.756  1.00112.99           C  
ATOM   2490  CE3 TRP B 728     -37.594 -22.469  -0.683  1.00112.99           C  
ATOM   2491  NE1 TRP B 728     -40.069 -19.951  -0.476  1.00112.99           N  
ATOM   2492  CZ2 TRP B 728     -40.350 -22.317  -1.218  1.00112.99           C  
ATOM   2493  CZ3 TRP B 728     -38.296 -23.561  -1.143  1.00112.99           C  
ATOM   2494  CH2 TRP B 728     -39.648 -23.487  -1.405  1.00112.99           C  
ATOM   2495  N   ILE B 729     -37.793 -20.187   3.453  1.00115.80           N  
ATOM   2496  CA  ILE B 729     -38.279 -21.244   4.293  1.00115.80           C  
ATOM   2497  C   ILE B 729     -39.578 -21.679   3.690  1.00115.80           C  
ATOM   2498  O   ILE B 729     -40.545 -20.922   3.653  1.00115.80           O  
ATOM   2499  CB  ILE B 729     -38.598 -20.775   5.683  1.00115.80           C  
ATOM   2500  CG1 ILE B 729     -37.388 -20.056   6.306  1.00115.80           C  
ATOM   2501  CG2 ILE B 729     -39.076 -21.992   6.493  1.00115.80           C  
ATOM   2502  CD1 ILE B 729     -36.124 -20.908   6.372  1.00115.80           C  
ATOM   2503  N   PRO B 730     -39.635 -22.890   3.228  1.00100.82           N  
ATOM   2504  CA  PRO B 730     -40.826 -23.410   2.613  1.00100.82           C  
ATOM   2505  C   PRO B 730     -41.858 -23.686   3.661  1.00100.82           C  
ATOM   2506  O   PRO B 730     -41.558 -23.575   4.848  1.00100.82           O  
ATOM   2507  CB  PRO B 730     -40.387 -24.652   1.831  1.00100.82           C  
ATOM   2508  CG  PRO B 730     -38.979 -24.975   2.363  1.00100.82           C  
ATOM   2509  CD  PRO B 730     -38.443 -23.610   2.818  1.00100.82           C  
ATOM   2510  N   GLU B 731     -43.078 -24.059   3.232  1.00111.91           N  
ATOM   2511  CA  GLU B 731     -44.190 -24.307   4.104  1.00111.91           C  
ATOM   2512  C   GLU B 731     -43.827 -25.428   5.019  1.00111.91           C  
ATOM   2513  O   GLU B 731     -44.452 -25.613   6.062  1.00111.91           O  
ATOM   2514  CB  GLU B 731     -45.483 -24.669   3.353  1.00111.91           C  
ATOM   2515  CG  GLU B 731     -45.399 -25.953   2.530  1.00111.91           C  
ATOM   2516  CD  GLU B 731     -46.752 -26.157   1.860  1.00111.91           C  
ATOM   2517  OE1 GLU B 731     -47.611 -25.242   1.973  1.00111.91           O  
ATOM   2518  OE2 GLU B 731     -46.944 -27.228   1.225  1.00111.91           O1-
ATOM   2519  N   GLY B 732     -42.855 -26.259   4.605  1.00 28.04           N  
ATOM   2520  CA  GLY B 732     -42.403 -27.333   5.442  1.00 28.04           C  
ATOM   2521  C   GLY B 732     -41.774 -26.753   6.675  1.00 28.04           C  
ATOM   2522  O   GLY B 732     -41.927 -27.289   7.773  1.00 28.04           O  
ATOM   2523  N   GLU B 733     -41.042 -25.634   6.511  1.00106.26           N  
ATOM   2524  CA  GLU B 733     -40.323 -24.986   7.574  1.00106.26           C  
ATOM   2525  C   GLU B 733     -39.251 -25.897   8.079  1.00106.26           C  
ATOM   2526  O   GLU B 733     -38.798 -25.758   9.215  1.00106.26           O  
ATOM   2527  CB  GLU B 733     -41.187 -24.550   8.775  1.00106.26           C  
ATOM   2528  CG  GLU B 733     -41.958 -23.244   8.557  1.00106.26           C  
ATOM   2529  CD  GLU B 733     -43.275 -23.552   7.863  1.00106.26           C  
ATOM   2530  OE1 GLU B 733     -43.946 -24.528   8.291  1.00106.26           O  
ATOM   2531  OE2 GLU B 733     -43.631 -22.813   6.906  1.00106.26           O1-
ATOM   2532  N   SER B 734     -38.823 -26.867   7.247  1.00 50.99           N  
ATOM   2533  CA  SER B 734     -37.759 -27.746   7.640  1.00 50.99           C  
ATOM   2534  C   SER B 734     -36.450 -27.013   7.655  1.00 50.99           C  
ATOM   2535  O   SER B 734     -35.903 -26.699   8.710  1.00 50.99           O  
ATOM   2536  CB  SER B 734     -37.595 -28.947   6.694  1.00 50.99           C  
ATOM   2537  OG  SER B 734     -38.746 -29.777   6.751  1.00 50.99           O  
ATOM   2538  N   ILE B 735     -35.936 -26.674   6.454  1.00 94.17           N  
ATOM   2539  CA  ILE B 735     -34.636 -26.073   6.342  1.00 94.17           C  
ATOM   2540  C   ILE B 735     -34.735 -24.816   5.542  1.00 94.17           C  
ATOM   2541  O   ILE B 735     -35.712 -24.586   4.831  1.00 94.17           O  
ATOM   2542  CB  ILE B 735     -33.615 -26.982   5.700  1.00 94.17           C  
ATOM   2543  CG1 ILE B 735     -34.021 -27.411   4.272  1.00 94.17           C  
ATOM   2544  CG2 ILE B 735     -33.398 -28.168   6.653  1.00 94.17           C  
ATOM   2545  CD1 ILE B 735     -33.865 -26.343   3.187  1.00 94.17           C  
ATOM   2546  N   LYS B 736     -33.712 -23.946   5.675  1.00 76.17           N  
ATOM   2547  CA  LYS B 736     -33.711 -22.702   4.963  1.00 76.17           C  
ATOM   2548  C   LYS B 736     -32.742 -22.797   3.830  1.00 76.17           C  
ATOM   2549  O   LYS B 736     -31.616 -23.264   3.998  1.00 76.17           O  
ATOM   2550  CB  LYS B 736     -33.286 -21.512   5.841  1.00 76.17           C  
ATOM   2551  CG  LYS B 736     -31.901 -21.680   6.469  1.00 76.17           C  
ATOM   2552  CD  LYS B 736     -31.364 -20.399   7.111  1.00 76.17           C  
ATOM   2553  CE  LYS B 736     -29.980 -20.560   7.742  1.00 76.17           C  
ATOM   2554  NZ  LYS B 736     -29.545 -19.276   8.336  1.00 76.17           N1+
ATOM   2555  N   ILE B 737     -33.166 -22.358   2.627  1.00184.72           N  
ATOM   2556  CA  ILE B 737     -32.273 -22.378   1.505  1.00184.72           C  
ATOM   2557  C   ILE B 737     -31.844 -21.003   1.140  1.00184.72           C  
ATOM   2558  O   ILE B 737     -32.610 -20.040   1.113  1.00184.72           O  
ATOM   2559  CB  ILE B 737     -32.752 -23.073   0.261  1.00184.72           C  
ATOM   2560  CG1 ILE B 737     -34.168 -22.648  -0.121  1.00184.72           C  
ATOM   2561  CG2 ILE B 737     -32.575 -24.576   0.458  1.00184.72           C  
ATOM   2562  CD1 ILE B 737     -35.192 -23.261   0.830  1.00184.72           C  
ATOM   2563  N   PRO B 738     -30.565 -20.941   0.881  1.00 78.91           N  
ATOM   2564  CA  PRO B 738     -29.951 -19.701   0.521  1.00 78.91           C  
ATOM   2565  C   PRO B 738     -30.489 -19.200  -0.774  1.00 78.91           C  
ATOM   2566  O   PRO B 738     -30.589 -19.969  -1.729  1.00 78.91           O  
ATOM   2567  CB  PRO B 738     -28.447 -19.958   0.534  1.00 78.91           C  
ATOM   2568  CG  PRO B 738     -28.290 -21.082   1.577  1.00 78.91           C  
ATOM   2569  CD  PRO B 738     -29.624 -21.848   1.517  1.00 78.91           C  
ATOM   2570  N   VAL B 739     -30.821 -17.898  -0.827  1.00124.07           N  
ATOM   2571  CA  VAL B 739     -31.397 -17.347  -2.013  1.00124.07           C  
ATOM   2572  C   VAL B 739     -31.025 -15.889  -2.091  1.00124.07           C  
ATOM   2573  O   VAL B 739     -30.575 -15.306  -1.106  1.00124.07           O  
ATOM   2574  CB  VAL B 739     -32.887 -17.526  -1.991  1.00124.07           C  
ATOM   2575  CG1 VAL B 739     -33.422 -17.004  -0.651  1.00124.07           C  
ATOM   2576  CG2 VAL B 739     -33.500 -16.854  -3.218  1.00124.07           C  
ATOM   2577  N   CYS B 740     -31.160 -15.272  -3.291  1.00101.23           N  
ATOM   2578  CA  CYS B 740     -30.834 -13.877  -3.471  1.00101.23           C  
ATOM   2579  C   CYS B 740     -32.087 -13.127  -3.793  1.00101.23           C  
ATOM   2580  O   CYS B 740     -32.750 -13.411  -4.790  1.00101.23           O  
ATOM   2581  CB  CYS B 740     -29.890 -13.574  -4.649  1.00101.23           C  
ATOM   2582  SG  CYS B 740     -28.142 -13.890  -4.289  1.00101.23           S  
ATOM   2583  N   ILE B 741     -32.415 -12.103  -2.981  1.00 60.79           N  
ATOM   2584  CA  ILE B 741     -33.637 -11.384  -3.199  1.00 60.79           C  
ATOM   2585  C   ILE B 741     -33.337  -9.985  -3.656  1.00 60.79           C  
ATOM   2586  O   ILE B 741     -32.655  -9.218  -2.978  1.00 60.79           O  
ATOM   2587  CB  ILE B 741     -34.479 -11.304  -1.958  1.00 60.79           C  
ATOM   2588  CG1 ILE B 741     -34.844 -12.725  -1.492  1.00 60.79           C  
ATOM   2589  CG2 ILE B 741     -35.703 -10.422  -2.254  1.00 60.79           C  
ATOM   2590  CD1 ILE B 741     -35.413 -12.787  -0.076  1.00 60.79           C  
ATOM   2591  N   LYS B 742     -33.862  -9.616  -4.843  1.00 75.33           N  
ATOM   2592  CA  LYS B 742     -33.648  -8.302  -5.384  1.00 75.33           C  
ATOM   2593  C   LYS B 742     -34.904  -7.517  -5.156  1.00 75.33           C  
ATOM   2594  O   LYS B 742     -36.006  -8.006  -5.396  1.00 75.33           O  
ATOM   2595  CB  LYS B 742     -33.372  -8.327  -6.895  1.00 75.33           C  
ATOM   2596  CG  LYS B 742     -32.852  -7.008  -7.459  1.00 75.33           C  
ATOM   2597  CD  LYS B 742     -32.180  -7.193  -8.818  1.00 75.33           C  
ATOM   2598  CE  LYS B 742     -31.408  -5.970  -9.318  1.00 75.33           C  
ATOM   2599  NZ  LYS B 742     -30.588  -6.338 -10.496  1.00 75.33           N1+
ATOM   2600  N   VAL B 743     -34.767  -6.265  -4.674  1.00 57.54           N  
ATOM   2601  CA  VAL B 743     -35.929  -5.477  -4.381  1.00 57.54           C  
ATOM   2602  C   VAL B 743     -36.007  -4.351  -5.360  1.00 57.54           C  
ATOM   2603  O   VAL B 743     -35.054  -3.598  -5.553  1.00 57.54           O  
ATOM   2604  CB  VAL B 743     -35.909  -4.890  -2.999  1.00 57.54           C  
ATOM   2605  CG1 VAL B 743     -37.122  -3.961  -2.837  1.00 57.54           C  
ATOM   2606  CG2 VAL B 743     -35.876  -6.045  -1.983  1.00 57.54           C  
ATOM   2607  N   ILE B 744     -37.178  -4.202  -6.004  1.00 72.82           N  
ATOM   2608  CA  ILE B 744     -37.350  -3.176  -6.988  1.00 72.82           C  
ATOM   2609  C   ILE B 744     -38.520  -2.344  -6.564  1.00 72.82           C  
ATOM   2610  O   ILE B 744     -39.515  -2.869  -6.068  1.00 72.82           O  
ATOM   2611  CB  ILE B 744     -37.614  -3.780  -8.331  1.00 72.82           C  
ATOM   2612  CG1 ILE B 744     -36.416  -4.686  -8.684  1.00 72.82           C  
ATOM   2613  CG2 ILE B 744     -37.874  -2.652  -9.344  1.00 72.82           C  
ATOM   2614  CD1 ILE B 744     -36.704  -5.765  -9.721  1.00 72.82           C  
ATOM   2615  N   GLU B 745     -38.415  -1.008  -6.716  1.00 61.23           N  
ATOM   2616  CA  GLU B 745     -39.486  -0.152  -6.289  1.00 61.23           C  
ATOM   2617  C   GLU B 745     -39.703   0.905  -7.321  1.00 61.23           C  
ATOM   2618  O   GLU B 745     -38.824   1.200  -8.129  1.00 61.23           O  
ATOM   2619  CB  GLU B 745     -39.182   0.609  -4.986  1.00 61.23           C  
ATOM   2620  CG  GLU B 745     -39.035  -0.278  -3.749  1.00 61.23           C  
ATOM   2621  CD  GLU B 745     -38.739   0.631  -2.563  1.00 61.23           C  
ATOM   2622  OE1 GLU B 745     -38.650   1.870  -2.776  1.00 61.23           O  
ATOM   2623  OE2 GLU B 745     -38.598   0.101  -1.429  1.00 61.23           O1-
ATOM   2624  N   ASP B 746     -40.923   1.480  -7.326  1.00103.20           N  
ATOM   2625  CA  ASP B 746     -41.215   2.617  -8.148  1.00103.20           C  
ATOM   2626  C   ASP B 746     -40.734   3.775  -7.332  1.00103.20           C  
ATOM   2627  O   ASP B 746     -41.330   4.125  -6.314  1.00103.20           O  
ATOM   2628  CB  ASP B 746     -42.721   2.813  -8.416  1.00103.20           C  
ATOM   2629  CG  ASP B 746     -42.928   4.012  -9.337  1.00103.20           C  
ATOM   2630  OD1 ASP B 746     -42.445   5.125  -8.996  1.00103.20           O  
ATOM   2631  OD2 ASP B 746     -43.593   3.833 -10.392  1.00103.20           O1-
ATOM   2632  N   LYS B 747     -39.656   4.432  -7.797  1.00112.44           N  
ATOM   2633  CA  LYS B 747     -39.001   5.448  -7.022  1.00112.44           C  
ATOM   2634  C   LYS B 747     -39.994   6.501  -6.634  1.00112.44           C  
ATOM   2635  O   LYS B 747     -40.028   6.931  -5.482  1.00112.44           O  
ATOM   2636  CB  LYS B 747     -37.914   6.184  -7.830  1.00112.44           C  
ATOM   2637  CG  LYS B 747     -36.807   5.295  -8.405  1.00112.44           C  
ATOM   2638  CD  LYS B 747     -35.927   4.602  -7.364  1.00112.44           C  
ATOM   2639  CE  LYS B 747     -34.839   3.727  -7.993  1.00112.44           C  
ATOM   2640  NZ  LYS B 747     -34.021   3.090  -6.938  1.00112.44           N1+
ATOM   2641  N   SER B 748     -40.862   6.914  -7.574  1.00 99.32           N  
ATOM   2642  CA  SER B 748     -41.785   7.991  -7.334  1.00 99.32           C  
ATOM   2643  C   SER B 748     -42.639   7.641  -6.161  1.00 99.32           C  
ATOM   2644  O   SER B 748     -43.011   8.510  -5.374  1.00 99.32           O  
ATOM   2645  CB  SER B 748     -42.768   8.186  -8.497  1.00 99.32           C  
ATOM   2646  OG  SER B 748     -42.067   8.275  -9.725  1.00 99.32           O  
ATOM   2647  N   GLY B 749     -42.973   6.349  -6.011  1.00 40.69           N  
ATOM   2648  CA  GLY B 749     -43.843   5.966  -4.940  1.00 40.69           C  
ATOM   2649  C   GLY B 749     -45.234   6.073  -5.474  1.00 40.69           C  
ATOM   2650  O   GLY B 749     -46.211   5.969  -4.733  1.00 40.69           O  
ATOM   2651  N   ARG B 750     -45.340   6.376  -6.782  1.00114.00           N  
ATOM   2652  CA  ARG B 750     -46.614   6.490  -7.432  1.00114.00           C  
ATOM   2653  C   ARG B 750     -47.273   5.160  -7.657  1.00114.00           C  
ATOM   2654  O   ARG B 750     -48.460   4.999  -7.377  1.00114.00           O  
ATOM   2655  CB  ARG B 750     -46.531   7.226  -8.782  1.00114.00           C  
ATOM   2656  CG  ARG B 750     -45.617   6.577  -9.822  1.00114.00           C  
ATOM   2657  CD  ARG B 750     -45.539   7.398 -11.112  1.00114.00           C  
ATOM   2658  NE  ARG B 750     -44.632   6.698 -12.063  1.00114.00           N  
ATOM   2659  CZ  ARG B 750     -44.407   7.240 -13.296  1.00114.00           C  
ATOM   2660  NH1 ARG B 750     -45.010   8.413 -13.644  1.00114.00           N1+
ATOM   2661  NH2 ARG B 750     -43.580   6.611 -14.180  1.00114.00           N  
ATOM   2662  N   GLN B 751     -46.519   4.152  -8.144  1.00 89.99           N  
ATOM   2663  CA  GLN B 751     -47.154   2.912  -8.503  1.00 89.99           C  
ATOM   2664  C   GLN B 751     -46.660   1.825  -7.608  1.00 89.99           C  
ATOM   2665  O   GLN B 751     -45.626   1.960  -6.956  1.00 89.99           O  
ATOM   2666  CB  GLN B 751     -46.858   2.475  -9.948  1.00 89.99           C  
ATOM   2667  CG  GLN B 751     -47.381   3.458 -10.998  1.00 89.99           C  
ATOM   2668  CD  GLN B 751     -47.027   2.917 -12.376  1.00 89.99           C  
ATOM   2669  NE2 GLN B 751     -47.179   3.777 -13.419  1.00 89.99           N  
ATOM   2670  OE1 GLN B 751     -46.627   1.764 -12.525  1.00 89.99           O  
ATOM   2671  N   SER B 752     -47.413   0.705  -7.561  1.00144.37           N  
ATOM   2672  CA  SER B 752     -47.063  -0.388  -6.703  1.00144.37           C  
ATOM   2673  C   SER B 752     -46.963  -1.650  -7.518  1.00144.37           C  
ATOM   2674  O   SER B 752     -47.419  -1.728  -8.656  1.00144.37           O  
ATOM   2675  CB  SER B 752     -48.094  -0.635  -5.587  1.00144.37           C  
ATOM   2676  OG  SER B 752     -47.689  -1.727  -4.777  1.00144.37           O  
ATOM   2677  N   PHE B 753     -46.270  -2.639  -6.927  1.00181.83           N  
ATOM   2678  CA  PHE B 753     -45.918  -3.967  -7.358  1.00181.83           C  
ATOM   2679  C   PHE B 753     -46.949  -5.027  -7.093  1.00181.83           C  
ATOM   2680  O   PHE B 753     -46.593  -6.203  -7.113  1.00181.83           O  
ATOM   2681  CB  PHE B 753     -44.538  -4.431  -6.862  1.00181.83           C  
ATOM   2682  CG  PHE B 753     -43.562  -3.539  -7.546  1.00181.83           C  
ATOM   2683  CD1 PHE B 753     -43.144  -3.814  -8.827  1.00181.83           C  
ATOM   2684  CD2 PHE B 753     -43.073  -2.421  -6.910  1.00181.83           C  
ATOM   2685  CE1 PHE B 753     -42.246  -2.989  -9.463  1.00181.83           C  
ATOM   2686  CE2 PHE B 753     -42.175  -1.593  -7.541  1.00181.83           C  
ATOM   2687  CZ  PHE B 753     -41.760  -1.877  -8.819  1.00181.83           C  
ATOM   2688  N   GLN B 754     -48.168  -4.666  -6.645  1.00151.03           N  
ATOM   2689  CA  GLN B 754     -49.176  -5.632  -6.277  1.00151.03           C  
ATOM   2690  C   GLN B 754     -49.568  -6.568  -7.400  1.00151.03           C  
ATOM   2691  O   GLN B 754     -49.810  -7.746  -7.135  1.00151.03           O  
ATOM   2692  CB  GLN B 754     -50.464  -4.959  -5.775  1.00151.03           C  
ATOM   2693  CG  GLN B 754     -50.258  -4.165  -4.485  1.00151.03           C  
ATOM   2694  CD  GLN B 754     -49.968  -5.158  -3.370  1.00151.03           C  
ATOM   2695  NE2 GLN B 754     -49.682  -4.631  -2.149  1.00151.03           N  
ATOM   2696  OE1 GLN B 754     -49.996  -6.370  -3.577  1.00151.03           O  
ATOM   2697  N   ALA B 755     -49.662  -6.103  -8.668  1.00104.75           N  
ATOM   2698  CA  ALA B 755     -50.141  -6.979  -9.712  1.00104.75           C  
ATOM   2699  C   ALA B 755     -49.005  -7.576 -10.499  1.00104.75           C  
ATOM   2700  O   ALA B 755     -47.963  -6.950 -10.698  1.00104.75           O  
ATOM   2701  CB  ALA B 755     -51.073  -6.273 -10.711  1.00104.75           C  
ATOM   2702  N   VAL B 756     -49.199  -8.846 -10.936  1.00112.72           N  
ATOM   2703  CA  VAL B 756     -48.251  -9.581 -11.727  1.00112.72           C  
ATOM   2704  C   VAL B 756     -48.539  -9.266 -13.161  1.00112.72           C  
ATOM   2705  O   VAL B 756     -49.681  -9.351 -13.611  1.00112.72           O  
ATOM   2706  CB  VAL B 756     -48.392 -11.069 -11.572  1.00112.72           C  
ATOM   2707  CG1 VAL B 756     -47.443 -11.758 -12.565  1.00112.72           C  
ATOM   2708  CG2 VAL B 756     -48.147 -11.453 -10.102  1.00112.72           C  
ATOM   2709  N   THR B 757     -47.489  -8.904 -13.919  1.00182.19           N  
ATOM   2710  CA  THR B 757     -47.642  -8.531 -15.290  1.00182.19           C  
ATOM   2711  C   THR B 757     -47.327  -9.748 -16.088  1.00182.19           C  
ATOM   2712  O   THR B 757     -46.843 -10.742 -15.554  1.00182.19           O  
ATOM   2713  CB  THR B 757     -46.621  -7.521 -15.723  1.00182.19           C  
ATOM   2714  CG2 THR B 757     -47.053  -6.956 -17.078  1.00182.19           C  
ATOM   2715  OG1 THR B 757     -46.558  -6.448 -14.804  1.00182.19           O  
ATOM   2716  N   ASP B 758     -47.622  -9.699 -17.396  1.00139.38           N  
ATOM   2717  CA  ASP B 758     -47.256 -10.744 -18.299  1.00139.38           C  
ATOM   2718  C   ASP B 758     -45.762 -10.751 -18.436  1.00139.38           C  
ATOM   2719  O   ASP B 758     -45.160 -11.798 -18.654  1.00139.38           O  
ATOM   2720  CB  ASP B 758     -47.915 -10.599 -19.689  1.00139.38           C  
ATOM   2721  CG  ASP B 758     -47.555  -9.257 -20.317  1.00139.38           C  
ATOM   2722  OD1 ASP B 758     -47.119  -8.337 -19.575  1.00139.38           O  
ATOM   2723  OD2 ASP B 758     -47.731  -9.132 -21.558  1.00139.38           O1-
ATOM   2724  N   HIS B 759     -45.121  -9.572 -18.319  1.00110.12           N  
ATOM   2725  CA  HIS B 759     -43.693  -9.447 -18.460  1.00110.12           C  
ATOM   2726  C   HIS B 759     -42.993 -10.188 -17.364  1.00110.12           C  
ATOM   2727  O   HIS B 759     -41.943 -10.790 -17.583  1.00110.12           O  
ATOM   2728  CB  HIS B 759     -43.204  -7.993 -18.417  1.00110.12           C  
ATOM   2729  CG  HIS B 759     -41.719  -7.912 -18.600  1.00110.12           C  
ATOM   2730  CD2 HIS B 759     -40.745  -7.546 -17.722  1.00110.12           C  
ATOM   2731  ND1 HIS B 759     -41.067  -8.244 -19.767  1.00110.12           N  
ATOM   2732  CE1 HIS B 759     -39.741  -8.066 -19.539  1.00110.12           C  
ATOM   2733  NE2 HIS B 759     -39.498  -7.643 -18.312  1.00110.12           N  
ATOM   2734  N   MET B 760     -43.550 -10.145 -16.142  1.00 89.47           N  
ATOM   2735  CA  MET B 760     -42.945 -10.808 -15.021  1.00 89.47           C  
ATOM   2736  C   MET B 760     -42.959 -12.274 -15.313  1.00 89.47           C  
ATOM   2737  O   MET B 760     -42.050 -13.007 -14.925  1.00 89.47           O  
ATOM   2738  CB  MET B 760     -43.703 -10.560 -13.704  1.00 89.47           C  
ATOM   2739  CG  MET B 760     -43.716  -9.082 -13.304  1.00 89.47           C  
ATOM   2740  SD  MET B 760     -44.597  -8.711 -11.759  1.00 89.47           S  
ATOM   2741  CE  MET B 760     -44.453  -6.909 -11.937  1.00 89.47           C  
ATOM   2742  N   LEU B 761     -44.031 -12.740 -15.981  1.00141.91           N  
ATOM   2743  CA  LEU B 761     -44.136 -14.114 -16.376  1.00141.91           C  
ATOM   2744  C   LEU B 761     -43.065 -14.403 -17.382  1.00141.91           C  
ATOM   2745  O   LEU B 761     -42.486 -15.488 -17.379  1.00141.91           O  
ATOM   2746  CB  LEU B 761     -45.491 -14.453 -17.026  1.00141.91           C  
ATOM   2747  CG  LEU B 761     -46.659 -14.604 -16.033  1.00141.91           C  
ATOM   2748  CD1 LEU B 761     -46.600 -15.951 -15.299  1.00141.91           C  
ATOM   2749  CD2 LEU B 761     -46.719 -13.430 -15.050  1.00141.91           C  
ATOM   2750  N   ALA B 762     -42.781 -13.439 -18.281  1.00 50.59           N  
ATOM   2751  CA  ALA B 762     -41.803 -13.659 -19.313  1.00 50.59           C  
ATOM   2752  C   ALA B 762     -40.458 -13.907 -18.696  1.00 50.59           C  
ATOM   2753  O   ALA B 762     -39.753 -14.844 -19.071  1.00 50.59           O  
ATOM   2754  CB  ALA B 762     -41.652 -12.456 -20.259  1.00 50.59           C  
ATOM   2755  N   ILE B 763     -40.063 -13.067 -17.725  1.00 47.87           N  
ATOM   2756  CA  ILE B 763     -38.806 -13.237 -17.050  1.00 47.87           C  
ATOM   2757  C   ILE B 763     -38.853 -14.512 -16.263  1.00 47.87           C  
ATOM   2758  O   ILE B 763     -37.910 -15.300 -16.264  1.00 47.87           O  
ATOM   2759  CB  ILE B 763     -38.522 -12.137 -16.070  1.00 47.87           C  
ATOM   2760  CG1 ILE B 763     -38.355 -10.794 -16.798  1.00 47.87           C  
ATOM   2761  CG2 ILE B 763     -37.305 -12.548 -15.226  1.00 47.87           C  
ATOM   2762  CD1 ILE B 763     -38.349  -9.589 -15.859  1.00 47.87           C  
ATOM   2763  N   GLY B 764     -39.992 -14.750 -15.592  1.00 59.65           N  
ATOM   2764  CA  GLY B 764     -40.189 -15.832 -14.666  1.00 59.65           C  
ATOM   2765  C   GLY B 764     -40.064 -17.181 -15.314  1.00 59.65           C  
ATOM   2766  O   GLY B 764     -39.777 -18.160 -14.628  1.00 59.65           O  
ATOM   2767  N   SER B 765     -40.412 -17.290 -16.609  1.00 96.78           N  
ATOM   2768  CA  SER B 765     -40.443 -18.540 -17.326  1.00 96.78           C  
ATOM   2769  C   SER B 765     -39.137 -18.992 -17.939  1.00 96.78           C  
ATOM   2770  O   SER B 765     -39.061 -20.132 -18.396  1.00 96.78           O  
ATOM   2771  CB  SER B 765     -41.486 -18.528 -18.457  1.00 96.78           C  
ATOM   2772  OG  SER B 765     -41.154 -17.536 -19.417  1.00 96.78           O  
ATOM   2773  N   LEU B 766     -38.084 -18.151 -18.002  1.00 69.74           N  
ATOM   2774  CA  LEU B 766     -36.908 -18.531 -18.757  1.00 69.74           C  
ATOM   2775  C   LEU B 766     -35.969 -19.419 -17.987  1.00 69.74           C  
ATOM   2776  O   LEU B 766     -35.760 -19.240 -16.788  1.00 69.74           O  
ATOM   2777  CB  LEU B 766     -36.084 -17.324 -19.241  1.00 69.74           C  
ATOM   2778  CG  LEU B 766     -36.840 -16.425 -20.236  1.00 69.74           C  
ATOM   2779  CD1 LEU B 766     -35.974 -15.239 -20.689  1.00 69.74           C  
ATOM   2780  CD2 LEU B 766     -37.389 -17.242 -21.415  1.00 69.74           C  
ATOM   2781  N   ASP B 767     -35.368 -20.419 -18.682  1.00 73.49           N  
ATOM   2782  CA  ASP B 767     -34.432 -21.291 -18.021  1.00 73.49           C  
ATOM   2783  C   ASP B 767     -33.422 -21.778 -19.024  1.00 73.49           C  
ATOM   2784  O   ASP B 767     -33.777 -22.414 -20.017  1.00 73.49           O  
ATOM   2785  CB  ASP B 767     -35.103 -22.524 -17.381  1.00 73.49           C  
ATOM   2786  CG  ASP B 767     -34.185 -23.097 -16.304  1.00 73.49           C  
ATOM   2787  OD1 ASP B 767     -33.075 -22.535 -16.103  1.00 73.49           O  
ATOM   2788  OD2 ASP B 767     -34.587 -24.102 -15.659  1.00 73.49           O1-
ATOM   2789  N   HIS B 768     -32.125 -21.470 -18.794  1.00 54.14           N  
ATOM   2790  CA  HIS B 768     -31.063 -21.913 -19.656  1.00 54.14           C  
ATOM   2791  C   HIS B 768     -29.864 -22.127 -18.779  1.00 54.14           C  
ATOM   2792  O   HIS B 768     -29.739 -21.509 -17.725  1.00 54.14           O  
ATOM   2793  CB  HIS B 768     -30.679 -20.880 -20.731  1.00 54.14           C  
ATOM   2794  CG  HIS B 768     -29.682 -21.402 -21.723  1.00 54.14           C  
ATOM   2795  CD2 HIS B 768     -28.327 -21.279 -21.751  1.00 54.14           C  
ATOM   2796  ND1 HIS B 768     -30.016 -22.138 -22.838  1.00 54.14           N  
ATOM   2797  CE1 HIS B 768     -28.855 -22.423 -23.480  1.00 54.14           C  
ATOM   2798  NE2 HIS B 768     -27.803 -21.922 -22.858  1.00 54.14           N  
ATOM   2799  N   ALA B 769     -28.922 -22.987 -19.211  1.00 54.56           N  
ATOM   2800  CA  ALA B 769     -27.786 -23.322 -18.394  1.00 54.56           C  
ATOM   2801  C   ALA B 769     -27.006 -22.078 -18.089  1.00 54.56           C  
ATOM   2802  O   ALA B 769     -26.443 -21.925 -17.008  1.00 54.56           O  
ATOM   2803  CB  ALA B 769     -26.829 -24.308 -19.086  1.00 54.56           C  
ATOM   2804  N   HIS B 770     -26.915 -21.190 -19.085  1.00151.01           N  
ATOM   2805  CA  HIS B 770     -26.197 -19.947 -19.109  1.00151.01           C  
ATOM   2806  C   HIS B 770     -26.910 -18.760 -18.529  1.00151.01           C  
ATOM   2807  O   HIS B 770     -26.557 -17.638 -18.889  1.00151.01           O  
ATOM   2808  CB  HIS B 770     -25.620 -19.614 -20.487  1.00151.01           C  
ATOM   2809  CG  HIS B 770     -24.563 -20.628 -20.801  1.00151.01           C  
ATOM   2810  CD2 HIS B 770     -24.515 -21.604 -21.747  1.00151.01           C  
ATOM   2811  ND1 HIS B 770     -23.402 -20.753 -20.072  1.00151.01           N  
ATOM   2812  CE1 HIS B 770     -22.715 -21.793 -20.607  1.00151.01           C  
ATOM   2813  NE2 HIS B 770     -23.351 -22.341 -21.627  1.00151.01           N  
ATOM   2814  N   ILE B 771     -28.032 -18.931 -17.803  1.00 76.87           N  
ATOM   2815  CA  ILE B 771     -28.662 -17.753 -17.260  1.00 76.87           C  
ATOM   2816  C   ILE B 771     -28.919 -17.984 -15.797  1.00 76.87           C  
ATOM   2817  O   ILE B 771     -28.917 -19.121 -15.328  1.00 76.87           O  
ATOM   2818  CB  ILE B 771     -29.985 -17.468 -17.913  1.00 76.87           C  
ATOM   2819  CG1 ILE B 771     -29.818 -17.415 -19.440  1.00 76.87           C  
ATOM   2820  CG2 ILE B 771     -30.536 -16.153 -17.340  1.00 76.87           C  
ATOM   2821  CD1 ILE B 771     -31.147 -17.433 -20.194  1.00 76.87           C  
ATOM   2822  N   VAL B 772     -29.099 -16.895 -15.018  1.00 71.43           N  
ATOM   2823  CA  VAL B 772     -29.421 -17.043 -13.627  1.00 71.43           C  
ATOM   2824  C   VAL B 772     -30.922 -17.061 -13.592  1.00 71.43           C  
ATOM   2825  O   VAL B 772     -31.570 -16.014 -13.601  1.00 71.43           O  
ATOM   2826  CB  VAL B 772     -28.929 -15.869 -12.828  1.00 71.43           C  
ATOM   2827  CG1 VAL B 772     -29.292 -16.070 -11.355  1.00 71.43           C  
ATOM   2828  CG2 VAL B 772     -27.423 -15.691 -13.082  1.00 71.43           C  
ATOM   2829  N   ARG B 773     -31.523 -18.266 -13.514  1.00158.09           N  
ATOM   2830  CA  ARG B 773     -32.953 -18.324 -13.656  1.00158.09           C  
ATOM   2831  C   ARG B 773     -33.624 -17.729 -12.470  1.00158.09           C  
ATOM   2832  O   ARG B 773     -33.068 -17.671 -11.375  1.00158.09           O  
ATOM   2833  CB  ARG B 773     -33.567 -19.715 -13.881  1.00158.09           C  
ATOM   2834  CG  ARG B 773     -33.420 -20.698 -12.724  1.00158.09           C  
ATOM   2835  CD  ARG B 773     -32.069 -21.405 -12.720  1.00158.09           C  
ATOM   2836  NE  ARG B 773     -32.260 -22.716 -12.044  1.00158.09           N  
ATOM   2837  CZ  ARG B 773     -32.071 -22.854 -10.702  1.00158.09           C  
ATOM   2838  NH1 ARG B 773     -31.652 -21.794  -9.950  1.00158.09           N1+
ATOM   2839  NH2 ARG B 773     -32.306 -24.064 -10.117  1.00158.09           N  
ATOM   2840  N   LEU B 774     -34.861 -17.248 -12.690  1.00 82.57           N  
ATOM   2841  CA  LEU B 774     -35.628 -16.623 -11.655  1.00 82.57           C  
ATOM   2842  C   LEU B 774     -36.445 -17.673 -10.971  1.00 82.57           C  
ATOM   2843  O   LEU B 774     -37.260 -18.355 -11.590  1.00 82.57           O  
ATOM   2844  CB  LEU B 774     -36.583 -15.537 -12.188  1.00 82.57           C  
ATOM   2845  CG  LEU B 774     -37.426 -14.838 -11.103  1.00 82.57           C  
ATOM   2846  CD1 LEU B 774     -36.542 -14.121 -10.073  1.00 82.57           C  
ATOM   2847  CD2 LEU B 774     -38.476 -13.904 -11.732  1.00 82.57           C  
ATOM   2848  N   LEU B 775     -36.210 -17.834  -9.656  1.00 75.87           N  
ATOM   2849  CA  LEU B 775     -36.895 -18.800  -8.847  1.00 75.87           C  
ATOM   2850  C   LEU B 775     -38.335 -18.409  -8.708  1.00 75.87           C  
ATOM   2851  O   LEU B 775     -39.218 -19.265  -8.747  1.00 75.87           O  
ATOM   2852  CB  LEU B 775     -36.293 -18.909  -7.434  1.00 75.87           C  
ATOM   2853  CG  LEU B 775     -34.800 -19.304  -7.424  1.00 75.87           C  
ATOM   2854  CD1 LEU B 775     -34.268 -19.448  -5.988  1.00 75.87           C  
ATOM   2855  CD2 LEU B 775     -34.530 -20.544  -8.292  1.00 75.87           C  
ATOM   2856  N   GLY B 776     -38.621 -17.101  -8.531  1.00 55.43           N  
ATOM   2857  CA  GLY B 776     -39.993 -16.715  -8.362  1.00 55.43           C  
ATOM   2858  C   GLY B 776     -40.068 -15.269  -7.990  1.00 55.43           C  
ATOM   2859  O   GLY B 776     -39.058 -14.592  -7.798  1.00 55.43           O  
ATOM   2860  N   LEU B 777     -41.311 -14.772  -7.854  1.00204.62           N  
ATOM   2861  CA  LEU B 777     -41.542 -13.381  -7.617  1.00204.62           C  
ATOM   2862  C   LEU B 777     -42.365 -13.258  -6.356  1.00204.62           C  
ATOM   2863  O   LEU B 777     -43.028 -14.210  -5.949  1.00204.62           O  
ATOM   2864  CB  LEU B 777     -42.286 -12.834  -8.852  1.00204.62           C  
ATOM   2865  CG  LEU B 777     -42.367 -11.318  -9.009  1.00204.62           C  
ATOM   2866  CD1 LEU B 777     -43.369 -10.704  -8.024  1.00204.62           C  
ATOM   2867  CD2 LEU B 777     -40.954 -10.710  -8.975  1.00204.62           C  
ATOM   2868  N   CYS B 778     -42.269 -12.106  -5.651  1.00150.60           N  
ATOM   2869  CA  CYS B 778     -43.078 -11.848  -4.482  1.00150.60           C  
ATOM   2870  C   CYS B 778     -43.646 -10.475  -4.664  1.00150.60           C  
ATOM   2871  O   CYS B 778     -42.939  -9.496  -4.440  1.00150.60           O  
ATOM   2872  CB  CYS B 778     -42.295 -11.682  -3.170  1.00150.60           C  
ATOM   2873  SG  CYS B 778     -41.412 -13.152  -2.604  1.00150.60           S  
ATOM   2874  N   PRO B 779     -44.892 -10.352  -5.013  1.00187.52           N  
ATOM   2875  CA  PRO B 779     -45.468  -9.046  -5.218  1.00187.52           C  
ATOM   2876  C   PRO B 779     -45.732  -8.312  -3.936  1.00187.52           C  
ATOM   2877  O   PRO B 779     -45.753  -8.940  -2.879  1.00187.52           O  
ATOM   2878  CB  PRO B 779     -46.713  -9.262  -6.086  1.00187.52           C  
ATOM   2879  CG  PRO B 779     -46.917 -10.789  -6.119  1.00187.52           C  
ATOM   2880  CD  PRO B 779     -45.516 -11.352  -5.861  1.00187.52           C  
ATOM   2881  N   GLY B 780     -45.912  -6.973  -4.008  1.00 93.46           N  
ATOM   2882  CA  GLY B 780     -46.170  -6.174  -2.840  1.00 93.46           C  
ATOM   2883  C   GLY B 780     -45.905  -4.757  -3.227  1.00 93.46           C  
ATOM   2884  O   GLY B 780     -45.718  -4.458  -4.402  1.00 93.46           O  
ATOM   2885  N   SER B 781     -45.840  -3.846  -2.238  1.00 92.33           N  
ATOM   2886  CA  SER B 781     -45.638  -2.458  -2.543  1.00 92.33           C  
ATOM   2887  C   SER B 781     -44.357  -2.355  -3.311  1.00 92.33           C  
ATOM   2888  O   SER B 781     -44.193  -1.469  -4.148  1.00 92.33           O  
ATOM   2889  CB  SER B 781     -45.512  -1.583  -1.284  1.00 92.33           C  
ATOM   2890  OG  SER B 781     -44.367  -1.964  -0.536  1.00 92.33           O  
ATOM   2891  N   SER B 782     -43.423  -3.288  -3.048  1.00116.57           N  
ATOM   2892  CA  SER B 782     -42.169  -3.318  -3.739  1.00116.57           C  
ATOM   2893  C   SER B 782     -41.993  -4.710  -4.282  1.00116.57           C  
ATOM   2894  O   SER B 782     -42.348  -5.688  -3.627  1.00116.57           O  
ATOM   2895  CB  SER B 782     -40.987  -3.039  -2.798  1.00116.57           C  
ATOM   2896  OG  SER B 782     -39.763  -3.076  -3.511  1.00116.57           O  
ATOM   2897  N   LEU B 783     -41.440  -4.827  -5.508  1.00 88.33           N  
ATOM   2898  CA  LEU B 783     -41.241  -6.096  -6.160  1.00 88.33           C  
ATOM   2899  C   LEU B 783     -40.039  -6.775  -5.574  1.00 88.33           C  
ATOM   2900  O   LEU B 783     -39.026  -6.135  -5.298  1.00 88.33           O  
ATOM   2901  CB  LEU B 783     -40.980  -5.937  -7.670  1.00 88.33           C  
ATOM   2902  CG  LEU B 783     -40.810  -7.261  -8.430  1.00 88.33           C  
ATOM   2903  CD1 LEU B 783     -42.113  -8.065  -8.386  1.00 88.33           C  
ATOM   2904  CD2 LEU B 783     -40.312  -7.029  -9.865  1.00 88.33           C  
ATOM   2905  N   GLN B 784     -40.127  -8.107  -5.369  1.00 87.39           N  
ATOM   2906  CA  GLN B 784     -39.013  -8.842  -4.835  1.00 87.39           C  
ATOM   2907  C   GLN B 784     -38.744  -9.984  -5.762  1.00 87.39           C  
ATOM   2908  O   GLN B 784     -39.564 -10.880  -5.950  1.00 87.39           O  
ATOM   2909  CB  GLN B 784     -39.274  -9.395  -3.419  1.00 87.39           C  
ATOM   2910  CG  GLN B 784     -39.439  -8.281  -2.377  1.00 87.39           C  
ATOM   2911  CD  GLN B 784     -39.694  -8.890  -1.001  1.00 87.39           C  
ATOM   2912  NE2 GLN B 784     -39.784  -8.008   0.030  1.00 87.39           N  
ATOM   2913  OE1 GLN B 784     -39.814 -10.103  -0.837  1.00 87.39           O  
ATOM   2914  N   LEU B 785     -37.541  -9.993  -6.346  1.00196.03           N  
ATOM   2915  CA  LEU B 785     -37.202 -10.949  -7.352  1.00196.03           C  
ATOM   2916  C   LEU B 785     -36.294 -11.935  -6.668  1.00196.03           C  
ATOM   2917  O   LEU B 785     -35.355 -11.540  -5.980  1.00196.03           O  
ATOM   2918  CB  LEU B 785     -36.510 -10.143  -8.453  1.00196.03           C  
ATOM   2919  CG  LEU B 785     -36.515 -10.718  -9.858  1.00196.03           C  
ATOM   2920  CD1 LEU B 785     -37.935 -11.062 -10.326  1.00196.03           C  
ATOM   2921  CD2 LEU B 785     -35.930  -9.666 -10.796  1.00196.03           C  
ATOM   2922  N   VAL B 786     -36.570 -13.252  -6.816  1.00 64.63           N  
ATOM   2923  CA  VAL B 786     -35.846 -14.246  -6.068  1.00 64.63           C  
ATOM   2924  C   VAL B 786     -35.080 -15.129  -7.002  1.00 64.63           C  
ATOM   2925  O   VAL B 786     -35.625 -15.640  -7.979  1.00 64.63           O  
ATOM   2926  CB  VAL B 786     -36.789 -15.112  -5.283  1.00 64.63           C  
ATOM   2927  CG1 VAL B 786     -36.015 -16.256  -4.620  1.00 64.63           C  
ATOM   2928  CG2 VAL B 786     -37.547 -14.214  -4.290  1.00 64.63           C  
ATOM   2929  N   THR B 787     -33.781 -15.342  -6.700  1.00120.81           N  
ATOM   2930  CA  THR B 787     -32.957 -16.143  -7.554  1.00120.81           C  
ATOM   2931  C   THR B 787     -31.993 -16.889  -6.672  1.00120.81           C  
ATOM   2932  O   THR B 787     -31.933 -16.669  -5.464  1.00120.81           O  
ATOM   2933  CB  THR B 787     -32.146 -15.297  -8.481  1.00120.81           C  
ATOM   2934  CG2 THR B 787     -31.612 -16.222  -9.566  1.00120.81           C  
ATOM   2935  OG1 THR B 787     -32.965 -14.333  -9.121  1.00120.81           O  
ATOM   2936  N   GLN B 788     -31.203 -17.802  -7.270  1.00111.60           N  
ATOM   2937  CA  GLN B 788     -30.252 -18.590  -6.543  1.00111.60           C  
ATOM   2938  C   GLN B 788     -29.131 -17.682  -6.124  1.00111.60           C  
ATOM   2939  O   GLN B 788     -28.915 -16.630  -6.724  1.00111.60           O  
ATOM   2940  CB  GLN B 788     -29.696 -19.738  -7.397  1.00111.60           C  
ATOM   2941  CG  GLN B 788     -28.969 -20.824  -6.612  1.00111.60           C  
ATOM   2942  CD  GLN B 788     -28.648 -21.929  -7.608  1.00111.60           C  
ATOM   2943  NE2 GLN B 788     -28.958 -21.671  -8.906  1.00111.60           N  
ATOM   2944  OE1 GLN B 788     -28.143 -22.991  -7.250  1.00111.60           O  
ATOM   2945  N   TYR B 789     -28.387 -18.074  -5.066  1.00 80.32           N  
ATOM   2946  CA  TYR B 789     -27.332 -17.257  -4.526  1.00 80.32           C  
ATOM   2947  C   TYR B 789     -26.010 -17.798  -4.986  1.00 80.32           C  
ATOM   2948  O   TYR B 789     -25.692 -18.966  -4.768  1.00 80.32           O  
ATOM   2949  CB  TYR B 789     -27.347 -17.253  -2.983  1.00 80.32           C  
ATOM   2950  CG  TYR B 789     -26.138 -16.567  -2.440  1.00 80.32           C  
ATOM   2951  CD1 TYR B 789     -25.991 -15.202  -2.535  1.00 80.32           C  
ATOM   2952  CD2 TYR B 789     -25.160 -17.293  -1.799  1.00 80.32           C  
ATOM   2953  CE1 TYR B 789     -24.880 -14.575  -2.022  1.00 80.32           C  
ATOM   2954  CE2 TYR B 789     -24.047 -16.673  -1.282  1.00 80.32           C  
ATOM   2955  CZ  TYR B 789     -23.904 -15.311  -1.395  1.00 80.32           C  
ATOM   2956  OH  TYR B 789     -22.763 -14.670  -0.866  1.00 80.32           O  
ATOM   2957  N   LEU B 790     -25.209 -16.943  -5.663  1.00 77.24           N  
ATOM   2958  CA  LEU B 790     -23.930 -17.369  -6.168  1.00 77.24           C  
ATOM   2959  C   LEU B 790     -22.856 -16.601  -5.447  1.00 77.24           C  
ATOM   2960  O   LEU B 790     -22.587 -15.437  -5.744  1.00 77.24           O  
ATOM   2961  CB  LEU B 790     -23.766 -17.081  -7.667  1.00 77.24           C  
ATOM   2962  CG  LEU B 790     -24.873 -17.722  -8.522  1.00 77.24           C  
ATOM   2963  CD1 LEU B 790     -24.590 -17.544 -10.020  1.00 77.24           C  
ATOM   2964  CD2 LEU B 790     -25.128 -19.182  -8.114  1.00 77.24           C  
ATOM   2965  N   PRO B 791     -22.204 -17.265  -4.531  1.00156.66           N  
ATOM   2966  CA  PRO B 791     -21.175 -16.695  -3.695  1.00156.66           C  
ATOM   2967  C   PRO B 791     -19.965 -16.314  -4.484  1.00156.66           C  
ATOM   2968  O   PRO B 791     -19.099 -15.617  -3.956  1.00156.66           O  
ATOM   2969  CB  PRO B 791     -20.890 -17.744  -2.616  1.00156.66           C  
ATOM   2970  CG  PRO B 791     -21.493 -19.050  -3.168  1.00156.66           C  
ATOM   2971  CD  PRO B 791     -22.637 -18.572  -4.073  1.00156.66           C  
ATOM   2972  N   LEU B 792     -19.887 -16.785  -5.735  1.00154.27           N  
ATOM   2973  CA  LEU B 792     -18.774 -16.585  -6.613  1.00154.27           C  
ATOM   2974  C   LEU B 792     -18.731 -15.118  -6.962  1.00154.27           C  
ATOM   2975  O   LEU B 792     -17.709 -14.597  -7.403  1.00154.27           O  
ATOM   2976  CB  LEU B 792     -18.914 -17.437  -7.888  1.00154.27           C  
ATOM   2977  CG  LEU B 792     -17.577 -17.812  -8.557  1.00154.27           C  
ATOM   2978  CD1 LEU B 792     -16.756 -16.598  -8.996  1.00154.27           C  
ATOM   2979  CD2 LEU B 792     -16.777 -18.768  -7.659  1.00154.27           C  
ATOM   2980  N   GLY B 793     -19.874 -14.412  -6.864  1.00 26.61           N  
ATOM   2981  CA  GLY B 793     -19.849 -13.000  -7.128  1.00 26.61           C  
ATOM   2982  C   GLY B 793     -19.897 -12.804  -8.610  1.00 26.61           C  
ATOM   2983  O   GLY B 793     -20.030 -13.761  -9.369  1.00 26.61           O  
ATOM   2984  N   SER B 794     -19.770 -11.539  -9.062  1.00 38.60           N  
ATOM   2985  CA  SER B 794     -19.864 -11.260 -10.468  1.00 38.60           C  
ATOM   2986  C   SER B 794     -18.588 -11.669 -11.136  1.00 38.60           C  
ATOM   2987  O   SER B 794     -17.583 -11.924 -10.476  1.00 38.60           O  
ATOM   2988  CB  SER B 794     -20.084  -9.773 -10.800  1.00 38.60           C  
ATOM   2989  OG  SER B 794     -18.910  -9.027 -10.513  1.00 38.60           O  
ATOM   2990  N   LEU B 795     -18.630 -11.788 -12.482  1.00141.72           N  
ATOM   2991  CA  LEU B 795     -17.473 -12.095 -13.279  1.00141.72           C  
ATOM   2992  C   LEU B 795     -16.499 -10.972 -13.237  1.00141.72           C  
ATOM   2993  O   LEU B 795     -15.292 -11.196 -13.290  1.00141.72           O  
ATOM   2994  CB  LEU B 795     -17.696 -12.234 -14.792  1.00141.72           C  
ATOM   2995  CG  LEU B 795     -17.868 -13.646 -15.348  1.00141.72           C  
ATOM   2996  CD1 LEU B 795     -19.156 -14.323 -14.884  1.00141.72           C  
ATOM   2997  CD2 LEU B 795     -17.699 -13.608 -16.873  1.00141.72           C  
ATOM   2998  N   LEU B 796     -17.001  -9.728 -13.212  1.00 79.54           N  
ATOM   2999  CA  LEU B 796     -16.131  -8.592 -13.282  1.00 79.54           C  
ATOM   3000  C   LEU B 796     -15.200  -8.577 -12.116  1.00 79.54           C  
ATOM   3001  O   LEU B 796     -13.989  -8.441 -12.274  1.00 79.54           O  
ATOM   3002  CB  LEU B 796     -16.873  -7.251 -13.208  1.00 79.54           C  
ATOM   3003  CG  LEU B 796     -15.901  -6.057 -13.171  1.00 79.54           C  
ATOM   3004  CD1 LEU B 796     -15.194  -5.864 -14.520  1.00 79.54           C  
ATOM   3005  CD2 LEU B 796     -16.583  -4.789 -12.641  1.00 79.54           C  
ATOM   3006  N   ASP B 797     -15.741  -8.763 -10.905  1.00 51.75           N  
ATOM   3007  CA  ASP B 797     -14.942  -8.686  -9.720  1.00 51.75           C  
ATOM   3008  C   ASP B 797     -13.903  -9.753  -9.815  1.00 51.75           C  
ATOM   3009  O   ASP B 797     -12.841  -9.652  -9.206  1.00 51.75           O  
ATOM   3010  CB  ASP B 797     -15.747  -8.919  -8.430  1.00 51.75           C  
ATOM   3011  CG  ASP B 797     -16.626  -7.698  -8.189  1.00 51.75           C  
ATOM   3012  OD1 ASP B 797     -16.450  -6.687  -8.921  1.00 51.75           O  
ATOM   3013  OD2 ASP B 797     -17.482  -7.757  -7.266  1.00 51.75           O1-
ATOM   3014  N   HIS B 798     -14.228 -10.841 -10.534  1.00 65.59           N  
ATOM   3015  CA  HIS B 798     -13.366 -11.975 -10.699  1.00 65.59           C  
ATOM   3016  C   HIS B 798     -12.149 -11.646 -11.522  1.00 65.59           C  
ATOM   3017  O   HIS B 798     -11.021 -11.898 -11.103  1.00 65.59           O  
ATOM   3018  CB  HIS B 798     -14.110 -13.134 -11.388  1.00 65.59           C  
ATOM   3019  CG  HIS B 798     -13.364 -14.433 -11.400  1.00 65.59           C  
ATOM   3020  CD2 HIS B 798     -12.681 -15.044 -12.406  1.00 65.59           C  
ATOM   3021  ND1 HIS B 798     -13.270 -15.276 -10.316  1.00 65.59           N  
ATOM   3022  CE1 HIS B 798     -12.541 -16.349 -10.716  1.00 65.59           C  
ATOM   3023  NE2 HIS B 798     -12.161 -16.252 -11.977  1.00 65.59           N  
ATOM   3024  N   VAL B 799     -12.351 -11.037 -12.705  1.00 83.86           N  
ATOM   3025  CA  VAL B 799     -11.307 -10.742 -13.649  1.00 83.86           C  
ATOM   3026  C   VAL B 799     -10.398  -9.703 -13.079  1.00 83.86           C  
ATOM   3027  O   VAL B 799      -9.315  -9.462 -13.609  1.00 83.86           O  
ATOM   3028  CB  VAL B 799     -11.830 -10.255 -14.971  1.00 83.86           C  
ATOM   3029  CG1 VAL B 799     -12.654 -11.388 -15.612  1.00 83.86           C  
ATOM   3030  CG2 VAL B 799     -12.621  -8.954 -14.747  1.00 83.86           C  
ATOM   3031  N   ARG B 800     -10.895  -8.937 -12.095  1.00213.35           N  
ATOM   3032  CA  ARG B 800     -10.093  -7.950 -11.433  1.00213.35           C  
ATOM   3033  C   ARG B 800      -9.084  -8.599 -10.530  1.00213.35           C  
ATOM   3034  O   ARG B 800      -7.902  -8.259 -10.544  1.00213.35           O  
ATOM   3035  CB  ARG B 800     -10.968  -7.033 -10.566  1.00213.35           C  
ATOM   3036  CG  ARG B 800     -10.334  -5.687 -10.231  1.00213.35           C  
ATOM   3037  CD  ARG B 800     -10.277  -4.737 -11.428  1.00213.35           C  
ATOM   3038  NE  ARG B 800     -11.597  -4.795 -12.120  1.00213.35           N  
ATOM   3039  CZ  ARG B 800     -12.644  -4.038 -11.679  1.00213.35           C  
ATOM   3040  NH1 ARG B 800     -12.515  -3.271 -10.558  1.00213.35           N1+
ATOM   3041  NH2 ARG B 800     -13.825  -4.049 -12.360  1.00213.35           N  
ATOM   3042  N   GLN B 801      -9.539  -9.560  -9.702  1.00 67.60           N  
ATOM   3043  CA  GLN B 801      -8.664 -10.154  -8.735  1.00 67.60           C  
ATOM   3044  C   GLN B 801      -7.626 -10.998  -9.402  1.00 67.60           C  
ATOM   3045  O   GLN B 801      -6.457 -10.943  -9.034  1.00 67.60           O  
ATOM   3046  CB  GLN B 801      -9.411 -11.049  -7.730  1.00 67.60           C  
ATOM   3047  CG  GLN B 801      -8.498 -11.677  -6.675  1.00 67.60           C  
ATOM   3048  CD  GLN B 801      -9.358 -12.530  -5.755  1.00 67.60           C  
ATOM   3049  NE2 GLN B 801      -8.724 -13.125  -4.709  1.00 67.60           N  
ATOM   3050  OE1 GLN B 801     -10.564 -12.665  -5.960  1.00 67.60           O  
ATOM   3051  N   HIS B 802      -8.047 -11.856 -10.351  1.00116.06           N  
ATOM   3052  CA  HIS B 802      -7.182 -12.797 -11.009  1.00116.06           C  
ATOM   3053  C   HIS B 802      -6.386 -12.283 -12.177  1.00116.06           C  
ATOM   3054  O   HIS B 802      -5.235 -12.679 -12.354  1.00116.06           O  
ATOM   3055  CB  HIS B 802      -7.944 -14.070 -11.360  1.00116.06           C  
ATOM   3056  CG  HIS B 802      -8.473 -14.637 -10.082  1.00116.06           C  
ATOM   3057  CD2 HIS B 802      -9.686 -14.477  -9.489  1.00116.06           C  
ATOM   3058  ND1 HIS B 802      -7.729 -15.407  -9.217  1.00116.06           N  
ATOM   3059  CE1 HIS B 802      -8.522 -15.671  -8.149  1.00116.06           C  
ATOM   3060  NE2 HIS B 802      -9.720 -15.127  -8.269  1.00116.06           N  
ATOM   3061  N   ARG B 803      -6.970 -11.441 -13.053  1.00167.80           N  
ATOM   3062  CA  ARG B 803      -6.170 -10.915 -14.127  1.00167.80           C  
ATOM   3063  C   ARG B 803      -5.863 -12.010 -15.120  1.00167.80           C  
ATOM   3064  O   ARG B 803      -6.647 -12.934 -15.320  1.00167.80           O  
ATOM   3065  CB  ARG B 803      -4.854 -10.282 -13.633  1.00167.80           C  
ATOM   3066  CG  ARG B 803      -4.158  -9.370 -14.645  1.00167.80           C  
ATOM   3067  CD  ARG B 803      -4.866  -8.029 -14.860  1.00167.80           C  
ATOM   3068  NE  ARG B 803      -4.073  -7.263 -15.863  1.00167.80           N  
ATOM   3069  CZ  ARG B 803      -4.462  -6.006 -16.227  1.00167.80           C  
ATOM   3070  NH1 ARG B 803      -5.573  -5.445 -15.667  1.00167.80           N1+
ATOM   3071  NH2 ARG B 803      -3.739  -5.310 -17.152  1.00167.80           N  
ATOM   3072  N   GLY B 804      -4.678 -11.911 -15.760  1.00 60.59           N  
ATOM   3073  CA  GLY B 804      -4.145 -12.752 -16.798  1.00 60.59           C  
ATOM   3074  C   GLY B 804      -3.980 -14.166 -16.330  1.00 60.59           C  
ATOM   3075  O   GLY B 804      -3.912 -15.083 -17.147  1.00 60.59           O  
ATOM   3076  N   ALA B 805      -3.878 -14.381 -15.008  1.00 47.05           N  
ATOM   3077  CA  ALA B 805      -3.644 -15.686 -14.459  1.00 47.05           C  
ATOM   3078  C   ALA B 805      -4.697 -16.601 -15.006  1.00 47.05           C  
ATOM   3079  O   ALA B 805      -4.445 -17.788 -15.209  1.00 47.05           O  
ATOM   3080  CB  ALA B 805      -3.750 -15.716 -12.925  1.00 47.05           C  
ATOM   3081  N   LEU B 806      -5.908 -16.070 -15.257  1.00118.48           N  
ATOM   3082  CA  LEU B 806      -6.970 -16.859 -15.827  1.00118.48           C  
ATOM   3083  C   LEU B 806      -6.460 -17.501 -17.076  1.00118.48           C  
ATOM   3084  O   LEU B 806      -5.696 -16.908 -17.836  1.00118.48           O  
ATOM   3085  CB  LEU B 806      -8.172 -16.032 -16.332  1.00118.48           C  
ATOM   3086  CG  LEU B 806      -9.147 -15.460 -15.290  1.00118.48           C  
ATOM   3087  CD1 LEU B 806     -10.063 -16.549 -14.727  1.00118.48           C  
ATOM   3088  CD2 LEU B 806      -8.425 -14.682 -14.194  1.00118.48           C  
ATOM   3089  N   GLY B 807      -6.885 -18.755 -17.321  1.00 30.80           N  
ATOM   3090  CA  GLY B 807      -6.462 -19.429 -18.512  1.00 30.80           C  
ATOM   3091  C   GLY B 807      -7.069 -18.713 -19.676  1.00 30.80           C  
ATOM   3092  O   GLY B 807      -8.224 -18.293 -19.647  1.00 30.80           O  
ATOM   3093  N   PRO B 808      -6.291 -18.576 -20.712  1.00 75.94           N  
ATOM   3094  CA  PRO B 808      -6.707 -17.946 -21.934  1.00 75.94           C  
ATOM   3095  C   PRO B 808      -7.853 -18.732 -22.490  1.00 75.94           C  
ATOM   3096  O   PRO B 808      -8.551 -18.230 -23.371  1.00 75.94           O  
ATOM   3097  CB  PRO B 808      -5.478 -17.990 -22.842  1.00 75.94           C  
ATOM   3098  CG  PRO B 808      -4.697 -19.218 -22.339  1.00 75.94           C  
ATOM   3099  CD  PRO B 808      -5.020 -19.269 -20.837  1.00 75.94           C  
ATOM   3100  N   GLN B 809      -8.012 -19.994 -22.049  1.00 64.57           N  
ATOM   3101  CA  GLN B 809      -9.102 -20.824 -22.484  1.00 64.57           C  
ATOM   3102  C   GLN B 809     -10.395 -20.294 -21.948  1.00 64.57           C  
ATOM   3103  O   GLN B 809     -11.409 -20.272 -22.641  1.00 64.57           O  
ATOM   3104  CB  GLN B 809      -8.989 -22.280 -21.999  1.00 64.57           C  
ATOM   3105  CG  GLN B 809     -10.291 -23.079 -22.144  1.00 64.57           C  
ATOM   3106  CD  GLN B 809     -10.734 -23.078 -23.600  1.00 64.57           C  
ATOM   3107  NE2 GLN B 809     -11.962 -23.604 -23.854  1.00 64.57           N  
ATOM   3108  OE1 GLN B 809     -10.015 -22.622 -24.487  1.00 64.57           O  
ATOM   3109  N   LEU B 810     -10.384 -19.880 -20.671  1.00162.07           N  
ATOM   3110  CA  LEU B 810     -11.542 -19.399 -19.976  1.00162.07           C  
ATOM   3111  C   LEU B 810     -12.006 -18.096 -20.566  1.00162.07           C  
ATOM   3112  O   LEU B 810     -13.191 -17.912 -20.846  1.00162.07           O  
ATOM   3113  CB  LEU B 810     -11.197 -19.226 -18.484  1.00162.07           C  
ATOM   3114  CG  LEU B 810     -12.322 -18.716 -17.584  1.00162.07           C  
ATOM   3115  CD1 LEU B 810     -12.562 -17.219 -17.809  1.00162.07           C  
ATOM   3116  CD2 LEU B 810     -13.582 -19.584 -17.734  1.00162.07           C  
ATOM   3117  N   LEU B 811     -11.060 -17.182 -20.846  1.00156.86           N  
ATOM   3118  CA  LEU B 811     -11.370 -15.868 -21.326  1.00156.86           C  
ATOM   3119  C   LEU B 811     -12.103 -15.988 -22.613  1.00156.86           C  
ATOM   3120  O   LEU B 811     -12.681 -15.016 -23.091  1.00156.86           O  
ATOM   3121  CB  LEU B 811     -10.118 -15.003 -21.557  1.00156.86           C  
ATOM   3122  CG  LEU B 811      -9.550 -14.383 -20.268  1.00156.86           C  
ATOM   3123  CD1 LEU B 811     -10.319 -13.112 -19.877  1.00156.86           C  
ATOM   3124  CD2 LEU B 811      -9.551 -15.397 -19.117  1.00156.86           C  
ATOM   3125  N   LEU B 812     -11.889 -17.097 -23.326  1.00202.18           N  
ATOM   3126  CA  LEU B 812     -12.629 -17.367 -24.515  1.00202.18           C  
ATOM   3127  C   LEU B 812     -13.907 -18.105 -24.211  1.00202.18           C  
ATOM   3128  O   LEU B 812     -14.927 -17.933 -24.878  1.00202.18           O  
ATOM   3129  CB  LEU B 812     -11.728 -18.137 -25.465  1.00202.18           C  
ATOM   3130  CG  LEU B 812     -12.073 -17.864 -26.915  1.00202.18           C  
ATOM   3131  CD1 LEU B 812     -12.082 -16.351 -27.190  1.00202.18           C  
ATOM   3132  CD2 LEU B 812     -11.031 -18.539 -27.791  1.00202.18           C  
ATOM   3133  N   ASN B 813     -13.846 -18.985 -23.191  1.00121.88           N  
ATOM   3134  CA  ASN B 813     -14.892 -19.887 -22.794  1.00121.88           C  
ATOM   3135  C   ASN B 813     -16.037 -19.107 -22.219  1.00121.88           C  
ATOM   3136  O   ASN B 813     -17.188 -19.538 -22.263  1.00121.88           O  
ATOM   3137  CB  ASN B 813     -14.383 -20.886 -21.743  1.00121.88           C  
ATOM   3138  CG  ASN B 813     -15.150 -22.184 -21.913  1.00121.88           C  
ATOM   3139  ND2 ASN B 813     -16.276 -22.138 -22.673  1.00121.88           N  
ATOM   3140  OD1 ASN B 813     -14.728 -23.222 -21.406  1.00121.88           O  
ATOM   3141  N   TRP B 814     -15.731 -17.978 -21.561  1.00120.25           N  
ATOM   3142  CA  TRP B 814     -16.752 -17.119 -21.033  1.00120.25           C  
ATOM   3143  C   TRP B 814     -17.423 -16.373 -22.137  1.00120.25           C  
ATOM   3144  O   TRP B 814     -18.601 -16.041 -22.041  1.00120.25           O  
ATOM   3145  CB  TRP B 814     -16.251 -16.116 -19.983  1.00120.25           C  
ATOM   3146  CG  TRP B 814     -16.017 -16.779 -18.651  1.00120.25           C  
ATOM   3147  CD1 TRP B 814     -16.408 -18.019 -18.238  1.00120.25           C  
ATOM   3148  CD2 TRP B 814     -15.304 -16.189 -17.555  1.00120.25           C  
ATOM   3149  CE2 TRP B 814     -15.301 -17.121 -16.518  1.00120.25           C  
ATOM   3150  CE3 TRP B 814     -14.690 -14.977 -17.427  1.00120.25           C  
ATOM   3151  NE1 TRP B 814     -15.984 -18.239 -16.950  1.00120.25           N  
ATOM   3152  CZ2 TRP B 814     -14.679 -16.852 -15.332  1.00120.25           C  
ATOM   3153  CZ3 TRP B 814     -14.074 -14.703 -16.226  1.00120.25           C  
ATOM   3154  CH2 TRP B 814     -14.069 -15.624 -15.199  1.00120.25           C  
ATOM   3155  N   GLY B 815     -16.670 -16.032 -23.196  1.00 31.36           N  
ATOM   3156  CA  GLY B 815     -17.241 -15.324 -24.303  1.00 31.36           C  
ATOM   3157  C   GLY B 815     -18.275 -16.196 -24.943  1.00 31.36           C  
ATOM   3158  O   GLY B 815     -19.306 -15.710 -25.407  1.00 31.36           O  
ATOM   3159  N   VAL B 816     -17.991 -17.508 -25.044  1.00 45.52           N  
ATOM   3160  CA  VAL B 816     -18.919 -18.428 -25.635  1.00 45.52           C  
ATOM   3161  C   VAL B 816     -20.136 -18.561 -24.769  1.00 45.52           C  
ATOM   3162  O   VAL B 816     -21.265 -18.453 -25.245  1.00 45.52           O  
ATOM   3163  CB  VAL B 816     -18.355 -19.810 -25.787  1.00 45.52           C  
ATOM   3164  CG1 VAL B 816     -19.457 -20.728 -26.348  1.00 45.52           C  
ATOM   3165  CG2 VAL B 816     -17.089 -19.734 -26.656  1.00 45.52           C  
ATOM   3166  N   GLN B 817     -19.933 -18.772 -23.455  1.00 57.43           N  
ATOM   3167  CA  GLN B 817     -21.029 -19.047 -22.566  1.00 57.43           C  
ATOM   3168  C   GLN B 817     -21.975 -17.885 -22.494  1.00 57.43           C  
ATOM   3169  O   GLN B 817     -23.188 -18.069 -22.573  1.00 57.43           O  
ATOM   3170  CB  GLN B 817     -20.571 -19.401 -21.140  1.00 57.43           C  
ATOM   3171  CG  GLN B 817     -19.854 -20.753 -21.070  1.00 57.43           C  
ATOM   3172  CD  GLN B 817     -19.440 -21.018 -19.629  1.00 57.43           C  
ATOM   3173  NE2 GLN B 817     -18.940 -22.255 -19.364  1.00 57.43           N  
ATOM   3174  OE1 GLN B 817     -19.556 -20.153 -18.763  1.00 57.43           O  
ATOM   3175  N   ILE B 818     -21.455 -16.650 -22.377  1.00105.06           N  
ATOM   3176  CA  ILE B 818     -22.319 -15.507 -22.293  1.00105.06           C  
ATOM   3177  C   ILE B 818     -23.137 -15.396 -23.543  1.00105.06           C  
ATOM   3178  O   ILE B 818     -24.296 -14.990 -23.490  1.00105.06           O  
ATOM   3179  CB  ILE B 818     -21.621 -14.189 -22.070  1.00105.06           C  
ATOM   3180  CG1 ILE B 818     -21.220 -14.002 -20.592  1.00105.06           C  
ATOM   3181  CG2 ILE B 818     -22.553 -13.076 -22.579  1.00105.06           C  
ATOM   3182  CD1 ILE B 818     -20.152 -14.954 -20.068  1.00105.06           C  
ATOM   3183  N   ALA B 819     -22.543 -15.722 -24.704  1.00 44.40           N  
ATOM   3184  CA  ALA B 819     -23.208 -15.599 -25.970  1.00 44.40           C  
ATOM   3185  C   ALA B 819     -24.392 -16.515 -26.053  1.00 44.40           C  
ATOM   3186  O   ALA B 819     -25.424 -16.144 -26.611  1.00 44.40           O  
ATOM   3187  CB  ALA B 819     -22.284 -15.925 -27.155  1.00 44.40           C  
ATOM   3188  N   LYS B 820     -24.260 -17.750 -25.534  1.00106.66           N  
ATOM   3189  CA  LYS B 820     -25.306 -18.730 -25.628  1.00106.66           C  
ATOM   3190  C   LYS B 820     -26.503 -18.313 -24.823  1.00106.66           C  
ATOM   3191  O   LYS B 820     -27.633 -18.373 -25.307  1.00106.66           O  
ATOM   3192  CB  LYS B 820     -24.834 -20.105 -25.134  1.00106.66           C  
ATOM   3193  CG  LYS B 820     -25.705 -21.260 -25.618  1.00106.66           C  
ATOM   3194  CD  LYS B 820     -25.042 -22.628 -25.444  1.00106.66           C  
ATOM   3195  CE  LYS B 820     -23.816 -22.831 -26.338  1.00106.66           C  
ATOM   3196  NZ  LYS B 820     -23.238 -24.173 -26.107  1.00106.66           N1+
ATOM   3197  N   GLY B 821     -26.289 -17.858 -23.573  1.00 25.11           N  
ATOM   3198  CA  GLY B 821     -27.400 -17.480 -22.751  1.00 25.11           C  
ATOM   3199  C   GLY B 821     -28.100 -16.348 -23.426  1.00 25.11           C  
ATOM   3200  O   GLY B 821     -29.327 -16.316 -23.494  1.00 25.11           O  
ATOM   3201  N   MET B 822     -27.330 -15.383 -23.957  1.00123.10           N  
ATOM   3202  CA  MET B 822     -27.938 -14.254 -24.598  1.00123.10           C  
ATOM   3203  C   MET B 822     -28.673 -14.678 -25.829  1.00123.10           C  
ATOM   3204  O   MET B 822     -29.713 -14.111 -26.157  1.00123.10           O  
ATOM   3205  CB  MET B 822     -26.977 -13.110 -24.925  1.00123.10           C  
ATOM   3206  CG  MET B 822     -26.569 -12.394 -23.642  1.00123.10           C  
ATOM   3207  SD  MET B 822     -26.082 -10.672 -23.885  1.00123.10           S  
ATOM   3208  CE  MET B 822     -27.739 -10.097 -24.354  1.00123.10           C  
ATOM   3209  N   TYR B 823     -28.147 -15.678 -26.554  1.00 73.73           N  
ATOM   3210  CA  TYR B 823     -28.800 -16.177 -27.732  1.00 73.73           C  
ATOM   3211  C   TYR B 823     -30.117 -16.748 -27.303  1.00 73.73           C  
ATOM   3212  O   TYR B 823     -31.135 -16.582 -27.973  1.00 73.73           O  
ATOM   3213  CB  TYR B 823     -27.956 -17.280 -28.404  1.00 73.73           C  
ATOM   3214  CG  TYR B 823     -28.635 -17.802 -29.625  1.00 73.73           C  
ATOM   3215  CD1 TYR B 823     -28.777 -17.019 -30.747  1.00 73.73           C  
ATOM   3216  CD2 TYR B 823     -29.093 -19.099 -29.658  1.00 73.73           C  
ATOM   3217  CE1 TYR B 823     -29.393 -17.515 -31.873  1.00 73.73           C  
ATOM   3218  CE2 TYR B 823     -29.707 -19.602 -30.780  1.00 73.73           C  
ATOM   3219  CZ  TYR B 823     -29.860 -18.808 -31.890  1.00 73.73           C  
ATOM   3220  OH  TYR B 823     -30.490 -19.321 -33.043  1.00 73.73           O  
ATOM   3221  N   TYR B 824     -30.121 -17.427 -26.142  1.00 58.09           N  
ATOM   3222  CA  TYR B 824     -31.284 -18.069 -25.597  1.00 58.09           C  
ATOM   3223  C   TYR B 824     -32.345 -17.036 -25.366  1.00 58.09           C  
ATOM   3224  O   TYR B 824     -33.496 -17.221 -25.758  1.00 58.09           O  
ATOM   3225  CB  TYR B 824     -30.929 -18.723 -24.247  1.00 58.09           C  
ATOM   3226  CG  TYR B 824     -32.129 -19.289 -23.569  1.00 58.09           C  
ATOM   3227  CD1 TYR B 824     -32.608 -20.536 -23.898  1.00 58.09           C  
ATOM   3228  CD2 TYR B 824     -32.760 -18.571 -22.580  1.00 58.09           C  
ATOM   3229  CE1 TYR B 824     -33.708 -21.052 -23.254  1.00 58.09           C  
ATOM   3230  CE2 TYR B 824     -33.860 -19.081 -21.933  1.00 58.09           C  
ATOM   3231  CZ  TYR B 824     -34.336 -20.324 -22.271  1.00 58.09           C  
ATOM   3232  OH  TYR B 824     -35.464 -20.853 -21.609  1.00 58.09           O  
ATOM   3233  N   LEU B 825     -31.973 -15.897 -24.753  1.00 48.14           N  
ATOM   3234  CA  LEU B 825     -32.924 -14.860 -24.464  1.00 48.14           C  
ATOM   3235  C   LEU B 825     -33.477 -14.337 -25.749  1.00 48.14           C  
ATOM   3236  O   LEU B 825     -34.664 -14.028 -25.843  1.00 48.14           O  
ATOM   3237  CB  LEU B 825     -32.308 -13.668 -23.710  1.00 48.14           C  
ATOM   3238  CG  LEU B 825     -31.834 -14.017 -22.289  1.00 48.14           C  
ATOM   3239  CD1 LEU B 825     -31.229 -12.793 -21.584  1.00 48.14           C  
ATOM   3240  CD2 LEU B 825     -32.958 -14.680 -21.477  1.00 48.14           C  
ATOM   3241  N   GLU B 826     -32.625 -14.230 -26.783  1.00 37.42           N  
ATOM   3242  CA  GLU B 826     -33.052 -13.686 -28.038  1.00 37.42           C  
ATOM   3243  C   GLU B 826     -34.137 -14.547 -28.607  1.00 37.42           C  
ATOM   3244  O   GLU B 826     -35.113 -14.040 -29.159  1.00 37.42           O  
ATOM   3245  CB  GLU B 826     -31.911 -13.611 -29.068  1.00 37.42           C  
ATOM   3246  CG  GLU B 826     -32.293 -12.869 -30.350  1.00 37.42           C  
ATOM   3247  CD  GLU B 826     -31.043 -12.733 -31.206  1.00 37.42           C  
ATOM   3248  OE1 GLU B 826     -30.069 -13.495 -30.961  1.00 37.42           O  
ATOM   3249  OE2 GLU B 826     -31.044 -11.861 -32.115  1.00 37.42           O1-
ATOM   3250  N   GLU B 827     -34.012 -15.880 -28.473  1.00 45.35           N  
ATOM   3251  CA  GLU B 827     -34.990 -16.753 -29.060  1.00 45.35           C  
ATOM   3252  C   GLU B 827     -36.332 -16.475 -28.452  1.00 45.35           C  
ATOM   3253  O   GLU B 827     -37.337 -16.367 -29.152  1.00 45.35           O  
ATOM   3254  CB  GLU B 827     -34.669 -18.239 -28.828  1.00 45.35           C  
ATOM   3255  CG  GLU B 827     -33.415 -18.712 -29.567  1.00 45.35           C  
ATOM   3256  CD  GLU B 827     -33.207 -20.187 -29.255  1.00 45.35           C  
ATOM   3257  OE1 GLU B 827     -34.001 -20.741 -28.448  1.00 45.35           O  
ATOM   3258  OE2 GLU B 827     -32.251 -20.781 -29.822  1.00 45.35           O1-
ATOM   3259  N   HIS B 828     -36.362 -16.339 -27.117  1.00 94.54           N  
ATOM   3260  CA  HIS B 828     -37.538 -16.104 -26.330  1.00 94.54           C  
ATOM   3261  C   HIS B 828     -38.026 -14.700 -26.495  1.00 94.54           C  
ATOM   3262  O   HIS B 828     -39.099 -14.354 -26.005  1.00 94.54           O  
ATOM   3263  CB  HIS B 828     -37.334 -16.440 -24.848  1.00 94.54           C  
ATOM   3264  CG  HIS B 828     -37.207 -17.925 -24.695  1.00 94.54           C  
ATOM   3265  CD2 HIS B 828     -36.109 -18.724 -24.775  1.00 94.54           C  
ATOM   3266  ND1 HIS B 828     -38.274 -18.770 -24.488  1.00 94.54           N  
ATOM   3267  CE1 HIS B 828     -37.774 -20.031 -24.455  1.00 94.54           C  
ATOM   3268  NE2 HIS B 828     -36.464 -20.053 -24.626  1.00 94.54           N  
ATOM   3269  N   GLY B 829     -37.202 -13.816 -27.084  1.00 33.30           N  
ATOM   3270  CA  GLY B 829     -37.677 -12.491 -27.350  1.00 33.30           C  
ATOM   3271  C   GLY B 829     -37.492 -11.635 -26.143  1.00 33.30           C  
ATOM   3272  O   GLY B 829     -38.152 -10.604 -26.011  1.00 33.30           O  
ATOM   3273  N   MET B 830     -36.601 -12.025 -25.211  1.00108.32           N  
ATOM   3274  CA  MET B 830     -36.453 -11.139 -24.096  1.00108.32           C  
ATOM   3275  C   MET B 830     -35.217 -10.303 -24.229  1.00108.32           C  
ATOM   3276  O   MET B 830     -34.108 -10.807 -24.405  1.00108.32           O  
ATOM   3277  CB  MET B 830     -36.470 -11.791 -22.706  1.00108.32           C  
ATOM   3278  CG  MET B 830     -36.287 -10.727 -21.622  1.00108.32           C  
ATOM   3279  SD  MET B 830     -37.279 -10.948 -20.121  1.00108.32           S  
ATOM   3280  CE  MET B 830     -36.516 -12.506 -19.601  1.00108.32           C  
ATOM   3281  N   VAL B 831     -35.412  -8.968 -24.161  1.00 59.67           N  
ATOM   3282  CA  VAL B 831     -34.344  -8.006 -24.242  1.00 59.67           C  
ATOM   3283  C   VAL B 831     -33.835  -7.753 -22.852  1.00 59.67           C  
ATOM   3284  O   VAL B 831     -34.610  -7.654 -21.902  1.00 59.67           O  
ATOM   3285  CB  VAL B 831     -34.779  -6.685 -24.809  1.00 59.67           C  
ATOM   3286  CG1 VAL B 831     -33.613  -5.690 -24.697  1.00 59.67           C  
ATOM   3287  CG2 VAL B 831     -35.267  -6.911 -26.250  1.00 59.67           C  
ATOM   3288  N   HIS B 832     -32.493  -7.729 -22.702  1.00 98.15           N  
ATOM   3289  CA  HIS B 832     -31.824  -7.553 -21.438  1.00 98.15           C  
ATOM   3290  C   HIS B 832     -31.813  -6.132 -20.931  1.00 98.15           C  
ATOM   3291  O   HIS B 832     -32.270  -5.835 -19.830  1.00 98.15           O  
ATOM   3292  CB  HIS B 832     -30.362  -8.018 -21.555  1.00 98.15           C  
ATOM   3293  CG  HIS B 832     -29.710  -8.345 -20.249  1.00 98.15           C  
ATOM   3294  CD2 HIS B 832     -29.364  -9.559 -19.741  1.00 98.15           C  
ATOM   3295  ND1 HIS B 832     -29.327  -7.418 -19.306  1.00 98.15           N  
ATOM   3296  CE1 HIS B 832     -28.772  -8.113 -18.281  1.00 98.15           C  
ATOM   3297  NE2 HIS B 832     -28.772  -9.415 -18.501  1.00 98.15           N  
ATOM   3298  N   ARG B 833     -31.266  -5.228 -21.763  1.00259.55           N  
ATOM   3299  CA  ARG B 833     -31.035  -3.822 -21.570  1.00259.55           C  
ATOM   3300  C   ARG B 833     -30.147  -3.475 -20.405  1.00259.55           C  
ATOM   3301  O   ARG B 833     -29.988  -2.298 -20.079  1.00259.55           O  
ATOM   3302  CB  ARG B 833     -32.232  -2.875 -21.782  1.00259.55           C  
ATOM   3303  CG  ARG B 833     -33.511  -3.032 -20.974  1.00259.55           C  
ATOM   3304  CD  ARG B 833     -34.610  -2.225 -21.672  1.00259.55           C  
ATOM   3305  NE  ARG B 833     -35.654  -1.845 -20.689  1.00259.55           N  
ATOM   3306  CZ  ARG B 833     -36.232  -0.611 -20.777  1.00259.55           C  
ATOM   3307  NH1 ARG B 833     -35.807   0.279 -21.721  1.00259.55           N1+
ATOM   3308  NH2 ARG B 833     -37.240  -0.269 -19.924  1.00259.55           N  
ATOM   3309  N   ASN B 834     -29.493  -4.478 -19.774  1.00154.79           N  
ATOM   3310  CA  ASN B 834     -28.509  -4.153 -18.774  1.00154.79           C  
ATOM   3311  C   ASN B 834     -27.497  -5.263 -18.738  1.00154.79           C  
ATOM   3312  O   ASN B 834     -27.227  -5.826 -17.678  1.00154.79           O  
ATOM   3313  CB  ASN B 834     -29.089  -4.034 -17.352  1.00154.79           C  
ATOM   3314  CG  ASN B 834     -28.042  -3.378 -16.457  1.00154.79           C  
ATOM   3315  ND2 ASN B 834     -28.305  -3.375 -15.122  1.00154.79           N  
ATOM   3316  OD1 ASN B 834     -27.018  -2.884 -16.925  1.00154.79           O  
ATOM   3317  N   LEU B 835     -26.874  -5.587 -19.888  1.00 83.95           N  
ATOM   3318  CA  LEU B 835     -25.880  -6.626 -19.906  1.00 83.95           C  
ATOM   3319  C   LEU B 835     -24.551  -5.998 -19.625  1.00 83.95           C  
ATOM   3320  O   LEU B 835     -24.227  -4.948 -20.177  1.00 83.95           O  
ATOM   3321  CB  LEU B 835     -25.718  -7.326 -21.261  1.00 83.95           C  
ATOM   3322  CG  LEU B 835     -24.534  -8.312 -21.260  1.00 83.95           C  
ATOM   3323  CD1 LEU B 835     -24.806  -9.524 -20.355  1.00 83.95           C  
ATOM   3324  CD2 LEU B 835     -24.097  -8.676 -22.685  1.00 83.95           C  
ATOM   3325  N   ALA B 836     -23.750  -6.636 -18.744  1.00 51.27           N  
ATOM   3326  CA  ALA B 836     -22.450  -6.132 -18.401  1.00 51.27           C  
ATOM   3327  C   ALA B 836     -21.742  -7.177 -17.585  1.00 51.27           C  
ATOM   3328  O   ALA B 836     -22.340  -8.161 -17.151  1.00 51.27           O  
ATOM   3329  CB  ALA B 836     -22.491  -4.846 -17.561  1.00 51.27           C  
ATOM   3330  N   ALA B 837     -20.424  -6.982 -17.371  1.00 45.55           N  
ATOM   3331  CA  ALA B 837     -19.605  -7.896 -16.616  1.00 45.55           C  
ATOM   3332  C   ALA B 837     -20.082  -7.939 -15.199  1.00 45.55           C  
ATOM   3333  O   ALA B 837     -19.989  -8.970 -14.533  1.00 45.55           O  
ATOM   3334  CB  ALA B 837     -18.118  -7.505 -16.597  1.00 45.55           C  
ATOM   3335  N   ARG B 838     -20.559  -6.793 -14.681  1.00233.48           N  
ATOM   3336  CA  ARG B 838     -21.067  -6.758 -13.340  1.00233.48           C  
ATOM   3337  C   ARG B 838     -22.265  -7.647 -13.338  1.00233.48           C  
ATOM   3338  O   ARG B 838     -22.613  -8.241 -12.318  1.00233.48           O  
ATOM   3339  CB  ARG B 838     -21.615  -5.393 -12.898  1.00233.48           C  
ATOM   3340  CG  ARG B 838     -20.766  -4.189 -13.291  1.00233.48           C  
ATOM   3341  CD  ARG B 838     -21.097  -3.681 -14.693  1.00233.48           C  
ATOM   3342  NE  ARG B 838     -22.565  -3.405 -14.712  1.00233.48           N  
ATOM   3343  CZ  ARG B 838     -23.067  -2.400 -15.486  1.00233.48           C  
ATOM   3344  NH1 ARG B 838     -22.221  -1.634 -16.230  1.00233.48           N1+
ATOM   3345  NH2 ARG B 838     -24.410  -2.156 -15.520  1.00233.48           N  
ATOM   3346  N   ASN B 839     -22.964  -7.714 -14.490  1.00118.14           N  
ATOM   3347  CA  ASN B 839     -24.176  -8.475 -14.541  1.00118.14           C  
ATOM   3348  C   ASN B 839     -23.935  -9.843 -15.108  1.00118.14           C  
ATOM   3349  O   ASN B 839     -24.793 -10.383 -15.806  1.00118.14           O  
ATOM   3350  CB  ASN B 839     -25.254  -7.794 -15.401  1.00118.14           C  
ATOM   3351  CG  ASN B 839     -25.644  -6.498 -14.701  1.00118.14           C  
ATOM   3352  ND2 ASN B 839     -25.779  -5.395 -15.485  1.00118.14           N  
ATOM   3353  OD1 ASN B 839     -25.817  -6.466 -13.483  1.00118.14           O  
ATOM   3354  N   VAL B 840     -22.774 -10.454 -14.809  1.00 70.80           N  
ATOM   3355  CA  VAL B 840     -22.558 -11.821 -15.194  1.00 70.80           C  
ATOM   3356  C   VAL B 840     -22.053 -12.487 -13.945  1.00 70.80           C  
ATOM   3357  O   VAL B 840     -21.177 -11.943 -13.275  1.00 70.80           O  
ATOM   3358  CB  VAL B 840     -21.539 -12.000 -16.281  1.00 70.80           C  
ATOM   3359  CG1 VAL B 840     -21.418 -13.502 -16.585  1.00 70.80           C  
ATOM   3360  CG2 VAL B 840     -21.960 -11.159 -17.500  1.00 70.80           C  
ATOM   3361  N   LEU B 841     -22.590 -13.675 -13.596  1.00 57.66           N  
ATOM   3362  CA  LEU B 841     -22.244 -14.312 -12.349  1.00 57.66           C  
ATOM   3363  C   LEU B 841     -21.619 -15.654 -12.605  1.00 57.66           C  
ATOM   3364  O   LEU B 841     -21.919 -16.306 -13.605  1.00 57.66           O  
ATOM   3365  CB  LEU B 841     -23.468 -14.558 -11.452  1.00 57.66           C  
ATOM   3366  CG  LEU B 841     -24.192 -13.267 -11.026  1.00 57.66           C  
ATOM   3367  CD1 LEU B 841     -25.406 -13.577 -10.136  1.00 57.66           C  
ATOM   3368  CD2 LEU B 841     -23.221 -12.270 -10.374  1.00 57.66           C  
ATOM   3369  N   LEU B 842     -20.733 -16.104 -11.679  1.00 81.47           N  
ATOM   3370  CA  LEU B 842     -20.042 -17.361 -11.832  1.00 81.47           C  
ATOM   3371  C   LEU B 842     -20.697 -18.426 -10.991  1.00 81.47           C  
ATOM   3372  O   LEU B 842     -20.804 -18.292  -9.773  1.00 81.47           O  
ATOM   3373  CB  LEU B 842     -18.562 -17.285 -11.396  1.00 81.47           C  
ATOM   3374  CG  LEU B 842     -17.674 -16.443 -12.334  1.00 81.47           C  
ATOM   3375  CD1 LEU B 842     -16.209 -16.386 -11.874  1.00 81.47           C  
ATOM   3376  CD2 LEU B 842     -17.766 -16.985 -13.760  1.00 81.47           C  
ATOM   3377  N   LYS B 843     -21.260 -19.465 -11.652  1.00141.26           N  
ATOM   3378  CA  LYS B 843     -21.836 -20.631 -11.023  1.00141.26           C  
ATOM   3379  C   LYS B 843     -20.777 -21.613 -10.611  1.00141.26           C  
ATOM   3380  O   LYS B 843     -20.681 -22.024  -9.456  1.00141.26           O  
ATOM   3381  CB  LYS B 843     -22.782 -21.373 -11.983  1.00141.26           C  
ATOM   3382  CG  LYS B 843     -23.670 -22.421 -11.315  1.00141.26           C  
ATOM   3383  CD  LYS B 843     -24.765 -21.812 -10.439  1.00141.26           C  
ATOM   3384  CE  LYS B 843     -25.762 -22.841  -9.904  1.00141.26           C  
ATOM   3385  NZ  LYS B 843     -26.622 -23.332 -11.004  1.00141.26           N1+
ATOM   3386  N   SER B 844     -19.936 -22.002 -11.588  1.00 68.25           N  
ATOM   3387  CA  SER B 844     -18.864 -22.928 -11.382  1.00 68.25           C  
ATOM   3388  C   SER B 844     -17.672 -22.097 -11.668  1.00 68.25           C  
ATOM   3389  O   SER B 844     -17.796 -21.092 -12.363  1.00 68.25           O  
ATOM   3390  CB  SER B 844     -18.846 -24.088 -12.394  1.00 68.25           C  
ATOM   3391  OG  SER B 844     -20.029 -24.864 -12.278  1.00 68.25           O  
ATOM   3392  N   PRO B 845     -16.540 -22.449 -11.136  1.00159.90           N  
ATOM   3393  CA  PRO B 845     -15.349 -21.689 -11.378  1.00159.90           C  
ATOM   3394  C   PRO B 845     -15.169 -21.597 -12.863  1.00159.90           C  
ATOM   3395  O   PRO B 845     -14.526 -20.658 -13.330  1.00159.90           O  
ATOM   3396  CB  PRO B 845     -14.224 -22.488 -10.725  1.00159.90           C  
ATOM   3397  CG  PRO B 845     -14.727 -23.940 -10.820  1.00159.90           C  
ATOM   3398  CD  PRO B 845     -16.256 -23.811 -10.721  1.00159.90           C  
ATOM   3399  N   SER B 846     -15.645 -22.616 -13.603  1.00 75.36           N  
ATOM   3400  CA  SER B 846     -15.592 -22.639 -15.036  1.00 75.36           C  
ATOM   3401  C   SER B 846     -16.780 -21.976 -15.674  1.00 75.36           C  
ATOM   3402  O   SER B 846     -16.668 -21.452 -16.782  1.00 75.36           O  
ATOM   3403  CB  SER B 846     -15.520 -24.070 -15.593  1.00 75.36           C  
ATOM   3404  OG  SER B 846     -16.695 -24.787 -15.245  1.00 75.36           O  
ATOM   3405  N   GLN B 847     -17.955 -21.964 -15.010  1.00127.59           N  
ATOM   3406  CA  GLN B 847     -19.095 -21.529 -15.767  1.00127.59           C  
ATOM   3407  C   GLN B 847     -19.757 -20.308 -15.210  1.00127.59           C  
ATOM   3408  O   GLN B 847     -19.864 -20.115 -14.001  1.00127.59           O  
ATOM   3409  CB  GLN B 847     -20.123 -22.642 -15.955  1.00127.59           C  
ATOM   3410  CG  GLN B 847     -19.467 -23.799 -16.702  1.00127.59           C  
ATOM   3411  CD  GLN B 847     -20.544 -24.762 -17.130  1.00127.59           C  
ATOM   3412  NE2 GLN B 847     -21.531 -24.259 -17.918  1.00127.59           N  
ATOM   3413  OE1 GLN B 847     -20.497 -25.938 -16.777  1.00127.59           O  
ATOM   3414  N   VAL B 848     -20.246 -19.459 -16.140  1.00 84.19           N  
ATOM   3415  CA  VAL B 848     -20.872 -18.195 -15.858  1.00 84.19           C  
ATOM   3416  C   VAL B 848     -22.323 -18.282 -16.217  1.00 84.19           C  
ATOM   3417  O   VAL B 848     -22.775 -19.255 -16.819  1.00 84.19           O  
ATOM   3418  CB  VAL B 848     -20.367 -17.080 -16.728  1.00 84.19           C  
ATOM   3419  CG1 VAL B 848     -18.876 -16.847 -16.471  1.00 84.19           C  
ATOM   3420  CG2 VAL B 848     -20.666 -17.452 -18.189  1.00 84.19           C  
ATOM   3421  N   GLN B 849     -23.109 -17.266 -15.800  1.00124.98           N  
ATOM   3422  CA  GLN B 849     -24.487 -17.212 -16.204  1.00124.98           C  
ATOM   3423  C   GLN B 849     -24.947 -15.778 -16.236  1.00124.98           C  
ATOM   3424  O   GLN B 849     -24.609 -14.979 -15.364  1.00124.98           O  
ATOM   3425  CB  GLN B 849     -25.408 -18.094 -15.344  1.00124.98           C  
ATOM   3426  CG  GLN B 849     -25.385 -17.775 -13.854  1.00124.98           C  
ATOM   3427  CD  GLN B 849     -26.187 -18.863 -13.152  1.00124.98           C  
ATOM   3428  NE2 GLN B 849     -26.508 -18.638 -11.851  1.00124.98           N  
ATOM   3429  OE1 GLN B 849     -26.518 -19.890 -13.742  1.00124.98           O  
ATOM   3430  N   VAL B 850     -25.736 -15.409 -17.270  1.00109.55           N  
ATOM   3431  CA  VAL B 850     -26.168 -14.042 -17.419  1.00109.55           C  
ATOM   3432  C   VAL B 850     -27.242 -13.762 -16.408  1.00109.55           C  
ATOM   3433  O   VAL B 850     -28.043 -14.635 -16.075  1.00109.55           O  
ATOM   3434  CB  VAL B 850     -26.681 -13.689 -18.790  1.00109.55           C  
ATOM   3435  CG1 VAL B 850     -28.154 -14.105 -18.911  1.00109.55           C  
ATOM   3436  CG2 VAL B 850     -26.419 -12.195 -19.044  1.00109.55           C  
ATOM   3437  N   ALA B 851     -27.280 -12.516 -15.885  1.00 59.45           N  
ATOM   3438  CA  ALA B 851     -28.215 -12.189 -14.845  1.00 59.45           C  
ATOM   3439  C   ALA B 851     -28.779 -10.816 -15.071  1.00 59.45           C  
ATOM   3440  O   ALA B 851     -28.400 -10.117 -16.008  1.00 59.45           O  
ATOM   3441  CB  ALA B 851     -27.586 -12.192 -13.441  1.00 59.45           C  
ATOM   3442  N   ASP B 852     -29.746 -10.438 -14.205  1.00161.86           N  
ATOM   3443  CA  ASP B 852     -30.451  -9.181 -14.148  1.00161.86           C  
ATOM   3444  C   ASP B 852     -30.977  -8.727 -15.470  1.00161.86           C  
ATOM   3445  O   ASP B 852     -30.769  -7.586 -15.879  1.00161.86           O  
ATOM   3446  CB  ASP B 852     -29.746  -8.026 -13.398  1.00161.86           C  
ATOM   3447  CG  ASP B 852     -28.435  -7.635 -14.045  1.00161.86           C  
ATOM   3448  OD1 ASP B 852     -27.445  -8.390 -13.856  1.00161.86           O  
ATOM   3449  OD2 ASP B 852     -28.395  -6.562 -14.704  1.00161.86           O1-
ATOM   3450  N   PHE B 853     -31.722  -9.614 -16.158  1.00 68.17           N  
ATOM   3451  CA  PHE B 853     -32.286  -9.268 -17.431  1.00 68.17           C  
ATOM   3452  C   PHE B 853     -33.753  -8.958 -17.305  1.00 68.17           C  
ATOM   3453  O   PHE B 853     -34.438  -9.422 -16.395  1.00 68.17           O  
ATOM   3454  CB  PHE B 853     -32.085 -10.367 -18.489  1.00 68.17           C  
ATOM   3455  CG  PHE B 853     -32.586 -11.645 -17.911  1.00 68.17           C  
ATOM   3456  CD1 PHE B 853     -33.909 -12.003 -18.011  1.00 68.17           C  
ATOM   3457  CD2 PHE B 853     -31.715 -12.487 -17.259  1.00 68.17           C  
ATOM   3458  CE1 PHE B 853     -34.355 -13.187 -17.471  1.00 68.17           C  
ATOM   3459  CE2 PHE B 853     -32.154 -13.672 -16.717  1.00 68.17           C  
ATOM   3460  CZ  PHE B 853     -33.477 -14.023 -16.824  1.00 68.17           C  
ATOM   3461  N   GLY B 854     -34.244  -8.076 -18.204  1.00 43.84           N  
ATOM   3462  CA  GLY B 854     -35.633  -7.726 -18.317  1.00 43.84           C  
ATOM   3463  C   GLY B 854     -36.023  -6.798 -17.208  1.00 43.84           C  
ATOM   3464  O   GLY B 854     -37.096  -6.200 -17.234  1.00 43.84           O  
ATOM   3465  N   VAL B 855     -35.125  -6.590 -16.236  1.00 67.81           N  
ATOM   3466  CA  VAL B 855     -35.452  -5.844 -15.055  1.00 67.81           C  
ATOM   3467  C   VAL B 855     -35.829  -4.430 -15.387  1.00 67.81           C  
ATOM   3468  O   VAL B 855     -36.590  -3.809 -14.646  1.00 67.81           O  
ATOM   3469  CB  VAL B 855     -34.333  -5.817 -14.057  1.00 67.81           C  
ATOM   3470  CG1 VAL B 855     -34.784  -4.984 -12.845  1.00 67.81           C  
ATOM   3471  CG2 VAL B 855     -33.968  -7.269 -13.701  1.00 67.81           C  
ATOM   3472  N   ALA B 856     -35.261  -3.864 -16.467  1.00 51.76           N  
ATOM   3473  CA  ALA B 856     -35.512  -2.499 -16.865  1.00 51.76           C  
ATOM   3474  C   ALA B 856     -36.940  -2.280 -17.292  1.00 51.76           C  
ATOM   3475  O   ALA B 856     -37.529  -1.240 -17.003  1.00 51.76           O  
ATOM   3476  CB  ALA B 856     -34.609  -2.051 -18.025  1.00 51.76           C  
ATOM   3477  N   ASP B 857     -37.529  -3.261 -17.999  1.00 96.80           N  
ATOM   3478  CA  ASP B 857     -38.849  -3.196 -18.573  1.00 96.80           C  
ATOM   3479  C   ASP B 857     -39.892  -3.158 -17.497  1.00 96.80           C  
ATOM   3480  O   ASP B 857     -41.077  -2.987 -17.776  1.00 96.80           O  
ATOM   3481  CB  ASP B 857     -39.151  -4.387 -19.497  1.00 96.80           C  
ATOM   3482  CG  ASP B 857     -38.339  -4.194 -20.770  1.00 96.80           C  
ATOM   3483  OD1 ASP B 857     -38.311  -3.041 -21.277  1.00 96.80           O  
ATOM   3484  OD2 ASP B 857     -37.727  -5.187 -21.247  1.00 96.80           O1-
ATOM   3485  N   LEU B 858     -39.498  -3.467 -16.253  1.00146.12           N  
ATOM   3486  CA  LEU B 858     -40.389  -3.430 -15.131  1.00146.12           C  
ATOM   3487  C   LEU B 858     -40.731  -2.020 -14.727  1.00146.12           C  
ATOM   3488  O   LEU B 858     -41.675  -1.814 -13.967  1.00146.12           O  
ATOM   3489  CB  LEU B 858     -39.887  -4.183 -13.884  1.00146.12           C  
ATOM   3490  CG  LEU B 858     -39.819  -5.714 -14.072  1.00146.12           C  
ATOM   3491  CD1 LEU B 858     -38.613  -6.137 -14.923  1.00146.12           C  
ATOM   3492  CD2 LEU B 858     -39.912  -6.455 -12.731  1.00146.12           C  
ATOM   3493  N   LEU B 859     -39.930  -1.015 -15.140  1.00 98.04           N  
ATOM   3494  CA  LEU B 859     -40.132   0.326 -14.654  1.00 98.04           C  
ATOM   3495  C   LEU B 859     -40.467   1.279 -15.768  1.00 98.04           C  
ATOM   3496  O   LEU B 859     -40.243   1.008 -16.946  1.00 98.04           O  
ATOM   3497  CB  LEU B 859     -38.849   0.840 -13.998  1.00 98.04           C  
ATOM   3498  CG  LEU B 859     -38.365  -0.087 -12.870  1.00 98.04           C  
ATOM   3499  CD1 LEU B 859     -36.960   0.300 -12.413  1.00 98.04           C  
ATOM   3500  CD2 LEU B 859     -39.354  -0.123 -11.696  1.00 98.04           C  
ATOM   3501  N   PRO B 860     -41.035   2.404 -15.391  1.00152.11           N  
ATOM   3502  CA  PRO B 860     -41.325   3.456 -16.332  1.00152.11           C  
ATOM   3503  C   PRO B 860     -40.026   4.116 -16.670  1.00152.11           C  
ATOM   3504  O   PRO B 860     -39.115   4.060 -15.847  1.00152.11           O  
ATOM   3505  CB  PRO B 860     -42.345   4.371 -15.650  1.00152.11           C  
ATOM   3506  CG  PRO B 860     -42.348   3.927 -14.174  1.00152.11           C  
ATOM   3507  CD  PRO B 860     -41.909   2.458 -14.233  1.00152.11           C  
ATOM   3508  N   PRO B 861     -39.903   4.749 -17.801  1.00 99.25           N  
ATOM   3509  CA  PRO B 861     -38.623   5.286 -18.171  1.00 99.25           C  
ATOM   3510  C   PRO B 861     -38.142   6.355 -17.247  1.00 99.25           C  
ATOM   3511  O   PRO B 861     -38.965   7.070 -16.679  1.00 99.25           O  
ATOM   3512  CB  PRO B 861     -38.760   5.706 -19.631  1.00 99.25           C  
ATOM   3513  CG  PRO B 861     -39.814   4.726 -20.182  1.00 99.25           C  
ATOM   3514  CD  PRO B 861     -40.689   4.373 -18.965  1.00 99.25           C  
ATOM   3515  N   ASP B 862     -36.807   6.418 -17.047  1.00233.98           N  
ATOM   3516  CA  ASP B 862     -36.129   7.396 -16.241  1.00233.98           C  
ATOM   3517  C   ASP B 862     -34.747   7.502 -16.788  1.00233.98           C  
ATOM   3518  O   ASP B 862     -33.836   6.809 -16.340  1.00233.98           O  
ATOM   3519  CB  ASP B 862     -35.925   6.992 -14.769  1.00233.98           C  
ATOM   3520  CG  ASP B 862     -37.167   7.310 -13.959  1.00233.98           C  
ATOM   3521  OD1 ASP B 862     -37.967   8.171 -14.414  1.00233.98           O  
ATOM   3522  OD2 ASP B 862     -37.322   6.710 -12.862  1.00233.98           O1-
ATOM   3523  N   ASP B 863     -34.553   8.389 -17.770  1.00 75.69           N  
ATOM   3524  CA  ASP B 863     -33.271   8.568 -18.382  1.00 75.69           C  
ATOM   3525  C   ASP B 863     -32.340   9.175 -17.381  1.00 75.69           C  
ATOM   3526  O   ASP B 863     -31.125   9.006 -17.461  1.00 75.69           O  
ATOM   3527  CB  ASP B 863     -33.321   9.513 -19.594  1.00 75.69           C  
ATOM   3528  CG  ASP B 863     -34.093   8.811 -20.702  1.00 75.69           C  
ATOM   3529  OD1 ASP B 863     -34.421   7.607 -20.523  1.00 75.69           O  
ATOM   3530  OD2 ASP B 863     -34.371   9.470 -21.739  1.00 75.69           O1-
ATOM   3531  N   LYS B 864     -32.904   9.890 -16.396  1.00114.34           N  
ATOM   3532  CA  LYS B 864     -32.155  10.685 -15.466  1.00114.34           C  
ATOM   3533  C   LYS B 864     -31.157   9.879 -14.698  1.00114.34           C  
ATOM   3534  O   LYS B 864     -30.066  10.367 -14.408  1.00114.34           O  
ATOM   3535  CB  LYS B 864     -33.057  11.378 -14.432  1.00114.34           C  
ATOM   3536  CG  LYS B 864     -33.772  10.396 -13.502  1.00114.34           C  
ATOM   3537  CD  LYS B 864     -34.407  11.059 -12.279  1.00114.34           C  
ATOM   3538  CE  LYS B 864     -35.120  10.072 -11.354  1.00114.34           C  
ATOM   3539  NZ  LYS B 864     -36.260   9.449 -12.063  1.00114.34           N1+
ATOM   3540  N   GLN B 865     -31.473   8.623 -14.354  1.00170.21           N  
ATOM   3541  CA  GLN B 865     -30.611   7.937 -13.441  1.00170.21           C  
ATOM   3542  C   GLN B 865     -29.217   7.795 -13.948  1.00170.21           C  
ATOM   3543  O   GLN B 865     -28.924   7.064 -14.893  1.00170.21           O  
ATOM   3544  CB  GLN B 865     -31.172   6.571 -13.010  1.00170.21           C  
ATOM   3545  CG  GLN B 865     -30.460   5.970 -11.799  1.00170.21           C  
ATOM   3546  CD  GLN B 865     -31.402   4.958 -11.159  1.00170.21           C  
ATOM   3547  NE2 GLN B 865     -32.063   4.109 -11.990  1.00170.21           N  
ATOM   3548  OE1 GLN B 865     -31.551   4.935  -9.939  1.00170.21           O  
ATOM   3549  N   LEU B 866     -28.320   8.546 -13.284  1.00234.23           N  
ATOM   3550  CA  LEU B 866     -26.909   8.506 -13.505  1.00234.23           C  
ATOM   3551  C   LEU B 866     -26.338   8.397 -12.132  1.00234.23           C  
ATOM   3552  O   LEU B 866     -26.939   8.878 -11.172  1.00234.23           O  
ATOM   3553  CB  LEU B 866     -26.340   9.789 -14.136  1.00234.23           C  
ATOM   3554  CG  LEU B 866     -26.861  10.060 -15.559  1.00234.23           C  
ATOM   3555  CD1 LEU B 866     -26.258  11.350 -16.138  1.00234.23           C  
ATOM   3556  CD2 LEU B 866     -26.651   8.841 -16.473  1.00234.23           C  
ATOM   3557  N   LEU B 867     -25.174   7.744 -11.981  1.00227.50           N  
ATOM   3558  CA  LEU B 867     -24.652   7.636 -10.653  1.00227.50           C  
ATOM   3559  C   LEU B 867     -24.180   8.987 -10.237  1.00227.50           C  
ATOM   3560  O   LEU B 867     -23.724   9.783 -11.057  1.00227.50           O  
ATOM   3561  CB  LEU B 867     -23.476   6.657 -10.505  1.00227.50           C  
ATOM   3562  CG  LEU B 867     -23.859   5.183 -10.733  1.00227.50           C  
ATOM   3563  CD1 LEU B 867     -22.672   4.251 -10.442  1.00227.50           C  
ATOM   3564  CD2 LEU B 867     -25.120   4.804  -9.940  1.00227.50           C  
ATOM   3565  N   TYR B 868     -24.306   9.284  -8.930  1.00229.13           N  
ATOM   3566  CA  TYR B 868     -23.886  10.551  -8.415  1.00229.13           C  
ATOM   3567  C   TYR B 868     -22.408  10.486  -8.244  1.00229.13           C  
ATOM   3568  O   TYR B 868     -21.876   9.490  -7.755  1.00229.13           O  
ATOM   3569  CB  TYR B 868     -24.495  10.897  -7.045  1.00229.13           C  
ATOM   3570  CG  TYR B 868     -25.962  11.082  -7.228  1.00229.13           C  
ATOM   3571  CD1 TYR B 868     -26.806   9.997  -7.283  1.00229.13           C  
ATOM   3572  CD2 TYR B 868     -26.494  12.346  -7.341  1.00229.13           C  
ATOM   3573  CE1 TYR B 868     -28.160  10.170  -7.450  1.00229.13           C  
ATOM   3574  CE2 TYR B 868     -27.847  12.525  -7.508  1.00229.13           C  
ATOM   3575  CZ  TYR B 868     -28.682  11.436  -7.564  1.00229.13           C  
ATOM   3576  OH  TYR B 868     -30.071  11.617  -7.736  1.00229.13           O  
ATOM   3577  N   SER B 869     -21.709  11.549  -8.686  1.00211.28           N  
ATOM   3578  CA  SER B 869     -20.282  11.603  -8.587  1.00211.28           C  
ATOM   3579  C   SER B 869     -19.752  10.771  -9.699  1.00211.28           C  
ATOM   3580  O   SER B 869     -20.518  10.154 -10.439  1.00211.28           O  
ATOM   3581  CB  SER B 869     -19.707  11.085  -7.255  1.00211.28           C  
ATOM   3582  OG  SER B 869     -20.132  11.915  -6.184  1.00211.28           O  
ATOM   3583  N   GLU B 870     -18.419  10.742  -9.868  1.00294.54           N  
ATOM   3584  CA  GLU B 870     -17.914   9.939 -10.935  1.00294.54           C  
ATOM   3585  C   GLU B 870     -18.305   8.537 -10.619  1.00294.54           C  
ATOM   3586  O   GLU B 870     -18.054   8.040  -9.522  1.00294.54           O  
ATOM   3587  CB  GLU B 870     -16.382  10.004 -11.084  1.00294.54           C  
ATOM   3588  CG  GLU B 870     -15.830   9.148 -12.226  1.00294.54           C  
ATOM   3589  CD  GLU B 870     -15.634   7.728 -11.713  1.00294.54           C  
ATOM   3590  OE1 GLU B 870     -15.758   7.520 -10.477  1.00294.54           O  
ATOM   3591  OE2 GLU B 870     -15.349   6.832 -12.552  1.00294.54           O1-
ATOM   3592  N   ALA B 871     -18.963   7.869 -11.582  1.00276.41           N  
ATOM   3593  CA  ALA B 871     -19.379   6.519 -11.362  1.00276.41           C  
ATOM   3594  C   ALA B 871     -19.838   5.993 -12.678  1.00276.41           C  
ATOM   3595  O   ALA B 871     -20.008   6.746 -13.635  1.00276.41           O  
ATOM   3596  CB  ALA B 871     -20.545   6.384 -10.371  1.00276.41           C  
ATOM   3597  N   LYS B 872     -20.035   4.666 -12.759  1.00233.45           N  
ATOM   3598  CA  LYS B 872     -20.445   4.079 -13.997  1.00233.45           C  
ATOM   3599  C   LYS B 872     -21.916   4.274 -14.155  1.00233.45           C  
ATOM   3600  O   LYS B 872     -22.672   4.265 -13.185  1.00233.45           O  
ATOM   3601  CB  LYS B 872     -20.182   2.566 -14.074  1.00233.45           C  
ATOM   3602  CG  LYS B 872     -18.701   2.197 -13.984  1.00233.45           C  
ATOM   3603  CD  LYS B 872     -18.463   0.708 -13.725  1.00233.45           C  
ATOM   3604  CE  LYS B 872     -16.988   0.349 -13.536  1.00233.45           C  
ATOM   3605  NZ  LYS B 872     -16.526   0.808 -12.207  1.00233.45           N1+
ATOM   3606  N   THR B 873     -22.345   4.483 -15.411  1.00 71.57           N  
ATOM   3607  CA  THR B 873     -23.731   4.604 -15.742  1.00 71.57           C  
ATOM   3608  C   THR B 873     -23.937   3.585 -16.816  1.00 71.57           C  
ATOM   3609  O   THR B 873     -23.007   3.271 -17.557  1.00 71.57           O  
ATOM   3610  CB  THR B 873     -24.097   5.942 -16.314  1.00 71.57           C  
ATOM   3611  CG2 THR B 873     -23.737   7.029 -15.287  1.00 71.57           C  
ATOM   3612  OG1 THR B 873     -23.397   6.167 -17.529  1.00 71.57           O  
ATOM   3613  N   PRO B 874     -25.127   3.070 -16.928  1.00149.10           N  
ATOM   3614  CA  PRO B 874     -25.441   2.034 -17.874  1.00149.10           C  
ATOM   3615  C   PRO B 874     -25.298   2.514 -19.285  1.00149.10           C  
ATOM   3616  O   PRO B 874     -25.360   1.692 -20.197  1.00149.10           O  
ATOM   3617  CB  PRO B 874     -26.849   1.548 -17.511  1.00149.10           C  
ATOM   3618  CG  PRO B 874     -27.392   2.602 -16.525  1.00149.10           C  
ATOM   3619  CD  PRO B 874     -26.126   3.190 -15.883  1.00149.10           C  
ATOM   3620  N   ILE B 875     -25.124   3.831 -19.490  1.00160.98           N  
ATOM   3621  CA  ILE B 875     -25.010   4.390 -20.808  1.00160.98           C  
ATOM   3622  C   ILE B 875     -23.758   3.868 -21.451  1.00160.98           C  
ATOM   3623  O   ILE B 875     -23.680   3.737 -22.670  1.00160.98           O  
ATOM   3624  CB  ILE B 875     -24.996   5.900 -20.852  1.00160.98           C  
ATOM   3625  CG1 ILE B 875     -23.698   6.517 -20.316  1.00160.98           C  
ATOM   3626  CG2 ILE B 875     -26.236   6.374 -20.080  1.00160.98           C  
ATOM   3627  CD1 ILE B 875     -22.565   6.553 -21.344  1.00160.98           C  
ATOM   3628  N   LYS B 876     -22.723   3.593 -20.638  1.00126.77           N  
ATOM   3629  CA  LYS B 876     -21.438   3.155 -21.114  1.00126.77           C  
ATOM   3630  C   LYS B 876     -21.589   1.855 -21.851  1.00126.77           C  
ATOM   3631  O   LYS B 876     -20.673   1.420 -22.549  1.00126.77           O  
ATOM   3632  CB  LYS B 876     -20.430   2.939 -19.972  1.00126.77           C  
ATOM   3633  CG  LYS B 876     -20.079   4.231 -19.232  1.00126.77           C  
ATOM   3634  CD  LYS B 876     -19.393   4.002 -17.884  1.00126.77           C  
ATOM   3635  CE  LYS B 876     -19.042   5.295 -17.146  1.00126.77           C  
ATOM   3636  NZ  LYS B 876     -17.903   5.964 -17.814  1.00126.77           N1+
ATOM   3637  N   TRP B 877     -22.644   1.095 -21.520  1.00145.04           N  
ATOM   3638  CA  TRP B 877     -23.006  -0.133 -22.173  1.00145.04           C  
ATOM   3639  C   TRP B 877     -23.936   0.030 -23.354  1.00145.04           C  
ATOM   3640  O   TRP B 877     -23.935  -0.789 -24.274  1.00145.04           O  
ATOM   3641  CB  TRP B 877     -23.560  -1.133 -21.144  1.00145.04           C  
ATOM   3642  CG  TRP B 877     -22.443  -1.621 -20.244  1.00145.04           C  
ATOM   3643  CD1 TRP B 877     -21.801  -2.825 -20.246  1.00145.04           C  
ATOM   3644  CD2 TRP B 877     -21.769  -0.810 -19.264  1.00145.04           C  
ATOM   3645  CE2 TRP B 877     -20.728  -1.576 -18.736  1.00145.04           C  
ATOM   3646  CE3 TRP B 877     -21.986   0.472 -18.848  1.00145.04           C  
ATOM   3647  NE1 TRP B 877     -20.758  -2.809 -19.350  1.00145.04           N  
ATOM   3648  CZ2 TRP B 877     -19.886  -1.068 -17.788  1.00145.04           C  
ATOM   3649  CZ3 TRP B 877     -21.147   0.976 -17.879  1.00145.04           C  
ATOM   3650  CH2 TRP B 877     -20.116   0.221 -17.360  1.00145.04           C  
ATOM   3651  N   MET B 878     -24.787   1.077 -23.341  1.00 70.48           N  
ATOM   3652  CA  MET B 878     -25.852   1.205 -24.304  1.00 70.48           C  
ATOM   3653  C   MET B 878     -25.397   1.499 -25.698  1.00 70.48           C  
ATOM   3654  O   MET B 878     -24.544   2.350 -25.945  1.00 70.48           O  
ATOM   3655  CB  MET B 878     -26.892   2.282 -23.943  1.00 70.48           C  
ATOM   3656  CG  MET B 878     -27.809   1.893 -22.782  1.00 70.48           C  
ATOM   3657  SD  MET B 878     -29.045   3.151 -22.338  1.00 70.48           S  
ATOM   3658  CE  MET B 878     -27.898   4.183 -21.382  1.00 70.48           C  
ATOM   3659  N   ALA B 879     -26.024   0.794 -26.665  1.00 54.43           N  
ATOM   3660  CA  ALA B 879     -25.778   1.064 -28.048  1.00 54.43           C  
ATOM   3661  C   ALA B 879     -26.237   2.478 -28.228  1.00 54.43           C  
ATOM   3662  O   ALA B 879     -27.080   2.951 -27.469  1.00 54.43           O  
ATOM   3663  CB  ALA B 879     -26.588   0.173 -29.005  1.00 54.43           C  
ATOM   3664  N   LEU B 880     -25.695   3.196 -29.232  1.00132.09           N  
ATOM   3665  CA  LEU B 880     -26.000   4.592 -29.404  1.00132.09           C  
ATOM   3666  C   LEU B 880     -27.452   4.838 -29.631  1.00132.09           C  
ATOM   3667  O   LEU B 880     -27.976   5.841 -29.151  1.00132.09           O  
ATOM   3668  CB  LEU B 880     -25.269   5.288 -30.564  1.00132.09           C  
ATOM   3669  CG  LEU B 880     -23.949   5.950 -30.153  1.00132.09           C  
ATOM   3670  CD1 LEU B 880     -23.006   4.949 -29.488  1.00132.09           C  
ATOM   3671  CD2 LEU B 880     -23.311   6.696 -31.337  1.00132.09           C  
ATOM   3672  N   GLU B 881     -28.140   3.950 -30.367  1.00139.61           N  
ATOM   3673  CA  GLU B 881     -29.518   4.184 -30.698  1.00139.61           C  
ATOM   3674  C   GLU B 881     -30.284   4.288 -29.424  1.00139.61           C  
ATOM   3675  O   GLU B 881     -31.188   5.109 -29.297  1.00139.61           O  
ATOM   3676  CB  GLU B 881     -30.203   2.997 -31.395  1.00139.61           C  
ATOM   3677  CG  GLU B 881     -29.441   2.414 -32.574  1.00139.61           C  
ATOM   3678  CD  GLU B 881     -28.544   1.325 -32.003  1.00139.61           C  
ATOM   3679  OE1 GLU B 881     -29.078   0.231 -31.674  1.00139.61           O  
ATOM   3680  OE2 GLU B 881     -27.316   1.575 -31.880  1.00139.61           O1-
ATOM   3681  N   SER B 882     -29.953   3.422 -28.452  1.00 42.43           N  
ATOM   3682  CA  SER B 882     -30.666   3.383 -27.212  1.00 42.43           C  
ATOM   3683  C   SER B 882     -30.456   4.672 -26.486  1.00 42.43           C  
ATOM   3684  O   SER B 882     -31.348   5.156 -25.791  1.00 42.43           O  
ATOM   3685  CB  SER B 882     -30.183   2.253 -26.290  1.00 42.43           C  
ATOM   3686  OG  SER B 882     -30.376   0.998 -26.925  1.00 42.43           O  
ATOM   3687  N   ILE B 883     -29.247   5.247 -26.594  1.00 68.22           N  
ATOM   3688  CA  ILE B 883     -28.972   6.470 -25.900  1.00 68.22           C  
ATOM   3689  C   ILE B 883     -29.759   7.591 -26.513  1.00 68.22           C  
ATOM   3690  O   ILE B 883     -30.339   8.412 -25.804  1.00 68.22           O  
ATOM   3691  CB  ILE B 883     -27.504   6.812 -25.895  1.00 68.22           C  
ATOM   3692  CG1 ILE B 883     -26.714   5.705 -25.173  1.00 68.22           C  
ATOM   3693  CG2 ILE B 883     -27.324   8.192 -25.241  1.00 68.22           C  
ATOM   3694  CD1 ILE B 883     -25.198   5.830 -25.320  1.00 68.22           C  
ATOM   3695  N   HIS B 884     -29.756   7.686 -27.857  1.00 93.17           N  
ATOM   3696  CA  HIS B 884     -30.465   8.739 -28.530  1.00 93.17           C  
ATOM   3697  C   HIS B 884     -31.959   8.539 -28.450  1.00 93.17           C  
ATOM   3698  O   HIS B 884     -32.693   9.386 -27.941  1.00 93.17           O  
ATOM   3699  CB  HIS B 884     -30.061   8.794 -30.016  1.00 93.17           C  
ATOM   3700  CG  HIS B 884     -28.569   8.897 -30.218  1.00 93.17           C  
ATOM   3701  CD2 HIS B 884     -27.599   9.366 -29.385  1.00 93.17           C  
ATOM   3702  ND1 HIS B 884     -27.915   8.504 -31.366  1.00 93.17           N  
ATOM   3703  CE1 HIS B 884     -26.594   8.751 -31.172  1.00 93.17           C  
ATOM   3704  NE2 HIS B 884     -26.354   9.275 -29.984  1.00 93.17           N  
ATOM   3705  N   PHE B 885     -32.426   7.399 -28.997  1.00159.84           N  
ATOM   3706  CA  PHE B 885     -33.801   6.996 -29.153  1.00159.84           C  
ATOM   3707  C   PHE B 885     -34.450   6.349 -27.961  1.00159.84           C  
ATOM   3708  O   PHE B 885     -35.660   6.448 -27.797  1.00159.84           O  
ATOM   3709  CB  PHE B 885     -33.977   6.082 -30.369  1.00159.84           C  
ATOM   3710  CG  PHE B 885     -33.513   6.927 -31.500  1.00159.84           C  
ATOM   3711  CD1 PHE B 885     -34.385   7.768 -32.148  1.00159.84           C  
ATOM   3712  CD2 PHE B 885     -32.193   6.900 -31.888  1.00159.84           C  
ATOM   3713  CE1 PHE B 885     -33.949   8.557 -33.185  1.00159.84           C  
ATOM   3714  CE2 PHE B 885     -31.753   7.687 -32.925  1.00159.84           C  
ATOM   3715  CZ  PHE B 885     -32.633   8.516 -33.577  1.00159.84           C  
ATOM   3716  N   GLY B 886     -33.719   5.611 -27.111  1.00 39.61           N  
ATOM   3717  CA  GLY B 886     -34.434   4.906 -26.084  1.00 39.61           C  
ATOM   3718  C   GLY B 886     -34.970   3.681 -26.755  1.00 39.61           C  
ATOM   3719  O   GLY B 886     -35.952   3.083 -26.316  1.00 39.61           O  
ATOM   3720  N   LYS B 887     -34.314   3.294 -27.867  1.00122.17           N  
ATOM   3721  CA  LYS B 887     -34.714   2.171 -28.663  1.00122.17           C  
ATOM   3722  C   LYS B 887     -33.881   0.996 -28.252  1.00122.17           C  
ATOM   3723  O   LYS B 887     -32.692   0.916 -28.555  1.00122.17           O  
ATOM   3724  CB  LYS B 887     -34.510   2.476 -30.161  1.00122.17           C  
ATOM   3725  CG  LYS B 887     -34.976   1.419 -31.163  1.00122.17           C  
ATOM   3726  CD  LYS B 887     -34.087   0.182 -31.268  1.00122.17           C  
ATOM   3727  CE  LYS B 887     -34.458  -0.695 -32.466  1.00122.17           C  
ATOM   3728  NZ  LYS B 887     -33.367  -1.648 -32.764  1.00122.17           N1+
ATOM   3729  N   TYR B 888     -34.512   0.023 -27.568  1.00 87.73           N  
ATOM   3730  CA  TYR B 888     -33.787  -1.113 -27.074  1.00 87.73           C  
ATOM   3731  C   TYR B 888     -34.164  -2.291 -27.915  1.00 87.73           C  
ATOM   3732  O   TYR B 888     -35.343  -2.593 -28.092  1.00 87.73           O  
ATOM   3733  CB  TYR B 888     -34.153  -1.492 -25.624  1.00 87.73           C  
ATOM   3734  CG  TYR B 888     -33.783  -0.372 -24.711  1.00 87.73           C  
ATOM   3735  CD1 TYR B 888     -34.621   0.709 -24.552  1.00 87.73           C  
ATOM   3736  CD2 TYR B 888     -32.603  -0.406 -24.005  1.00 87.73           C  
ATOM   3737  CE1 TYR B 888     -34.284   1.740 -23.708  1.00 87.73           C  
ATOM   3738  CE2 TYR B 888     -32.260   0.622 -23.158  1.00 87.73           C  
ATOM   3739  CZ  TYR B 888     -33.101   1.697 -23.009  1.00 87.73           C  
ATOM   3740  OH  TYR B 888     -32.751   2.753 -22.141  1.00 87.73           O  
ATOM   3741  N   THR B 889     -33.148  -2.986 -28.467  1.00113.35           N  
ATOM   3742  CA  THR B 889     -33.397  -4.121 -29.311  1.00113.35           C  
ATOM   3743  C   THR B 889     -32.385  -5.185 -28.999  1.00113.35           C  
ATOM   3744  O   THR B 889     -31.464  -4.980 -28.212  1.00113.35           O  
ATOM   3745  CB  THR B 889     -33.259  -3.790 -30.766  1.00113.35           C  
ATOM   3746  CG2 THR B 889     -31.801  -3.376 -31.030  1.00113.35           C  
ATOM   3747  OG1 THR B 889     -33.621  -4.903 -31.570  1.00113.35           O  
ATOM   3748  N   HIS B 890     -32.545  -6.368 -29.627  1.00 41.19           N  
ATOM   3749  CA  HIS B 890     -31.648  -7.471 -29.423  1.00 41.19           C  
ATOM   3750  C   HIS B 890     -30.294  -7.042 -29.892  1.00 41.19           C  
ATOM   3751  O   HIS B 890     -29.272  -7.422 -29.324  1.00 41.19           O  
ATOM   3752  CB  HIS B 890     -32.045  -8.724 -30.223  1.00 41.19           C  
ATOM   3753  CG  HIS B 890     -33.349  -9.314 -29.776  1.00 41.19           C  
ATOM   3754  CD2 HIS B 890     -34.597  -9.192 -30.307  1.00 41.19           C  
ATOM   3755  ND1 HIS B 890     -33.489 -10.129 -28.674  1.00 41.19           N  
ATOM   3756  CE1 HIS B 890     -34.803 -10.457 -28.594  1.00 41.19           C  
ATOM   3757  NE2 HIS B 890     -35.515  -9.912 -29.563  1.00 41.19           N  
ATOM   3758  N   GLN B 891     -30.270  -6.251 -30.977  1.00100.03           N  
ATOM   3759  CA  GLN B 891     -29.071  -5.741 -31.579  1.00100.03           C  
ATOM   3760  C   GLN B 891     -28.428  -4.749 -30.659  1.00100.03           C  
ATOM   3761  O   GLN B 891     -27.218  -4.541 -30.716  1.00100.03           O  
ATOM   3762  CB  GLN B 891     -29.336  -5.038 -32.919  1.00100.03           C  
ATOM   3763  CG  GLN B 891     -29.890  -5.980 -33.990  1.00100.03           C  
ATOM   3764  CD  GLN B 891     -31.325  -6.323 -33.617  1.00100.03           C  
ATOM   3765  NE2 GLN B 891     -32.257  -5.364 -33.859  1.00100.03           N  
ATOM   3766  OE1 GLN B 891     -31.611  -7.412 -33.120  1.00100.03           O  
ATOM   3767  N   SER B 892     -29.235  -4.036 -29.851  1.00 42.59           N  
ATOM   3768  CA  SER B 892     -28.684  -3.079 -28.935  1.00 42.59           C  
ATOM   3769  C   SER B 892     -27.973  -3.826 -27.846  1.00 42.59           C  
ATOM   3770  O   SER B 892     -27.010  -3.328 -27.263  1.00 42.59           O  
ATOM   3771  CB  SER B 892     -29.753  -2.187 -28.284  1.00 42.59           C  
ATOM   3772  OG  SER B 892     -29.140  -1.267 -27.393  1.00 42.59           O  
ATOM   3773  N   ASP B 893     -28.463  -5.039 -27.520  1.00 44.60           N  
ATOM   3774  CA  ASP B 893     -27.850  -5.868 -26.521  1.00 44.60           C  
ATOM   3775  C   ASP B 893     -26.516  -6.314 -27.021  1.00 44.60           C  
ATOM   3776  O   ASP B 893     -25.558  -6.406 -26.254  1.00 44.60           O  
ATOM   3777  CB  ASP B 893     -28.651  -7.141 -26.198  1.00 44.60           C  
ATOM   3778  CG  ASP B 893     -29.845  -6.766 -25.332  1.00 44.60           C  
ATOM   3779  OD1 ASP B 893     -29.972  -5.564 -24.977  1.00 44.60           O  
ATOM   3780  OD2 ASP B 893     -30.639  -7.687 -25.002  1.00 44.60           O1-
ATOM   3781  N   VAL B 894     -26.421  -6.597 -28.333  1.00 99.14           N  
ATOM   3782  CA  VAL B 894     -25.194  -7.095 -28.886  1.00 99.14           C  
ATOM   3783  C   VAL B 894     -24.139  -6.057 -28.673  1.00 99.14           C  
ATOM   3784  O   VAL B 894     -22.985  -6.381 -28.396  1.00 99.14           O  
ATOM   3785  CB  VAL B 894     -25.266  -7.435 -30.348  1.00 99.14           C  
ATOM   3786  CG1 VAL B 894     -25.063  -6.168 -31.189  1.00 99.14           C  
ATOM   3787  CG2 VAL B 894     -24.252  -8.554 -30.625  1.00 99.14           C  
ATOM   3788  N   TRP B 895     -24.509  -4.768 -28.794  1.00 81.80           N  
ATOM   3789  CA  TRP B 895     -23.565  -3.714 -28.546  1.00 81.80           C  
ATOM   3790  C   TRP B 895     -23.086  -3.878 -27.137  1.00 81.80           C  
ATOM   3791  O   TRP B 895     -21.885  -3.930 -26.878  1.00 81.80           O  
ATOM   3792  CB  TRP B 895     -24.204  -2.315 -28.575  1.00 81.80           C  
ATOM   3793  CG  TRP B 895     -23.262  -1.191 -28.199  1.00 81.80           C  
ATOM   3794  CD1 TRP B 895     -22.755  -0.881 -26.969  1.00 81.80           C  
ATOM   3795  CD2 TRP B 895     -22.793  -0.171 -29.096  1.00 81.80           C  
ATOM   3796  CE2 TRP B 895     -22.005   0.707 -28.349  1.00 81.80           C  
ATOM   3797  CE3 TRP B 895     -23.011   0.027 -30.429  1.00 81.80           C  
ATOM   3798  NE1 TRP B 895     -21.984   0.253 -27.048  1.00 81.80           N  
ATOM   3799  CZ2 TRP B 895     -21.419   1.798 -28.926  1.00 81.80           C  
ATOM   3800  CZ3 TRP B 895     -22.411   1.124 -31.007  1.00 81.80           C  
ATOM   3801  CH2 TRP B 895     -21.630   1.992 -30.272  1.00 81.80           C  
ATOM   3802  N   SER B 896     -24.038  -4.016 -26.194  1.00 37.71           N  
ATOM   3803  CA  SER B 896     -23.726  -4.099 -24.797  1.00 37.71           C  
ATOM   3804  C   SER B 896     -22.861  -5.297 -24.579  1.00 37.71           C  
ATOM   3805  O   SER B 896     -22.065  -5.334 -23.643  1.00 37.71           O  
ATOM   3806  CB  SER B 896     -24.979  -4.267 -23.921  1.00 37.71           C  
ATOM   3807  OG  SER B 896     -25.818  -3.128 -24.048  1.00 37.71           O  
ATOM   3808  N   TYR B 897     -23.018  -6.318 -25.438  1.00 64.64           N  
ATOM   3809  CA  TYR B 897     -22.247  -7.525 -25.359  1.00 64.64           C  
ATOM   3810  C   TYR B 897     -20.801  -7.226 -25.628  1.00 64.64           C  
ATOM   3811  O   TYR B 897     -19.918  -7.711 -24.922  1.00 64.64           O  
ATOM   3812  CB  TYR B 897     -22.705  -8.565 -26.399  1.00 64.64           C  
ATOM   3813  CG  TYR B 897     -21.767  -9.723 -26.374  1.00 64.64           C  
ATOM   3814  CD1 TYR B 897     -21.874 -10.695 -25.407  1.00 64.64           C  
ATOM   3815  CD2 TYR B 897     -20.785  -9.839 -27.332  1.00 64.64           C  
ATOM   3816  CE1 TYR B 897     -21.008 -11.763 -25.393  1.00 64.64           C  
ATOM   3817  CE2 TYR B 897     -19.916 -10.905 -27.324  1.00 64.64           C  
ATOM   3818  CZ  TYR B 897     -20.028 -11.868 -26.351  1.00 64.64           C  
ATOM   3819  OH  TYR B 897     -19.142 -12.965 -26.335  1.00 64.64           O  
ATOM   3820  N   GLY B 898     -20.521  -6.407 -26.659  1.00 37.40           N  
ATOM   3821  CA  GLY B 898     -19.164  -6.129 -27.043  1.00 37.40           C  
ATOM   3822  C   GLY B 898     -18.444  -5.447 -25.924  1.00 37.40           C  
ATOM   3823  O   GLY B 898     -17.306  -5.777 -25.599  1.00 37.40           O  
ATOM   3824  N   VAL B 899     -19.106  -4.477 -25.283  1.00124.43           N  
ATOM   3825  CA  VAL B 899     -18.472  -3.720 -24.250  1.00124.43           C  
ATOM   3826  C   VAL B 899     -18.159  -4.646 -23.110  1.00124.43           C  
ATOM   3827  O   VAL B 899     -17.268  -4.376 -22.308  1.00124.43           O  
ATOM   3828  CB  VAL B 899     -19.323  -2.583 -23.775  1.00124.43           C  
ATOM   3829  CG1 VAL B 899     -20.373  -3.120 -22.800  1.00124.43           C  
ATOM   3830  CG2 VAL B 899     -18.411  -1.483 -23.223  1.00124.43           C  
ATOM   3831  N   THR B 900     -18.948  -5.729 -22.960  1.00 58.67           N  
ATOM   3832  CA  THR B 900     -18.741  -6.687 -21.906  1.00 58.67           C  
ATOM   3833  C   THR B 900     -17.496  -7.495 -22.133  1.00 58.67           C  
ATOM   3834  O   THR B 900     -16.744  -7.756 -21.193  1.00 58.67           O  
ATOM   3835  CB  THR B 900     -19.885  -7.645 -21.764  1.00 58.67           C  
ATOM   3836  CG2 THR B 900     -19.586  -8.608 -20.601  1.00 58.67           C  
ATOM   3837  OG1 THR B 900     -21.081  -6.927 -21.503  1.00 58.67           O  
ATOM   3838  N   VAL B 901     -17.254  -7.945 -23.382  1.00122.43           N  
ATOM   3839  CA  VAL B 901     -16.071  -8.720 -23.648  1.00122.43           C  
ATOM   3840  C   VAL B 901     -14.877  -7.852 -23.435  1.00122.43           C  
ATOM   3841  O   VAL B 901     -13.857  -8.302 -22.915  1.00122.43           O  
ATOM   3842  CB  VAL B 901     -16.010  -9.339 -25.019  1.00122.43           C  
ATOM   3843  CG1 VAL B 901     -17.018 -10.492 -25.060  1.00122.43           C  
ATOM   3844  CG2 VAL B 901     -16.300  -8.276 -26.087  1.00122.43           C  
ATOM   3845  N   TRP B 902     -14.987  -6.568 -23.813  1.00 84.55           N  
ATOM   3846  CA  TRP B 902     -13.898  -5.656 -23.634  1.00 84.55           C  
ATOM   3847  C   TRP B 902     -13.589  -5.676 -22.173  1.00 84.55           C  
ATOM   3848  O   TRP B 902     -12.459  -5.919 -21.761  1.00 84.55           O  
ATOM   3849  CB  TRP B 902     -14.298  -4.222 -24.026  1.00 84.55           C  
ATOM   3850  CG  TRP B 902     -13.200  -3.186 -23.968  1.00 84.55           C  
ATOM   3851  CD1 TRP B 902     -12.265  -2.872 -24.911  1.00 84.55           C  
ATOM   3852  CD2 TRP B 902     -12.980  -2.292 -22.866  1.00 84.55           C  
ATOM   3853  CE2 TRP B 902     -11.907  -1.469 -23.210  1.00 84.55           C  
ATOM   3854  CE3 TRP B 902     -13.623  -2.162 -21.668  1.00 84.55           C  
ATOM   3855  NE1 TRP B 902     -11.479  -1.836 -24.467  1.00 84.55           N  
ATOM   3856  CZ2 TRP B 902     -11.459  -0.501 -22.357  1.00 84.55           C  
ATOM   3857  CZ3 TRP B 902     -13.164  -1.188 -20.809  1.00 84.55           C  
ATOM   3858  CH2 TRP B 902     -12.103  -0.374 -21.147  1.00 84.55           C  
ATOM   3859  N   GLU B 903     -14.638  -5.545 -21.353  1.00112.17           N  
ATOM   3860  CA  GLU B 903     -14.535  -5.489 -19.929  1.00112.17           C  
ATOM   3861  C   GLU B 903     -13.778  -6.717 -19.502  1.00112.17           C  
ATOM   3862  O   GLU B 903     -12.976  -6.663 -18.570  1.00112.17           O  
ATOM   3863  CB  GLU B 903     -15.953  -5.520 -19.333  1.00112.17           C  
ATOM   3864  CG  GLU B 903     -16.138  -4.906 -17.949  1.00112.17           C  
ATOM   3865  CD  GLU B 903     -17.646  -4.816 -17.728  1.00112.17           C  
ATOM   3866  OE1 GLU B 903     -18.397  -5.328 -18.602  1.00112.17           O  
ATOM   3867  OE2 GLU B 903     -18.067  -4.236 -16.692  1.00112.17           O1-
ATOM   3868  N   LEU B 904     -14.032  -7.868 -20.161  1.00197.45           N  
ATOM   3869  CA  LEU B 904     -13.360  -9.089 -19.803  1.00197.45           C  
ATOM   3870  C   LEU B 904     -11.893  -9.112 -20.133  1.00197.45           C  
ATOM   3871  O   LEU B 904     -11.061  -9.271 -19.243  1.00197.45           O  
ATOM   3872  CB  LEU B 904     -13.996 -10.346 -20.423  1.00197.45           C  
ATOM   3873  CG  LEU B 904     -15.322 -10.738 -19.744  1.00197.45           C  
ATOM   3874  CD1 LEU B 904     -15.945 -11.994 -20.370  1.00197.45           C  
ATOM   3875  CD2 LEU B 904     -15.130 -10.883 -18.228  1.00197.45           C  
ATOM   3876  N   MET B 905     -11.538  -8.886 -21.413  1.00111.12           N  
ATOM   3877  CA  MET B 905     -10.191  -9.001 -21.915  1.00111.12           C  
ATOM   3878  C   MET B 905      -9.348  -7.957 -21.267  1.00111.12           C  
ATOM   3879  O   MET B 905      -8.151  -8.130 -21.042  1.00111.12           O  
ATOM   3880  CB  MET B 905     -10.148  -8.798 -23.438  1.00111.12           C  
ATOM   3881  CG  MET B 905     -11.024  -9.836 -24.137  1.00111.12           C  
ATOM   3882  SD  MET B 905     -10.441 -11.540 -23.907  1.00111.12           S  
ATOM   3883  CE  MET B 905     -12.094 -12.285 -23.871  1.00111.12           C  
ATOM   3884  N   THR B 906      -9.987  -6.823 -20.974  1.00102.86           N  
ATOM   3885  CA  THR B 906      -9.418  -5.679 -20.333  1.00102.86           C  
ATOM   3886  C   THR B 906      -9.099  -6.054 -18.916  1.00102.86           C  
ATOM   3887  O   THR B 906      -8.434  -5.318 -18.189  1.00102.86           O  
ATOM   3888  CB  THR B 906     -10.359  -4.520 -20.354  1.00102.86           C  
ATOM   3889  CG2 THR B 906      -9.711  -3.367 -19.609  1.00102.86           C  
ATOM   3890  OG1 THR B 906     -10.619  -4.128 -21.692  1.00102.86           O  
ATOM   3891  N   PHE B 907      -9.609  -7.214 -18.471  1.00101.73           N  
ATOM   3892  CA  PHE B 907      -9.409  -7.656 -17.123  1.00101.73           C  
ATOM   3893  C   PHE B 907     -10.050  -6.712 -16.152  1.00101.73           C  
ATOM   3894  O   PHE B 907      -9.557  -6.522 -15.040  1.00101.73           O  
ATOM   3895  CB  PHE B 907      -7.935  -7.891 -16.736  1.00101.73           C  
ATOM   3896  CG  PHE B 907      -7.470  -9.108 -17.470  1.00101.73           C  
ATOM   3897  CD1 PHE B 907      -7.902 -10.360 -17.092  1.00101.73           C  
ATOM   3898  CD2 PHE B 907      -6.588  -9.005 -18.522  1.00101.73           C  
ATOM   3899  CE1 PHE B 907      -7.476 -11.485 -17.762  1.00101.73           C  
ATOM   3900  CE2 PHE B 907      -6.159 -10.126 -19.195  1.00101.73           C  
ATOM   3901  CZ  PHE B 907      -6.604 -11.369 -18.817  1.00101.73           C  
ATOM   3902  N   GLY B 908     -11.206  -6.131 -16.546  1.00 52.90           N  
ATOM   3903  CA  GLY B 908     -11.986  -5.352 -15.621  1.00 52.90           C  
ATOM   3904  C   GLY B 908     -11.692  -3.881 -15.632  1.00 52.90           C  
ATOM   3905  O   GLY B 908     -11.662  -3.266 -14.567  1.00 52.90           O  
ATOM   3906  N   ALA B 909     -11.474  -3.254 -16.806  1.00 54.00           N  
ATOM   3907  CA  ALA B 909     -11.277  -1.828 -16.740  1.00 54.00           C  
ATOM   3908  C   ALA B 909     -12.553  -1.125 -17.090  1.00 54.00           C  
ATOM   3909  O   ALA B 909     -13.357  -1.604 -17.889  1.00 54.00           O  
ATOM   3910  CB  ALA B 909     -10.180  -1.251 -17.647  1.00 54.00           C  
ATOM   3911  N   GLU B 910     -12.766   0.052 -16.467  1.00109.98           N  
ATOM   3912  CA  GLU B 910     -13.959   0.822 -16.675  1.00109.98           C  
ATOM   3913  C   GLU B 910     -13.802   1.517 -17.994  1.00109.98           C  
ATOM   3914  O   GLU B 910     -12.806   2.198 -18.236  1.00109.98           O  
ATOM   3915  CB  GLU B 910     -14.164   1.884 -15.575  1.00109.98           C  
ATOM   3916  CG  GLU B 910     -15.618   2.296 -15.317  1.00109.98           C  
ATOM   3917  CD  GLU B 910     -16.137   3.139 -16.470  1.00109.98           C  
ATOM   3918  OE1 GLU B 910     -16.597   2.540 -17.476  1.00109.98           O  
ATOM   3919  OE2 GLU B 910     -16.096   4.392 -16.357  1.00109.98           O1-
ATOM   3920  N   PRO B 911     -14.771   1.357 -18.859  1.00 97.25           N  
ATOM   3921  CA  PRO B 911     -14.692   1.953 -20.166  1.00 97.25           C  
ATOM   3922  C   PRO B 911     -14.745   3.447 -20.083  1.00 97.25           C  
ATOM   3923  O   PRO B 911     -15.485   3.971 -19.253  1.00 97.25           O  
ATOM   3924  CB  PRO B 911     -15.838   1.335 -20.968  1.00 97.25           C  
ATOM   3925  CG  PRO B 911     -16.047  -0.042 -20.308  1.00 97.25           C  
ATOM   3926  CD  PRO B 911     -15.600   0.161 -18.850  1.00 97.25           C  
ATOM   3927  N   TYR B 912     -13.989   4.150 -20.949  1.00162.11           N  
ATOM   3928  CA  TYR B 912     -13.960   5.588 -20.931  1.00162.11           C  
ATOM   3929  C   TYR B 912     -13.661   6.021 -19.529  1.00162.11           C  
ATOM   3930  O   TYR B 912     -14.349   6.875 -18.973  1.00162.11           O  
ATOM   3931  CB  TYR B 912     -15.302   6.221 -21.327  1.00162.11           C  
ATOM   3932  CG  TYR B 912     -15.653   5.644 -22.650  1.00162.11           C  
ATOM   3933  CD1 TYR B 912     -15.234   6.237 -23.818  1.00162.11           C  
ATOM   3934  CD2 TYR B 912     -16.396   4.488 -22.707  1.00162.11           C  
ATOM   3935  CE1 TYR B 912     -15.563   5.682 -25.032  1.00162.11           C  
ATOM   3936  CE2 TYR B 912     -16.727   3.930 -23.917  1.00162.11           C  
ATOM   3937  CZ  TYR B 912     -16.310   4.529 -25.081  1.00162.11           C  
ATOM   3938  OH  TYR B 912     -16.647   3.958 -26.326  1.00162.11           O  
ATOM   3939  N   ALA B 913     -12.586   5.471 -18.934  1.00 46.10           N  
ATOM   3940  CA  ALA B 913     -12.322   5.717 -17.543  1.00 46.10           C  
ATOM   3941  C   ALA B 913     -12.128   7.181 -17.262  1.00 46.10           C  
ATOM   3942  O   ALA B 913     -12.704   7.703 -16.309  1.00 46.10           O  
ATOM   3943  CB  ALA B 913     -11.067   4.983 -17.043  1.00 46.10           C  
ATOM   3944  N   GLY B 914     -11.294   7.873 -18.063  1.00 46.29           N  
ATOM   3945  CA  GLY B 914     -10.972   9.270 -17.900  1.00 46.29           C  
ATOM   3946  C   GLY B 914     -12.089  10.200 -18.291  1.00 46.29           C  
ATOM   3947  O   GLY B 914     -12.240  11.275 -17.712  1.00 46.29           O  
ATOM   3948  N   LEU B 915     -12.881   9.802 -19.305  1.00120.43           N  
ATOM   3949  CA  LEU B 915     -13.835  10.623 -20.009  1.00120.43           C  
ATOM   3950  C   LEU B 915     -15.017  11.067 -19.197  1.00120.43           C  
ATOM   3951  O   LEU B 915     -15.246  10.646 -18.064  1.00120.43           O  
ATOM   3952  CB  LEU B 915     -14.427   9.916 -21.244  1.00120.43           C  
ATOM   3953  CG  LEU B 915     -13.409   9.553 -22.342  1.00120.43           C  
ATOM   3954  CD1 LEU B 915     -12.844  10.804 -23.028  1.00120.43           C  
ATOM   3955  CD2 LEU B 915     -12.317   8.614 -21.808  1.00120.43           C  
ATOM   3956  N   ARG B 916     -15.776  12.001 -19.816  1.00209.91           N  
ATOM   3957  CA  ARG B 916     -16.975  12.616 -19.319  1.00209.91           C  
ATOM   3958  C   ARG B 916     -18.120  11.909 -19.994  1.00209.91           C  
ATOM   3959  O   ARG B 916     -18.032  11.558 -21.169  1.00209.91           O  
ATOM   3960  CB  ARG B 916     -17.048  14.092 -19.743  1.00209.91           C  
ATOM   3961  CG  ARG B 916     -18.281  14.853 -19.269  1.00209.91           C  
ATOM   3962  CD  ARG B 916     -18.581  16.078 -20.138  1.00209.91           C  
ATOM   3963  NE  ARG B 916     -17.317  16.854 -20.273  1.00209.91           N  
ATOM   3964  CZ  ARG B 916     -17.148  17.698 -21.332  1.00209.91           C  
ATOM   3965  NH1 ARG B 916     -18.131  17.822 -22.270  1.00209.91           N1+
ATOM   3966  NH2 ARG B 916     -15.994  18.418 -21.453  1.00209.91           N  
ATOM   3967  N   LEU B 917     -19.239  11.702 -19.268  1.00 59.53           N  
ATOM   3968  CA  LEU B 917     -20.362  10.953 -19.762  1.00 59.53           C  
ATOM   3969  C   LEU B 917     -20.966  11.606 -20.968  1.00 59.53           C  
ATOM   3970  O   LEU B 917     -21.336  10.927 -21.924  1.00 59.53           O  
ATOM   3971  CB  LEU B 917     -21.463  10.801 -18.704  1.00 59.53           C  
ATOM   3972  CG  LEU B 917     -21.039   9.896 -17.535  1.00 59.53           C  
ATOM   3973  CD1 LEU B 917     -22.157   9.767 -16.497  1.00 59.53           C  
ATOM   3974  CD2 LEU B 917     -20.564   8.526 -18.043  1.00 59.53           C  
ATOM   3975  N   ALA B 918     -21.079  12.944 -20.961  1.00 34.83           N  
ATOM   3976  CA  ALA B 918     -21.706  13.659 -22.039  1.00 34.83           C  
ATOM   3977  C   ALA B 918     -20.939  13.438 -23.305  1.00 34.83           C  
ATOM   3978  O   ALA B 918     -21.522  13.330 -24.382  1.00 34.83           O  
ATOM   3979  CB  ALA B 918     -21.757  15.176 -21.793  1.00 34.83           C  
ATOM   3980  N   GLU B 919     -19.600  13.392 -23.200  1.00105.63           N  
ATOM   3981  CA  GLU B 919     -18.709  13.246 -24.316  1.00105.63           C  
ATOM   3982  C   GLU B 919     -18.825  11.878 -24.923  1.00105.63           C  
ATOM   3983  O   GLU B 919     -18.533  11.691 -26.103  1.00105.63           O  
ATOM   3984  CB  GLU B 919     -17.238  13.487 -23.938  1.00105.63           C  
ATOM   3985  CG  GLU B 919     -16.292  13.365 -25.132  1.00105.63           C  
ATOM   3986  CD  GLU B 919     -16.640  14.465 -26.128  1.00105.63           C  
ATOM   3987  OE1 GLU B 919     -17.359  15.419 -25.727  1.00105.63           O  
ATOM   3988  OE2 GLU B 919     -16.196  14.364 -27.303  1.00105.63           O1-
ATOM   3989  N   VAL B 920     -19.246  10.877 -24.132  1.00 53.92           N  
ATOM   3990  CA  VAL B 920     -19.253   9.517 -24.592  1.00 53.92           C  
ATOM   3991  C   VAL B 920     -20.061   9.375 -25.848  1.00 53.92           C  
ATOM   3992  O   VAL B 920     -19.640   8.650 -26.749  1.00 53.92           O  
ATOM   3993  CB  VAL B 920     -19.816   8.565 -23.577  1.00 53.92           C  
ATOM   3994  CG1 VAL B 920     -19.797   7.146 -24.172  1.00 53.92           C  
ATOM   3995  CG2 VAL B 920     -19.013   8.707 -22.273  1.00 53.92           C  
ATOM   3996  N   PRO B 921     -21.214   9.971 -25.959  1.00 85.03           N  
ATOM   3997  CA  PRO B 921     -21.959   9.828 -27.181  1.00 85.03           C  
ATOM   3998  C   PRO B 921     -21.318  10.484 -28.367  1.00 85.03           C  
ATOM   3999  O   PRO B 921     -21.335   9.902 -29.452  1.00 85.03           O  
ATOM   4000  CB  PRO B 921     -23.364  10.335 -26.870  1.00 85.03           C  
ATOM   4001  CG  PRO B 921     -23.513  10.073 -25.359  1.00 85.03           C  
ATOM   4002  CD  PRO B 921     -22.080  10.161 -24.808  1.00 85.03           C  
ATOM   4003  N   ASP B 922     -20.734  11.684 -28.186  1.00 44.48           N  
ATOM   4004  CA  ASP B 922     -20.173  12.409 -29.294  1.00 44.48           C  
ATOM   4005  C   ASP B 922     -19.012  11.656 -29.858  1.00 44.48           C  
ATOM   4006  O   ASP B 922     -18.900  11.488 -31.071  1.00 44.48           O  
ATOM   4007  CB  ASP B 922     -19.641  13.799 -28.905  1.00 44.48           C  
ATOM   4008  CG  ASP B 922     -20.825  14.697 -28.583  1.00 44.48           C  
ATOM   4009  OD1 ASP B 922     -21.980  14.197 -28.629  1.00 44.48           O  
ATOM   4010  OD2 ASP B 922     -20.588  15.900 -28.293  1.00 44.48           O1-
ATOM   4011  N   LEU B 923     -18.129  11.151 -28.979  1.00196.58           N  
ATOM   4012  CA  LEU B 923     -16.936  10.484 -29.416  1.00196.58           C  
ATOM   4013  C   LEU B 923     -17.370   9.327 -30.240  1.00196.58           C  
ATOM   4014  O   LEU B 923     -16.848   9.076 -31.324  1.00196.58           O  
ATOM   4015  CB  LEU B 923     -16.223   9.742 -28.282  1.00196.58           C  
ATOM   4016  CG  LEU B 923     -15.858  10.554 -27.044  1.00196.58           C  
ATOM   4017  CD1 LEU B 923     -15.157   9.646 -26.028  1.00196.58           C  
ATOM   4018  CD2 LEU B 923     -15.013  11.783 -27.393  1.00196.58           C  
ATOM   4019  N   LEU B 924     -18.345   8.569 -29.710  1.00125.53           N  
ATOM   4020  CA  LEU B 924     -18.801   7.403 -30.400  1.00125.53           C  
ATOM   4021  C   LEU B 924     -19.418   7.795 -31.692  1.00125.53           C  
ATOM   4022  O   LEU B 924     -19.196   7.147 -32.713  1.00125.53           O  
ATOM   4023  CB  LEU B 924     -19.864   6.575 -29.656  1.00125.53           C  
ATOM   4024  CG  LEU B 924     -19.300   5.576 -28.634  1.00125.53           C  
ATOM   4025  CD1 LEU B 924     -18.501   6.278 -27.535  1.00125.53           C  
ATOM   4026  CD2 LEU B 924     -20.408   4.669 -28.076  1.00125.53           C  
ATOM   4027  N   GLU B 925     -20.207   8.879 -31.690  1.00 47.97           N  
ATOM   4028  CA  GLU B 925     -20.861   9.281 -32.897  1.00 47.97           C  
ATOM   4029  C   GLU B 925     -19.777   9.600 -33.874  1.00 47.97           C  
ATOM   4030  O   GLU B 925     -19.916   9.391 -35.078  1.00 47.97           O  
ATOM   4031  CB  GLU B 925     -21.756  10.516 -32.700  1.00 47.97           C  
ATOM   4032  CG  GLU B 925     -22.736  10.751 -33.850  1.00 47.97           C  
ATOM   4033  CD  GLU B 925     -23.796  11.727 -33.359  1.00 47.97           C  
ATOM   4034  OE1 GLU B 925     -23.611  12.290 -32.247  1.00 47.97           O  
ATOM   4035  OE2 GLU B 925     -24.807  11.918 -34.085  1.00 47.97           O1-
ATOM   4036  N   LYS B 926     -18.654  10.103 -33.339  1.00171.45           N  
ATOM   4037  CA  LYS B 926     -17.488  10.491 -34.074  1.00171.45           C  
ATOM   4038  C   LYS B 926     -16.946   9.250 -34.723  1.00171.45           C  
ATOM   4039  O   LYS B 926     -16.292   9.322 -35.761  1.00171.45           O  
ATOM   4040  CB  LYS B 926     -16.402  11.064 -33.148  1.00171.45           C  
ATOM   4041  CG  LYS B 926     -15.507  12.120 -33.786  1.00171.45           C  
ATOM   4042  CD  LYS B 926     -16.181  13.494 -33.835  1.00171.45           C  
ATOM   4043  CE  LYS B 926     -16.197  14.223 -32.485  1.00171.45           C  
ATOM   4044  NZ  LYS B 926     -16.998  13.468 -31.494  1.00171.45           N1+
ATOM   4045  N   GLY B 927     -17.191   8.066 -34.123  1.00 38.89           N  
ATOM   4046  CA  GLY B 927     -16.710   6.852 -34.718  1.00 38.89           C  
ATOM   4047  C   GLY B 927     -15.605   6.270 -33.895  1.00 38.89           C  
ATOM   4048  O   GLY B 927     -15.020   5.257 -34.275  1.00 38.89           O  
ATOM   4049  N   GLU B 928     -15.268   6.885 -32.747  1.00126.82           N  
ATOM   4050  CA  GLU B 928     -14.225   6.280 -31.971  1.00126.82           C  
ATOM   4051  C   GLU B 928     -14.825   5.345 -30.970  1.00126.82           C  
ATOM   4052  O   GLU B 928     -15.751   5.689 -30.239  1.00126.82           O  
ATOM   4053  CB  GLU B 928     -13.302   7.268 -31.232  1.00126.82           C  
ATOM   4054  CG  GLU B 928     -14.026   8.357 -30.446  1.00126.82           C  
ATOM   4055  CD  GLU B 928     -13.978   9.609 -31.308  1.00126.82           C  
ATOM   4056  OE1 GLU B 928     -13.239   9.591 -32.328  1.00126.82           O  
ATOM   4057  OE2 GLU B 928     -14.672  10.600 -30.961  1.00126.82           O1-
ATOM   4058  N   ARG B 929     -14.293   4.108 -30.930  1.00167.83           N  
ATOM   4059  CA  ARG B 929     -14.750   3.115 -30.005  1.00167.83           C  
ATOM   4060  C   ARG B 929     -13.673   2.865 -29.006  1.00167.83           C  
ATOM   4061  O   ARG B 929     -12.648   3.544 -28.992  1.00167.83           O  
ATOM   4062  CB  ARG B 929     -15.187   1.789 -30.649  1.00167.83           C  
ATOM   4063  CG  ARG B 929     -16.660   1.858 -31.048  1.00167.83           C  
ATOM   4064  CD  ARG B 929     -16.964   2.858 -32.159  1.00167.83           C  
ATOM   4065  NE  ARG B 929     -18.339   3.366 -31.906  1.00167.83           N  
ATOM   4066  CZ  ARG B 929     -19.064   3.972 -32.890  1.00167.83           C  
ATOM   4067  NH1 ARG B 929     -18.688   3.884 -34.198  1.00167.83           N1+
ATOM   4068  NH2 ARG B 929     -20.176   4.682 -32.548  1.00167.83           N  
ATOM   4069  N   LEU B 930     -13.921   1.905 -28.097  1.00 66.65           N  
ATOM   4070  CA  LEU B 930     -12.975   1.573 -27.070  1.00 66.65           C  
ATOM   4071  C   LEU B 930     -11.760   1.000 -27.727  1.00 66.65           C  
ATOM   4072  O   LEU B 930     -11.838   0.411 -28.803  1.00 66.65           O  
ATOM   4073  CB  LEU B 930     -13.501   0.532 -26.066  1.00 66.65           C  
ATOM   4074  CG  LEU B 930     -14.609   1.065 -25.139  1.00 66.65           C  
ATOM   4075  CD1 LEU B 930     -15.127  -0.033 -24.198  1.00 66.65           C  
ATOM   4076  CD2 LEU B 930     -14.124   2.300 -24.364  1.00 66.65           C  
ATOM   4077  N   ALA B 931     -10.592   1.191 -27.083  1.00 38.79           N  
ATOM   4078  CA  ALA B 931      -9.325   0.747 -27.591  1.00 38.79           C  
ATOM   4079  C   ALA B 931      -9.205  -0.735 -27.428  1.00 38.79           C  
ATOM   4080  O   ALA B 931     -10.012  -1.376 -26.756  1.00 38.79           O  
ATOM   4081  CB  ALA B 931      -8.121   1.392 -26.883  1.00 38.79           C  
ATOM   4082  N   GLN B 932      -8.179  -1.316 -28.083  1.00119.02           N  
ATOM   4083  CA  GLN B 932      -7.957  -2.735 -28.064  1.00119.02           C  
ATOM   4084  C   GLN B 932      -7.230  -3.112 -26.806  1.00119.02           C  
ATOM   4085  O   GLN B 932      -6.275  -2.460 -26.386  1.00119.02           O  
ATOM   4086  CB  GLN B 932      -7.135  -3.218 -29.276  1.00119.02           C  
ATOM   4087  CG  GLN B 932      -6.864  -4.724 -29.313  1.00119.02           C  
ATOM   4088  CD  GLN B 932      -6.047  -5.021 -30.568  1.00119.02           C  
ATOM   4089  NE2 GLN B 932      -5.145  -5.789 -29.901  1.00119.02           N  
ATOM   4090  OE1 GLN B 932      -7.059  -4.370 -30.318  1.00119.02           O  
ATOM   4091  N   PRO B 933      -7.691  -4.173 -26.197  1.00 79.25           N  
ATOM   4092  CA  PRO B 933      -7.076  -4.672 -24.995  1.00 79.25           C  
ATOM   4093  C   PRO B 933      -5.731  -5.236 -25.350  1.00 79.25           C  
ATOM   4094  O   PRO B 933      -5.540  -5.651 -26.490  1.00 79.25           O  
ATOM   4095  CB  PRO B 933      -8.047  -5.707 -24.434  1.00 79.25           C  
ATOM   4096  CG  PRO B 933      -9.419  -5.240 -24.953  1.00 79.25           C  
ATOM   4097  CD  PRO B 933      -9.103  -4.516 -26.273  1.00 79.25           C  
ATOM   4098  N   GLN B 934      -4.796  -5.271 -24.384  1.00186.13           N  
ATOM   4099  CA  GLN B 934      -3.432  -5.696 -24.573  1.00186.13           C  
ATOM   4100  C   GLN B 934      -3.338  -7.140 -24.968  1.00186.13           C  
ATOM   4101  O   GLN B 934      -2.379  -7.549 -25.620  1.00186.13           O  
ATOM   4102  CB  GLN B 934      -2.596  -5.582 -23.286  1.00186.13           C  
ATOM   4103  CG  GLN B 934      -2.092  -4.179 -22.960  1.00186.13           C  
ATOM   4104  CD  GLN B 934      -0.673  -4.080 -23.507  1.00186.13           C  
ATOM   4105  NE2 GLN B 934       0.197  -5.048 -23.107  1.00186.13           N  
ATOM   4106  OE1 GLN B 934      -0.342  -3.169 -24.264  1.00186.13           O  
ATOM   4107  N   ILE B 935      -4.258  -7.965 -24.451  1.00150.27           N  
ATOM   4108  CA  ILE B 935      -4.288  -9.389 -24.637  1.00150.27           C  
ATOM   4109  C   ILE B 935      -4.800  -9.862 -25.971  1.00150.27           C  
ATOM   4110  O   ILE B 935      -4.441 -10.953 -26.415  1.00150.27           O  
ATOM   4111  CB  ILE B 935      -4.989 -10.100 -23.508  1.00150.27           C  
ATOM   4112  CG1 ILE B 935      -6.478  -9.736 -23.394  1.00150.27           C  
ATOM   4113  CG2 ILE B 935      -4.197  -9.768 -22.233  1.00150.27           C  
ATOM   4114  CD1 ILE B 935      -7.370 -10.462 -24.392  1.00150.27           C  
ATOM   4115  N   CYS B 936      -5.708  -9.107 -26.617  1.00119.02           N  
ATOM   4116  CA  CYS B 936      -6.371  -9.642 -27.774  1.00119.02           C  
ATOM   4117  C   CYS B 936      -5.666  -9.428 -29.073  1.00119.02           C  
ATOM   4118  O   CYS B 936      -5.062  -8.393 -29.349  1.00119.02           O  
ATOM   4119  CB  CYS B 936      -7.826  -9.157 -27.902  1.00119.02           C  
ATOM   4120  SG  CYS B 936      -7.997  -7.365 -27.677  1.00119.02           S  
ATOM   4121  N   THR B 937      -5.752 -10.473 -29.918  1.00121.34           N  
ATOM   4122  CA  THR B 937      -5.246 -10.435 -31.253  1.00121.34           C  
ATOM   4123  C   THR B 937      -6.237  -9.604 -31.997  1.00121.34           C  
ATOM   4124  O   THR B 937      -7.262  -9.218 -31.442  1.00121.34           O  
ATOM   4125  CB  THR B 937      -5.195 -11.803 -31.862  1.00121.34           C  
ATOM   4126  CG2 THR B 937      -6.604 -12.405 -31.836  1.00121.34           C  
ATOM   4127  OG1 THR B 937      -4.692 -11.752 -33.186  1.00121.34           O  
ATOM   4128  N   ILE B 938      -5.950  -9.292 -33.269  1.00103.06           N  
ATOM   4129  CA  ILE B 938      -6.812  -8.461 -34.049  1.00103.06           C  
ATOM   4130  C   ILE B 938      -8.134  -9.142 -34.204  1.00103.06           C  
ATOM   4131  O   ILE B 938      -9.153  -8.476 -34.362  1.00103.06           O  
ATOM   4132  CB  ILE B 938      -6.272  -8.161 -35.417  1.00103.06           C  
ATOM   4133  CG1 ILE B 938      -7.077  -7.019 -36.060  1.00103.06           C  
ATOM   4134  CG2 ILE B 938      -6.270  -9.463 -36.235  1.00103.06           C  
ATOM   4135  CD1 ILE B 938      -6.906  -5.678 -35.347  1.00103.06           C  
ATOM   4136  N   ASP B 939      -8.150 -10.486 -34.257  1.00137.76           N  
ATOM   4137  CA  ASP B 939      -9.396 -11.174 -34.450  1.00137.76           C  
ATOM   4138  C   ASP B 939     -10.332 -11.062 -33.269  1.00137.76           C  
ATOM   4139  O   ASP B 939     -11.538 -10.904 -33.459  1.00137.76           O  
ATOM   4140  CB  ASP B 939      -9.231 -12.649 -34.883  1.00137.76           C  
ATOM   4141  CG  ASP B 939      -8.488 -13.465 -33.840  1.00137.76           C  
ATOM   4142  OD1 ASP B 939      -8.961 -13.523 -32.676  1.00137.76           O  
ATOM   4143  OD2 ASP B 939      -7.431 -14.049 -34.200  1.00137.76           O1-
ATOM   4144  N   VAL B 940      -9.824 -11.146 -32.021  1.00 69.35           N  
ATOM   4145  CA  VAL B 940     -10.649 -11.083 -30.841  1.00 69.35           C  
ATOM   4146  C   VAL B 940     -11.213  -9.701 -30.686  1.00 69.35           C  
ATOM   4147  O   VAL B 940     -12.270  -9.511 -30.085  1.00 69.35           O  
ATOM   4148  CB  VAL B 940      -9.888 -11.419 -29.593  1.00 69.35           C  
ATOM   4149  CG1 VAL B 940     -10.814 -11.210 -28.382  1.00 69.35           C  
ATOM   4150  CG2 VAL B 940      -9.354 -12.856 -29.727  1.00 69.35           C  
ATOM   4151  N   TYR B 941     -10.443  -8.690 -31.121  1.00 89.92           N  
ATOM   4152  CA  TYR B 941     -10.818  -7.303 -31.100  1.00 89.92           C  
ATOM   4153  C   TYR B 941     -11.834  -6.987 -32.157  1.00 89.92           C  
ATOM   4154  O   TYR B 941     -12.674  -6.111 -31.966  1.00 89.92           O  
ATOM   4155  CB  TYR B 941      -9.627  -6.352 -31.293  1.00 89.92           C  
ATOM   4156  CG  TYR B 941     -10.169  -4.964 -31.323  1.00 89.92           C  
ATOM   4157  CD1 TYR B 941     -10.608  -4.353 -30.170  1.00 89.92           C  
ATOM   4158  CD2 TYR B 941     -10.225  -4.270 -32.509  1.00 89.92           C  
ATOM   4159  CE1 TYR B 941     -11.105  -3.072 -30.206  1.00 89.92           C  
ATOM   4160  CE2 TYR B 941     -10.719  -2.989 -32.551  1.00 89.92           C  
ATOM   4161  CZ  TYR B 941     -11.161  -2.389 -31.397  1.00 89.92           C  
ATOM   4162  OH  TYR B 941     -11.670  -1.074 -31.438  1.00 89.92           O  
ATOM   4163  N   MET B 942     -11.745  -7.649 -33.326  1.00 43.88           N  
ATOM   4164  CA  MET B 942     -12.603  -7.360 -34.445  1.00 43.88           C  
ATOM   4165  C   MET B 942     -14.035  -7.673 -34.130  1.00 43.88           C  
ATOM   4166  O   MET B 942     -14.940  -6.968 -34.572  1.00 43.88           O  
ATOM   4167  CB  MET B 942     -12.229  -8.143 -35.714  1.00 43.88           C  
ATOM   4168  CG  MET B 942     -10.903  -7.692 -36.324  1.00 43.88           C  
ATOM   4169  SD  MET B 942     -10.900  -5.964 -36.890  1.00 43.88           S  
ATOM   4170  CE  MET B 942     -11.936  -6.273 -38.350  1.00 43.88           C  
ATOM   4171  N   VAL B 943     -14.295  -8.750 -33.374  1.00 99.96           N  
ATOM   4172  CA  VAL B 943     -15.655  -9.116 -33.101  1.00 99.96           C  
ATOM   4173  C   VAL B 943     -16.319  -8.019 -32.322  1.00 99.96           C  
ATOM   4174  O   VAL B 943     -17.496  -7.726 -32.521  1.00 99.96           O  
ATOM   4175  CB  VAL B 943     -15.774 -10.393 -32.315  1.00 99.96           C  
ATOM   4176  CG1 VAL B 943     -15.215 -10.171 -30.900  1.00 99.96           C  
ATOM   4177  CG2 VAL B 943     -17.242 -10.850 -32.346  1.00 99.96           C  
ATOM   4178  N   MET B 944     -15.574  -7.398 -31.392  1.00138.34           N  
ATOM   4179  CA  MET B 944     -16.077  -6.357 -30.543  1.00138.34           C  
ATOM   4180  C   MET B 944     -16.448  -5.149 -31.355  1.00138.34           C  
ATOM   4181  O   MET B 944     -17.474  -4.519 -31.102  1.00138.34           O  
ATOM   4182  CB  MET B 944     -15.025  -5.915 -29.516  1.00138.34           C  
ATOM   4183  CG  MET B 944     -15.604  -5.165 -28.323  1.00138.34           C  
ATOM   4184  SD  MET B 944     -14.346  -4.505 -27.191  1.00138.34           S  
ATOM   4185  CE  MET B 944     -13.671  -6.114 -26.703  1.00138.34           C  
ATOM   4186  N   VAL B 945     -15.623  -4.789 -32.359  1.00119.31           N  
ATOM   4187  CA  VAL B 945     -15.884  -3.609 -33.135  1.00119.31           C  
ATOM   4188  C   VAL B 945     -17.158  -3.778 -33.902  1.00119.31           C  
ATOM   4189  O   VAL B 945     -17.860  -2.803 -34.165  1.00119.31           O  
ATOM   4190  CB  VAL B 945     -14.760  -3.184 -34.045  1.00119.31           C  
ATOM   4191  CG1 VAL B 945     -13.594  -2.722 -33.158  1.00119.31           C  
ATOM   4192  CG2 VAL B 945     -14.373  -4.325 -34.990  1.00119.31           C  
ATOM   4193  N   LYS B 946     -17.478  -5.020 -34.307  1.00 63.47           N  
ATOM   4194  CA  LYS B 946     -18.691  -5.295 -35.025  1.00 63.47           C  
ATOM   4195  C   LYS B 946     -19.873  -5.011 -34.139  1.00 63.47           C  
ATOM   4196  O   LYS B 946     -20.887  -4.483 -34.593  1.00 63.47           O  
ATOM   4197  CB  LYS B 946     -18.790  -6.762 -35.476  1.00 63.47           C  
ATOM   4198  CG  LYS B 946     -17.723  -7.151 -36.501  1.00 63.47           C  
ATOM   4199  CD  LYS B 946     -17.612  -8.660 -36.728  1.00 63.47           C  
ATOM   4200  CE  LYS B 946     -18.729  -9.229 -37.605  1.00 63.47           C  
ATOM   4201  NZ  LYS B 946     -18.544 -10.688 -37.774  1.00 63.47           N1+
ATOM   4202  N   CYS B 947     -19.767  -5.339 -32.838  1.00 55.74           N  
ATOM   4203  CA  CYS B 947     -20.868  -5.173 -31.927  1.00 55.74           C  
ATOM   4204  C   CYS B 947     -21.236  -3.722 -31.855  1.00 55.74           C  
ATOM   4205  O   CYS B 947     -22.393  -3.364 -31.640  1.00 55.74           O  
ATOM   4206  CB  CYS B 947     -20.539  -5.639 -30.499  1.00 55.74           C  
ATOM   4207  SG  CYS B 947     -20.259  -7.433 -30.402  1.00 55.74           S  
ATOM   4208  N   TRP B 948     -20.217  -2.860 -31.948  1.00139.95           N  
ATOM   4209  CA  TRP B 948     -20.281  -1.429 -31.882  1.00139.95           C  
ATOM   4210  C   TRP B 948     -20.713  -0.808 -33.182  1.00139.95           C  
ATOM   4211  O   TRP B 948     -20.984   0.393 -33.232  1.00139.95           O  
ATOM   4212  CB  TRP B 948     -18.941  -0.865 -31.395  1.00139.95           C  
ATOM   4213  CG  TRP B 948     -18.647  -1.415 -30.017  1.00139.95           C  
ATOM   4214  CD1 TRP B 948     -19.499  -2.074 -29.178  1.00139.95           C  
ATOM   4215  CD2 TRP B 948     -17.376  -1.374 -29.349  1.00139.95           C  
ATOM   4216  CE2 TRP B 948     -17.533  -2.021 -28.122  1.00139.95           C  
ATOM   4217  CE3 TRP B 948     -16.175  -0.847 -29.728  1.00139.95           C  
ATOM   4218  NE1 TRP B 948     -18.841  -2.445 -28.031  1.00139.95           N  
ATOM   4219  CZ2 TRP B 948     -16.488  -2.149 -27.254  1.00139.95           C  
ATOM   4220  CZ3 TRP B 948     -15.125  -0.974 -28.846  1.00139.95           C  
ATOM   4221  CH2 TRP B 948     -15.278  -1.611 -27.633  1.00139.95           C  
ATOM   4222  N   MET B 949     -20.697  -1.584 -34.286  1.00 89.08           N  
ATOM   4223  CA  MET B 949     -21.050  -1.053 -35.576  1.00 89.08           C  
ATOM   4224  C   MET B 949     -22.381  -0.373 -35.455  1.00 89.08           C  
ATOM   4225  O   MET B 949     -23.371  -0.957 -35.024  1.00 89.08           O  
ATOM   4226  CB  MET B 949     -21.148  -2.136 -36.666  1.00 89.08           C  
ATOM   4227  CG  MET B 949     -21.245  -1.580 -38.087  1.00 89.08           C  
ATOM   4228  SD  MET B 949     -19.714  -0.816 -38.701  1.00 89.08           S  
ATOM   4229  CE  MET B 949     -19.872   0.678 -37.682  1.00 89.08           C  
ATOM   4230  N   ILE B 950     -22.438   0.887 -35.920  1.00103.85           N  
ATOM   4231  CA  ILE B 950     -23.561   1.751 -35.713  1.00103.85           C  
ATOM   4232  C   ILE B 950     -24.807   1.128 -36.263  1.00103.85           C  
ATOM   4233  O   ILE B 950     -25.874   1.249 -35.663  1.00103.85           O  
ATOM   4234  CB  ILE B 950     -23.356   3.096 -36.347  1.00103.85           C  
ATOM   4235  CG1 ILE B 950     -24.336   4.121 -35.760  1.00103.85           C  
ATOM   4236  CG2 ILE B 950     -23.447   2.937 -37.874  1.00103.85           C  
ATOM   4237  CD1 ILE B 950     -23.971   5.566 -36.099  1.00103.85           C  
ATOM   4238  N   ASP B 951     -24.721   0.450 -37.421  1.00 67.68           N  
ATOM   4239  CA  ASP B 951     -25.906  -0.120 -37.994  1.00 67.68           C  
ATOM   4240  C   ASP B 951     -26.229  -1.401 -37.285  1.00 67.68           C  
ATOM   4241  O   ASP B 951     -25.431  -2.337 -37.255  1.00 67.68           O  
ATOM   4242  CB  ASP B 951     -25.759  -0.406 -39.494  1.00 67.68           C  
ATOM   4243  CG  ASP B 951     -27.139  -0.686 -40.063  1.00 67.68           C  
ATOM   4244  OD1 ASP B 951     -28.076  -0.942 -39.260  1.00 67.68           O  
ATOM   4245  OD2 ASP B 951     -27.270  -0.643 -41.315  1.00 67.68           O1-
ATOM   4246  N   GLU B 952     -27.449  -1.471 -36.716  1.00100.54           N  
ATOM   4247  CA  GLU B 952     -27.887  -2.590 -35.935  1.00100.54           C  
ATOM   4248  C   GLU B 952     -27.917  -3.831 -36.773  1.00100.54           C  
ATOM   4249  O   GLU B 952     -27.503  -4.896 -36.318  1.00100.54           O  
ATOM   4250  CB  GLU B 952     -29.301  -2.403 -35.360  1.00100.54           C  
ATOM   4251  CG  GLU B 952     -29.419  -1.244 -34.369  1.00100.54           C  
ATOM   4252  CD  GLU B 952     -29.718   0.027 -35.152  1.00100.54           C  
ATOM   4253  OE1 GLU B 952     -28.775   0.584 -35.774  1.00100.54           O  
ATOM   4254  OE2 GLU B 952     -30.901   0.457 -35.137  1.00100.54           O1-
ATOM   4255  N   ASN B 953     -28.388  -3.734 -38.028  1.00127.90           N  
ATOM   4256  CA  ASN B 953     -28.519  -4.922 -38.825  1.00127.90           C  
ATOM   4257  C   ASN B 953     -27.174  -5.524 -39.101  1.00127.90           C  
ATOM   4258  O   ASN B 953     -27.083  -6.716 -39.393  1.00127.90           O  
ATOM   4259  CB  ASN B 953     -29.307  -4.752 -40.142  1.00127.90           C  
ATOM   4260  CG  ASN B 953     -28.624  -3.773 -41.075  1.00127.90           C  
ATOM   4261  ND2 ASN B 953     -27.742  -4.293 -41.969  1.00127.90           N  
ATOM   4262  OD1 ASN B 953     -28.888  -2.574 -41.022  1.00127.90           O  
ATOM   4263  N   ILE B 954     -26.105  -4.705 -39.097  1.00104.69           N  
ATOM   4264  CA  ILE B 954     -24.763  -5.178 -39.319  1.00104.69           C  
ATOM   4265  C   ILE B 954     -24.255  -6.012 -38.175  1.00104.69           C  
ATOM   4266  O   ILE B 954     -23.599  -7.030 -38.392  1.00104.69           O  
ATOM   4267  CB  ILE B 954     -23.787  -4.065 -39.566  1.00104.69           C  
ATOM   4268  CG1 ILE B 954     -24.040  -3.450 -40.952  1.00104.69           C  
ATOM   4269  CG2 ILE B 954     -22.366  -4.633 -39.409  1.00104.69           C  
ATOM   4270  CD1 ILE B 954     -25.424  -2.838 -41.122  1.00104.69           C  
ATOM   4271  N   ARG B 955     -24.545  -5.610 -36.922  1.00 87.78           N  
ATOM   4272  CA  ARG B 955     -24.004  -6.272 -35.763  1.00 87.78           C  
ATOM   4273  C   ARG B 955     -24.310  -7.737 -35.837  1.00 87.78           C  
ATOM   4274  O   ARG B 955     -25.345  -8.155 -36.352  1.00 87.78           O  
ATOM   4275  CB  ARG B 955     -24.589  -5.726 -34.453  1.00 87.78           C  
ATOM   4276  CG  ARG B 955     -24.326  -4.230 -34.275  1.00 87.78           C  
ATOM   4277  CD  ARG B 955     -25.058  -3.609 -33.085  1.00 87.78           C  
ATOM   4278  NE  ARG B 955     -24.698  -2.165 -33.057  1.00 87.78           N  
ATOM   4279  CZ  ARG B 955     -25.525  -1.263 -32.454  1.00 87.78           C  
ATOM   4280  NH1 ARG B 955     -26.675  -1.684 -31.852  1.00 87.78           N1+
ATOM   4281  NH2 ARG B 955     -25.200   0.063 -32.455  1.00 87.78           N  
ATOM   4282  N   PRO B 956     -23.399  -8.530 -35.332  1.00149.50           N  
ATOM   4283  CA  PRO B 956     -23.524  -9.960 -35.374  1.00149.50           C  
ATOM   4284  C   PRO B 956     -24.602 -10.456 -34.477  1.00149.50           C  
ATOM   4285  O   PRO B 956     -24.876  -9.839 -33.449  1.00149.50           O  
ATOM   4286  CB  PRO B 956     -22.138 -10.519 -35.040  1.00149.50           C  
ATOM   4287  CG  PRO B 956     -21.352  -9.316 -34.483  1.00149.50           C  
ATOM   4288  CD  PRO B 956     -22.024  -8.103 -35.144  1.00149.50           C  
ATOM   4289  N   THR B 957     -25.237 -11.571 -34.870  1.00 42.88           N  
ATOM   4290  CA  THR B 957     -26.228 -12.178 -34.045  1.00 42.88           C  
ATOM   4291  C   THR B 957     -25.445 -12.872 -32.981  1.00 42.88           C  
ATOM   4292  O   THR B 957     -24.266 -13.166 -33.163  1.00 42.88           O  
ATOM   4293  CB  THR B 957     -27.019 -13.222 -34.772  1.00 42.88           C  
ATOM   4294  CG2 THR B 957     -27.661 -12.572 -36.009  1.00 42.88           C  
ATOM   4295  OG1 THR B 957     -26.167 -14.285 -35.176  1.00 42.88           O  
ATOM   4296  N   PHE B 958     -26.088 -13.158 -31.839  1.00 60.67           N  
ATOM   4297  CA  PHE B 958     -25.420 -13.820 -30.762  1.00 60.67           C  
ATOM   4298  C   PHE B 958     -25.020 -15.160 -31.277  1.00 60.67           C  
ATOM   4299  O   PHE B 958     -24.044 -15.748 -30.816  1.00 60.67           O  
ATOM   4300  CB  PHE B 958     -26.309 -14.000 -29.521  1.00 60.67           C  
ATOM   4301  CG  PHE B 958     -26.533 -12.639 -28.952  1.00 60.67           C  
ATOM   4302  CD1 PHE B 958     -27.509 -11.817 -29.466  1.00 60.67           C  
ATOM   4303  CD2 PHE B 958     -25.765 -12.184 -27.903  1.00 60.67           C  
ATOM   4304  CE1 PHE B 958     -27.716 -10.561 -28.945  1.00 60.67           C  
ATOM   4305  CE2 PHE B 958     -25.968 -10.930 -27.377  1.00 60.67           C  
ATOM   4306  CZ  PHE B 958     -26.945 -10.116 -27.898  1.00 60.67           C  
ATOM   4307  N   LYS B 959     -25.805 -15.690 -32.231  1.00120.52           N  
ATOM   4308  CA  LYS B 959     -25.537 -16.980 -32.794  1.00120.52           C  
ATOM   4309  C   LYS B 959     -24.179 -16.919 -33.435  1.00120.52           C  
ATOM   4310  O   LYS B 959     -23.341 -17.796 -33.230  1.00120.52           O  
ATOM   4311  CB  LYS B 959     -26.536 -17.329 -33.909  1.00120.52           C  
ATOM   4312  CG  LYS B 959     -26.898 -18.812 -33.978  1.00120.52           C  
ATOM   4313  CD  LYS B 959     -25.721 -19.778 -33.948  1.00120.52           C  
ATOM   4314  CE  LYS B 959     -26.170 -21.234 -33.815  1.00120.52           C  
ATOM   4315  NZ  LYS B 959     -25.036 -22.078 -33.390  1.00120.52           N1+
ATOM   4316  N   GLU B 960     -23.927 -15.855 -34.224  1.00 84.45           N  
ATOM   4317  CA  GLU B 960     -22.682 -15.685 -34.919  1.00 84.45           C  
ATOM   4318  C   GLU B 960     -21.588 -15.492 -33.911  1.00 84.45           C  
ATOM   4319  O   GLU B 960     -20.525 -16.107 -33.999  1.00 84.45           O  
ATOM   4320  CB  GLU B 960     -22.730 -14.454 -35.837  1.00 84.45           C  
ATOM   4321  CG  GLU B 960     -21.578 -14.355 -36.830  1.00 84.45           C  
ATOM   4322  CD  GLU B 960     -21.905 -13.201 -37.767  1.00 84.45           C  
ATOM   4323  OE1 GLU B 960     -23.023 -12.636 -37.635  1.00 84.45           O  
ATOM   4324  OE2 GLU B 960     -21.045 -12.872 -38.627  1.00 84.45           O1-
ATOM   4325  N   LEU B 961     -21.853 -14.661 -32.887  1.00 54.85           N  
ATOM   4326  CA  LEU B 961     -20.886 -14.345 -31.876  1.00 54.85           C  
ATOM   4327  C   LEU B 961     -20.506 -15.615 -31.184  1.00 54.85           C  
ATOM   4328  O   LEU B 961     -19.353 -15.805 -30.797  1.00 54.85           O  
ATOM   4329  CB  LEU B 961     -21.450 -13.385 -30.812  1.00 54.85           C  
ATOM   4330  CG  LEU B 961     -21.752 -11.974 -31.353  1.00 54.85           C  
ATOM   4331  CD1 LEU B 961     -22.312 -11.057 -30.256  1.00 54.85           C  
ATOM   4332  CD2 LEU B 961     -20.513 -11.368 -32.029  1.00 54.85           C  
ATOM   4333  N   ALA B 962     -21.486 -16.513 -30.986  1.00 32.87           N  
ATOM   4334  CA  ALA B 962     -21.235 -17.756 -30.318  1.00 32.87           C  
ATOM   4335  C   ALA B 962     -20.293 -18.590 -31.129  1.00 32.87           C  
ATOM   4336  O   ALA B 962     -19.414 -19.250 -30.580  1.00 32.87           O  
ATOM   4337  CB  ALA B 962     -22.513 -18.585 -30.101  1.00 32.87           C  
ATOM   4338  N   ASN B 963     -20.464 -18.595 -32.464  1.00 58.03           N  
ATOM   4339  CA  ASN B 963     -19.679 -19.441 -33.321  1.00 58.03           C  
ATOM   4340  C   ASN B 963     -18.231 -19.050 -33.328  1.00 58.03           C  
ATOM   4341  O   ASN B 963     -17.355 -19.908 -33.227  1.00 58.03           O  
ATOM   4342  CB  ASN B 963     -20.165 -19.415 -34.779  1.00 58.03           C  
ATOM   4343  CG  ASN B 963     -21.544 -20.057 -34.816  1.00 58.03           C  
ATOM   4344  ND2 ASN B 963     -21.782 -21.033 -33.900  1.00 58.03           N  
ATOM   4345  OD1 ASN B 963     -22.388 -19.697 -35.636  1.00 58.03           O  
ATOM   4346  N   GLU B 964     -17.934 -17.742 -33.443  1.00 61.80           N  
ATOM   4347  CA  GLU B 964     -16.570 -17.311 -33.579  1.00 61.80           C  
ATOM   4348  C   GLU B 964     -15.790 -17.673 -32.352  1.00 61.80           C  
ATOM   4349  O   GLU B 964     -14.730 -18.290 -32.437  1.00 61.80           O  
ATOM   4350  CB  GLU B 964     -16.462 -15.788 -33.756  1.00 61.80           C  
ATOM   4351  CG  GLU B 964     -17.147 -15.283 -35.027  1.00 61.80           C  
ATOM   4352  CD  GLU B 964     -16.976 -13.772 -35.093  1.00 61.80           C  
ATOM   4353  OE1 GLU B 964     -16.129 -13.237 -34.330  1.00 61.80           O  
ATOM   4354  OE2 GLU B 964     -17.694 -13.133 -35.908  1.00 61.80           O1-
ATOM   4355  N   PHE B 965     -16.333 -17.346 -31.168  1.00 83.11           N  
ATOM   4356  CA  PHE B 965     -15.676 -17.576 -29.912  1.00 83.11           C  
ATOM   4357  C   PHE B 965     -15.490 -19.042 -29.701  1.00 83.11           C  
ATOM   4358  O   PHE B 965     -14.564 -19.455 -29.007  1.00 83.11           O  
ATOM   4359  CB  PHE B 965     -16.430 -16.996 -28.703  1.00 83.11           C  
ATOM   4360  CG  PHE B 965     -16.125 -15.538 -28.647  1.00 83.11           C  
ATOM   4361  CD1 PHE B 965     -15.036 -15.096 -27.930  1.00 83.11           C  
ATOM   4362  CD2 PHE B 965     -16.905 -14.616 -29.308  1.00 83.11           C  
ATOM   4363  CE1 PHE B 965     -14.731 -13.757 -27.864  1.00 83.11           C  
ATOM   4364  CE2 PHE B 965     -16.604 -13.275 -29.245  1.00 83.11           C  
ATOM   4365  CZ  PHE B 965     -15.518 -12.843 -28.522  1.00 83.11           C  
ATOM   4366  N   THR B 966     -16.422 -19.862 -30.214  1.00 57.59           N  
ATOM   4367  CA  THR B 966     -16.307 -21.285 -30.086  1.00 57.59           C  
ATOM   4368  C   THR B 966     -15.104 -21.769 -30.840  1.00 57.59           C  
ATOM   4369  O   THR B 966     -14.314 -22.561 -30.330  1.00 57.59           O  
ATOM   4370  CB  THR B 966     -17.488 -21.994 -30.677  1.00 57.59           C  
ATOM   4371  CG2 THR B 966     -17.235 -23.503 -30.619  1.00 57.59           C  
ATOM   4372  OG1 THR B 966     -18.679 -21.651 -29.985  1.00 57.59           O  
ATOM   4373  N   ARG B 967     -14.958 -21.313 -32.097  1.00194.84           N  
ATOM   4374  CA  ARG B 967     -13.886 -21.704 -32.970  1.00194.84           C  
ATOM   4375  C   ARG B 967     -12.585 -21.172 -32.465  1.00194.84           C  
ATOM   4376  O   ARG B 967     -11.569 -21.864 -32.486  1.00194.84           O  
ATOM   4377  CB  ARG B 967     -14.087 -21.147 -34.384  1.00194.84           C  
ATOM   4378  CG  ARG B 967     -12.885 -21.339 -35.302  1.00194.84           C  
ATOM   4379  CD  ARG B 967     -13.107 -20.778 -36.707  1.00194.84           C  
ATOM   4380  NE  ARG B 967     -13.421 -19.328 -36.559  1.00194.84           N  
ATOM   4381  CZ  ARG B 967     -12.412 -18.410 -36.510  1.00194.84           C  
ATOM   4382  NH1 ARG B 967     -11.114 -18.815 -36.626  1.00194.84           N1+
ATOM   4383  NH2 ARG B 967     -12.703 -17.087 -36.344  1.00194.84           N  
ATOM   4384  N   MET B 968     -12.592 -19.915 -31.992  1.00162.78           N  
ATOM   4385  CA  MET B 968     -11.390 -19.292 -31.537  1.00162.78           C  
ATOM   4386  C   MET B 968     -10.910 -20.005 -30.312  1.00162.78           C  
ATOM   4387  O   MET B 968      -9.727 -19.975 -29.981  1.00162.78           O  
ATOM   4388  CB  MET B 968     -11.503 -17.772 -31.309  1.00162.78           C  
ATOM   4389  CG  MET B 968     -12.508 -17.297 -30.268  1.00162.78           C  
ATOM   4390  SD  MET B 968     -12.544 -15.485 -30.101  1.00162.78           S  
ATOM   4391  CE  MET B 968     -13.275 -15.176 -31.734  1.00162.78           C  
ATOM   4392  N   ALA B 969     -11.848 -20.620 -29.575  1.00 64.63           N  
ATOM   4393  CA  ALA B 969     -11.629 -21.371 -28.367  1.00 64.63           C  
ATOM   4394  C   ALA B 969     -10.761 -22.554 -28.668  1.00 64.63           C  
ATOM   4395  O   ALA B 969     -10.157 -23.138 -27.770  1.00 64.63           O  
ATOM   4396  CB  ALA B 969     -12.935 -21.897 -27.744  1.00 64.63           C  
ATOM   4397  N   ARG B 970     -10.752 -22.998 -29.933  1.00148.40           N  
ATOM   4398  CA  ARG B 970      -9.999 -24.150 -30.337  1.00148.40           C  
ATOM   4399  C   ARG B 970      -8.537 -23.943 -30.058  1.00148.40           C  
ATOM   4400  O   ARG B 970      -7.866 -24.873 -29.610  1.00148.40           O  
ATOM   4401  CB  ARG B 970     -10.192 -24.447 -31.831  1.00148.40           C  
ATOM   4402  CG  ARG B 970      -9.364 -25.620 -32.341  1.00148.40           C  
ATOM   4403  CD  ARG B 970      -9.846 -26.158 -33.690  1.00148.40           C  
ATOM   4404  NE  ARG B 970     -10.688 -25.102 -34.318  1.00148.40           N  
ATOM   4405  CZ  ARG B 970     -12.030 -25.084 -34.068  1.00148.40           C  
ATOM   4406  NH1 ARG B 970     -12.581 -26.026 -33.248  1.00148.40           N1+
ATOM   4407  NH2 ARG B 970     -12.822 -24.128 -34.635  1.00148.40           N  
ATOM   4408  N   ASP B 971      -7.991 -22.737 -30.333  1.00 70.83           N  
ATOM   4409  CA  ASP B 971      -6.601 -22.493 -30.048  1.00 70.83           C  
ATOM   4410  C   ASP B 971      -6.532 -21.193 -29.297  1.00 70.83           C  
ATOM   4411  O   ASP B 971      -6.450 -20.123 -29.900  1.00 70.83           O  
ATOM   4412  CB  ASP B 971      -5.755 -22.352 -31.326  1.00 70.83           C  
ATOM   4413  CG  ASP B 971      -4.279 -22.464 -30.971  1.00 70.83           C  
ATOM   4414  OD1 ASP B 971      -3.968 -22.657 -29.766  1.00 70.83           O  
ATOM   4415  OD2 ASP B 971      -3.442 -22.359 -31.906  1.00 70.83           O1-
ATOM   4416  N   PRO B 972      -6.563 -21.254 -27.990  1.00162.09           N  
ATOM   4417  CA  PRO B 972      -6.597 -20.067 -27.184  1.00162.09           C  
ATOM   4418  C   PRO B 972      -5.436 -19.130 -27.291  1.00162.09           C  
ATOM   4419  O   PRO B 972      -5.686 -17.929 -27.381  1.00162.09           O  
ATOM   4420  CB  PRO B 972      -6.932 -20.523 -25.760  1.00162.09           C  
ATOM   4421  CG  PRO B 972      -6.841 -22.062 -25.807  1.00162.09           C  
ATOM   4422  CD  PRO B 972      -7.099 -22.402 -27.283  1.00162.09           C  
ATOM   4423  N   PRO B 973      -4.215 -19.579 -27.292  1.00142.47           N  
ATOM   4424  CA  PRO B 973      -3.116 -18.661 -27.373  1.00142.47           C  
ATOM   4425  C   PRO B 973      -3.013 -17.996 -28.705  1.00142.47           C  
ATOM   4426  O   PRO B 973      -2.451 -16.905 -28.777  1.00142.47           O  
ATOM   4427  CB  PRO B 973      -1.871 -19.445 -26.946  1.00142.47           C  
ATOM   4428  CG  PRO B 973      -2.339 -20.911 -26.847  1.00142.47           C  
ATOM   4429  CD  PRO B 973      -3.849 -20.797 -26.592  1.00142.47           C  
TER    4430      PRO B 973 
HETATM 4431 CL3  FMM C 299     -64.214 -16.192  -7.608  1.00276.36          CL  
HETATM 4432  C1  FMM C 299     -78.143 -21.852 -10.170  1.00276.36           C  
HETATM 4433  S2  FMM C 299     -78.038 -23.521  -9.587  1.00276.36           S  
HETATM 4434  O3  FMM C 299     -77.498 -24.367 -10.633  1.00276.36           O  
HETATM 4435  O4  FMM C 299     -79.351 -23.996  -9.218  1.00276.36           O  
HETATM 4436  C5  FMM C 299     -76.950 -23.589  -8.136  1.00276.36           C  
HETATM 4437  C6  FMM C 299     -76.730 -22.169  -7.596  1.00276.36           C  
HETATM 4438  N7  FMM C 299     -75.363 -21.734  -7.932  1.00276.36           N  
HETATM 4439  C8  FMM C 299     -74.606 -21.484  -6.706  1.00276.36           C  
HETATM 4440  C9  FMM C 299     -74.483 -19.993  -6.489  1.00276.36           C  
HETATM 4441  C10 FMM C 299     -75.469 -19.238  -5.962  1.00276.36           C  
HETATM 4442  C11 FMM C 299     -75.040 -18.021  -5.919  1.00276.36           C  
HETATM 4443  C12 FMM C 299     -73.766 -18.003  -6.430  1.00276.36           C  
HETATM 4444  O13 FMM C 299     -73.293 -19.254  -6.832  1.00276.36           O  
HETATM 4445  C14 FMM C 299     -72.975 -16.778  -6.567  1.00276.36           C  
HETATM 4446  C15 FMM C 299     -73.486 -15.566  -6.108  1.00276.36           C  
HETATM 4447  C16 FMM C 299     -72.749 -14.420  -6.239  1.00276.36           C  
HETATM 4448  C17 FMM C 299     -71.502 -14.451  -6.861  1.00276.36           C  
HETATM 4449  N18 FMM C 299     -70.780 -13.282  -7.000  1.00276.36           N  
HETATM 4450  C19 FMM C 299     -69.546 -13.294  -7.622  1.00276.36           C  
HETATM 4451  N20 FMM C 299     -69.022 -14.475  -8.101  1.00276.36           N  
HETATM 4452  C21 FMM C 299     -69.725 -15.660  -7.962  1.00276.36           C  
HETATM 4453  N22 FMM C 299     -69.190 -16.856  -8.443  1.00276.36           N  
HETATM 4454  C23 FMM C 299     -67.872 -16.949  -8.915  1.00276.36           C  
HETATM 4455  C24 FMM C 299     -67.621 -17.439 -10.198  1.00276.36           C  
HETATM 4456  C25 FMM C 299     -66.312 -17.532 -10.657  1.00276.36           C  
HETATM 4457  C26 FMM C 299     -65.263 -17.138  -9.836  1.00276.36           C  
HETATM 4458  O27 FMM C 299     -63.915 -17.212 -10.279  1.00276.36           O  
HETATM 4459  C28 FMM C 299     -63.787 -17.475 -11.682  1.00276.36           C  
HETATM 4460  C29 FMM C 299     -63.910 -16.185 -12.519  1.00276.36           C  
HETATM 4461  C30 FMM C 299     -63.806 -16.260 -13.889  1.00276.36           C  
HETATM 4462  C31 FMM C 299     -63.929 -15.115 -14.653  1.00276.36           C  
HETATM 4463  C32 FMM C 299     -64.149 -13.900 -14.047  1.00276.36           C  
HETATM 4464  C33 FMM C 299     -64.251 -13.820 -12.679  1.00276.36           C  
HETATM 4465  C35 FMM C 299     -64.131 -14.954 -11.907  1.00276.36           C  
HETATM 4466  C36 FMM C 299     -65.515 -16.661  -8.582  1.00276.36           C  
HETATM 4467  C38 FMM C 299     -66.804 -16.562  -8.111  1.00276.36           C  
HETATM 4468  C39 FMM C 299     -70.979 -15.647  -7.328  1.00276.36           C  
HETATM 4469  C40 FMM C 299     -71.707 -16.815  -7.182  1.00276.36           C  
HETATM 4470  F34 FMM C 299     -64.467 -12.657 -12.106  1.00276.36           F  
CONECT 4431 4466
CONECT 4432 4433
CONECT 4433 4432 4434 4435 4436
CONECT 4434 4433
CONECT 4435 4433
CONECT 4436 4433 4437
CONECT 4437 4436 4438
CONECT 4438 4437 4439
CONECT 4439 4438 4440
CONECT 4440 4439 4441 4444
CONECT 4441 4440 4442
CONECT 4442 4441 4443
CONECT 4443 4442 4444 4445
CONECT 4444 4440 4443
CONECT 4445 4443 4446 4469
CONECT 4446 4445 4447
CONECT 4447 4446 4448
CONECT 4448 4447 4449 4468
CONECT 4449 4448 4450
CONECT 4450 4449 4451
CONECT 4451 4450 4452
CONECT 4452 4451 4453 4468
CONECT 4453 4452 4454
CONECT 4454 4453 4455 4467
CONECT 4455 4454 4456
CONECT 4456 4455 4457
CONECT 4457 4456 4458 4466
CONECT 4458 4457 4459
CONECT 4459 4458 4460
CONECT 4460 4459 4461 4465
CONECT 4461 4460 4462
CONECT 4462 4461 4463
CONECT 4463 4462 4464
CONECT 4464 4463 4465 4470
CONECT 4465 4460 4464
CONECT 4466 4431 4457 4467
CONECT 4467 4454 4466
CONECT 4468 4448 4452 4469
CONECT 4469 4445 4468
CONECT 4470 4464
END
