# Supplementary material for: Inhibitor-induced HER2-HER3 heterodimerisation promotes proliferation through a novel dimer interface
Source: eLife. 2018 May 1;7:e32271. doi: 10.7554/eLife.32271 (PMC5929906; doi:10.7554/eLife.32271)
Supplement: Figure 5—source data 4. [file elife-32271-fig5-data4.xlsx]

## Sheet: Sheet1
EGFR-like					HER3-like
HER2	Residue	Delta SASA (in Å2)			HER2	Residue	Delta SASA (in Å2)
Ala	710	31.17			Ala	710	32.66
Gln	711	17			Gln	711	25.48
Arg	713	75.89			Met	712	21.7
Trp	739	36.43			Arg	714	35.5
Glu	744	46.14			Ile	714	65.31
Asn	745	37.53			Lys	716	15.32
Val	746	33.63			Asn	764	12.18
Ile	748	30.45			Lys	765	76.98
Arg	784	32.5			Glu	766	37
Gln	799	45.74			Leu	768	18.82
Pro	802	18.25			Asp	769	45.02
Tyr	803	26.66			Tyr	772	25.05
Leu	1000	83.02			HER3-like	Residue	Delta SASA (in Å2)
Asp	1001	12.64			Lys	698	96.61
Thr	1003	16.79			Val	699	26.84
Phe	1004	79.53			Leu	700	46.74
Tyr	1005	47.72			Ala	701	28.21
Ser	1007	31.11			Arg	702	28.24
Leu	1008	38.47			Ile	703	20.82
Leu	1009	27.61			Lys	705	21.17
Asp	1011	70.87			Gln	754	37.27
Asp	1012	32.34			Ala	755	56.77
Asp	1013	16.07			Val	756	51.53
HER3	Residue	Delta SASA (in Å2)			Thr	757	13.32
Val	699	18.82			Asp	758	18.79
Arg	702	47.15			Leu	761	17.45
Trp	728	22.44			Pro	779	14.29
Ser	734	19.13
Ile	735	67.66
Ile	737	40.44
Arg	773	21.31
Leu	775	30.08
Gln	788	15.04
Pro	791	9.65
Leu	792	13.1
His	802	16.34
Pro	845	32.5
Pro	990	46.43
Glu	991	57.78
His	993	29.78
Gly	994	12.11
Asn	997	40.54
Lys	998	166.65
Lys	999	43.3
Glu	1001	82.11
Glu	1002	11.43
